# Supplementary material for: Distinct Stress‐Dependent Signatures of Cellular and Extracellular tRNA‐Derived Small RNAs
Source: Adv Sci (Weinh). 2022 Apr 4;9(17):2200829. doi: 10.1002/advs.202200829 (PMC9189662; doi:10.1002/advs.202200829)
Supplement: Supplementary file 2 — Supplemental Table 1 [file ADVS-9-2200829-s006.xlsx]

## Sheet: HEK_GSD_Cells
	Feature	log2FoldChange
1	tDR-10:76-Glu-TTC-1	6.69176
2	tDR-11:32-Lys-CTT-2-M4	6.2085
3	tDR-11:33-Lys-CTT-2-M3	6.19457
4	tDR-11:76-Arg-TCT-3	5.83956
5	tDR-11:76-Glu-TTC-2	1.44213
6	tDR-11:76-His-GTG-1-G7A	7.10362
7	tDR-11:76-Lys-TTT-3	7.09392
8	tDR-11:T10-Phe-GAA-3-1-G9A	-6.7541
9	tDR-11:T9-Phe-GAA-3-1-G9A	-6.80895
10	tDR-12:33-Lys-TTT-3-M4	-2.5081
11	tDR-12:35-Lys-CTT-2-M3	-7.05884
12	tDR-12:44-Gly-GCC-1-M3	-7.03718
13	tDR-12:59-Gly-GCC-1-M2	-7.2732
14	tDR-12:76-Asp-GTC-2	6.28486
15	tDR-12:76-Glu-TTC-1	1.54301
16	tDR-12:76-Glu-TTC-1-A60C	6.24687
17	tDR-12:76-Glu-TTC-1-A61G	6.12699
18	tDR-12:76-Glu-TTC-2	1.61883
19	tDR-12:76-Glu-TTC-2-C28U	5.64588
20	tDR-12:76-Glu-TTC-2-D5G	6.65565
21	tDR-12:76-His-GTG-1	0.43961
22	tDR-12:76-His-GTG-1-G6A	7.42567
23	tDR-12:76-Lys-TTT-3	7.48756
24	tDR-13:31-Glu-CTC-1-M2	5.69697
25	tDR-13:34-Glu-CTC-1-M2	-8.30653
26	tDR-13:54-Asp-GTC-2	5.80521
27	tDR-13:59-His-GTG-1	-7.48328
28	tDR-13:76-Arg-ACG-1-A22G	1.32618
29	tDR-13:76-Arg-TCT-1	6.16536
30	tDR-13:76-Asp-GTC-2-G60A	5.9361
31	tDR-13:76-Glu-TTC-1	1.68757
32	tDR-13:76-Glu-TTC-2	1.72553
33	tDR-13:76-Gly-CCC-2	1.16401
34	tDR-13:76-His-GTG-1	0.50392
35	tDR-13:76-His-GTG-1-C26U	5.904
36	tDR-13:76-His-GTG-1-C27U	6.17223
37	tDR-13:76-His-GTG-1-C49U	6.58963
38	tDR-13:76-His-GTG-1-G5A	2.49625
39	tDR-13:76-His-GTG-1-U7C	5.80778
40	tDR-13:76-Lys-TTT-3	7.19219
41	tDR-13:76-Trp-CCA-4	6.28339
42	tDR-13:T12-Gly-CCC-4-1-C18U-C55A	-6.36963
43	tDR-14:33-Glu-CTC-1-M2	6.4614
44	tDR-14:36-Gly-GCC-1-M4	-7.71778
45	tDR-14:39-Phe-GAA-1-M5	6.48859
46	tDR-14:42-Phe-GAA-1-M4	6.89081
47	tDR-14:43-Phe-GAA-1-M4	6.5217
48	tDR-14:75-Glu-TTC-2	6.46661
49	tDR-14:76-Glu-TTC-1	1.71353
50	tDR-14:76-Glu-TTC-2	1.99215
51	tDR-14:76-His-GTG-1	0.459318
52	tDR-14:76-His-GTG-1-C17U	6.10327
53	tDR-14:76-His-GTG-1-G4A	7.73505
54	tDR-14:76-His-GTG-1-U3C	6.18407
55	tDR-14:76-His-GTG-1-U6C	6.70792
56	tDR-14:76-Lys-CTT-4	6.02878
57	tDR-14:76-Lys-TTT-3	7.50843
58	tDR-15:T9-Phe-GAA-3-1-G5A	-6.33082
59	tDR-15:76-Glu-TTC-2	2.02223
60	tDR-15:76-Lys-TTT-3	6.17201
61	tDR-16:31-Leu-CAG-1-M2	6.54978
62	tDR-16:32-Arg-CCT-1-M2	-7.50729
63	tDR-16:33-Lys-TTT-3-M4	-2.62974
64	tDR-16:35-Lys-CTT-1-M3	-7.92959
65	tDR-16:42-Gly-GCC-1-M3	-6.29665
66	tDR-16:44-Gly-GCC-1-M3	-1.74475
67	tDR-16:46-Arg-ACG-1-M2-A19G	-7.31522
68	tDR-16:46-Arg-CCG-2	-7.95135
69	tDR-16:46-Arg-TCG-1-M5	-8.28864
70	tDR-16:53-Lys-CTT-2	-8.56236
71	tDR-16:54-Gly-GCC-1-M3	1.74036
72	tDR-16:76-His-GTG-1-G2A	6.03886
73	tDR-16:76-Lys-TTT-3	6.75
74	tDR-17:76-Lys-TTT-3	7.20733
75	tDR-17:76-Phe-GAA-2-M2	6.16937
76	tDR-17:T8-Lys-TTT-7-1	6.01252
77	tDR-17:T9-Phe-GAA-3-1-G3A	-7.23412
78	tDR-18:75-Arg-ACG-1-A18G	6.05756
79	tDR-18:76-Arg-ACG-1-A18G	1.19086
80	tDR-18:76-Glu-TTC-2	7.19071
81	tDR-18:76-His-GTG-1-A59G	5.83811
82	tDR-18:76-Trp-CCA-2	6.01522
83	tDR-19:75-Arg-ACG-2-A17G	5.94499
84	tDR-19:76-Cys-GCA-2-M5	6.45019
85	tDR-19:76-Glu-TTC-1	7.12378
86	tDR-1:15-Ala-AGC-1-M18	-1.79941
87	tDR-1:15-Ala-AGC-2-M12	-3.17813
88	tDR-1:15-Ala-AGC-4-M7	-2.48788
89	tDR-1:15-Leu-TAA-3	-6.97366
90	tDR-1:15-Ser-AGA-1-M7	-1.7047
91	tDR-1:15-Ser-AGA-1-M7-G15A	-1.47308
92	tDR-1:15-Ser-GCT-1-M5	-1.09413
93	tDR-1:16-Ala-AGC-8	-7.19017
94	tDR-1:16-Asp-GTC-1-M3	0.638455
95	tDR-1:18-Glu-TTC-1	6.31407
96	tDR-1:18-Leu-CAA-1-M4	-6.50827
97	tDR-1:19-Ala-AGC-4-M7	-1.90661
98	tDR-1:19-Ala-AGC-4-M7-G18A	-7.65324
99	tDR-1:19-Leu-AAG-1-M4	-2.56215
100	tDR-1:19-Leu-CAA-1-M4	-8.25981
101	tDR-1:19-Leu-CAG-1-M2	-3.77095
102	tDR-1:19-Leu-CAG-1-M2-G18A	-7.36849
103	tDR-1:19-Leu-TAA-1	-8.17518
104	tDR-1:20-Arg-ACG-1-M2	-2.07585
105	tDR-1:20-Gly-CCC-1-M4	-6.40235
106	tDR-1:20-Gly-GCC-1	-1.35196
107	tDR-1:20-Ser-GCT-1-M5	-6.8093
108	tDR-1:21-Gly-CCC-1-M4	-6.81294
109	tDR-1:23-Arg-ACG-1-M2	6.1899
110	tDR-1:23-Asp-GTC-2-M2	0.858972
111	tDR-1:23-Glu-TTC-1	6.82714
112	tDR-1:24-Glu-CTC-1-M2	-1.70241
113	tDR-1:24-iMet-CAT-1-M2	-3.01784
114	tDR-1:25-Ala-AGC-2-M12	-6.3539
115	tDR-1:25-Glu-CTC-1-M2	-2.68761
116	tDR-1:25-Glu-TTC-3-M4	-2.7058
117	tDR-1:25-Gly-GCC-1	-2.45524
118	tDR-1:25-Pro-AGG-1-M6	-1.59422
119	tDR-1:25-iMet-CAT-1-M2	-2.18881
120	tDR-1:26-Glu-CTC-1-M3-G9U	6.4573
121	tDR-1:26-Glu-TTC-1	1.15629
122	tDR-1:26-Glu-TTC-1-G9U	7.12231
123	tDR-1:26-Glu-TTC-2-G9U	6.50829
124	tDR-1:27-Glu-TTC-1	6.34209
125	tDR-1:31-Asp-GTC-2-M2-C31U	5.91787
126	tDR-1:31-Gly-GCC-1-C30A	6.12699
127	tDR-1:31-Pro-AGG-1-M5	0.797411
128	tDR-1:32-Asp-GTC-2	-0.633487
129	tDR-1:32-Glu-TTC-1	-2.15223
130	tDR-1:32-Glu-TTC-2	-2.54882
131	tDR-1:32-iMet-CAT-1-M2	6.00334
132	tDR-1:33-Glu-TTC-1-G9U	5.93659
133	tDR-1:33-Glu-TTC-2	-0.605613
134	tDR-1:33-Glu-TTC-2-G9U	6.30863
135	tDR-1:33-Lys-TTT-3-M2	-1.51093
136	tDR-1:34-Glu-CTC-1-M2	-0.861964
137	tDR-1:34-Gly-GCC-2-M3-G29C	-6.57049
138	tDR-1:35-Glu-TTC-1	1.20036
139	tDR-1:35-Gly-GCC-2-M3-D5G	5.89969
140	tDR-1:37-Pro-TGG-3	-6.36782
141	tDR-1:39-Pro-TGG-3	-6.38
142	tDR-1:40-Glu-CTC-1-M2-D5G	5.88536
143	tDR-1:40-Ser-AGA-1-M6-A34G	6.31731
144	tDR-1:43-Gln-CTG-1-M2	6.38937
145	tDR-1:43-Glu-TTC-1	6.23504
146	tDR-1:44-Gln-CTG-1-M2-G2U	6.13273
147	tDR-1:46-Arg-ACG-1-M2-A34G	-9.17271
148	tDR-1:47-Arg-ACG-1-M2-A34G	-7.38787
149	tDR-1:53-Gly-GCC-2-M2	5.83757
150	tDR-1:54-Ala-TGC-1-A36G	5.94966
151	tDR-1:54-Ala-TGC-3-A36G	6.27337
152	tDR-1:54-Asp-GTC-2	1.09018
153	tDR-1:54-Gln-CTG-1-M2	0.646894
154	tDR-1:54-Gln-CTG-1-M2-G2U	6.07287
155	tDR-1:54-Gly-GCC-1	0.666733
156	tDR-1:54-Gly-GCC-2-M2	0.996249
157	tDR-1:54-Gly-GCC-2-M2-G51C	5.81293
158	tDR-1:54-Pro-AGG-2-M3-A33G	0.748312
159	tDR-1:54-Val-AAC-2-A34G	6.02016
160	tDR-1:54-Val-CAC-1-M3	6.42267
161	tDR-1:55-Arg-ACG-2-A34G	6.14738
162	tDR-1:55-Gln-CTG-1-M2	1.16758
163	tDR-1:55-Pro-TGG-2	6.51324
164	tDR-1:57-Leu-AAG-2-M2-A35G-C65U-G66U	6.36425
165	tDR-1:59-Pro-AGG-2-M3-A33G	-6.65664
166	tDR-1:76-Gln-CTG-1	5.89356
167	tDR-1:e1-Leu-AAG-1-M4-A35G	-7.5716
168	tDR-20:35-Lys-CTT-1-M5	-7.22644
169	tDR-20:39-Arg-TCT-1-M4	6.09071
170	tDR-20:41-Phe-GAA-1-M5	5.80059
171	tDR-20:76-Arg-CCG-2	1.0173
172	tDR-20:76-Arg-TCG-5	6.00769
173	tDR-20:76-Gln-TTG-1-M2	-6.64538
174	tDR-20:76-Glu-TTC-2	1.63558
175	tDR-20:76-His-GTG-1-C56U	6.09303
176	tDR-20:76-Lys-TTT-3	7.50851
177	tDR-20:76-Phe-GAA-1	1.38527
178	tDR-20:T14-Lys-CTT-1-1	5.72423
179	tDR-20a:46-Arg-CCG-2	-3.27642
180	tDR-20a:75-Glu-TTC-2	5.77738
181	tDR-20a:76-Glu-TTC-2	1.61995
182	tDR-20a:76-His-GTG-1-U9C	5.95798
183	tDR-21:39-Arg-TCT-1-M4	6.05709
184	tDR-21:75-Glu-TTC-2	6.92016
185	tDR-21:75-Lys-CTT-1	5.97161
186	tDR-21:75-Phe-GAA-1	1.56435
187	tDR-21:76-Ala-AGC-4-A14G-A17G	0.833003
188	tDR-21:76-Glu-CTC-1	0.811748
189	tDR-21:76-Glu-TTC-1	2.08266
190	tDR-21:76-Glu-TTC-2	1.77696
191	tDR-21:76-His-GTG-1	0.486297
192	tDR-21:76-His-GTG-1-C18U	5.79855
193	tDR-21:76-His-GTG-1-U33C	5.95872
194	tDR-21:76-His-GTG-1-U6C	6.02317
195	tDR-21:76-Lys-CTT-1	0.906342
196	tDR-21:76-Lys-CTT-2	0.684236
197	tDR-21:76-Lys-CTT-2-G51A	6.03099
198	tDR-21:76-Lys-TTT-3	7.31922
199	tDR-21:76-Phe-GAA-1	1.46673
200	tDR-21:76-Phe-GAA-2-M2	1.66304
201	tDR-21:T1-Phe-GAA-1-4	6.44279
202	tDR-21:T15-Cys-GCA-4-1	-6.90683
203	tDR-22:56-Cys-GCA-2-M10-C35U	5.97273
204	tDR-22:76-Arg-ACG-2-A13G-G52A	6.29642
205	tDR-22:76-Asn-GTT-9	6.35773
206	tDR-22:76-Cys-GCA-2-M5	0.491568
207	tDR-22:76-His-GTG-1	0.618071
208	tDR-22:76-His-GTG-1-G48A	6.29236
209	tDR-22:76-His-GTG-1-U12C	6.15815
210	tDR-22:76-His-GTG-1-U32C	6.22625
211	tDR-22:76-His-GTG-1-U33C	6.06428
212	tDR-22:76-His-GTG-1-U38C	6.3576
213	tDR-22:76-His-GTG-1-U44C	6.08924
214	tDR-22:76-Lys-TTT-3	6.46541
215	tDR-22:T3-Cys-GCA-4-1	-7.0043
216	tDR-23:53-His-GTG-1	-6.55209
217	tDR-23:75-Glu-CTC-1	6.36408
218	tDR-23:76-Asn-GTT-2	1.28987
219	tDR-23:76-Asn-GTT-3	0.892285
220	tDR-23:76-Cys-GCA-2-M5	0.473548
221	tDR-23:76-Glu-TTC-2	1.87884
222	tDR-23:76-Lys-TTT-3	7.72066
223	tDR-23:T3-Asn-GTT-2-7	6.67592
224	tDR-24:54-Cys-GCA-2-M10	6.08431
225	tDR-24:76-Arg-TCT-1	6.04714
226	tDR-24:76-Arg-TCT-2	5.81751
227	tDR-24:76-Asn-GTT-2	6.44251
228	tDR-24:76-Glu-TTC-1	7.06618
229	tDR-24:76-Glu-TTC-2	1.44892
230	tDR-25:75-Asn-GTT-2	5.94314
231	tDR-25:76-Glu-TTC-2	1.31788
232	tDR-25:76-Ser-GCT-4-M2	6.00675
233	tDR-26:53-Glu-CTC-1-M2	-7.3148
234	tDR-26:54-His-GTG-1	-6.56608
235	tDR-26:59-Gly-GCC-1-M2	-8.07823
236	tDR-26:59-His-GTG-1	-7.26934
237	tDR-26:63-Arg-CCT-1-M2	-7.32215
238	tDR-26:76-Glu-CTC-1	-0.760876
239	tDR-26:76-Leu-AAG-1-M2-A9G	5.73396
240	tDR-27:54-Cys-GCA-2-M10	6.19416
241	tDR-27:76-Ala-TGC-4-A11G	6.01793
242	tDR-27:76-Arg-ACG-2-A8G	0.552854
243	tDR-27:76-Phe-GAA-1	0.938829
244	tDR-27:T13-Tyr-GTA-5-5	-6.78489
245	tDR-28:53-Asn-GTT-1-M5	-6.70297
246	tDR-28:54-Leu-AAG-1-M2-A7G	5.79336
247	tDR-28:54-Phe-GAA-1-M4	1.26688
248	tDR-28:55-Cys-GCA-2-M10	6.14211
249	tDR-28:56-Phe-GAA-1-M4	7.00716
250	tDR-28:67-Phe-GAA-1-M2	-3.46113
251	tDR-28:67-Phe-GAA-2-M2	-7.22754
252	tDR-28:75-Arg-TCG-1	6.11848
253	tDR-28:75-Asn-GTT-2-M2	5.84458
254	tDR-28:76-Cys-GCA-12	-6.3782
255	tDR-28:76-Lys-TTT-3	7.39067
256	tDR-28:76-Phe-GAA-1	0.916236
257	tDR-28:76-Phe-GAA-2-M2	1.10726
258	tDR-28:T1-Tyr-GTA-5-5	-6.57777
259	tDR-28:T9-Phe-GAA-4-1-C6U	-7.709
260	tDR-29:54-Phe-GAA-1-M4	1.70143
261	tDR-29:54-Phe-GAA-1-M4-G25C	5.904
262	tDR-29:55-Phe-GAA-1-M4	1.64213
263	tDR-29:56-Phe-GAA-1-M4	1.93466
264	tDR-29:58-Phe-GAA-1-M5-C28U-G29U-A30U	6.24629
265	tDR-29:76-Arg-ACG-2-A6G-U43G	-6.88794
266	tDR-29:76-Lys-TTT-3	7.54682
267	tDR-29:76-Phe-GAA-1	1.13752
268	tDR-29:76-Phe-GAA-2-M2	1.07177
269	tDR-29:76-Tyr-GTA-1-M2	5.92213
270	tDR-29:76-Tyr-GTA-3-M2	5.643
271	tDR-2:38-Phe-GAA-1-M2	6.65298
272	tDR-2:39-Phe-GAA-1-M2	6.39434
273	tDR-2:40-Phe-GAA-1-M2	6.3155
274	tDR-2:42-Phe-GAA-1-M2	1.97117
275	tDR-2:42-Phe-GAA-1-M2-U40C	6.02831
276	tDR-2:43-Phe-GAA-1-M2	5.84207
277	tDR-2:44-Gln-CTG-1-M2	5.7291
278	tDR-30:76-Ala-AGC-4-A5G-A8G	5.89969
279	tDR-30:76-Leu-CAA-2	5.76585
280	tDR-30:76-Lys-TTT-3	6.21547
281	tDR-30:76-Phe-GAA-1	1.28986
282	tDR-30:76-Thr-TGT-2	5.904
283	tDR-31:54-Gly-TCC-1-M3	6.39163
284	tDR-31:76-Arg-TCT-1	5.68919
285	tDR-31:76-Lys-CTT-1	5.76794
286	tDR-31:76-Lys-TTT-3	7.47403
287	tDR-31:76-Phe-GAA-1	1.3816
288	tDR-32:49-Leu-CAG-1-M2	-7.06006
289	tDR-32:54-Asp-GTC-1-M4	5.94129
290	tDR-32:54-Phe-GAA-1-M4	1.81833
291	tDR-32:54-Tyr-GTA-1-M8	6.16895
292	tDR-32:56-Phe-GAA-1-M5-C25U	6.58876
293	tDR-32:75-Phe-GAA-1	6.43081
294	tDR-32:76-Arg-TCG-3-G42A	5.91069
295	tDR-32:76-Arg-TCT-1	5.99823
296	tDR-32:76-Leu-TAA-1	6.54902
297	tDR-32:76-Lys-TTT-3	6.66061
298	tDR-32:76-Phe-GAA-1	1.23821
299	tDR-32:e1-Leu-CAG-1-M2	6.6521
300	tDR-33:76-Arg-CCT-4	-7.14108
301	tDR-33:76-Glu-TTC-4	5.84009
302	tDR-33:76-Lys-TTT-3	7.70829
303	tDR-33:76-Phe-GAA-1	1.63334
304	tDR-33:76-Phe-GAA-2-M2	5.91548
305	tDR-33:76-Thr-TGT-2	-6.73089
306	tDR-33:76-Thr-TGT-4-M2	-1.78641
307	tDR-34:54-Phe-GAA-1-M4	7.4186
308	tDR-34:75-Lys-CTT-2-M3	5.72423
309	tDR-34:75-Phe-GAA-1	6.42107
310	tDR-34:76-Asn-GTT-1	5.64588
311	tDR-34:76-Lys-TTT-3	7.73576
312	tDR-34:76-Phe-GAA-1	1.57015
313	tDR-34:76-Phe-GAA-2-M2	6.65118
314	tDR-35:74-Leu-CAG-1	6.15815
315	tDR-35:74-Leu-CAG-2	6.34163
316	tDR-35:75-Leu-AAG-2	6.35092
317	tDR-35:76-Lys-TTT-3	3.81738
318	tDR-35:T3-Asn-GTT-2-7	6.03099
319	tDR-36:76-Lys-TTT-3	8.18852
320	tDR-36:76-Phe-GAA-1	1.5206
321	tDR-37:74-Glu-CTC-1-M2	6.54771
322	tDR-37:75-Glu-CTC-1-M2	5.87556
323	tDR-37:76-Leu-TAG-3	5.72151
324	tDR-37:76-Lys-TTT-3	8.20957
325	tDR-37:76-Phe-GAA-1	1.72104
326	tDR-37:T3-Asn-GTT-2-7	5.87995
327	tDR-38:72-Asp-GTC-2-M2	-2.23075
328	tDR-38:T10-Arg-TCT-1-1-U43C	-6.45241
329	tDR-38:T4-Arg-TCT-2-1	-1.38764
330	tDR-38:T5-Arg-TCT-3-2	-1.16531
331	tDR-38:T8-Arg-TCT-1-1	-1.15492
332	tDR-38:75-Ala-AGC-4	5.81238
333	tDR-38:76-Asn-GTT-1	5.99929
334	tDR-38:76-Pro-TGG-2	6.50671
335	tDR-38:76-Ser-AGA-2-M2-A43G	-6.44726
336	tDR-38:76-Trp-CCA-2	6.36977
337	tDR-38:T10-Arg-TCT-1-1	-0.515791
338	tDR-38:T10-Tyr-GTA-3-1	-2.41791
339	tDR-38:T13-Tyr-GTA-5-5	-1.72746
340	tDR-38:T16-Tyr-GTA-2-1	-0.389727
341	tDR-38:T2-Arg-TCT-3-2-A32C	-7.51053
342	tDR-38:T21-Leu-CAA-1-2	5.8618
343	tDR-38:T4-Arg-TCT-3-2	-1.46029
344	tDR-38:T9-Arg-TCT-1-1	-0.745613
345	tDR-38:T9-Arg-TCT-1-1-C42U	-1.46557
346	tDR-38:T9-Leu-CAA-4-1	-0.379225
347	tDR-39:54-Gly-GCC-1-M3	6.18804
348	tDR-39:72-Asp-GTC-2-M2	-2.26745
349	tDR-39:T10-Tyr-GTA-3-1	-7.39491
350	tDR-39:T9-Tyr-GTA-3-1	-6.71534
351	tDR-39:75-Asp-GTC-2-M2	6.04151
352	tDR-39:75-Gln-CTG-1	6.02657
353	tDR-39:76-Asn-GTT-2-M2	0.569171
354	tDR-39:76-Lys-CTT-1	6.1364
355	tDR-39:76-Met-CAT-1-A35G	5.76264
356	tDR-39:76-Tyr-GTA-2-M2	1.2597
357	tDR-39:T9-Tyr-GTA-8-1	-6.827
358	tDR-3:32-Lys-CTT-2-M2	6.2467
359	tDR-3:54-Gly-GCC-1	5.97849
360	tDR-40:72-Asp-GTC-2-M2	-6.91741
361	tDR-40:75-Val-TAC-1-M2	5.79076
362	tDR-40:76-Arg-ACG-2	0.595481
363	tDR-40:T10-Met-CAT-1-1	5.7291
364	tDR-40:T10-Tyr-GTA-3-1	-6.81394
365	tDR-40:T5-Arg-TCT-3-2	-6.78042
366	tDR-41:59-Gly-TCC-1-M3	-7.63894
367	tDR-41:T8-Val-CAC-11-1	-7.34411
368	tDR-41:T9-Val-CAC-11-1	-6.35573
369	tDR-42:54-Ser-GCT-1-M4	6.3911
370	tDR-42:59-Gly-CCC-2	-6.99218
371	tDR-42:T8-Lys-TTT-3-4	-6.42236
372	tDR-42:76-Gln-TTG-2	5.9064
373	tDR-42:76-Lys-TTT-1-M2-A28G	5.98257
374	tDR-42:T11-Lys-TTT-3-1	-6.93811
375	tDR-42:T13-Arg-CCT-4-1	-6.61932
376	tDR-43:75-Phe-GAA-1	5.98664
377	tDR-43:76-Phe-GAA-2-M3	6.20315
378	tDR-43:76-Trp-CCA-2	5.92876
379	tDR-44:59-Gly-TCC-1-M3	-6.36421
380	tDR-44:75-Ala-AGC-4	5.9136
381	tDR-44:76-Gly-CCC-2	6.07838
382	tDR-45:76-Met-CAT-3	5.68138
383	tDR-46:T14-Lys-CTT-1-1	5.69198
384	tDR-46:T3-Asn-GTT-2-7	5.83505
385	tDR-46:T8-Lys-CTT-2-1	6.22737
386	tDR-47:76-Cys-GCA-1-M6	-0.600778
387	tDR-47:76-Tyr-GTA-2-M2	0.556814
388	tDR-48:76-Ala-AGC-4	0.759406
389	tDR-48:76-Arg-ACG-2	0.514613
390	tDR-48:76-Cys-GCA-1-M6	-0.461391
391	tDR-48:76-Glu-TTC-1	6.19317
392	tDR-48:76-Ile-AAT-1-M4	0.731466
393	tDR-48:76-Lys-CTT-1-M4	0.496282
394	tDR-48:76-Lys-TTT-3	0.566939
395	tDR-48:76-Ser-GCT-3-M4	0.617877
396	tDR-48:76-Thr-AGT-1-M2	0.66231
397	tDR-48:76-Tyr-GTA-2-M2	0.572142
398	tDR-49:76-Ala-AGC-4	0.925566
399	tDR-49:76-Ala-AGC-4-A25G	5.71877
400	tDR-49:76-Arg-ACG-1	0.60746
401	tDR-49:76-Arg-CCT-4	6.07027
402	tDR-49:76-Cys-GCA-2-M7-U25G	5.9675
403	tDR-49:76-Ile-AAT-12	6.2839
404	tDR-49:76-Ile-AAT-4	6.1926
405	tDR-49:76-Lys-CTT-1-M4	0.590605
406	tDR-49:76-Lys-TTT-3	0.675969
407	tDR-49:76-Ser-GCT-1	5.83252
408	tDR-49:76-Thr-AGT-1-M2	0.67335
409	tDR-4:36-Lys-TTT-3-M2	-1.81265
410	tDR-50:75-Arg-ACG-1	1.03052
411	tDR-50:75-Gly-GCC-1	5.79596
412	tDR-50:75-Thr-CGT-2-M2	5.84906
413	tDR-50:76-Ala-AGC-4	0.71308
414	tDR-50:76-Arg-ACG-1	0.872503
415	tDR-50:76-Arg-ACG-2	0.607086
416	tDR-50:76-Asn-GTT-9	5.76054
417	tDR-50:76-Gln-CTG-1-M2	0.844003
418	tDR-50:76-Gln-CTG-2	0.995934
419	tDR-50:76-Gln-CTG-6-M2-A8G	5.87995
420	tDR-50:76-Gln-TTG-2	0.883869
421	tDR-50:76-Glu-CTC-1-M7	0.66985
422	tDR-50:76-Glu-CTC-1-M7-A23G	6.15454
423	tDR-50:76-Glu-TTC-1	1.67898
424	tDR-50:76-His-GTG-1-A24G	6.0192
425	tDR-50:76-Ile-AAT-1-M4	0.703805
426	tDR-50:76-Lys-TTT-3	0.669275
427	tDR-50:76-Met-CAT-1	5.9675
428	tDR-50:76-Met-CAT-2-M2	6.39569
429	tDR-50:76-Met-CAT-3	5.84906
430	tDR-50:76-Ser-GCT-3-M4	0.431192
431	tDR-50:76-Ser-GCT-3-M4-U22A	5.8605
432	tDR-50:76-Thr-AGT-1-M2	0.762129
433	tDR-50:76-Thr-AGT-1-M2-C26U	5.86743
434	tDR-50:76-Thr-CGT-2-M2	0.702703
435	tDR-51:76-Arg-ACG-1-M2	0.533005
436	tDR-51:76-Arg-TCT-2	5.76264
437	tDR-51:76-Arg-TCT-3	6.39479
438	tDR-51:76-Gln-CTG-1-M5-A7G	6.13479
439	tDR-51:76-Gln-CTG-2	0.552419
440	tDR-51:76-Ile-TAT-2	6.11706
441	tDR-51:76-Trp-CCA-4	6.01475
442	tDR-52:76-Gln-CTG-1-M2	0.386776
443	tDR-53:75-Ala-CGC-3-M2	5.89727
444	tDR-53:76-Gln-CTG-1-M2	0.43686
445	tDR-53:76-Tyr-GTA-2-M2	0.620196
446	tDR-55:76-Gln-CTG-1-M2	0.533064
447	tDR-55:76-Ile-AAT-2-M3	6.41459
448	tDR-55:76-Tyr-GTA-2-M2	0.885047
449	tDR-55:76-Val-CAC-2	6.41829
450	tDR-56:76-Arg-CCT-4	5.89163
451	tDR-56:76-Gln-CTG-1-M2	0.421647
452	tDR-56:76-Gly-GCC-1	-0.613061
453	tDR-56:76-Ser-GCT-3-M4-G2U	6.14211
454	tDR-57:76-Arg-ACG-1-M2-U15G	6.08599
455	tDR-57:76-Gln-CTG-1-M2	0.506492
456	tDR-57:76-Phe-GAA-2-M3	5.93795
457	tDR-57:76-Tyr-GTA-4	6.06981
458	tDR-58:75-Val-TAC-1-M3	6.0192
459	tDR-58:76-Arg-ACG-1-M2	0.537147
460	tDR-58:76-Cys-GCA-12	-0.93977
461	tDR-58:76-Gln-CTG-1-M2	0.641365
462	tDR-58:76-Glu-TTC-2	6.5305
463	tDR-58:76-Thr-AGT-1-M2	0.645799
464	tDR-58:76-Tyr-GTA-2-M3	0.609118
465	tDR-59:75-Ala-AGC-4	6.18907
466	tDR-59:75-Val-TAC-1-M3	6.04277
467	tDR-59:76-Ala-AGC-4	0.802034
468	tDR-59:76-Asn-GTT-2-M5	0.820226
469	tDR-59:76-Cys-GCA-1-M9	-0.541714
470	tDR-59:76-Gln-CTG-1-M2	0.523064
471	tDR-59:76-Gly-GCC-1-C14U	-6.61932
472	tDR-59:76-Ile-AAT-1-M4	0.538635
473	tDR-59:76-Leu-TAA-1	0.944614
474	tDR-59:76-Ser-TGA-4	-0.517341
475	tDR-59:76-Thr-AGT-1-M2	0.579224
476	tDR-59:76-Thr-AGT-1-M2-C17U	5.85603
477	tDR-59:76-Tyr-GTA-2-M3	0.61555
478	tDR-59:76-Val-AAC-1-M6	0.464638
479	tDR-59:T1-Leu-CAA-1-1	5.81293
480	tDR-59:T12-Arg-CCT-4-1	-6.60288
481	tDR-60:75-Thr-TGT-3-M4	0.70069
482	tDR-60:76-Ala-AGC-4	0.695981
483	tDR-60:76-Gly-GCC-1	-0.499847
484	tDR-60:76-Ile-AAT-12	0.830985
485	tDR-60:76-Leu-TAA-1	1.13254
486	tDR-60:76-Lys-CTT-1-M5	0.58375
487	tDR-60:76-Lys-TTT-3-M3-C2U	5.75788
488	tDR-60:76-Ser-GCT-3-M4	0.7085
489	tDR-60:76-Thr-AGT-1-M2	0.77949
490	tDR-60:76-Thr-CGT-2-M2	0.668049
491	tDR-60:76-Thr-TGT-3-M4	0.502636
492	tDR-60:76-Tyr-GTA-1-M5	0.445771
493	tDR-60:76-Tyr-GTA-1-M5-A14G	5.99119
494	tDR-60:76-Val-AAC-1-M6	0.508331
495	tDR-60:T1-Ile-AAT-1-1	6.26061
496	tDR-60:T12-Arg-ACG-2-1	-6.56243
497	tDR-60:T15-Leu-CAG-2-2	-6.47026
498	tDR-60:T2-Gln-TTG-1-1	6.12862
499	tDR-61:75-Thr-AGT-1-M2	6.06097
500	tDR-61:75-Thr-CGT-2-M2	5.96628
501	tDR-61:76-Arg-CCT-2	5.82545
502	tDR-61:76-Asn-ATT-1-M9	0.644383
503	tDR-61:76-Gln-CTG-1-M5	0.462321
504	tDR-61:76-Ile-AAT-12	1.32981
505	tDR-61:76-Lys-CTT-1-M5	0.547598
506	tDR-61:76-Lys-TTT-3-M2	0.552636
507	tDR-61:76-Ser-GCT-3-M4	0.995517
508	tDR-61:76-Ser-GCT-3-M4-G13A	6.20201
509	tDR-61:76-Thr-CGT-2-M2	0.880785
510	tDR-61:76-Tyr-GTA-1-M5	0.674802
511	tDR-61:76-Tyr-GTA-1-M5-A13G	5.77002
512	tDR-61:76-Val-AAC-1-M7	0.742132
513	tDR-61:T1-Ser-GCT-6-1	5.91736
514	tDR-61:T4-Pro-TGG-3-4-U17G	6.17841
515	tDR-62:76-Asn-ATT-1-M9	0.745842
516	tDR-62:76-Ile-AAT-1-M5	0.723664
517	tDR-62:T3-Asn-ATT-1-1	6.52185
518	tDR-66:T2-Asn-GTT-2-7	-6.84671
519	tDR-67:T15-Asn-GTT-2-8	-6.29474
520	tDR-67:T15-Lys-TTT-3-3	-7.18895
521	tDR-67:T2-Lys-TTT-3-3	-6.99159
522	tDR-67:T9-Met-CAT-1-1	6.76601
523	tDR-67:T9-Phe-GAA-3-1	-6.54264
524	tDR-68:T14-Asn-GTT-2-8	-6.65083
525	tDR-68:T14-Glu-TTC-1-1	6.05176
526	tDR-6:25-Glu-TTC-12-A1U-G24U	-1.9413
527	tDR-6:26-Glu-TTC-12-A1C-G24U	5.96213
528	tDR-T1:T26-Ser-GCT-4-3	-1.32792
529	tDR-T1:T31-Arg-CCT-2-1	-2.1973
530	tDR-T1:T35-Thr-CGT-2-1-A15G	-1.63886
531	tDR-T1:T53-Arg-ACG-1-1	-1.50733
532	tDR-T1:T54-Arg-ACG-1-1	-1.67319
533	tDR-T2:T100-iMet-CAT-1-6-U12C-I95GGAGUAAACUCU-G108U-A109U-G110U	-6.54281
534	tDR-T2:T29-Ile-AAT-5-3	-7.21796
535	tDR-T2:T31-Arg-TCG-2-1	-7.9739
536	tDR-T6:T35-Thr-CGT-2-1-A10G	-7.05989
537	tDR-7:T9-Phe-GAA-3-1-G13A	-6.60134
538	tDR-8:31-Gln-CTG-1-M6	6.15698
539	tDR-8:33-Glu-TTC-1-M2	-6.82964
540	tDR-8:33-Lys-CTT-3-M5-G21C	-6.7901
541	tDR-8:33-Lys-TTT-3-M4	-2.76088
542	tDR-8:38-Phe-GAA-1-M4	-7.47087
543	tDR-8:54-Gly-GCC-1-M3	6.51222
544	tDR-8:76-His-GTG-1	0.606553
545	tDR-8:76-Lys-CTT-1	6.03947
546	tDR-9:35-Gly-GCC-1-M4	5.80114
547	tDR-9:T10-Phe-GAA-3-1-G11A	-6.92018
548	tDR-L1:T1-Asn-GTT-10-1-C13U-C35U-A85C	-1.98358
549	tDR-L1:T12-Asn-GTT-10-1	-6.44897
550	tDR-L1:T12-Asn-GTT-10-1-C13U	-7.73074
551	tDR-L1:T12-Asn-GTT-10-1-C13U-C35U-A85C	-1.75108
552	tDR-L1:T13-Asn-GTT-10-1-C13U	-6.65083
553	tDR-L1:T14-Asn-GTT-3-1	-7.44938
554	tDR-L1:T19-Val-TAC-2-1	-6.97036
555	tDR-L1:T5-Ser-GCT-4-2-G87C-G90A	-1.07406
556	tDR-L3:36-Lys-TTT-7-1-I2G	-7.16472
557	tDR-L3:T16-Lys-TTT-7-1-G87C	-1.41578
558	tDR-L3:T5-Lys-TTT-7-1-G87C	-1.26413
559	tDR-L3:T5-Lys-TTT-7-1-I2G-G88C	-7.23136
560	tDR-L3:T6-Ile-AAT-2-1-C60U	-6.62051
561	tDR-L49:L1-Lys-CTT-10-1-C44U	-8.77495
562	tDR-L49:L1-Lys-CTT-10-1-C44U	-7.44895
563	tDR-L4:35-Lys-TTT-3-2	-1.70481
564	tDR-L4:36-Lys-TTT-3-2	-1.34926
565	tDR-L4:36-Lys-TTT-3-4	-1.27922
566	tDR-L4:T3-Asn-GTT-2-7-U81A	-6.39031
567	tDR-L4:T10-Leu-CAG-1-6	-6.59259
568	tDR-L4:T12-Val-AAC-1-4	-0.84853
569	tDR-L4:T14-Asn-GTT-2-8	-1.52958
570	tDR-L4:T14-Asn-GTT-3-1	-1.28829
571	tDR-L4:T15-Asn-GTT-2-8	-1.25051
572	tDR-L4:T15-Asn-GTT-6-1	-6.94215
573	tDR-L4:T15-Pro-TGG-3-2	-6.6381
574	tDR-L4:T15-Val-AAC-1-5	-6.74623
575	tDR-L4:T19-Ile-AAT-2-1-C61U	-1.4667
576	tDR-L4:T2-Asn-GTT-2-1	-1.1747
577	tDR-L4:T3-Asn-GTT-3-1	-1.11722
578	tDR-L4:T5-Gly-GCC-2-2	6.04416
579	tDR-L4:T6-Ile-AAT-2-1-C61U	-1.63355
580	tDR-L4:T7-Ser-ACT-1-1	-6.58674
581	tDR-L4:T8-Arg-CCT-4-1	-7.56171
582	tDR-L4:T8-Ser-ACT-1-1	-2.32465
583	tDR-L4:T9-Ser-ACT-1-1	-2.43968
584	tDR-L4:T9-Ser-GCT-3-1	-2.89579
585	tDR-L50:L1-Lys-CTT-10-1-C45U	-8.08069
586	tDR-L50:L1-Lys-CTT-10-1-C45U	-7.00927
587	tDR-L52:L1-Lys-CTT-10-1-C47U	-7.72037
588	tDR-L52:L1-Lys-CTT-10-1-C47U	-6.57464
589	tDR-L57:L6-Lys-CTT-10-1	-3.0416
590	tDR-L58:L1-Lys-CTT-10-1-C53U	-7.84872
591	tDR-L58:L1-Lys-CTT-10-1-C53U	-7.12132
592	tDR-L5:35-Lys-TTT-3-2	-6.61475
593	tDR-L5:35-Lys-TTT-3-3	-1.6244
594	tDR-L5:36-Lys-TTT-3-1	-6.59089
595	tDR-L5:T10-Leu-CAG-2-1	-1.67526
596	tDR-L5:T11-Leu-CAG-2-1	-1.56182
597	tDR-L5:T8-Val-CAC-11-1	-7.18542
598	tDR-L5:T11-Val-CAC-8-1-G27A-G28A	6.03099
599	tDR-L5:T12-Arg-CCT-4-1	-6.44582
600	tDR-L5:T14-Lys-CTT-1-1-C1A-A2G	-2.11083
601	tDR-L5:T15-Lys-CTT-1-1-C1A-A2G	-2.26204
602	tDR-L5:T19-Arg-CCT-2-1	-2.23686
603	tDR-L5:T3-Gly-TCC-2-2	-7.69146
604	tDR-L5:T3-Lys-CTT-1-1-C1A-A2G-G82A	-7.03339
605	tDR-L5:T7-Val-CAC-14-1	-1.92235
606	tDR-L5:T8-Val-CAC-14-1	-1.5729
607	tDR-L6:36-Lys-TTT-3-1	-1.35119
608	tDR-L6:T12-Gly-CCC-4-1-U86C	-6.67933
609	tDR-L6:T7-Asn-GTT-26-1-U8C	-1.68411
610	tDR-L6:T9-Ala-TGC-3-1	-7.2772
611	tDR-L6:T11-Gly-CCC-4-1	-1.90252
612	tDR-L6:T11-Gly-CCC-4-1-C36U-C73A	-1.5963
613	tDR-L6:T12-Gly-CCC-4-1	-1.03484
614	tDR-L6:T12-Gly-CCC-4-1-C36U-C73A	-0.877743
615	tDR-L6:T13-Tyr-GTA-5-5	-2.32677
616	tDR-L6:T14-Asn-GTT-2-8	-7.68211
617	tDR-L6:T14-Asn-GTT-3-1	-7.81488
618	tDR-L6:T14-Asn-GTT-9-1	-6.90665
619	tDR-L6:T14-Asn-GTT-9-1-C4G	-7.3593
620	tDR-L6:T15-Tyr-GTA-5-3	-6.97248
621	tDR-L6:T18-Ala-CGC-2-1	-7.49315
622	tDR-L6:T18-Arg-ACG-2-3	-6.4571
623	tDR-L6:T2-Asn-GTT-9-2	-1.60071
624	tDR-L6:T2-Gly-TCC-1-1-G82A	-7.16483
625	tDR-L6:T2-Tyr-GTA-5-5	-1.80572
626	tDR-L6:T32-Gly-CCC-1-1-A29G	-8.00893
627	tDR-L6:T6-Asn-GTT-26-1-U8C	-6.62793
628	tDR-L6:T9-Gly-CCC-4-1-C36U-C73A	-6.69997
629	tDR-L6:T9-Phe-GAA-3-1-G25A	-6.89096
630	tDR-L6:T9-Ser-ACT-1-1	-7.37643
631	tDR-L6:intron4-Tyr-GTA-5-5	-7.21184
632	tDR-L6:intron29-Arg-TCT-3-2	-6.59413
633	tDR-L7:35-Lys-TTT-3-1	-1.57722
634	tDR-L7:36-Lys-TTT-3-1	-1.66449
635	tDR-L7:36-Lys-TTT-7-1	-1.40992
636	tDR-L7:38-Leu-CAA-2-1-U1A-C69U	6.34085
637	tDR-L7:T11-Leu-AAG-1-1	-6.60134
638	tDR-L7:T14-Asn-GTT-2-8	-7.71823
639	tDR-L7:T14-Asn-GTT-9-1	-6.58232
640	tDR-L7:T15-Asn-GTT-3-1	-6.53177
641	tDR-L7:T17-Lys-TTT-7-1-G91C	-6.69612
642	tDR-L7:T18-Gln-CTG-9-1	-1.564
643	tDR-L7:T19-Gln-CTG-9-1	-1.69651
644	tDR-L7:T2-Asn-GTT-6-1	-7.67256
645	tDR-L7:T2-Asn-GTT-9-2	-1.30839
646	tDR-L8:T10-Tyr-GTA-6-1	-6.36782
647	tDR-L8:T23-Leu-AAG-1-1	-1.2704
648	tDR-T1:T15-Gly-TCC-2-2	-1.2925
649	tDR-T1:T16-Gly-GCC-1-1	-0.753629
650	tDR-T1:T18-Ser-TGA-1-1-U18G	-6.47026
651	tDR-T1:T18-Thr-CGT-3-1	-7.60018
652	tDR-T1:T18-Val-TAC-3-1	-6.56874
653	tDR-T1:T25-Ser-GCT-4-3	-1.95223
654	tDR-T1:T29-Ser-GCT-6-1	-6.94832
655	tDR-T1:T32-Arg-CCT-2-1	-1.79112
656	tDR-T1:T32-Gly-CCC-1-1	-1.06096
657	tDR-T1:T32-Gly-CCC-1-2	-1.45801
658	tDR-T1:T56-Glu-CTC-1-2	-7.41492
659	tDR-T2:T17-Thr-CGT-3-1	-6.4669
660	tDR-T2:T28-Thr-AGT-1-3	-1.55577
661	tDR-T2:T46-Ile-AAT-8-1	-8.3626
662	tDR-T2:T47-Ile-AAT-8-1	-6.99513
663	tDR-T2:T76-Thr-CGT-4-1	-6.63057
664	tDR-e12:76-Leu-TAA-1	5.79596
665	tDR-e12:76-Ser-GCT-5	6.16979
666	tDR-e21:76-SeC-TCA-1	5.99346
667	tDR-e22:59-Leu-AAG-1-M10	-6.42236
668	tDR-intron1:T12-Tyr-GTA-1-1	-6.75029
669	tDR-intron1:intron24-Ile-TAT-1-1	-1.72976
670	tDR-intron1:intron24-Ile-TAT-1-1-A19G	-6.81637
671	tDR-intron17:T10-Tyr-GTA-3-1-C3G-A5C-G6U-I9AG	-1.70828
672	tDR-intron20:T13-Tyr-GTA-5-5-U1A-U4A-I6UGUAG	-6.71926
673	tDR-intron20:T8-Leu-CAA-4-1-G1A-G3A-I6CAAG	5.75522
674	tDR-intron23:T10-Tyr-GTA-3-1	-8.29271
675	tDR-intron27:T8-Leu-CAA-4-1-C1A-U2G	5.83956
676	tDR-intron23:T9-Tyr-GTA-3-1	-8.16723

## Sheet: HEK_GSD_Exs
	Feature	log2FoldChange
1	tDR-L1:33-His-GTG-1-5	-1.94636
2	tDR-10:32-Glu-TTC-9-M7	-8.69424
3	tDR-10:33-Glu-CTC-1-M2	-7.39714
4	tDR-10:33-Glu-TTC-9-M7	-1.70663
5	tDR-10:33-Lys-CTT-1-M3	-8.51694
6	tDR-10:33-Lys-CTT-2-M3	-8.07544
7	tDR-10:36-Glu-CTC-1-M2	6.71962
8	tDR-10:75-His-GTG-1	3.03966
9	tDR-11:32-Glu-TTC-3-M5	-6.93623
10	tDR-11:32-Glu-TTC-9-M7	-8.78298
11	tDR-11:32-Ile-AAT-8	-6.95395
12	tDR-11:32-iMet-CAT-1-M2	-8.892
13	tDR-11:33-Glu-CTC-1-M2	-4.07427
14	tDR-11:33-Glu-TTC-3-M5	-6.84397
15	tDR-11:33-Glu-TTC-9-M7	-2.55686
16	tDR-11:33-Lys-CTT-2-M3	-4.52746
17	tDR-11:36-Glu-CTC-1-M2	6.4391
18	tDR-11:75-Glu-CTC-1	6.75823
19	tDR-11:75-Glu-TTC-2	7.79056
20	tDR-11:75-His-GTG-1	2.99555
21	tDR-11:75-Lys-CTT-2	5.8386
22	tDR-11:76-Glu-TTC-2	6.42703
23	tDR-12:32-Glu-CTC-1-M2	-4.03359
24	tDR-12:32-Glu-TTC-3-M5	-8.49014
25	tDR-12:32-Glu-TTC-9-M7	-9.10592
26	tDR-12:32-His-GTG-1	-7.61082
27	tDR-12:32-Thr-CGT-6-M3	-5.07938
28	tDR-12:33-Glu-CTC-1-M2	-4.72708
29	tDR-12:33-Glu-TTC-3-M5	-7.94325
30	tDR-12:33-His-GTG-1	-1.0915
31	tDR-12:33-Lys-CTT-1-M3	-7.18959
32	tDR-12:33-Lys-CTT-2-M3	-8.91168
33	tDR-12:34-Glu-CTC-1-M2	-7.36163
34	tDR-12:35-Glu-CTC-1-M2	0.918183
35	tDR-12:35-His-GTG-1	-0.855595
36	tDR-12:36-Glu-CTC-1-M2	7.84732
37	tDR-12:41-His-GTG-1	6.53104
38	tDR-12:44-His-GTG-1	6.27832
39	tDR-12:56-His-GTG-1	6.54765
40	tDR-12:72-His-GTG-1	5.6914
41	tDR-12:75-Asp-GTC-2	7.55133
42	tDR-12:75-Glu-CTC-1	4.66725
43	tDR-12:75-Glu-TTC-1	7.2479
44	tDR-12:75-Glu-TTC-2	4.44439
45	tDR-12:75-Glu-TTC-4	6.39733
46	tDR-12:75-His-GTG-1	2.0073
47	tDR-12:75-His-GTG-1-D5G	5.78928
48	tDR-12:75-His-GTG-1-G6A	7.39917
49	tDR-12:75-Lys-CTT-2	6.34218
50	tDR-12:76-Glu-CTC-1	7.5485
51	tDR-12:76-Glu-TTC-2	8.66036
52	tDR-13:32-Glu-CTC-1-M2	-4.04782
53	tDR-13:32-Glu-TTC-3-M5	-7.87835
54	tDR-13:32-Glu-TTC-9-M8	-5.01967
55	tDR-13:32-Thr-CGT-6-M3	-7.17604
56	tDR-13:33-Glu-CTC-1-M2	-3.94085
57	tDR-13:33-Glu-TTC-1-M2	-6.67897
58	tDR-13:33-Glu-TTC-3-M5	-7.79914
59	tDR-13:33-His-GTG-1	-1.88691
60	tDR-13:33-Lys-CTT-2-M3	-9.77539
61	tDR-13:33-Lys-CTT-3	-7.28568
62	tDR-13:33-Pro-AGG-1-M5	-6.98618
63	tDR-13:35-Glu-CTC-1-M2	7.1597
64	tDR-13:36-Glu-CTC-1-M2	7.92015
65	tDR-13:36-Gly-GCC-1-M4	6.12318
66	tDR-13:74-Glu-CTC-1	6.77213
67	tDR-13:75-Asp-GTC-2	5.6816
68	tDR-13:75-Glu-CTC-1	5.34249
69	tDR-13:75-Glu-TTC-1	7.7315
70	tDR-13:75-Glu-TTC-2	4.49633
71	tDR-13:75-Glu-TTC-4	6.6061
72	tDR-13:75-His-GTG-1	3.09702
73	tDR-13:75-Lys-CTT-2	6.3429
74	tDR-13:76-Glu-CTC-1	6.81384
75	tDR-13:76-Glu-TTC-2	7.16341
76	tDR-14:31-Glu-TTC-9-M9	-7.12922
77	tDR-14:32-Glu-CTC-1-M2	-4.36508
78	tDR-14:32-Glu-TTC-1-M2	-6.79957
79	tDR-14:32-Glu-TTC-3-M5	-5.38119
80	tDR-14:32-Glu-TTC-9-M9	-4.12119
81	tDR-14:32-Ile-AAT-8	-7.14035
82	tDR-14:32-Lys-CTT-2-M4	-6.66842
83	tDR-14:32-Thr-CGT-6-M3	-4.17741
84	tDR-14:33-Arg-CCG-1	-9.58182
85	tDR-14:33-Glu-CTC-1-M2	-3.48432
86	tDR-14:33-Glu-TTC-1-M2	-3.69534
87	tDR-14:33-Glu-TTC-3-M5	-8.50256
88	tDR-14:33-Glu-TTC-9-M9	-2.04558
89	tDR-14:33-His-GTG-1	-1.26812
90	tDR-14:33-Lys-CTT-1-M3	-8.41607
91	tDR-14:33-Lys-CTT-2-M3	-9.37478
92	tDR-14:33-Pro-AGG-1-M5	-7.89272
93	tDR-14:34-Arg-CCG-1	-7.37086
94	tDR-14:34-Glu-CTC-1-M2	-2.39326
95	tDR-14:34-Glu-TTC-1-M2	-6.68132
96	tDR-14:35-Glu-CTC-1-M2	1.18603
97	tDR-14:35-Glu-TTC-1-M2	-3.74643
98	tDR-14:35-Gly-GCC-1-M4	6.11597
99	tDR-14:36-Glu-CTC-1-M2	3.28927
100	tDR-14:36-Gly-GCC-1-M4	9.41343
101	tDR-14:38-Glu-CTC-1-M2	5.80521
102	tDR-14:41-His-GTG-1	6.9725
103	tDR-14:54-His-GTG-1	6.57414
104	tDR-14:56-Arg-CCT-3-M2	6.73743
105	tDR-14:56-Glu-CTC-1-M2	6.61514
106	tDR-14:56-Gly-GCC-1-M2	5.66841
107	tDR-14:56-His-GTG-1	7.21434
108	tDR-14:57-Arg-CCT-1-M2-C43U-G44U	7.38463
109	tDR-14:58-Arg-ACG-2-A21G	6.70498
110	tDR-14:60-Gly-GCC-1-M2	6.72762
111	tDR-14:61-Arg-ACG-2-A21G	5.71961
112	tDR-14:72-His-GTG-1	5.85062
113	tDR-14:74-Gln-CTG-3	5.9732
114	tDR-14:74-Glu-CTC-1	2.22568
115	tDR-14:74-Glu-TTC-1	6.26246
116	tDR-14:74-Glu-TTC-4	6.16969
117	tDR-14:74-His-GTG-1	-0.664728
118	tDR-14:75-Arg-ACG-1-A21G	8.27433
119	tDR-14:75-Arg-ACG-2-A21G	7.23899
120	tDR-14:75-Asp-GTC-2	7.17826
121	tDR-14:75-Gln-CTG-1	7.02444
122	tDR-14:75-Gln-CTG-3	8.18162
123	tDR-14:75-Glu-CTC-1	3.44984
124	tDR-14:75-Glu-TTC-1	8.15832
125	tDR-14:75-Glu-TTC-2	4.5489
126	tDR-14:75-Glu-TTC-4	8.07081
127	tDR-14:75-Gly-CCC-1	6.93007
128	tDR-14:75-Gly-CCC-2	5.98198
129	tDR-14:75-Gly-GCC-1	7.8749
130	tDR-14:75-Gly-GCC-2	6.3079
131	tDR-14:75-His-GTG-1	2.2729
132	tDR-14:75-His-GTG-1-G5U-D5U	5.66506
133	tDR-14:75-Lys-CTT-2	6.64361
134	tDR-14:76-Gln-CTG-3	6.68523
135	tDR-14:76-Glu-CTC-1	8.45312
136	tDR-14:76-Glu-TTC-1	6.49253
137	tDR-14:76-Glu-TTC-2	4.12229
138	tDR-14:76-Glu-TTC-4	6.19008
139	tDR-14:76-Gly-GCC-1	6.19414
140	tDR-14:T12-Gly-CCC-4-1	6.57164
141	tDR-14:T12-Gly-CCC-4-1-C17U-C54A	6.23416
142	tDR-14:T3-Gly-CCC-4-1-C17U-C54A	7.16559
143	tDR-15:32-Glu-CTC-1-M2	-3.2638
144	tDR-15:32-Glu-TTC-3-M5	-7.60564
145	tDR-15:32-Glu-TTC-9-M9	-8.39375
146	tDR-15:32-Thr-CGT-6-M3	-5.18594
147	tDR-15:33-Glu-CTC-1-M2	-3.70282
148	tDR-15:33-Glu-TTC-3-M5	-7.44647
149	tDR-15:33-Lys-CTT-2-M3	-7.88097
150	tDR-15:34-Glu-CTC-1-M2	-1.57111
151	tDR-15:35-Glu-CTC-1-M2	1.16944
152	tDR-15:35-Lys-CTT-1-M3	6.23941
153	tDR-15:36-Glu-CTC-1-M2	2.43569
154	tDR-15:36-Gly-GCC-1-M4	6.23643
155	tDR-15:41-Gln-CTG-1-M3	6.2294
156	tDR-15:41-Phe-GAA-1-M5	5.86123
157	tDR-15:46-Arg-CCG-2	5.4186
158	tDR-15:54-Gln-CTG-1-M2	5.84533
159	tDR-15:54-His-GTG-1	6.80329
160	tDR-15:55-Lys-CTT-2	6.55377
161	tDR-15:56-Arg-CCT-3-M2	5.69094
162	tDR-15:57-Arg-ACG-1-A20G	5.49583
163	tDR-15:57-Arg-ACG-2-A20G	6.06788
164	tDR-15:57-Gln-CTG-1-M2	5.8107
165	tDR-15:58-Arg-ACG-1-A20G	6.5248
166	tDR-15:58-Gln-CTG-1-M2	7.27114
167	tDR-15:60-Gly-GCC-1-M2	5.94345
168	tDR-15:61-Arg-ACG-2-A20G	6.05712
169	tDR-15:73-His-GTG-1	5.64962
170	tDR-15:74-Glu-CTC-1	7.03199
171	tDR-15:75-Arg-ACG-1-A20G	6.78473
172	tDR-15:75-Arg-ACG-2-A20G	5.86848
173	tDR-15:75-Gln-CTG-1	7.25427
174	tDR-15:75-Gln-CTG-3	5.80219
175	tDR-15:75-Glu-CTC-1	8.85977
176	tDR-15:75-Glu-TTC-2	7.39743
177	tDR-15:75-Glu-TTC-4	5.47646
178	tDR-15:75-His-GTG-1	2.11513
179	tDR-15:75-Lys-CTT-2	6.44261
180	tDR-15:76-Glu-CTC-1	6.88942
181	tDR-15:76-Glu-TTC-2	6.20586
182	tDR-15:76-Lys-CTT-2	5.50455
183	tDR-16:32-Glu-CTC-1-M2	-8.38703
184	tDR-16:32-Glu-TTC-9-M10	-8.36457
185	tDR-16:32-Thr-CGT-6-M3	-7.57697
186	tDR-16:33-Glu-CTC-1-M2	-3.56084
187	tDR-16:33-Leu-CAG-1-M2	-7.41368
188	tDR-16:33-Lys-CTT-2-M3	-3.02915
189	tDR-16:34-Leu-CAG-1-M2	5.52996
190	tDR-16:36-Glu-CTC-1-M2	7.56552
191	tDR-16:39-Gly-GCC-1-M3	5.51409
192	tDR-16:41-Phe-GAA-1-M5	5.77114
193	tDR-16:49-Gly-GCC-1-M3	6.27381
194	tDR-16:54-Gly-GCC-1-M3	6.14575
195	tDR-16:54-His-GTG-1	6.04433
196	tDR-16:55-Lys-CTT-1-M2	5.60725
197	tDR-16:56-Lys-CTT-1	6.24948
198	tDR-16:57-Arg-ACG-2-A19G	5.42362
199	tDR-16:58-Arg-ACG-1-A19G	5.50009
200	tDR-16:60-Gly-GCC-1-M2	6.35179
201	tDR-16:72-Lys-CTT-2	6.00462
202	tDR-16:75-Arg-ACG-1-A19G	6.61952
203	tDR-16:75-Arg-ACG-2-A19G	5.77574
204	tDR-16:75-Glu-CTC-1	7.67824
205	tDR-16:75-Glu-TTC-2	6.63908
206	tDR-16:75-Gly-GCC-1	7.71959
207	tDR-16:75-His-GTG-1	4.02255
208	tDR-16:75-Lys-CTT-1	3.963
209	tDR-16:75-Lys-CTT-2	2.39752
210	tDR-16:75-Lys-CTT-4	7.45018
211	tDR-16:75-Lys-TTT-3	6.03145
212	tDR-16:75-Phe-GAA-1	7.40081
213	tDR-16:76-Glu-CTC-1	5.82985
214	tDR-16:76-Glu-TTC-2	6.0059
215	tDR-16:76-Lys-CTT-1	7.1271
216	tDR-16:76-Lys-CTT-2	2.0041
217	tDR-16:76-Lys-CTT-4	6.27286
218	tDR-17:32-Ile-AAT-8	-8.75601
219	tDR-17:32-Lys-CTT-1-M3	-7.42795
220	tDR-17:32-Lys-CTT-2-M4	-8.12923
221	tDR-17:32-Met-CAT-1	-6.77639
222	tDR-17:32-Met-CAT-3-M2	-7.78924
223	tDR-17:33-Lys-CTT-1-M3	-7.98547
224	tDR-17:33-Lys-CTT-2-M3	-4.94749
225	tDR-17:33-Met-CAT-1	-7.66409
226	tDR-17:33-Met-CAT-3-M2	-8.0815
227	tDR-17:55-Lys-CTT-2	5.66841
228	tDR-17:56-Lys-CTT-2	6.2682
229	tDR-17:74-Lys-CTT-2	-1.69574
230	tDR-17:74-Met-CAT-3	-7.71983
231	tDR-17:75-Lys-CTT-1	6.80545
232	tDR-17:75-Lys-CTT-2	7.46097
233	tDR-17:75-Lys-CTT-4	5.69588
234	tDR-17:75-Met-CAT-3	5.93575
235	tDR-17:76-Lys-CTT-1	5.60523
236	tDR-17:76-Lys-CTT-2	6.41736
237	tDR-18:32-Glu-CTC-1-M2	-3.43412
238	tDR-18:32-Thr-CGT-6-M3	-8.19266
239	tDR-18:33-Arg-ACG-1-M2	-7.70465
240	tDR-18:33-Glu-CTC-1-M2	-3.05719
241	tDR-18:33-His-GTG-1	-1.61718
242	tDR-18:33-Lys-CTT-1-M4	-6.64303
243	tDR-18:33-Lys-CTT-2-M3	-7.29
244	tDR-18:33-Phe-GAA-1-M5	-8.3507
245	tDR-18:33-Trp-CCA-1-M4	-2.99193
246	tDR-18:34-Glu-CTC-1-M2	-1.62134
247	tDR-18:35-Glu-CTC-1-M2	1.12332
248	tDR-18:36-Glu-CTC-1-M2	3.18986
249	tDR-18:54-His-GTG-1	5.75434
250	tDR-18:55-Lys-CTT-1-M2	6.23902
251	tDR-18:55-Lys-CTT-2	5.90046
252	tDR-18:56-Glu-CTC-1-M2	6.58108
253	tDR-18:74-Arg-ACG-1-A18G	-1.25287
254	tDR-18:74-Arg-ACG-2-A18G	-1.39933
255	tDR-18:74-Phe-GAA-1	-8.11262
256	tDR-18:75-Arg-ACG-1-A18G	7.99838
257	tDR-18:75-Arg-ACG-2-A18G	7.80906
258	tDR-18:75-Gln-CTG-1	8.37451
259	tDR-18:75-Gln-CTG-3	5.7172
260	tDR-18:75-Glu-CTC-1	4.47397
261	tDR-18:75-Glu-TTC-1	6.35509
262	tDR-18:75-Glu-TTC-2	8.63546
263	tDR-18:75-Gly-GCC-1	6.5584
264	tDR-18:75-His-GTG-1	2.13542
265	tDR-18:76-Gln-CTG-1	6.85963
266	tDR-18:76-Glu-CTC-1	7.17631
267	tDR-18:76-Glu-TTC-2	5.59001
268	tDR-18:T3-Phe-GAA-3-1-G2A	5.36888
269	tDR-19:32-Glu-CTC-1-M2	-3.59931
270	tDR-19:33-Glu-CTC-1-M2	-3.34292
271	tDR-19:33-His-GTG-1	-1.66962
272	tDR-19:33-Lys-CTT-2-M4	-7.36182
273	tDR-19:36-Glu-CTC-1-M2	7.55366
274	tDR-19:75-Arg-ACG-1-A17G	5.48382
275	tDR-19:75-Glu-CTC-1	8.50906
276	tDR-19:75-Glu-TTC-2	7.15046
277	tDR-19:75-His-GTG-1	3.26806
278	tDR-1:15-Ala-AGC-4-M7	6.65364
279	tDR-1:15-Lys-CTT-1-M5	1.73052
280	tDR-1:15-Ser-AGA-1-M7	0.737184
281	tDR-1:16-Ala-AGC-2-M13-U16C	5.61187
282	tDR-1:16-Leu-AAG-1-M4	-2.49909
283	tDR-1:16-Leu-AAG-1-M4-C12U	-6.81065
284	tDR-1:16-Leu-AAG-1-M4-G10A	-6.79591
285	tDR-1:16-Leu-AAG-1-M6-C16A	-7.45036
286	tDR-1:16-Leu-AAG-4-M2	-2.80645
287	tDR-1:16-Leu-AAG-4-M3-C6U	-7.10395
288	tDR-1:16-Leu-TAG-2	-2.04414
289	tDR-1:16-Pro-AGG-1-M7	-1.03958
290	tDR-1:20-Ala-AGC-2-M12	-1.02356
291	tDR-1:20-Ala-AGC-9-M2	-2.77688
292	tDR-1:20-Gly-GCC-1	-2.12643
293	tDR-1:20-Pro-AGG-1-M7	-1.33111
294	tDR-1:20a-Arg-TCT-2-M3	6.4627
295	tDR-1:20a-Leu-AAG-1-M4	-1.41032
296	tDR-1:20a-Ser-AGA-1-M7	-0.911685
297	tDR-1:20a-Ser-GCT-1-M5	-2.8145
298	tDR-1:20b-Leu-CAG-1-M2	5.82706
299	tDR-1:21-Pro-AGG-1-M6	-1.01725
300	tDR-1:22-Ala-AGC-4-M7	6.31099
301	tDR-1:22-Pro-AGG-1-M6	-2.30218
302	tDR-1:22-Pro-TGG-1	-7.19654
303	tDR-1:23-Gly-GCC-1	-1.52983
304	tDR-1:23-Pro-AGG-1-M6	-1.06681
305	tDR-1:23-Val-AAC-1-M8	-2.54459
306	tDR-1:23-Val-AAC-2	-2.14025
307	tDR-1:23-Val-CAC-2	-1.67872
308	tDR-1:23-Val-CAC-7	-3.88585
309	tDR-1:24-Ala-AGC-4-M7	1.43202
310	tDR-1:25-Glu-CTC-1-M2	5.91653
311	tDR-1:25-Pro-AGG-1-M6	-2.69559
312	tDR-1:26-Glu-CTC-1-M2	-0.785875
313	tDR-1:26-Gly-GCC-1	-1.72483
314	tDR-1:26-His-GTG-1	-6.67092
315	tDR-1:26-Pro-AGG-1-M6	-3.14923
316	tDR-1:26-Pro-TGG-1	-7.26837
317	tDR-1:27-Ala-AGC-4-M7	6.13252
318	tDR-1:27-Glu-CTC-1-M2	-1.14133
319	tDR-1:27-Glu-CTC-1-M2-D5G	-1.36927
320	tDR-1:27-Gly-GCC-1	-1.66928
321	tDR-1:27-Pro-AGG-1-M6	-2.81213
322	tDR-1:28-Glu-CTC-1-M2	-1.45709
323	tDR-1:28-Glu-TTC-2	-1.93073
324	tDR-1:28-Gly-GCC-1	-1.24466
325	tDR-1:28-Pro-AGG-1-M6	-3.86417
326	tDR-1:28-Pro-TGG-1	-8.10986
327	tDR-1:29-Glu-CTC-1-M2	-2.4975
328	tDR-1:29-Glu-CTC-1-M2-D5G	-2.14967
329	tDR-1:29-Glu-TTC-1	-2.60496
330	tDR-1:29-Glu-TTC-2	-2.87641
331	tDR-1:29-Gly-CCC-1-M4	-1.20972
332	tDR-1:29-Gly-GCC-1	-1.92906
333	tDR-1:29-His-GTG-1	-7.47708
334	tDR-1:29-Pro-AGG-1-M6	-4.50972
335	tDR-1:29-Pro-AGG-1-M6-G6U	-7.01607
336	tDR-1:29-Pro-AGG-1-M6-U27G	-6.9501
337	tDR-1:29-Pro-TGG-1	-7.14926
338	tDR-1:30-Glu-CTC-1-M2	-2.18114
339	tDR-1:30-Glu-CTC-1-M2-D5G	-2.18205
340	tDR-1:30-Glu-TTC-1	-7.82557
341	tDR-1:30-Glu-TTC-2	-2.92437
342	tDR-1:30-Glu-TTC-3-M3	-2.46497
343	tDR-1:30-Glu-TTC-3-M3-D5G	-2.50777
344	tDR-1:30-Gly-CCC-1-M4	-1.57797
345	tDR-1:30-Gly-GCC-1	-2.24375
346	tDR-1:30-His-GTG-1	-2.76856
347	tDR-1:30-Pro-AGG-1-M6	-3.78759
348	tDR-1:31-Ala-AGC-2-M5	-7.55547
349	tDR-1:31-Asp-GTC-2	6.31758
350	tDR-1:31-Glu-CTC-1-M2	-2.49161
351	tDR-1:31-Glu-CTC-1-M2-C30G-G31C	-4.84767
352	tDR-1:31-Glu-CTC-1-M2-D5G	-2.16937
353	tDR-1:31-Glu-CTC-1-M2-D5G-G30A	-2.26012
354	tDR-1:31-Glu-CTC-1-M2-G31A	-2.49656
355	tDR-1:31-Glu-CTC-1-M2-G31C	-2.40787
356	tDR-1:31-Glu-CTC-1-M2-G31U	-2.20978
357	tDR-1:31-Glu-CTC-1-M2-U5C-G6U	-2.31173
358	tDR-1:31-Glu-TTC-1	-2.58423
359	tDR-1:31-Glu-TTC-2	-3.22475
360	tDR-1:31-Glu-TTC-2-G31A	-6.83304
361	tDR-1:31-Glu-TTC-3-M3	-2.22248
362	tDR-1:31-Glu-TTC-3-M3-D5G	-2.41675
363	tDR-1:31-Glu-TTC-3-M3-G31A	-3.72414
364	tDR-1:31-Gly-CCC-1-M4	-2.68212
365	tDR-1:31-Gly-CCC-1-M4-C30A	-7.76046
366	tDR-1:31-Gly-CCC-1-M4-C30U	-2.82954
367	tDR-1:31-Gly-GCC-1	-2.75235
368	tDR-1:31-Gly-GCC-1-C30A	-2.73814
369	tDR-1:31-Gly-GCC-1-C30U	-3.18488
370	tDR-1:31-Gly-GCC-1-G29C	-6.70166
371	tDR-1:31-His-GTG-1	-3.8761
372	tDR-1:31-His-GTG-1-G31A	-7.62473
373	tDR-1:31-Pro-AGG-1-M5	-3.99094
374	tDR-1:31-Pro-AGG-1-M6-C30A	-8.66456
375	tDR-1:31-Pro-AGG-1-M6-C30U	-4.88558
376	tDR-1:31-Pro-TGG-2	-8.65233
377	tDR-1:32-Ala-AGC-2-M5	-4.2435
378	tDR-1:32-Ala-CGC-3	-5.40895
379	tDR-1:32-Asp-GTC-1	-7.10554
380	tDR-1:32-Cys-GCA-2-M2	-6.9325
381	tDR-1:32-Glu-CTC-1-M2	-4.99362
382	tDR-1:32-Glu-CTC-1-M2-A14G	-8.92773
383	tDR-1:32-Glu-CTC-1-M2-A21G	-8.98574
384	tDR-1:32-Glu-CTC-1-M2-A21G-C32U	-6.6251
385	tDR-1:32-Glu-CTC-1-M2-A24G	-9.52224
386	tDR-1:32-Glu-CTC-1-M2-C12U	-7.39168
387	tDR-1:32-Glu-CTC-1-M2-C27U	-8.76538
388	tDR-1:32-Glu-CTC-1-M2-C2U	-6.18207
389	tDR-1:32-Glu-CTC-1-M2-C30A	-10.4011
390	tDR-1:32-Glu-CTC-1-M2-C30G	-10.492
391	tDR-1:32-Glu-CTC-1-M2-C30G-G31C	-8.38165
392	tDR-1:32-Glu-CTC-1-M2-C30G-G31U	-6.79491
393	tDR-1:32-Glu-CTC-1-M2-C30U	-10.0363
394	tDR-1:32-Glu-CTC-1-M2-C32U	-8.1855
395	tDR-1:32-Glu-CTC-1-M2-C3U	-10.3464
396	tDR-1:32-Glu-CTC-1-M2-C3U-D5G	-6.64867
397	tDR-1:32-Glu-CTC-1-M2-C4U	-9.57952
398	tDR-1:32-Glu-CTC-1-M2-D4UGG	-8.07031
399	tDR-1:32-Glu-CTC-1-M2-D5G	-4.72718
400	tDR-1:32-Glu-CTC-1-M2-D5G-C29A	-8.59251
401	tDR-1:32-Glu-CTC-1-M2-D5G-C29G	-8.34986
402	tDR-1:32-Glu-CTC-1-M2-D5G-C29U	-8.17113
403	tDR-1:32-Glu-CTC-1-M2-D5G-G28A	-6.6414
404	tDR-1:32-Glu-CTC-1-M2-D5G-G28C	-7.15596
405	tDR-1:32-Glu-CTC-1-M2-D5G-G28U	-8.0033
406	tDR-1:32-Glu-CTC-1-M2-D5G-G30A	-8.12881
407	tDR-1:32-Glu-CTC-1-M2-D5G-G30C	-2.67461
408	tDR-1:32-Glu-CTC-1-M2-D5G-G30U	-6.94164
409	tDR-1:32-Glu-CTC-1-M2-D5G-U7C	-6.9325
410	tDR-1:32-Glu-CTC-1-M2-G10A	-6.91584
411	tDR-1:32-Glu-CTC-1-M2-G10U	-6.98431
412	tDR-1:32-Glu-CTC-1-M2-G15U	-8.25198
413	tDR-1:32-Glu-CTC-1-M2-G17A	-4.93358
414	tDR-1:32-Glu-CTC-1-M2-G22A	-6.6414
415	tDR-1:32-Glu-CTC-1-M2-G22U	-8.26198
416	tDR-1:32-Glu-CTC-1-M2-G23U	-8.48124
417	tDR-1:32-Glu-CTC-1-M2-G28A	-8.1631
418	tDR-1:32-Glu-CTC-1-M2-G29A	-9.29764
419	tDR-1:32-Glu-CTC-1-M2-G29C	-8.7426
420	tDR-1:32-Glu-CTC-1-M2-G29U	-10.1563
421	tDR-1:32-Glu-CTC-1-M2-G31A	-4.51595
422	tDR-1:32-Glu-CTC-1-M2-G31C	-2.67776
423	tDR-1:32-Glu-CTC-1-M2-G31C-C32U	-4.7889
424	tDR-1:32-Glu-CTC-1-M2-G31U	-4.81145
425	tDR-1:32-Glu-CTC-1-M2-G31U-C32U	-7.26755
426	tDR-1:32-Glu-CTC-1-M2-G6A	-10.3569
427	tDR-1:32-Glu-CTC-1-M2-G6U	-9.49231
428	tDR-1:32-Glu-CTC-1-M2-G7A	-7.00812
429	tDR-1:32-Glu-CTC-1-M2-G7U	-7.93481
430	tDR-1:32-Glu-CTC-1-M2-U11C	-9.20686
431	tDR-1:32-Glu-CTC-1-M2-U13C	-8.65681
432	tDR-1:32-Glu-CTC-1-M2-U16C	-8.57952
433	tDR-1:32-Glu-CTC-1-M2-U20C	-8.39878
434	tDR-1:32-Glu-CTC-1-M2-U25C	-9.41319
435	tDR-1:32-Glu-CTC-1-M2-U26C	-9.56554
436	tDR-1:32-Glu-CTC-1-M2-U5A	-7.39396
437	tDR-1:32-Glu-CTC-1-M2-U5C-D5G	-6.75716
438	tDR-1:32-Glu-CTC-1-M2-U5C-D5GG	-7.02123
439	tDR-1:32-Glu-CTC-1-M2-U5C-G6U	-4.89921
440	tDR-1:32-Glu-CTC-1-M2-U8C	-9.17456
441	tDR-1:32-Glu-CTC-1-M3-G28C	-7.55904
442	tDR-1:32-Glu-CTC-1-M3-G9A	-7.19691
443	tDR-1:32-Glu-CTC-1-M3-U5C	-9.05084
444	tDR-1:32-Glu-TTC-1	-3.1084
445	tDR-1:32-Glu-TTC-2	-2.72734
446	tDR-1:32-Glu-TTC-3-M3	-5.35132
447	tDR-1:32-Glu-TTC-3-M3-D5G	-5.42726
448	tDR-1:32-Glu-TTC-8-G6U	-8.80298
449	tDR-1:32-Glu-TTC-9-M2-U5G	-6.7837
450	tDR-1:32-Gly-CCC-1-M4	-4.47332
451	tDR-1:32-Gly-CCC-1-M4-A14G	-8.54139
452	tDR-1:32-Gly-CCC-1-M4-A20G	-8.2802
453	tDR-1:32-Gly-CCC-1-M4-A22G	-9.18354
454	tDR-1:32-Gly-CCC-1-M4-A23G	-8.61675
455	tDR-1:32-Gly-CCC-1-M4-C2U	-8.84056
456	tDR-1:32-Gly-CCC-1-M4-C30A	-7.51472
457	tDR-1:32-Gly-CCC-1-M4-C30G	-8.53025
458	tDR-1:32-Gly-CCC-1-M4-C30U	-4.83749
459	tDR-1:32-Gly-CCC-1-M4-C31U	-6.86537
460	tDR-1:32-Gly-CCC-1-M4-D5G	-3.70158
461	tDR-1:32-Gly-CCC-1-M4-G10U	-6.88408
462	tDR-1:32-Gly-CCC-1-M4-G29C	-8.01153
463	tDR-1:32-Gly-CCC-1-M4-G29U	-7.21304
464	tDR-1:32-Gly-CCC-1-M4-G6A	-8.97559
465	tDR-1:32-Gly-CCC-1-M4-G6U	-4.30885
466	tDR-1:32-Gly-CCC-1-M4-U11C	-8.63373
467	tDR-1:32-Gly-CCC-1-M4-U12C	-8.68853
468	tDR-1:32-Gly-CCC-1-M4-U16C	-7.95147
469	tDR-1:32-Gly-CCC-1-M4-U19C	-7.7737
470	tDR-1:32-Gly-CCC-1-M4-U24C	-8.44931
471	tDR-1:32-Gly-CCC-1-M4-U25C	-8.79414
472	tDR-1:32-Gly-CCC-1-M4-U27C	-9.80406
473	tDR-1:32-Gly-CCC-1-M4-U8C	-8.08943
474	tDR-1:32-Gly-CCC-1-M5-A3G	-8.89486
475	tDR-1:32-Gly-CCC-1-M5-C13U	-7.69657
476	tDR-1:32-Gly-CCC-1-M5-C28U	-7.74726
477	tDR-1:32-Gly-CCC-1-M5-U5C	-8.21498
478	tDR-1:32-Gly-CCC-1-M6-U5A	-8.60771
479	tDR-1:32-Gly-CCC-3-M2-U5G	-6.80722
480	tDR-1:32-Gly-CCC-6	-8.25446
481	tDR-1:32-Gly-CCC-6-M2-U5G	-9.57371
482	tDR-1:32-Gly-GCC-1	-4.41836
483	tDR-1:32-Gly-GCC-1-A14G	-5.51871
484	tDR-1:32-Gly-GCC-1-A20G	-5.34809
485	tDR-1:32-Gly-GCC-1-A20U	-7.49264
486	tDR-1:32-Gly-GCC-1-A22G	-6.0688
487	tDR-1:32-Gly-GCC-1-A23G	-5.45419
488	tDR-1:32-Gly-GCC-1-A3G	-5.90822
489	tDR-1:32-Gly-GCC-1-A3U	-7.15207
490	tDR-1:32-Gly-GCC-1-C13U	-5.2019
491	tDR-1:32-Gly-GCC-1-C26U	-7.21988
492	tDR-1:32-Gly-GCC-1-C2U	-4.74459
493	tDR-1:32-Gly-GCC-1-C30A	-4.75606
494	tDR-1:32-Gly-GCC-1-C30G	-5.7138
495	tDR-1:32-Gly-GCC-1-C30U	-3.66102
496	tDR-1:32-Gly-GCC-1-C30U-C31U	-7.52821
497	tDR-1:32-Gly-GCC-1-C31U	-8.62028
498	tDR-1:32-Gly-GCC-1-D4G	-8.2613
499	tDR-1:32-Gly-GCC-1-G10A	-8.92723
500	tDR-1:32-Gly-GCC-1-G10U	-9.42895
501	tDR-1:32-Gly-GCC-1-G15U	-7.45485
502	tDR-1:32-Gly-GCC-1-G17A	-7.92418
503	tDR-1:32-Gly-GCC-1-G17U	-7.75805
504	tDR-1:32-Gly-GCC-1-G18A	-7.94075
505	tDR-1:32-Gly-GCC-1-G18U	-7.13884
506	tDR-1:32-Gly-GCC-1-G21A	-7.65283
507	tDR-1:32-Gly-GCC-1-G21U	-8.9702
508	tDR-1:32-Gly-GCC-1-G29A	-2.74857
509	tDR-1:32-Gly-GCC-1-G29C	-9.34642
510	tDR-1:32-Gly-GCC-1-G29U	-8.09236
511	tDR-1:32-Gly-GCC-1-G6A	-5.72006
512	tDR-1:32-Gly-GCC-1-G6U	-9.81594
513	tDR-1:32-Gly-GCC-1-G7A	-7.92533
514	tDR-1:32-Gly-GCC-1-G7U	-7.78065
515	tDR-1:32-Gly-GCC-1-G9A	-8.5776
516	tDR-1:32-Gly-GCC-1-G9U	-7.34314
517	tDR-1:32-Gly-GCC-1-M2-C28U	-9.63791
518	tDR-1:32-Gly-GCC-1-U11C	-5.92814
519	tDR-1:32-Gly-GCC-1-U12C	-4.74121
520	tDR-1:32-Gly-GCC-1-U16A	-7.47288
521	tDR-1:32-Gly-GCC-1-U16C	-9.12756
522	tDR-1:32-Gly-GCC-1-U19C	-9.25262
523	tDR-1:32-Gly-GCC-1-U24C	-9.82996
524	tDR-1:32-Gly-GCC-1-U25C	-6.00756
525	tDR-1:32-Gly-GCC-1-U27A	-6.9088
526	tDR-1:32-Gly-GCC-1-U27C	-4.68422
527	tDR-1:32-Gly-GCC-1-U27G	-8.478
528	tDR-1:32-Gly-GCC-1-U4G	-7.03077
529	tDR-1:32-Gly-GCC-1-U8A	-7.57232
530	tDR-1:32-Gly-GCC-1-U8C	-9.63934
531	tDR-1:32-His-GTG-1	-3.36342
532	tDR-1:32-Ile-AAT-8	-7.03852
533	tDR-1:32-Lys-CTT-2-M2	-5.23762
534	tDR-1:32-Lys-CTT-2-M2-A31G	-7.92329
535	tDR-1:32-Lys-CTT-2-M2-G10A	-7.16501
536	tDR-1:32-Lys-CTT-2-M2-G10U	-8.37948
537	tDR-1:32-Lys-CTT-2-M2-G6A	-6.97793
538	tDR-1:32-Pro-AGG-1-M5	-4.50977
539	tDR-1:32-Pro-AGG-1-M5-G2U	-8.02313
540	tDR-1:32-Pro-AGG-1-M5-G6A	-7.77391
541	tDR-1:32-Pro-AGG-1-M5-U11C	-6.67214
542	tDR-1:32-Pro-AGG-1-M5-U24C	-6.75844
543	tDR-1:32-Pro-AGG-1-M5-U25C	-7.22147
544	tDR-1:32-Pro-AGG-1-M5-U27C	-7.11455
545	tDR-1:32-Pro-AGG-1-M5-U4C	-6.63246
546	tDR-1:32-Pro-AGG-1-M6-A23G	-7.01076
547	tDR-1:32-Pro-AGG-1-M6-C30U	-7.23676
548	tDR-1:32-Pro-TGG-1	-9.88727
549	tDR-1:32-Pro-TGG-2	-3.73772
550	tDR-1:32-Val-AAC-1-M6	-1.92762
551	tDR-1:32-Val-AAC-2	-7.19536
552	tDR-1:32-Val-CAC-2	-3.74779
553	tDR-1:32-iMet-CAT-1-M2	-4.86713
554	tDR-1:33-Ala-AGC-2-M5	-3.37914
555	tDR-1:33-Ala-AGC-4-M7-D26AU	-7.28123
556	tDR-1:33-Ala-CGC-3	-4.67009
557	tDR-1:33-Arg-CCG-1	-8.58783
558	tDR-1:33-Arg-CCG-2	-6.46933
559	tDR-1:33-Arg-TCG-2-M3	-8.35971
560	tDR-1:33-Asp-GTC-2	1.12197
561	tDR-1:33-Cys-GCA-1	-8.51235
562	tDR-1:33-Cys-GCA-2-M2	-4.14955
563	tDR-1:33-Cys-GCA-2-M2-G10U	-7.85805
564	tDR-1:33-Cys-GCA-5	-9.33273
565	tDR-1:33-Cys-GCA-6	-4.90163
566	tDR-1:33-Cys-GCA-7	-7.38766
567	tDR-1:33-Cys-GCA-8-M7	-5.45548
568	tDR-1:33-Glu-CTC-1-M2	-4.49721
569	tDR-1:33-Glu-CTC-1-M2-A14G	-4.49229
570	tDR-1:33-Glu-CTC-1-M2-A14U	-8.41007
571	tDR-1:33-Glu-CTC-1-M2-A21C	-6.99338
572	tDR-1:33-Glu-CTC-1-M2-A21G	-5.02842
573	tDR-1:33-Glu-CTC-1-M2-A21G-U33A	-7.61162
574	tDR-1:33-Glu-CTC-1-M2-A21G-U33C	-9.00374
575	tDR-1:33-Glu-CTC-1-M2-A21U	-8.21178
576	tDR-1:33-Glu-CTC-1-M2-A24G	-4.99958
577	tDR-1:33-Glu-CTC-1-M2-A24U	-7.57155
578	tDR-1:33-Glu-CTC-1-M2-C12U	-5.7341
579	tDR-1:33-Glu-CTC-1-M2-C12U-U33C	-7.40239
580	tDR-1:33-Glu-CTC-1-M2-C27A	-7.76826
581	tDR-1:33-Glu-CTC-1-M2-C27U	-4.53962
582	tDR-1:33-Glu-CTC-1-M2-C2G	-7.09158
583	tDR-1:33-Glu-CTC-1-M2-C2U	-4.60162
584	tDR-1:33-Glu-CTC-1-M2-C2U-D5G	-9.76913
585	tDR-1:33-Glu-CTC-1-M2-C30A	-8.86492
586	tDR-1:33-Glu-CTC-1-M2-C30G	-9.02642
587	tDR-1:33-Glu-CTC-1-M2-C30U	-4.53418
588	tDR-1:33-Glu-CTC-1-M2-C32A	-2.51115
589	tDR-1:33-Glu-CTC-1-M2-C32G	-4.74911
590	tDR-1:33-Glu-CTC-1-M2-C32U	-3.3822
591	tDR-1:33-Glu-CTC-1-M2-C3A	-7.35628
592	tDR-1:33-Glu-CTC-1-M2-C3U	-4.53317
593	tDR-1:33-Glu-CTC-1-M2-C3U-D5G	-4.47226
594	tDR-1:33-Glu-CTC-1-M2-C4A	-7.8817
595	tDR-1:33-Glu-CTC-1-M2-C4U	-4.82979
596	tDR-1:33-Glu-CTC-1-M2-D4UGG	-3.52647
597	tDR-1:33-Glu-CTC-1-M2-D5G	-4.40465
598	tDR-1:33-Glu-CTC-1-M2-D5G-C11U	-8.3524
599	tDR-1:33-Glu-CTC-1-M2-D5G-C29U	-9.08037
600	tDR-1:33-Glu-CTC-1-M2-D5G-C31A	-2.13932
601	tDR-1:33-Glu-CTC-1-M2-D5G-C31G	-8.77719
602	tDR-1:33-Glu-CTC-1-M2-D5G-C31U	-3.06451
603	tDR-1:33-Glu-CTC-1-M2-D5G-G27A	-8.68494
604	tDR-1:33-Glu-CTC-1-M2-D5G-G27U	-7.44708
605	tDR-1:33-Glu-CTC-1-M2-D5G-G28A	-7.92457
606	tDR-1:33-Glu-CTC-1-M2-D5G-G28U	-3.14322
607	tDR-1:33-Glu-CTC-1-M2-D5G-G30A	-3.80708
608	tDR-1:33-Glu-CTC-1-M2-D5G-G30C	-7.78053
609	tDR-1:33-Glu-CTC-1-M2-D5G-G30U	-8.13241
610	tDR-1:33-Glu-CTC-1-M2-D5G-G6A	-7.80239
611	tDR-1:33-Glu-CTC-1-M2-D5G-G9A	-7.62731
612	tDR-1:33-Glu-CTC-1-M2-D5G-U10C	-4.50737
613	tDR-1:33-Glu-CTC-1-M2-D5G-U12C	-9.22646
614	tDR-1:33-Glu-CTC-1-M2-D5G-U7A	-6.90826
615	tDR-1:33-Glu-CTC-1-M2-D5G-U7C	-9.24739
616	tDR-1:33-Glu-CTC-1-M2-D8G	-7.95493
617	tDR-1:33-Glu-CTC-1-M2-G10A	-9.43048
618	tDR-1:33-Glu-CTC-1-M2-G10A-U33C	-7.32077
619	tDR-1:33-Glu-CTC-1-M2-G10U	-4.09815
620	tDR-1:33-Glu-CTC-1-M2-G15A	-9.27289
621	tDR-1:33-Glu-CTC-1-M2-G15U	-3.70165
622	tDR-1:33-Glu-CTC-1-M2-G17A	-3.72237
623	tDR-1:33-Glu-CTC-1-M2-G17U	-8.46079
624	tDR-1:33-Glu-CTC-1-M2-G18A	-5.02444
625	tDR-1:33-Glu-CTC-1-M2-G22A	-9.50793
626	tDR-1:33-Glu-CTC-1-M2-G22U	-4.37822
627	tDR-1:33-Glu-CTC-1-M2-G23A	-9.24996
628	tDR-1:33-Glu-CTC-1-M2-G23U	-8.02643
629	tDR-1:33-Glu-CTC-1-M2-G28A	-10.6566
630	tDR-1:33-Glu-CTC-1-M2-G28U	-3.99731
631	tDR-1:33-Glu-CTC-1-M2-G29A	-5.95522
632	tDR-1:33-Glu-CTC-1-M2-G29C	-8.73025
633	tDR-1:33-Glu-CTC-1-M2-G29U	-2.7034
634	tDR-1:33-Glu-CTC-1-M2-G31A	-3.44771
635	tDR-1:33-Glu-CTC-1-M2-G31A-U33C	-1.05207
636	tDR-1:33-Glu-CTC-1-M2-G31C	-2.66074
637	tDR-1:33-Glu-CTC-1-M2-G31C-U33C	-4.68926
638	tDR-1:33-Glu-CTC-1-M2-G31U	-3.38229
639	tDR-1:33-Glu-CTC-1-M2-G31U-U33C	-7.78819
640	tDR-1:33-Glu-CTC-1-M2-G6A	-4.8017
641	tDR-1:33-Glu-CTC-1-M2-G6C	-6.70015
642	tDR-1:33-Glu-CTC-1-M2-G6U	-4.68202
643	tDR-1:33-Glu-CTC-1-M2-G7A	-5.78289
644	tDR-1:33-Glu-CTC-1-M2-G7U	-4.44445
645	tDR-1:33-Glu-CTC-1-M2-G9U	-8.2288
646	tDR-1:33-Glu-CTC-1-M2-U11A	-7.93622
647	tDR-1:33-Glu-CTC-1-M2-U11C	-4.39469
648	tDR-1:33-Glu-CTC-1-M2-U11C-U33A	-7.87142
649	tDR-1:33-Glu-CTC-1-M2-U11C-U33C	-9.33199
650	tDR-1:33-Glu-CTC-1-M2-U11G	-7.51352
651	tDR-1:33-Glu-CTC-1-M2-U13A	-8.44019
652	tDR-1:33-Glu-CTC-1-M2-U13C	-4.65479
653	tDR-1:33-Glu-CTC-1-M2-U16A	-8.93324
654	tDR-1:33-Glu-CTC-1-M2-U16C	-6.02801
655	tDR-1:33-Glu-CTC-1-M2-U16G	-7.48036
656	tDR-1:33-Glu-CTC-1-M2-U20A	-8.02552
657	tDR-1:33-Glu-CTC-1-M2-U20C	-5.41117
658	tDR-1:33-Glu-CTC-1-M2-U25A	-7.504
659	tDR-1:33-Glu-CTC-1-M2-U25C	-5.04342
660	tDR-1:33-Glu-CTC-1-M2-U26A	-8.3877
661	tDR-1:33-Glu-CTC-1-M2-U26C	-5.3775
662	tDR-1:33-Glu-CTC-1-M2-U33A	-8.46818
663	tDR-1:33-Glu-CTC-1-M2-U33C	-9.91325
664	tDR-1:33-Glu-CTC-1-M2-U5A	-5.02475
665	tDR-1:33-Glu-CTC-1-M2-U5A-D5G	-7.78218
666	tDR-1:33-Glu-CTC-1-M2-U5C-D5G	-9.84869
667	tDR-1:33-Glu-CTC-1-M2-U5C-D5GG	-9.23439
668	tDR-1:33-Glu-CTC-1-M2-U5C-G6U	-4.53498
669	tDR-1:33-Glu-CTC-1-M2-U5C-G6U-C32U	-6.96028
670	tDR-1:33-Glu-CTC-1-M2-U5G	-7.3736
671	tDR-1:33-Glu-CTC-1-M2-U8A	-9.35099
672	tDR-1:33-Glu-CTC-1-M2-U8C	-5.08977
673	tDR-1:33-Glu-CTC-1-M2-U8G	-7.90464
674	tDR-1:33-Glu-CTC-1-M3-D5G-G8A	-8.15477
675	tDR-1:33-Glu-CTC-1-M3-G28C	-7.3454
676	tDR-1:33-Glu-CTC-1-M3-G9A	-5.4248
677	tDR-1:33-Glu-CTC-1-M3-U5C	-4.84095
678	tDR-1:33-Glu-CTC-1-M5-U19A	-7.64497
679	tDR-1:33-Glu-TTC-1	-3.60629
680	tDR-1:33-Glu-TTC-2	-3.59989
681	tDR-1:33-Glu-TTC-3-M3	-5.10847
682	tDR-1:33-Glu-TTC-3-M3-A14G	-6.71409
683	tDR-1:33-Glu-TTC-3-M3-A21G	-7.15669
684	tDR-1:33-Glu-TTC-3-M3-C2U	-7.33963
685	tDR-1:33-Glu-TTC-3-M3-C32G	-8.12844
686	tDR-1:33-Glu-TTC-3-M3-C32U	-7.75211
687	tDR-1:33-Glu-TTC-3-M3-C3U	-7.90558
688	tDR-1:33-Glu-TTC-3-M3-D5G	-5.03923
689	tDR-1:33-Glu-TTC-3-M3-G6A	-8.16149
690	tDR-1:33-Glu-TTC-3-M3-G6U	-7.6851
691	tDR-1:33-Glu-TTC-3-M3-U11C	-7.20171
692	tDR-1:33-Glu-TTC-3-M3-U8C	-7.20716
693	tDR-1:33-Glu-TTC-3-M5-C4U	-7.77781
694	tDR-1:33-Glu-TTC-8-G6U	-10.3382
695	tDR-1:33-Gly-CCC-1-M4	-1.60119
696	tDR-1:33-Gly-CCC-1-M4-D5G	-1.16569
697	tDR-1:33-Gly-CCC-1-M4-U11C	-2.6148
698	tDR-1:33-Gly-CCC-1-M4-U16C	-6.74129
699	tDR-1:33-Gly-CCC-1-M4-U19C	-6.69711
700	tDR-1:33-Gly-CCC-1-M4-U27C	-2.41211
701	tDR-1:33-Gly-CCC-2	-8.00504
702	tDR-1:33-Gly-CCC-6-M2-U5G	-2.73776
703	tDR-1:33-Gly-GCC-1	-1.88103
704	tDR-1:33-Gly-GCC-1-A20G	-1.93603
705	tDR-1:33-Gly-GCC-1-A22G	-2.29756
706	tDR-1:33-Gly-GCC-1-A23G	-1.95845
707	tDR-1:33-Gly-GCC-1-A3G	-2.7259
708	tDR-1:33-Gly-GCC-1-C13U	-1.95941
709	tDR-1:33-Gly-GCC-1-C2U	-1.2857
710	tDR-1:33-Gly-GCC-1-C30U	-1.43141
711	tDR-1:33-Gly-GCC-1-C31U	-1.0733
712	tDR-1:33-Gly-GCC-1-D4G	-1.25385
713	tDR-1:33-Gly-GCC-1-G10U	-1.66999
714	tDR-1:33-Gly-GCC-1-G17A	-7.41276
715	tDR-1:33-Gly-GCC-1-G6A	-2.15496
716	tDR-1:33-Gly-GCC-1-G6U	-1.8845
717	tDR-1:33-Gly-GCC-1-M2-C28U	-1.83489
718	tDR-1:33-Gly-GCC-1-U11C	-1.74118
719	tDR-1:33-Gly-GCC-1-U12C	-1.71032
720	tDR-1:33-Gly-GCC-1-U24C	-2.81424
721	tDR-1:33-Gly-GCC-1-U25C	-2.41124
722	tDR-1:33-Gly-GCC-1-U27C	-2.40922
723	tDR-1:33-Gly-GCC-1-U8C	-3.04807
724	tDR-1:33-His-GTG-1	-2.45078
725	tDR-1:33-Leu-AAG-1-M4	-1.86761
726	tDR-1:33-Leu-CAG-1-M2	-8.05305
727	tDR-1:33-Leu-TAG-2	-2.46042
728	tDR-1:33-Lys-CTT-1-M2	-5.39285
729	tDR-1:33-Lys-CTT-1-M2-C2U	-7.46522
730	tDR-1:33-Lys-CTT-1-M2-C3U	-4.85946
731	tDR-1:33-Lys-CTT-1-M2-G24U	-7.82285
732	tDR-1:33-Lys-CTT-2	-4.82319
733	tDR-1:33-Lys-CTT-2-A23G	-7.14762
734	tDR-1:33-Lys-CTT-2-A31G	-7.31852
735	tDR-1:33-Lys-CTT-2-A9G	-7.12597
736	tDR-1:33-Lys-CTT-2-C17U	-7.52281
737	tDR-1:33-Lys-CTT-2-C2U	-8.62891
738	tDR-1:33-Lys-CTT-2-C3U	-4.51591
739	tDR-1:33-Lys-CTT-2-C4U	-8.51626
740	tDR-1:33-Lys-CTT-2-G10A	-9.05871
741	tDR-1:33-Lys-CTT-2-G10U	-8.851
742	tDR-1:33-Lys-CTT-2-G18U	-8.21495
743	tDR-1:33-Lys-CTT-2-G6A	-8.9454
744	tDR-1:33-Lys-CTT-2-M2-G19U	-7.44772
745	tDR-1:33-Lys-CTT-2-M2-U33A	-5.86523
746	tDR-1:33-Lys-CTT-2-M2-U33G	-5.16005
747	tDR-1:33-Lys-CTT-2-U12C	-7.5093
748	tDR-1:33-Lys-CTT-3	-4.74261
749	tDR-1:33-Lys-CTT-3-C3U	-8.1244
750	tDR-1:33-Lys-TTT-3-M2	-3.64704
751	tDR-1:33-Phe-GAA-1-M2	-2.09716
752	tDR-1:33-Phe-GAA-4	-7.13574
753	tDR-1:33-Pro-AGG-1-M5	-4.95042
754	tDR-1:33-Pro-AGG-1-M5-A14G	-10.0127
755	tDR-1:33-Pro-AGG-1-M5-A14U	-7.19936
756	tDR-1:33-Pro-AGG-1-M5-A23U	-7.02534
757	tDR-1:33-Pro-AGG-1-M5-C12U	-8.21078
758	tDR-1:33-Pro-AGG-1-M5-C26U	-8.30703
759	tDR-1:33-Pro-AGG-1-M5-C28U	-9.02857
760	tDR-1:33-Pro-AGG-1-M5-C3U	-9.81194
761	tDR-1:33-Pro-AGG-1-M5-C5G-D5G	-7.41435
762	tDR-1:33-Pro-AGG-1-M5-C5U	-6.00323
763	tDR-1:33-Pro-AGG-1-M5-C5U-D5GU	-8.08728
764	tDR-1:33-Pro-AGG-1-M5-G10A	-7.62345
765	tDR-1:33-Pro-AGG-1-M5-G15A	-8.37254
766	tDR-1:33-Pro-AGG-1-M5-G15U	-7.91302
767	tDR-1:33-Pro-AGG-1-M5-G17A	-8.65476
768	tDR-1:33-Pro-AGG-1-M5-G17U	-9.41929
769	tDR-1:33-Pro-AGG-1-M5-G18A	-7.7315
770	tDR-1:33-Pro-AGG-1-M5-G18U	-7.20463
771	tDR-1:33-Pro-AGG-1-M5-G22A	-7.67741
772	tDR-1:33-Pro-AGG-1-M5-G22U	-4.94672
773	tDR-1:33-Pro-AGG-1-M5-G29A	-8.80532
774	tDR-1:33-Pro-AGG-1-M5-G29U	-8.55611
775	tDR-1:33-Pro-AGG-1-M5-G2A	-5.11955
776	tDR-1:33-Pro-AGG-1-M5-G2U	-4.74162
777	tDR-1:33-Pro-AGG-1-M5-G6A	-6.01395
778	tDR-1:33-Pro-AGG-1-M5-G6C	-7.19849
779	tDR-1:33-Pro-AGG-1-M5-G6U	-4.40369
780	tDR-1:33-Pro-AGG-1-M5-G9A	-8.26774
781	tDR-1:33-Pro-AGG-1-M5-G9U	-8.44938
782	tDR-1:33-Pro-AGG-1-M5-U11C	-10.0803
783	tDR-1:33-Pro-AGG-1-M5-U13C	-9.33106
784	tDR-1:33-Pro-AGG-1-M5-U19C	-9.12264
785	tDR-1:33-Pro-AGG-1-M5-U21A	-7.42095
786	tDR-1:33-Pro-AGG-1-M5-U21C	-10.2222
787	tDR-1:33-Pro-AGG-1-M5-U24C	-10.2425
788	tDR-1:33-Pro-AGG-1-M5-U25A	-7.57657
789	tDR-1:33-Pro-AGG-1-M5-U25C	-5.0574
790	tDR-1:33-Pro-AGG-1-M5-U27A	-7.27133
791	tDR-1:33-Pro-AGG-1-M5-U27C	-6.54016
792	tDR-1:33-Pro-AGG-1-M5-U31A	-4.65825
793	tDR-1:33-Pro-AGG-1-M5-U31C	-4.0764
794	tDR-1:33-Pro-AGG-1-M5-U31G	-3.91513
795	tDR-1:33-Pro-AGG-1-M5-U4A	-6.84204
796	tDR-1:33-Pro-AGG-1-M5-U4C	-10.2176
797	tDR-1:33-Pro-AGG-1-M5-U7C	-10.1072
798	tDR-1:33-Pro-AGG-1-M5-U8A	-7.21331
799	tDR-1:33-Pro-AGG-1-M5-U8C	-9.91638
800	tDR-1:33-Pro-AGG-1-M6-A20G	-9.79217
801	tDR-1:33-Pro-AGG-1-M6-A23G	-10.3028
802	tDR-1:33-Pro-AGG-1-M6-C30A	-6.93444
803	tDR-1:33-Pro-AGG-1-M6-C30U	-9.08857
804	tDR-1:33-Pro-AGG-1-M6-G16A	-8.18847
805	tDR-1:33-Pro-TGG-1	-4.75852
806	tDR-1:33-Pro-TGG-2	-3.77849
807	tDR-1:33-Ser-GCT-1-M5-G26A	6.3452
808	tDR-1:33-Trp-CCA-2	-3.84476
809	tDR-1:33-Trp-CCA-3-M2	-4.02679
810	tDR-1:33-Val-CAC-2	-2.52345
811	tDR-1:34-Arg-CCG-1	-3.62706
812	tDR-1:34-Arg-TCG-2-M3	-4.34879
813	tDR-1:34-Arg-TCG-3	-2.8285
814	tDR-1:34-Asp-GTC-1	-7.75048
815	tDR-1:34-Asp-GTC-2	-2.45585
816	tDR-1:34-Glu-CTC-1-M2	-3.17305
817	tDR-1:34-Glu-CTC-1-M2-A24G	-6.99912
818	tDR-1:34-Glu-CTC-1-M2-C27U	-6.65154
819	tDR-1:34-Glu-CTC-1-M2-C2U	-4.00278
820	tDR-1:34-Glu-CTC-1-M2-C32G-U33C	-6.86599
821	tDR-1:34-Glu-CTC-1-M2-C32G-U33G	-7.96069
822	tDR-1:34-Glu-CTC-1-M2-C3U	-7.6607
823	tDR-1:34-Glu-CTC-1-M2-C4U	-6.87996
824	tDR-1:34-Glu-CTC-1-M2-D5G	-3.09709
825	tDR-1:34-Glu-CTC-1-M2-D5G-U32C	-2.88376
826	tDR-1:34-Glu-CTC-1-M2-D5G-U32G	-8.1784
827	tDR-1:34-Glu-CTC-1-M2-G6A	-7.86975
828	tDR-1:34-Glu-CTC-1-M2-U33C	-2.29403
829	tDR-1:34-Glu-CTC-1-M2-U33G	-3.26738
830	tDR-1:34-Glu-CTC-1-M2-U5C-G6U	-3.59427
831	tDR-1:34-Glu-TTC-1	-3.39669
832	tDR-1:34-Glu-TTC-2	-2.78769
833	tDR-1:34-Glu-TTC-3-M3	-4.70473
834	tDR-1:34-Glu-TTC-3-M3-D5G	-4.89077
835	tDR-1:34-Glu-TTC-8-G6U	-7.05504
836	tDR-1:34-Gly-CCC-2	-7.24321
837	tDR-1:34-Gly-GCC-2-M3	7.52121
838	tDR-1:34-His-GTG-1	-3.4318
839	tDR-1:34-Leu-AAG-1-M4-A35G	6.04487
840	tDR-1:34-Leu-CAG-1-M2	-1.11312
841	tDR-1:34-Leu-TAG-1	-0.736293
842	tDR-1:34-Leu-TAG-2	-0.50295
843	tDR-1:34-Lys-CTT-2	-2.20295
844	tDR-1:34-Phe-GAA-1-M2	5.39404
845	tDR-1:34-Pro-AGG-1-M2	-3.52504
846	tDR-1:34-Pro-AGG-1-M3-G16U	-7.03505
847	tDR-1:34-Pro-CGG-1-M2	-3.39441
848	tDR-1:34-Pro-CGG-1-M2-A14G	-8.75167
849	tDR-1:34-Pro-CGG-1-M2-A20G	-7.96316
850	tDR-1:34-Pro-CGG-1-M2-A23G	-4.5824
851	tDR-1:34-Pro-CGG-1-M2-C12U	-6.6414
852	tDR-1:34-Pro-CGG-1-M2-C26U	-7.16242
853	tDR-1:34-Pro-CGG-1-M2-C28U	-8.40215
854	tDR-1:34-Pro-CGG-1-M2-C30U	-7.14446
855	tDR-1:34-Pro-CGG-1-M2-C3U	-7.67765
856	tDR-1:34-Pro-CGG-1-M2-C5U	-3.92528
857	tDR-1:34-Pro-CGG-1-M2-G16A	-6.97799
858	tDR-1:34-Pro-CGG-1-M2-G22A	-6.81112
859	tDR-1:34-Pro-CGG-1-M2-G22U	-7.75802
860	tDR-1:34-Pro-CGG-1-M2-G29A	-7.14449
861	tDR-1:34-Pro-CGG-1-M2-G29U	-6.94779
862	tDR-1:34-Pro-CGG-1-M2-G2A	-7.78068
863	tDR-1:34-Pro-CGG-1-M2-G2U	-2.70618
864	tDR-1:34-Pro-CGG-1-M2-G6A	-3.33787
865	tDR-1:34-Pro-CGG-1-M2-G6U	-3.57454
866	tDR-1:34-Pro-CGG-1-M2-U11C	-8.60219
867	tDR-1:34-Pro-CGG-1-M2-U13C	-7.59051
868	tDR-1:34-Pro-CGG-1-M2-U19C	-7.9113
869	tDR-1:34-Pro-CGG-1-M2-U21C	-8.62377
870	tDR-1:34-Pro-CGG-1-M2-U24C	-3.17044
871	tDR-1:34-Pro-CGG-1-M2-U25C	-5.01003
872	tDR-1:34-Pro-CGG-1-M2-U27C	-4.84539
873	tDR-1:34-Pro-CGG-1-M2-U31C	-3.94791
874	tDR-1:34-Pro-CGG-1-M2-U31G	-7.64638
875	tDR-1:34-Pro-CGG-1-M2-U31G-U32G	-7.50172
876	tDR-1:34-Pro-CGG-1-M2-U32C	-2.14253
877	tDR-1:34-Pro-CGG-1-M2-U32G	-2.52871
878	tDR-1:34-Pro-CGG-1-M2-U4C	-4.43656
879	tDR-1:34-Pro-CGG-1-M2-U7C	-8.2708
880	tDR-1:34-Pro-CGG-1-M2-U8C	-8.30083
881	tDR-1:34-Pro-CGG-1-M3-C30G	-2.73268
882	tDR-1:34-Pro-CGG-1-M3-G16U	-4.05119
883	tDR-1:34-Pro-TGG-1	-4.12161
884	tDR-1:34-Pro-TGG-1-M2-U16A	-7.71214
885	tDR-1:34-Pro-TGG-2	-2.88595
886	tDR-1:34-Pro-TGG-2-G6U	-7.51036
887	tDR-1:34-Pro-TGG-2-M2-G30U	-8.21927
888	tDR-1:34-Pro-TGG-3	-4.84625
889	tDR-1:34-Pro-TGG-3-A14G	-9.67102
890	tDR-1:34-Pro-TGG-3-A20G	-9.09717
891	tDR-1:34-Pro-TGG-3-A23G	-9.77363
892	tDR-1:34-Pro-TGG-3-C12U	-6.63246
893	tDR-1:34-Pro-TGG-3-C26U	-7.76909
894	tDR-1:34-Pro-TGG-3-C28U	-9.03504
895	tDR-1:34-Pro-TGG-3-C3U	-8.61139
896	tDR-1:34-Pro-TGG-3-C5U	-9.16851
897	tDR-1:34-Pro-TGG-3-C5U-D5GU	-7.54334
898	tDR-1:34-Pro-TGG-3-G10A	-7.36904
899	tDR-1:34-Pro-TGG-3-G15A	-7.39978
900	tDR-1:34-Pro-TGG-3-G15U	-7.06403
901	tDR-1:34-Pro-TGG-3-G17A	-8.00338
902	tDR-1:34-Pro-TGG-3-G17U	-7.0151
903	tDR-1:34-Pro-TGG-3-G18A	-7.58343
904	tDR-1:34-Pro-TGG-3-G18U	-7.43912
905	tDR-1:34-Pro-TGG-3-G22A	-7.23942
906	tDR-1:34-Pro-TGG-3-G22U	-8.98533
907	tDR-1:34-Pro-TGG-3-G29A	-8.38532
908	tDR-1:34-Pro-TGG-3-G29C	-6.87408
909	tDR-1:34-Pro-TGG-3-G29U	-7.7936
910	tDR-1:34-Pro-TGG-3-G2A	-8.54948
911	tDR-1:34-Pro-TGG-3-G2U	-4.44332
912	tDR-1:34-Pro-TGG-3-G6A	-4.97841
913	tDR-1:34-Pro-TGG-3-G6C	-7.45966
914	tDR-1:34-Pro-TGG-3-G6U	-6.19884
915	tDR-1:34-Pro-TGG-3-G9A	-7.72127
916	tDR-1:34-Pro-TGG-3-U11C	-9.61515
917	tDR-1:34-Pro-TGG-3-U13C	-8.78312
918	tDR-1:34-Pro-TGG-3-U19C	-8.59976
919	tDR-1:34-Pro-TGG-3-U21C	-9.64121
920	tDR-1:34-Pro-TGG-3-U24C	-9.75194
921	tDR-1:34-Pro-TGG-3-U25A	-6.88104
922	tDR-1:34-Pro-TGG-3-U25C	-10.3702
923	tDR-1:34-Pro-TGG-3-U27A	-7.34728
924	tDR-1:34-Pro-TGG-3-U27C	-10.1045
925	tDR-1:34-Pro-TGG-3-U31C	-5.21429
926	tDR-1:34-Pro-TGG-3-U31G	-7.56082
927	tDR-1:34-Pro-TGG-3-U32A	-7.43342
928	tDR-1:34-Pro-TGG-3-U32C	-3.73568
929	tDR-1:34-Pro-TGG-3-U32G	-3.46325
930	tDR-1:34-Pro-TGG-3-U4C	-9.59154
931	tDR-1:34-Pro-TGG-3-U7C	-9.44443
932	tDR-1:34-Pro-TGG-3-U8C	-8.94805
933	tDR-1:34-Ser-GCT-1-M5	2.70058
934	tDR-1:34-Val-CAC-1-M3	2.07932
935	tDR-1:34-Val-CAC-2	0.927848
936	tDR-1:34-Val-CAC-2-U33C	5.69791
937	tDR-1:34-Val-TAC-1	-1.17709
938	tDR-1:34-Val-TAC-3	-2.93814
939	tDR-1:35-Asp-GTC-1	-2.10217
940	tDR-1:35-Cys-GCA-2-M2	5.88171
941	tDR-1:35-Glu-TTC-1	-3.23986
942	tDR-1:35-Glu-TTC-2	-3.17228
943	tDR-1:35-Glu-TTC-3-M3	-2.68425
944	tDR-1:35-Glu-TTC-3-M3-D5G	-2.64902
945	tDR-1:35-Gly-CCC-1	3.77353
946	tDR-1:35-Gly-GCC-1	6.59936
947	tDR-1:35-Gly-GCC-2-M3	1.59718
948	tDR-1:35-Lys-CTT-1-M2	1.59381
949	tDR-1:35-Phe-GAA-1-M2	6.97377
950	tDR-1:35-Pro-TGG-3	5.72498
951	tDR-1:35-SeC-TCA-1	-6.68057
952	tDR-1:35-Ser-GCT-1-M5	8.56808
953	tDR-1:36-Ala-AGC-2-M5-A33G	-2.53637
954	tDR-1:36-Asp-GTC-1	1.08563
955	tDR-1:36-Asp-GTC-2	2.35885
956	tDR-1:36-Asp-GTC-2-M2-G6A	6.37434
957	tDR-1:36-Asp-GTC-2-U33C	7.12137
958	tDR-1:36-Asp-GTC-2-U35C	8.06766
959	tDR-1:36-Asp-GTC-2-U35G	7.08449
960	tDR-1:36-Glu-CTC-1-M2	2.08167
961	tDR-1:36-Glu-CTC-1-M2-A14G	5.33809
962	tDR-1:36-Glu-CTC-1-M2-C27U	6.02204
963	tDR-1:36-Glu-CTC-1-M2-C2U	7.07395
964	tDR-1:36-Glu-CTC-1-M2-C30U	6.02978
965	tDR-1:36-Glu-CTC-1-M2-C3U	6.68609
966	tDR-1:36-Glu-CTC-1-M2-D5G	2.16704
967	tDR-1:36-Glu-CTC-1-M2-D5G-U34C	7.50892
968	tDR-1:36-Glu-CTC-1-M2-D5G-U34G	6.23793
969	tDR-1:36-Glu-CTC-1-M2-G17A	6.19303
970	tDR-1:36-Glu-CTC-1-M2-G29U	5.49973
971	tDR-1:36-Glu-CTC-1-M2-G6A	6.78313
972	tDR-1:36-Glu-CTC-1-M2-G6U	6.45274
973	tDR-1:36-Glu-CTC-1-M2-U33C	7.08288
974	tDR-1:36-Glu-CTC-1-M2-U35A	6.18316
975	tDR-1:36-Glu-CTC-1-M2-U35C	3.90895
976	tDR-1:36-Glu-CTC-1-M2-U5C-G6U	1.60693
977	tDR-1:36-Glu-TTC-1	-0.62593
978	tDR-1:36-Glu-TTC-2	-0.898176
979	tDR-1:36-Gly-CCC-1	6.3295
980	tDR-1:36-Gly-CCC-1-D5G	7.87769
981	tDR-1:36-Gly-CCC-1-G6U	7.25597
982	tDR-1:36-Gly-CCC-2	7.19413
983	tDR-1:36-Gly-GCC-1	10.4024
984	tDR-1:36-Gly-GCC-1-C2U	6.38784
985	tDR-1:36-Gly-GCC-2-M3	5.86131
986	tDR-1:36-Gly-GCC-2-M3-C2U	8.08956
987	tDR-1:36-Gly-GCC-2-M3-D5G	7.4697
988	tDR-1:36-Gly-GCC-2-M3-G6U	6.25693
989	tDR-1:36-Lys-CTT-1-M2	1.67702
990	tDR-1:36-Phe-GAA-1-M2	5.56353
991	tDR-1:36-Pro-AGG-1-M5-A33G	-1.2307
992	tDR-1:36-Ser-GCT-1-M5	7.59309
993	tDR-1:36-Val-AAC-1-M6-A34G	1.17017
994	tDR-1:36-Val-CAC-1-M3	8.30758
995	tDR-1:36-Val-CAC-2	8.58327
996	tDR-1:36-Val-TAC-1	6.08844
997	tDR-1:37-Glu-CTC-1-M2	6.17047
998	tDR-1:37-Gly-CCC-1	6.19294
999	tDR-1:38-Glu-CTC-1-M2	7.65276
1000	tDR-1:38-Glu-CTC-1-M2-D5G	5.95829
1001	tDR-1:38-Phe-GAA-1-M2	7.86812
1002	tDR-1:39-Glu-CTC-1-M2	2.30617
1003	tDR-1:39-Glu-CTC-1-M2-D5G	7.53134
1004	tDR-1:39-Glu-TTC-1	5.70807
1005	tDR-1:39-Phe-GAA-1-M2	5.73953
1006	tDR-1:40-Ala-TGC-2-M2-A36G	5.92574
1007	tDR-1:40-Cys-GCA-2-M2	6.52867
1008	tDR-1:40-Glu-CTC-1-M2	7.42109
1009	tDR-1:40-Glu-CTC-1-M2-D5G	6.29624
1010	tDR-1:40-Glu-TTC-1	6.84996
1011	tDR-1:40-Glu-TTC-2	5.69384
1012	tDR-1:40-Leu-AAG-1-M4-A35G	5.81405
1013	tDR-1:40-Lys-CTT-1-M2	5.63925
1014	tDR-1:41-Gln-CTG-3	6.19149
1015	tDR-1:41-Glu-CTC-1-M2	7.5324
1016	tDR-1:41-Glu-CTC-1-M2-D5G	6.34161
1017	tDR-1:41-Lys-CTT-1	5.9861
1018	tDR-1:41-Lys-CTT-2	6.03886
1019	tDR-1:41-Phe-GAA-1-M2-U41C	1.06806
1020	tDR-1:41-Pro-AGG-2-M3-A33G	-3.75428
1021	tDR-1:42-Ala-AGC-4-A33G-A36G	7.13407
1022	tDR-1:42-Glu-CTC-1-M2	2.57832
1023	tDR-1:42-Glu-CTC-1-M2-D5G	7.45304
1024	tDR-1:42-Lys-CTT-4	7.24243
1025	tDR-1:42-Phe-GAA-1-M2	7.79333
1026	tDR-1:43-Glu-CTC-1-M2	7.21102
1027	tDR-1:43-Glu-CTC-1-M2-D5G	5.89451
1028	tDR-1:44-Glu-CTC-1-M2	7.58487
1029	tDR-1:44-Glu-TTC-2	6.52969
1030	tDR-1:44-Phe-GAA-1-M2	5.33269
1031	tDR-1:45-Gln-CTG-1-M2	6.06573
1032	tDR-1:45-Glu-CTC-1-M2	6.14119
1033	tDR-1:45-Glu-TTC-2	5.95052
1034	tDR-1:46-Arg-ACG-1-M2-A34G	5.85504
1035	tDR-1:46-Pro-AGG-2-M3-A33G	-1.6562
1036	tDR-1:48-Arg-ACG-1-M2-A34G	5.94345
1037	tDR-1:48-Gln-CTG-1-M2	6.23766
1038	tDR-1:48-Glu-CTC-1-M2	8.57781
1039	tDR-1:48-Glu-CTC-1-M2-D5G	7.35112
1040	tDR-1:48-Glu-TTC-1	7.70275
1041	tDR-1:48-Glu-TTC-2	8.69061
1042	tDR-1:49-Gly-GCC-1	5.65675
1043	tDR-1:49-Pro-AGG-2-M3-A33G	-1.29391
1044	tDR-1:50-Gln-CTG-1-M2	5.62028
1045	tDR-1:50-Gly-GCC-2-M2	6.01854
1046	tDR-1:50-Pro-AGG-2-M3-A33G	-1.75765
1047	tDR-1:51-Pro-AGG-2-M3-A33G	-1.44678
1048	tDR-1:51-Pro-CGG-1	5.61355
1049	tDR-1:54-Gln-CTG-1-M2	6.45168
1050	tDR-1:55-Pro-AGG-2-M3-A33G-U53G-U54C	-2.37878
1051	tDR-1:55-Pro-TGG-3	6.67025
1052	tDR-1:55-iMet-CAT-1-M2	5.83039
1053	tDR-1:56-Glu-CTC-1-M2	7.18443
1054	tDR-1:56-Glu-CTC-1-M2-D5G	6.12472
1055	tDR-1:56-Pro-AGG-1-A33G	-1.3647
1056	tDR-1:56-Pro-AGG-2-M3-A33G	-1.42891
1057	tDR-1:56-Pro-AGG-2-M3-A33G-U54G	-1.02775
1058	tDR-1:56-Pro-AGG-2-M3-U4C-A33G	-7.1532
1059	tDR-1:56-Pro-CGG-1	1.75578
1060	tDR-1:56-Pro-CGG-1-U54C	5.6391
1061	tDR-1:56-Pro-CGG-2	1.63321
1062	tDR-1:56-Pro-TGG-2-U54C	5.86236
1063	tDR-1:56-Pro-TGG-3-G2U	6.28593
1064	tDR-1:56-iMet-CAT-1-M2	6.36461
1065	tDR-1:57-Pro-AGG-2-M3-A33G	-1.74529
1066	tDR-1:60-Glu-CTC-1-M2	5.48616
1067	tDR-1:64-Gln-CTG-1	1.39655
1068	tDR-1:65-Gln-CTG-1	5.71567
1069	tDR-20:33-Glu-CTC-1-M2	-3.36945
1070	tDR-20:33-His-GTG-1	-1.80313
1071	tDR-20:36-Glu-CTC-1-M2	7.26249
1072	tDR-20:54-His-GTG-1	5.53667
1073	tDR-20:55-Lys-CTT-1-M3	6.31647
1074	tDR-20:55-Lys-CTT-2-M3	5.66469
1075	tDR-20:58-Arg-ACG-2-A16G	5.58191
1076	tDR-20:74-Glu-TTC-2	5.7664
1077	tDR-20:74-His-GTG-1	-0.750283
1078	tDR-20:75-Arg-ACG-1-A16G	6.5916
1079	tDR-20:75-Arg-ACG-2-A16G	5.47877
1080	tDR-20:75-Gln-CTG-1	7.4303
1081	tDR-20:75-Gln-CTG-2	5.53433
1082	tDR-20:75-Glu-CTC-1	4.62415
1083	tDR-20:75-Glu-TTC-1	7.68198
1084	tDR-20:75-Glu-TTC-2	8.64166
1085	tDR-20:75-Glu-TTC-4	6.2695
1086	tDR-20:75-Gly-GCC-1	5.55686
1087	tDR-20:75-His-GTG-1	1.74635
1088	tDR-20:75-Phe-GAA-1	6.53905
1089	tDR-20:76-Gln-CTG-1	6.14592
1090	tDR-20:76-Glu-CTC-1	6.17632
1091	tDR-20:76-Glu-TTC-2	6.82106
1092	tDR-20a:34-Asp-GTC-2-M2	-10.2089
1093	tDR-20a:34-Glu-CTC-1-M2	-8.96059
1094	tDR-20a:34-Glu-TTC-3-M5	-6.98427
1095	tDR-20a:35-Asp-GTC-2-M2	-5.0774
1096	tDR-20a:36-Asp-GTC-2-M2	-2.08793
1097	tDR-20a:36-Glu-CTC-1-M2	7.43903
1098	tDR-20a:41-Arg-TCT-1-M4	5.80882
1099	tDR-20a:41-Gln-CTG-3	-3.77223
1100	tDR-20a:46-Arg-CCG-2	6.04787
1101	tDR-20a:56-Gln-CTG-3	-6.73767
1102	tDR-20a:56-Gln-CTG-4	-7.7073
1103	tDR-20a:58-Arg-ACG-2-A15G	6.63517
1104	tDR-20a:73-Gln-CTG-3	-8.97423
1105	tDR-20a:73-Gln-CTG-4	-4.10213
1106	tDR-20a:74-Gln-CTG-3	-9.03061
1107	tDR-20a:74-Gln-CTG-4	-3.00216
1108	tDR-20a:74-His-GTG-1	-0.920988
1109	tDR-20a:75-Arg-ACG-1-A15G	6.11031
1110	tDR-20a:75-Arg-ACG-2-A15G	5.41124
1111	tDR-20a:75-Gln-CTG-1	7.49177
1112	tDR-20a:75-Gln-CTG-4	3.69195
1113	tDR-20a:75-Glu-CTC-1	8.72332
1114	tDR-20a:75-Glu-TTC-1	7.13148
1115	tDR-20a:75-Glu-TTC-2	3.71467
1116	tDR-20a:75-Glu-TTC-4	6.5665
1117	tDR-20a:75-Gly-TCC-2	7.0302
1118	tDR-20a:75-Gly-TCC-3	7.91971
1119	tDR-20a:75-His-GTG-1	2.65566
1120	tDR-20a:76-Gln-CTG-4	9.05076
1121	tDR-20a:76-Glu-TTC-2	6.29859
1122	tDR-20a:76-Gly-TCC-2	5.40431
1123	tDR-20a:76-Gly-TCC-3	6.37639
1124	tDR-20a:T1-Gln-CTG-4-1	-7.73125
1125	tDR-21:35-Glu-CTC-1-M2	0.806509
1126	tDR-21:36-Glu-CTC-1-M2	2.95633
1127	tDR-21:36-Glu-CTC-1-M3-U15C	6.33037
1128	tDR-21:36-Gly-GCC-1-M4	6.95675
1129	tDR-21:40-Cys-GCA-1-M22	7.13035
1130	tDR-21:41-His-GTG-1	6.26737
1131	tDR-21:48-Arg-CCG-2	5.7605
1132	tDR-21:50-Leu-AAG-2-M3-A14G	-6.85076
1133	tDR-21:55-Arg-CCT-3-M2	5.32476
1134	tDR-21:55-Leu-AAG-1-M2-A14G	-7.12114
1135	tDR-21:55-Leu-AAG-2-M3-A14G	-10.4406
1136	tDR-21:56-Arg-CCG-2	7.12248
1137	tDR-21:56-Arg-CCT-1-M2	3.58577
1138	tDR-21:56-Arg-CCT-3-M2	7.40395
1139	tDR-21:56-Arg-TCT-2-M2	-8.37856
1140	tDR-21:56-Cys-GCA-1-M6	7.069
1141	tDR-21:56-Gln-CTG-1-M5	-0.834628
1142	tDR-21:56-Glu-CTC-1-M2	6.55241
1143	tDR-21:56-Leu-AAG-1-M2-A14G	-9.05413
1144	tDR-21:56-Leu-AAG-2-M3-A14G	-9.00856
1145	tDR-21:56-Pro-TGG-1-M2	6.50512
1146	tDR-21:57-Arg-CCT-1-M2-C36U	10.2428
1147	tDR-21:57-Arg-CCT-3-M2-C36U-G37U	7.47864
1148	tDR-21:58-Arg-CCT-1-M2-C36U-G37U-A38U	6.02745
1149	tDR-21:66-Arg-CCG-2	5.73521
1150	tDR-21:67-Arg-ACG-1-A14G	6.12163
1151	tDR-21:72-Arg-TCG-4-M2	-7.40576
1152	tDR-21:72-Arg-TCT-1	-6.798
1153	tDR-21:73-Gln-CTG-1	-1.71925
1154	tDR-21:73-Gln-CTG-2	-2.54014
1155	tDR-21:74-Arg-ACG-1-A14G	-1.02383
1156	tDR-21:74-Arg-TCG-2	-7.41873
1157	tDR-21:74-Arg-TCG-4	-7.30104
1158	tDR-21:74-Arg-TCG-5	-5.2483
1159	tDR-21:74-Cys-GCA-2-M5	7.03193
1160	tDR-21:74-Gln-CTG-2	-1.03302
1161	tDR-21:74-Glu-CTC-1	7.64784
1162	tDR-21:74-His-GTG-1	-0.606659
1163	tDR-21:75-Arg-ACG-1-A14G	9.11585
1164	tDR-21:75-Arg-ACG-2-A14G	8.58172
1165	tDR-21:75-Arg-CCG-2	6.38708
1166	tDR-21:75-Arg-CCT-3	5.64575
1167	tDR-21:75-Cys-GCA-1-M4	8.63878
1168	tDR-21:75-Cys-GCA-2-M5	4.37983
1169	tDR-21:75-Cys-GCA-4	8.49512
1170	tDR-21:75-Gln-CTG-1	4.348
1171	tDR-21:75-Gln-CTG-2	10.0135
1172	tDR-21:75-Gln-CTG-3-M2	6.87024
1173	tDR-21:75-Glu-CTC-1	4.68876
1174	tDR-21:75-Glu-TTC-1	5.55817
1175	tDR-21:75-Glu-TTC-2	3.53832
1176	tDR-21:75-Glu-TTC-4	7.25511
1177	tDR-21:75-Gly-CCC-2	7.09065
1178	tDR-21:75-Gly-GCC-1	6.66041
1179	tDR-21:75-His-GTG-1	2.21796
1180	tDR-21:75-His-GTG-1-A52G	5.51639
1181	tDR-21:75-Leu-CAG-2	7.20933
1182	tDR-21:75-Lys-CTT-1	7.87485
1183	tDR-21:75-Lys-CTT-2	6.89023
1184	tDR-21:75-Lys-CTT-4	6.21517
1185	tDR-21:75-Phe-GAA-1	5.75722
1186	tDR-21:75-Tyr-GTA-1-M2	6.24202
1187	tDR-21:75-Tyr-GTA-2-M2	7.27791
1188	tDR-21:76-Arg-ACG-1-A14G	7.50128
1189	tDR-21:76-Arg-ACG-2-A14G	7.32563
1190	tDR-21:76-Cys-GCA-2-M5	6.77175
1191	tDR-21:76-Gln-CTG-1	4.28714
1192	tDR-21:76-Gln-CTG-2	8.15842
1193	tDR-21:76-Glu-TTC-1	6.81861
1194	tDR-21:76-Glu-TTC-2	2.64735
1195	tDR-21:76-Glu-TTC-4	5.72765
1196	tDR-21:76-His-GTG-1	1.00436
1197	tDR-21:76-Lys-CTT-1	6.32175
1198	tDR-21:T1-Arg-ACG-1-1-A14G	-1.40275
1199	tDR-21:T1-His-GTG-1-7	-1.13295
1200	tDR-21:T2-Arg-ACG-2-4-A14G	6.2361
1201	tDR-21:T2-Cys-GCA-2-1	7.60888
1202	tDR-21:intron2-Leu-CAA-1-1	6.04511
1203	tDR-22:36-Glu-CTC-1-M2	6.99833
1204	tDR-22:40-Cys-GCA-1-M22	7.34263
1205	tDR-22:56-Cys-GCA-1-M6	6.90453
1206	tDR-22:56-Cys-GCA-2-M9	7.19598
1207	tDR-22:58-Arg-ACG-2-A13G	6.84863
1208	tDR-22:73-His-GTG-1	5.57077
1209	tDR-22:T2-Cys-GCA-2-1	7.35686
1210	tDR-22:74-Cys-GCA-2-M5	6.66658
1211	tDR-22:75-Arg-ACG-1-A13G	6.47451
1212	tDR-22:75-Cys-GCA-1-M4	4.50641
1213	tDR-22:75-Cys-GCA-2-M5	10.071
1214	tDR-22:75-Cys-GCA-4	8.24249
1215	tDR-22:75-Gln-CTG-1	7.16288
1216	tDR-22:75-Gln-CTG-2	5.39652
1217	tDR-22:75-His-GTG-1	3.63772
1218	tDR-22:75-Tyr-GTA-2-M2	6.03514
1219	tDR-22:76-Cys-GCA-1-M4	5.66874
1220	tDR-22:76-Cys-GCA-2-M5	6.68155
1221	tDR-23:56-Cys-GCA-2-M9	6.87977
1222	tDR-23:57-Arg-ACG-2-A12G	6.94254
1223	tDR-23:58-Arg-ACG-1-A12G	6.21866
1224	tDR-23:T2-Cys-GCA-2-1	6.56285
1225	tDR-23:74-Arg-ACG-2-A12G	5.74582
1226	tDR-23:74-Cys-GCA-2-M5	6.09647
1227	tDR-23:74-Glu-CTC-1	5.62853
1228	tDR-23:75-Arg-ACG-1-A12G	7.1811
1229	tDR-23:75-Arg-ACG-2-A12G	6.71005
1230	tDR-23:75-Cys-GCA-1-M4	7.73391
1231	tDR-23:75-Cys-GCA-2-M5	9.39728
1232	tDR-23:75-Cys-GCA-4	7.24046
1233	tDR-23:75-Gln-CTG-1	7.06777
1234	tDR-23:75-Glu-CTC-1	7.74403
1235	tDR-23:75-Glu-TTC-2	6.56287
1236	tDR-23:75-His-GTG-1	4.54396
1237	tDR-23:75-iMet-CAT-1	6.32677
1238	tDR-23:76-Cys-GCA-2-M5	6.25045
1239	tDR-23:76-Gln-CTG-1	6.11209
1240	tDR-23:76-Glu-CTC-1	5.59661
1241	tDR-23:76-Glu-TTC-2	5.86673
1242	tDR-24:56-His-GTG-1	7.42785
1243	tDR-24:73-Gln-CTG-3-M2	-2.00533
1244	tDR-24:74-Cys-GCA-2-M5	5.89645
1245	tDR-24:74-Glu-CTC-1	5.85425
1246	tDR-24:75-Cys-GCA-1-M4	6.35526
1247	tDR-24:75-Cys-GCA-2-M5	8.24604
1248	tDR-24:75-Cys-GCA-4	6.4075
1249	tDR-24:75-Gln-CTG-1	9.72341
1250	tDR-24:75-Gln-CTG-2	7.65339
1251	tDR-24:75-Gln-CTG-3-M2	7.778
1252	tDR-24:75-Glu-CTC-1	8.34826
1253	tDR-24:75-Glu-TTC-2	6.74463
1254	tDR-24:75-Gly-CCC-2	6.40439
1255	tDR-24:75-Gly-TCC-1-M3	7.73292
1256	tDR-24:75-His-GTG-1	8.52201
1257	tDR-24:75-iMet-CAT-1	7.76865
1258	tDR-24:76-Gln-CTG-1	8.10425
1259	tDR-24:76-Gln-CTG-2	6.47071
1260	tDR-24:76-Gln-CTG-3-M2	5.87459
1261	tDR-24:76-Glu-CTC-1	6.12079
1262	tDR-24:76-His-GTG-1	6.11921
1263	tDR-24:76-iMet-CAT-1	5.78247
1264	tDR-24:T2-Cys-GCA-2-1	5.70362
1265	tDR-25:54-His-GTG-1	5.65586
1266	tDR-25:55-Glu-CTC-1-M2	6.80123
1267	tDR-25:56-His-GTG-1	6.28742
1268	tDR-25:56-Leu-AAG-2-M3-A10G	-7.79236
1269	tDR-25:74-Glu-CTC-1	7.20163
1270	tDR-25:74-Glu-TTC-2	5.81716
1271	tDR-25:75-Cys-GCA-1-M4	5.68576
1272	tDR-25:75-Cys-GCA-2-M5	7.54241
1273	tDR-25:75-Gln-CTG-1	7.92291
1274	tDR-25:75-Glu-CTC-1	4.38346
1275	tDR-25:75-Glu-TTC-1	5.89645
1276	tDR-25:75-Glu-TTC-2	8.49098
1277	tDR-25:75-Glu-TTC-4	6.44066
1278	tDR-25:75-His-GTG-1	6.19538
1279	tDR-25:75-Tyr-GTA-2-M2	6.52899
1280	tDR-25:76-Glu-CTC-1	7.77595
1281	tDR-25:76-Glu-TTC-2	6.17486
1282	tDR-26:56-Cys-GCA-2-M9	7.84286
1283	tDR-26:56-Leu-AAG-2-M3-A9G	-7.82755
1284	tDR-26:73-Cys-GCA-2-M5	6.31241
1285	tDR-26:75-Cys-GCA-1-M4	6.92475
1286	tDR-26:75-Cys-GCA-2-M5	8.55713
1287	tDR-26:75-Cys-GCA-4	6.91115
1288	tDR-26:75-Gln-CTG-1	6.40195
1289	tDR-26:75-Glu-CTC-1	7.8863
1290	tDR-26:75-Gly-TCC-1-M3	5.94679
1291	tDR-26:75-Tyr-GTA-1-M2	5.83816
1292	tDR-26:75-Tyr-GTA-2-M2	7.07287
1293	tDR-26:76-Cys-GCA-2-M5	5.9263
1294	tDR-26:76-Glu-CTC-1	6.08415
1295	tDR-26:T2-Cys-GCA-2-1	6.23643
1296	tDR-27:56-Cys-GCA-2-M9	5.76155
1297	tDR-27:56-Leu-AAG-2-M3-A8G	-8.18802
1298	tDR-27:74-Asn-GTT-2-M2	-7.09023
1299	tDR-27:75-Cys-GCA-2-M5	7.2758
1300	tDR-27:75-Cys-GCA-4	5.81386
1301	tDR-27:75-Glu-CTC-1	6.69873
1302	tDR-27:75-Gly-GCC-1	5.4478
1303	tDR-27:75-Leu-CAA-1	6.19453
1304	tDR-27:75-Phe-GAA-1	7.21552
1305	tDR-27:75-Ser-GCT-4-M2	5.53486
1306	tDR-27:75-Tyr-GTA-1-M2	6.43405
1307	tDR-27:75-Tyr-GTA-2-M2	8.19317
1308	tDR-27:75-Tyr-GTA-3-M2	6.09286
1309	tDR-27:76-Tyr-GTA-2-M2	5.87129
1310	tDR-28:54-Leu-TAG-3	5.39139
1311	tDR-28:54-Ser-GCT-1-M4	6.35587
1312	tDR-28:55-Ser-GCT-1-M4	7.06868
1313	tDR-28:56-Cys-GCA-1-M7	6.67596
1314	tDR-28:56-Cys-GCA-2-M9	6.23515
1315	tDR-28:72-Phe-GAA-1	6.09722
1316	tDR-28:73-Cys-GCA-2-M5	6.1311
1317	tDR-28:T1-Phe-GAA-1-4	6.96969
1318	tDR-28:74-Asn-GTT-2-M2	-2.28955
1319	tDR-28:75-Arg-ACG-1-A7G	7.28699
1320	tDR-28:75-Arg-ACG-2-A7G	8.02198
1321	tDR-28:75-Arg-TCG-1	5.93711
1322	tDR-28:75-Cys-GCA-2-M5	7.351
1323	tDR-28:75-Cys-GCA-4	5.59218
1324	tDR-28:75-Gln-CTG-1	6.81093
1325	tDR-28:75-Leu-AAG-1-M2-A7G	6.31003
1326	tDR-28:75-Leu-AAG-2-A7G	7.81094
1327	tDR-28:75-Phe-GAA-1	9.70669
1328	tDR-28:75-Phe-GAA-2-M2	6.44463
1329	tDR-28:75-Ser-GCT-4-M2	6.55641
1330	tDR-28:75-Tyr-GTA-1-M2	3.96372
1331	tDR-28:75-Tyr-GTA-2-M2	2.66849
1332	tDR-28:75-Tyr-GTA-3-M2	7.62208
1333	tDR-28:75-Tyr-GTA-4	5.93451
1334	tDR-28:76-Arg-ACG-2-A7G	7.27019
1335	tDR-28:76-Gln-CTG-1	6.16822
1336	tDR-28:76-Leu-AAG-2-A7G	5.62917
1337	tDR-28:76-Phe-GAA-1	7.57461
1338	tDR-28:76-Ser-GCT-4-M2	6.06705
1339	tDR-28:76-Tyr-GTA-1-M2	6.59875
1340	tDR-28:76-Tyr-GTA-2-M2	8.05324
1341	tDR-29:54-Cys-GCA-2-M10	5.63264
1342	tDR-29:56-Arg-CCG-2	7.08504
1343	tDR-29:56-Cys-GCA-1-M7	6.99012
1344	tDR-29:56-Cys-GCA-2-M9	7.00566
1345	tDR-29:66-Arg-CCG-2	6.31915
1346	tDR-29:66-Phe-GAA-1-M2	6.61532
1347	tDR-29:74-Cys-GCA-2-M5	6.86421
1348	tDR-29:74-Phe-GAA-1	-1.24828
1349	tDR-29:75-Arg-ACG-2-A6G	6.07118
1350	tDR-29:75-Arg-CCG-2	7.69838
1351	tDR-29:75-Cys-GCA-1-M5	7.16205
1352	tDR-29:75-Cys-GCA-2-M5	8.88291
1353	tDR-29:75-Cys-GCA-4	7.07459
1354	tDR-29:75-Leu-CAA-1	6.30024
1355	tDR-29:75-Leu-CAA-4	6.15775
1356	tDR-29:75-Phe-GAA-1	4.18159
1357	tDR-29:75-Phe-GAA-2-M2	7.98158
1358	tDR-29:75-Tyr-GTA-2-M2	5.53433
1359	tDR-29:76-Arg-CCG-2	6.71518
1360	tDR-29:76-Cys-GCA-2-M5	5.97596
1361	tDR-29:76-Phe-GAA-1	4.96699
1362	tDR-29:76-Phe-GAA-2-M2	5.91401
1363	tDR-29:T2-Cys-GCA-2-1	6.36327
1364	tDR-29:T2-Phe-GAA-1-4	4.55401
1365	tDR-2:29-Glu-CTC-1-M2	-8.24241
1366	tDR-2:30-Glu-CTC-1-M2	-4.75484
1367	tDR-2:30-Glu-CTC-1-M2-D4G	-4.3425
1368	tDR-2:30-Glu-CTC-1-M2-U4C-G5U	-2.40266
1369	tDR-2:30-Glu-TTC-3-M3	-8.71413
1370	tDR-2:31-Glu-CTC-1-M2	-4.28456
1371	tDR-2:31-Glu-CTC-1-M2-D4G	-4.56776
1372	tDR-2:31-Glu-CTC-1-M2-U4C-G5U	-2.29845
1373	tDR-2:31-Glu-TTC-2	-7.36315
1374	tDR-2:31-Glu-TTC-3-M3	-9.01866
1375	tDR-2:31-Pro-AGG-1-M5	-7.68014
1376	tDR-2:32-Glu-CTC-1-M2	-4.69422
1377	tDR-2:32-Glu-CTC-1-M2-C31A	-8.27615
1378	tDR-2:32-Glu-CTC-1-M2-C31U	-6.27443
1379	tDR-2:32-Glu-CTC-1-M2-D4G	-5.90699
1380	tDR-2:32-Glu-CTC-1-M2-D4G-C30A	-7.4986
1381	tDR-2:32-Glu-CTC-1-M2-D4G-C30U	-9.5128
1382	tDR-2:32-Glu-CTC-1-M2-U4C-G5U	-4.40933
1383	tDR-2:32-Glu-CTC-1-M2-U4C-G5U-C31A	-7.70318
1384	tDR-2:32-Glu-CTC-1-M2-U4C-G5U-C31U	-9.90521
1385	tDR-2:32-Glu-TTC-2	-7.09821
1386	tDR-2:32-Glu-TTC-3-M3	-9.60677
1387	tDR-2:32-Glu-TTC-3-M3-C31U	-7.61886
1388	tDR-2:32-Glu-TTC-8-G5U	-8.51774
1389	tDR-2:32-Gly-CCC-1-M4	-8.92222
1390	tDR-2:32-Gly-CCC-1-M4-C30U	-7.02868
1391	tDR-2:32-Gly-GCC-1	-3.9007
1392	tDR-2:32-Gly-GCC-1-C30A	-7.41147
1393	tDR-2:32-Gly-GCC-1-C30U	-4.64396
1394	tDR-2:32-Lys-CTT-2-M2	-9.12096
1395	tDR-2:32-Pro-AGG-1-M5	-5.26089
1396	tDR-2:32-Pro-AGG-1-M5-U30C	-7.96667
1397	tDR-2:33-Glu-CTC-1-M2	-4.22901
1398	tDR-2:33-Glu-CTC-1-M2-C2U	-7.41549
1399	tDR-2:33-Glu-CTC-1-M2-D4G	-4.2081
1400	tDR-2:33-Glu-CTC-1-M2-G5U	-8.12382
1401	tDR-2:33-Glu-CTC-1-M2-U32A	-6.91694
1402	tDR-2:33-Glu-CTC-1-M2-U32C	-8.053
1403	tDR-2:33-Glu-CTC-1-M2-U4C-G5U	-4.276
1404	tDR-2:33-Glu-CTC-1-M3-U4C	-8.11257
1405	tDR-2:33-Glu-TTC-2	-7.48348
1406	tDR-2:33-Glu-TTC-3-M3	-9.87232
1407	tDR-2:33-Glu-TTC-8-G5U	-9.94662
1408	tDR-2:33-Gly-GCC-1	-1.28761
1409	tDR-2:33-His-GTG-1	-2.35658
1410	tDR-2:33-Lys-CTT-2	-5.44318
1411	tDR-2:33-Lys-CTT-3	-8.05771
1412	tDR-2:33-Pro-AGG-1-M5	-4.76532
1413	tDR-2:34-Glu-CTC-1-M2	-3.47406
1414	tDR-2:34-Glu-CTC-1-M2-D4G	-5.22301
1415	tDR-2:34-Glu-CTC-1-M2-U4C-G5U	-4.15355
1416	tDR-2:34-Glu-TTC-8-G5U	-6.97442
1417	tDR-2:34-Pro-CGG-1-M2	-3.2837
1418	tDR-2:34-Pro-TGG-3	-4.2127
1419	tDR-2:36-Asp-GTC-2	7.25725
1420	tDR-2:36-Glu-CTC-1-M2	4.12761
1421	tDR-2:36-Glu-CTC-1-M2-D4G	7.99368
1422	tDR-2:36-Glu-CTC-1-M2-U4C-G5U	2.45683
1423	tDR-2:36-Gly-GCC-1	7.48038
1424	tDR-2:36-Gly-GCC-2-M3	8.31779
1425	tDR-2:41-Phe-GAA-1-M2	5.78823
1426	tDR-2:56-Pro-TGG-3	6.59096
1427	tDR-30:75-Arg-ACG-2-A5G	6.02395
1428	tDR-30:75-Gln-CTG-1	5.50204
1429	tDR-30:75-Glu-CTC-1	5.49289
1430	tDR-31:74-Gln-CTG-1	-7.17218
1431	tDR-31:75-Phe-GAA-1	7.19744
1432	tDR-32:66-Tyr-GTA-1-M4	5.55217
1433	tDR-32:74-Gln-CTG-1	-7.42778
1434	tDR-32:75-Arg-ACG-2-A3G	7.08468
1435	tDR-32:75-Arg-TCG-1	5.48358
1436	tDR-32:75-Asp-GTC-2-M2	6.13365
1437	tDR-32:75-Gln-CTG-1	6.46297
1438	tDR-32:75-Leu-CAA-4	5.67495
1439	tDR-32:75-Phe-GAA-1	9.45991
1440	tDR-32:75-Phe-GAA-2-M2	6.27932
1441	tDR-32:75-Thr-AGT-1-M2-A3G	6.75642
1442	tDR-32:76-Arg-ACG-2-A3G	6.00135
1443	tDR-32:76-Phe-GAA-1	6.07942
1444	tDR-32:T2-Phe-GAA-1-4	6.67621
1445	tDR-33:55-Glu-CTC-1-M2	5.38137
1446	tDR-33:74-Glu-CTC-1	6.09647
1447	tDR-33:74-Leu-CAA-1	-7.72143
1448	tDR-33:74-Leu-CAA-4	-7.2715
1449	tDR-33:75-Asp-GTC-2-M2	5.72561
1450	tDR-33:75-Glu-CTC-1	7.95599
1451	tDR-33:75-Glu-TTC-4	6.34985
1452	tDR-33:75-Leu-CAA-1	6.6829
1453	tDR-33:75-Leu-CAA-4	6.79888
1454	tDR-33:75-Lys-TTT-3	7.11426
1455	tDR-33:75-SeC-TCA-1	5.79431
1456	tDR-33:75-Ser-AGA-2-M2-A2G	6.73763
1457	tDR-33:75-Ser-GCT-4-M2	6.46657
1458	tDR-33:76-Leu-CAA-4	5.49583
1459	tDR-33:76-Lys-TTT-3	5.81669
1460	tDR-34:56-Met-CAT-1-M2	-3.97477
1461	tDR-34:56-Met-CAT-2-M4	-4.70411
1462	tDR-34:56-Pro-AGG-2-M4-A1G	-2.34703
1463	tDR-34:57-Met-CAT-2-M3	-7.22442
1464	tDR-34:60-Asn-GTT-2-M4	7.61194
1465	tDR-34:60-Ile-AAT-1-M7-A1G	-6.98427
1466	tDR-34:63-Met-CAT-2-M2	-4.82101
1467	tDR-34:63-Met-CAT-3	-4.98528
1468	tDR-34:63-Ser-GCT-1-M4	6.97749
1469	tDR-34:64-Met-CAT-3	-8.30225
1470	tDR-34:66-Arg-CCG-1	6.45956
1471	tDR-34:66-Ile-AAT-1-M6-A1G	-3.1208
1472	tDR-34:70-Ser-AGA-2-M2-A1G	-8.28686
1473	tDR-34:70-Ser-GCT-4-M2	6.19044
1474	tDR-34:71-Arg-ACG-1-A1G	6.34081
1475	tDR-34:71-Pro-AGG-2-M4-A1G	-9.68135
1476	tDR-34:72-Leu-CAA-4	-7.2792
1477	tDR-34:72-Met-CAT-1	-4.07701
1478	tDR-34:72-Met-CAT-2-M2	-3.92511
1479	tDR-34:72-Met-CAT-3	-5.19788
1480	tDR-34:72-Met-CAT-6	-4.60725
1481	tDR-34:72-Phe-GAA-1	-3.89904
1482	tDR-34:72-Pro-AGG-2-M4-A1G	-7.95005
1483	tDR-34:72-Ser-GCT-1	6.20121
1484	tDR-34:73-Met-CAT-1	-2.62517
1485	tDR-34:73-Met-CAT-2-M2	-7.96986
1486	tDR-34:73-Met-CAT-3	-3.48425
1487	tDR-34:73-Met-CAT-6	-3.9071
1488	tDR-34:73-Ser-AGA-2-M2-A1G	-7.34343
1489	tDR-34:73-Thr-AGT-1-M2-A1G	-3.98084
1490	tDR-34:73-Thr-AGT-1-M2-A1G-U40C	-7.3694
1491	tDR-34:73-Thr-AGT-2-M3-A1G	-4.05326
1492	tDR-34:73-Thr-AGT-3-A1G	-8.18206
1493	tDR-34:T2-Arg-ACG-2-4-A1G	6.19189
1494	tDR-34:74-Arg-CCT-4	6.20942
1495	tDR-34:74-Asn-GTT-2-M2	6.20414
1496	tDR-34:74-Gln-CTG-1	-7.82677
1497	tDR-34:74-Glu-CTC-1	6.95498
1498	tDR-34:74-Ile-AAT-1-M4-A1G	-8.1946
1499	tDR-34:74-Leu-AAG-1-M2-A1G	-7.84679
1500	tDR-34:74-Leu-AAG-2-A1G	-3.02515
1501	tDR-34:74-Leu-AAG-2-A1G-C49U	-7.63017
1502	tDR-34:74-Leu-CAA-1	-5.4432
1503	tDR-34:74-Leu-CAA-4	-3.52288
1504	tDR-34:74-Lys-CTT-2-M3	-2.46774
1505	tDR-34:74-Lys-TTT-3	-7.23816
1506	tDR-34:74-Met-CAT-1	-4.96102
1507	tDR-34:74-Met-CAT-1-A40G	-8.56115
1508	tDR-34:74-Met-CAT-1-G16U	-6.87408
1509	tDR-34:74-Met-CAT-2-M2	-5.39868
1510	tDR-34:74-Met-CAT-2-M2-A40G	-7.14283
1511	tDR-34:74-Met-CAT-2-M3-A35G	-7.30014
1512	tDR-34:74-Met-CAT-3	-6.09891
1513	tDR-34:74-Met-CAT-3-A19G	-6.65591
1514	tDR-34:74-Met-CAT-3-A40G	-9.45789
1515	tDR-34:74-Met-CAT-5	-7.4516
1516	tDR-34:74-Met-CAT-6	-4.9179
1517	tDR-34:74-Met-CAT-6-A40G	-7.45527
1518	tDR-34:74-Phe-GAA-1	-3.52193
1519	tDR-34:74-Phe-GAA-2-M2	-4.89823
1520	tDR-34:74-Ser-AGA-2-M2-A1G	-3.70437
1521	tDR-34:74-Ser-GCT-1	-2.14308
1522	tDR-34:74-Ser-GCT-2	-2.07157
1523	tDR-34:74-Ser-GCT-4-M2	-2.00622
1524	tDR-34:74-Ser-GCT-4-M2-A21G	-6.70881
1525	tDR-34:74-Ser-GCT-4-M2-U16C	-6.75613
1526	tDR-34:74-Thr-AGT-1-M2-A1G	-3.6154
1527	tDR-34:74-Thr-AGT-2-M3-A1G	-3.73424
1528	tDR-34:74-Thr-AGT-3-A1G	-3.1801
1529	tDR-34:74-Thr-AGT-4-A1G	-4.67555
1530	tDR-34:75-Arg-ACG-1-A1G	7.36594
1531	tDR-34:75-Arg-ACG-2-A1G	8.55715
1532	tDR-34:75-Arg-ACG-2-A1G-C2U	5.74102
1533	tDR-34:75-Arg-CCG-2	7.45376
1534	tDR-34:75-Arg-CCT-4	7.38981
1535	tDR-34:75-Asn-GTT-2-M2	10.0871
1536	tDR-34:75-Asn-GTT-9	8.12388
1537	tDR-34:75-Asp-GTC-2-M2	5.78929
1538	tDR-34:75-Gln-CTG-1	6.77533
1539	tDR-34:75-Glu-CTC-1	9.41182
1540	tDR-34:75-Ile-AAT-1-M4-A1G	1.58434
1541	tDR-34:75-Leu-AAG-1-M2-A1G	6.21544
1542	tDR-34:75-Leu-AAG-2-A1G	2.32241
1543	tDR-34:75-Leu-AAG-2-A1G-C50U	6.24034
1544	tDR-34:75-Leu-CAA-1	7.63487
1545	tDR-34:75-Leu-CAA-3	6.0096
1546	tDR-34:75-Leu-CAG-1	6.54037
1547	tDR-34:75-Leu-CAG-2	3.53927
1548	tDR-34:75-Lys-CTT-2-M3	2.70941
1549	tDR-34:75-Lys-TTT-3	6.40596
1550	tDR-34:75-Met-CAT-1	0.549032
1551	tDR-34:75-Phe-GAA-1	2.34995
1552	tDR-34:75-Phe-GAA-2-M2	3.00321
1553	tDR-34:75-Ser-AGA-2-M2-A1G	2.36066
1554	tDR-34:75-Ser-GCT-1	8.69155
1555	tDR-34:75-Ser-GCT-2	9.8348
1556	tDR-34:75-Ser-GCT-3	8.59997
1557	tDR-34:75-Ser-GCT-4-M2	5.26823
1558	tDR-34:75-Ser-GCT-5	8.17786
1559	tDR-34:75-Thr-AGT-1-M2-A1G	8.3031
1560	tDR-34:75-Thr-AGT-1-M2-A1G-C42U	5.95368
1561	tDR-34:75-Thr-AGT-2-M3-A1G	8.00904
1562	tDR-34:75-Thr-CGT-2	7.56223
1563	tDR-34:75-Thr-CGT-4	8.07155
1564	tDR-34:75-Trp-CCA-4	7.13051
1565	tDR-34:76-Arg-ACG-1-A1G	6.27246
1566	tDR-34:76-Arg-ACG-2-A1G	7.36923
1567	tDR-34:76-Arg-CCG-2	5.90301
1568	tDR-34:76-Asn-GTT-2-M2	9.64378
1569	tDR-34:76-Asn-GTT-9	7.39747
1570	tDR-34:76-Glu-CTC-1	7.40639
1571	tDR-34:76-Ile-AAT-1-M4-A1G	6.54033
1572	tDR-34:76-Leu-AAG-2-A1G	6.92915
1573	tDR-34:76-Leu-CAA-1	6.6761
1574	tDR-34:76-Leu-CAA-4	6.53932
1575	tDR-34:76-Leu-CAG-2	6.99361
1576	tDR-34:76-Lys-CTT-2-M3	7.74702
1577	tDR-34:76-Met-CAT-1	6.64435
1578	tDR-34:76-Met-CAT-3	6.77455
1579	tDR-34:76-Met-CAT-6	6.52014
1580	tDR-34:76-Phe-GAA-1	7.72587
1581	tDR-34:76-Ser-AGA-2-M2-A1G	6.19768
1582	tDR-34:76-Ser-GCT-1	7.02768
1583	tDR-34:76-Ser-GCT-2	8.13705
1584	tDR-34:76-Ser-GCT-3	6.71763
1585	tDR-34:76-Ser-GCT-4-M2	10.4063
1586	tDR-34:76-Ser-GCT-5	6.47083
1587	tDR-34:76-Thr-AGT-1-M2-A1G	6.20624
1588	tDR-34:76-Thr-AGT-2-M3-A1G	5.4626
1589	tDR-34:T1-Lys-CTT-2-3	-6.6851
1590	tDR-34:T1-Met-CAT-3-1	-9.34693
1591	tDR-34:T1-Phe-GAA-1-2	-4.97742
1592	tDR-34:T1-Ser-AGA-2-4-A1G	-7.08081
1593	tDR-34:T1-Ser-AGA-2-6-A1G	-9.11644
1594	tDR-34:T1-Ser-GCT-4-1	-2.39637
1595	tDR-34:T1-Ser-GCT-4-2	-2.07906
1596	tDR-34:T1-Thr-AGT-1-2-A1G	-8.98406
1597	tDR-34:T1-Thr-AGT-2-2-A1G	-5.31497
1598	tDR-34:T1-Thr-AGT-3-1-A1G	-7.8226
1599	tDR-34:T2-Asn-GTT-2-1	7.878
1600	tDR-34:T2-Asn-GTT-9-1	6.30657
1601	tDR-34:T2-Phe-GAA-1-4	1.19502
1602	tDR-34:T2-Ser-GCT-6-1	9.6773
1603	tDR-34:T4-Met-CAT-1-1	5.97607
1604	tDR-34:T9-Met-CAT-1-1	5.61355
1605	tDR-34:e3-Ser-GCT-1-M5	5.70287
1606	tDR-35:46-Leu-CAG-1-M2	-7.12514
1607	tDR-35:48-Leu-CAG-1-M2	-7.45611
1608	tDR-35:54-Met-CAT-2-M4	-7.35974
1609	tDR-35:55-Thr-TGT-2-M4	-6.94316
1610	tDR-35:56-Ala-CGC-1-M3-A3G	-7.78978
1611	tDR-35:56-Ala-CGC-2-M2-A3G	-6.83004
1612	tDR-35:56-Ala-TGC-5-A3G	-5.82921
1613	tDR-35:56-Arg-CCT-1-M5	-1.95726
1614	tDR-35:56-Gln-CTG-1-M7	-4.01504
1615	tDR-35:56-Met-CAT-1-M2	-2.77244
1616	tDR-35:56-Met-CAT-2-M4	-3.65385
1617	tDR-35:56-Pro-AGG-2-M4	-2.57945
1618	tDR-35:56-Thr-TGT-2-M4	-2.43572
1619	tDR-35:57-Arg-CCT-1-M5	-7.01617
1620	tDR-35:58-Ile-TAT-1-M2	5.52735
1621	tDR-35:59-Arg-CCT-1-M5	-7.51407
1622	tDR-35:62-iMet-CAT-1	-2.71466
1623	tDR-35:63-Met-CAT-3	-3.46504
1624	tDR-35:63-Met-CAT-6	-7.15083
1625	tDR-35:66-Arg-CCG-2	6.54571
1626	tDR-35:70-Ser-AGA-2-M2	-7.59046
1627	tDR-35:72-Ala-CGC-1-M2-A3G	-7.21833
1628	tDR-35:72-Ala-CGC-2-M2-A3G	-8.95494
1629	tDR-35:72-Ala-CGC-4-A3G	-7.36455
1630	tDR-35:72-Leu-CAA-1	-2.42817
1631	tDR-35:72-Leu-CAA-4	-2.62037
1632	tDR-35:72-Leu-CAG-1	-1.11921
1633	tDR-35:72-Leu-CAG-2	-1.74205
1634	tDR-35:72-Met-CAT-1	-3.08167
1635	tDR-35:72-Met-CAT-2-M2	-4.62792
1636	tDR-35:72-Met-CAT-3	-4.57078
1637	tDR-35:72-Met-CAT-6	-2.83651
1638	tDR-35:72-Thr-CGT-2	-7.64968
1639	tDR-35:73-Arg-CCG-2	6.0873
1640	tDR-35:73-Gln-CTG-1	-7.45924
1641	tDR-35:73-Leu-CAA-1	-1.73354
1642	tDR-35:73-Leu-CAA-4	-2.22587
1643	tDR-35:73-Leu-CAG-2	-0.722057
1644	tDR-35:73-Met-CAT-1	-6.87573
1645	tDR-35:73-Met-CAT-2-M2	-7.06658
1646	tDR-35:73-Met-CAT-3	-7.88365
1647	tDR-35:73-Met-CAT-6	-0.923385
1648	tDR-35:73-Thr-CGT-2	-4.80041
1649	tDR-35:73-Thr-CGT-4	-5.43058
1650	tDR-35:73-Thr-TGT-2	-7.47909
1651	tDR-35:73-Thr-TGT-3	-7.20991
1652	tDR-35:73-Thr-TGT-4-M2	-9.21299
1653	tDR-35:74-Ala-CGC-2-M2-A3G	-7.3404
1654	tDR-35:74-Arg-CCT-4	-3.6222
1655	tDR-35:74-Asn-GTT-2-M2	-1.50991
1656	tDR-35:74-Glu-CTC-1-M2	5.65043
1657	tDR-35:74-Leu-AAG-1-M2	-7.96282
1658	tDR-35:74-Leu-CAA-1	-3.71066
1659	tDR-35:74-Leu-CAA-1-A48G	-4.2775
1660	tDR-35:74-Leu-CAA-4	-3.80974
1661	tDR-35:74-Leu-CAA-4-A49G	-7.15354
1662	tDR-35:74-Leu-CAG-1	-2.74404
1663	tDR-35:74-Leu-CAG-1-C16U	-7.04963
1664	tDR-35:74-Leu-CAG-2	-3.37512
1665	tDR-35:74-Leu-CAG-2-A33G	-6.87502
1666	tDR-35:74-Leu-CAG-2-A46G	-7.10313
1667	tDR-35:74-Leu-CAG-2-A48G	-3.68488
1668	tDR-35:74-Leu-CAG-2-A8G	-7.04538
1669	tDR-35:74-Leu-CAG-2-U10C	-6.82511
1670	tDR-35:74-Leu-CAG-2-U4C	-6.70472
1671	tDR-35:74-Leu-TAG-2	-4.47681
1672	tDR-35:74-Lys-CTT-2-M3	-10.3494
1673	tDR-35:74-Lys-TTT-3	-4.47406
1674	tDR-35:74-Met-CAT-1	-4.47649
1675	tDR-35:74-Met-CAT-1-A39G	-6.80721
1676	tDR-35:74-Met-CAT-2-M2	-4.54985
1677	tDR-35:74-Met-CAT-3	-5.6405
1678	tDR-35:74-Met-CAT-6	-3.91465
1679	tDR-35:74-Met-CAT-6-A39G	-8.1563
1680	tDR-35:74-Met-CAT-6-G35U	-7.30565
1681	tDR-35:74-Ser-AGA-1-M2	-7.7578
1682	tDR-35:74-Ser-AGA-2-M2	-4.65413
1683	tDR-35:74-Ser-CGA-1	-6.77057
1684	tDR-35:74-Ser-CGA-2	-9.08226
1685	tDR-35:74-Ser-TGA-1	-9.80475
1686	tDR-35:74-Thr-AGT-2-M3	-8.68147
1687	tDR-35:74-Thr-CGT-2	-4.8367
1688	tDR-35:74-Thr-CGT-4	-4.99746
1689	tDR-35:74-Thr-TGT-1	-6.83906
1690	tDR-35:74-Thr-TGT-2	-7.37279
1691	tDR-35:74-Thr-TGT-4-M2	-7.70636
1692	tDR-35:75-Arg-CCG-2	2.83029
1693	tDR-35:75-Arg-CCT-4	2.91563
1694	tDR-35:75-Asn-GTT-2-M2	6.67522
1695	tDR-35:75-Glu-CTC-1-M2	7.83933
1696	tDR-35:75-Leu-AAG-2	5.84229
1697	tDR-35:75-Leu-CAA-1	1.28682
1698	tDR-35:75-Leu-CAA-1-A46G	5.66204
1699	tDR-35:75-Leu-CAA-3	2.37136
1700	tDR-35:75-Leu-CAA-4	0.793701
1701	tDR-35:75-Leu-CAG-1	1.41571
1702	tDR-35:75-Leu-CAG-2	1.5204
1703	tDR-35:75-Leu-TAG-2	2.40809
1704	tDR-35:75-Leu-TAG-3	6.11072
1705	tDR-35:75-Lys-TTT-3	7.06953
1706	tDR-35:75-Met-CAT-1	1.50547
1707	tDR-35:75-Met-CAT-2-M2	0.950099
1708	tDR-35:75-Met-CAT-6	1.51573
1709	tDR-35:75-Ser-AGA-2-M2	6.57425
1710	tDR-35:75-Ser-CGA-1	5.64394
1711	tDR-35:75-Ser-GCT-4-M2	6.59186
1712	tDR-35:75-Thr-CGT-4	2.88334
1713	tDR-35:75-Val-AAC-1-M4	7.02384
1714	tDR-35:75-Val-TAC-1-M2	9.89852
1715	tDR-35:75-Val-TAC-3	6.05743
1716	tDR-35:76-Arg-CCG-2	8.07185
1717	tDR-35:76-Arg-CCT-4	6.47428
1718	tDR-35:76-Glu-CTC-1-M2	5.89467
1719	tDR-35:76-Leu-CAA-1	2.98643
1720	tDR-35:76-Leu-CAA-2	6.55273
1721	tDR-35:76-Leu-CAA-4	2.61306
1722	tDR-35:76-Leu-CAG-1	8.62889
1723	tDR-35:76-Leu-CAG-2	4.27707
1724	tDR-35:76-Leu-TAG-2	7.16754
1725	tDR-35:76-Lys-CTT-2-M3	5.74102
1726	tDR-35:76-Met-CAT-1	6.0311
1727	tDR-35:76-Met-CAT-6	8.35918
1728	tDR-35:76-Thr-CGT-4	5.6816
1729	tDR-35:76-Val-TAC-1-M2	7.99686
1730	tDR-35:76-Leu-CAA-4-C51A-A52U-I53U	-2.37622
1731	tDR-35:T1-Leu-CAG-1-1	-7.53714
1732	tDR-35:T1-Leu-CAG-2-1	-4.54991
1733	tDR-35:T1-Lys-CTT-2-3	-8.18375
1734	tDR-35:T1-Lys-TTT-3-1	-7.92257
1735	tDR-35:T1-Met-CAT-3-1	-7.70551
1736	tDR-35:T1-Ser-AGA-2-6	-8.04487
1737	tDR-35:T1-Ser-CGA-1-1	-8.85523
1738	tDR-35:e2-Leu-CAA-2	-2.5454
1739	tDR-35:e2-Leu-CAA-3	-3.86443
1740	tDR-35:e3-Leu-CAA-1	-5.90395
1741	tDR-35:e3-Leu-CAG-1-M2	-4.03605
1742	tDR-36:55-Glu-CTC-1-M4	5.46467
1743	tDR-36:56-Arg-CCG-2	-5.34123
1744	tDR-36:56-Arg-CCT-1-M5	-6.38993
1745	tDR-36:56-Cys-GCA-2-M9	-8.29471
1746	tDR-36:56-Gln-CTG-1-M7	-5.26366
1747	tDR-36:56-Glu-CTC-1-M4	6.0845
1748	tDR-36:57-Arg-CCT-1-M5	-7.54769
1749	tDR-36:58-Arg-CCT-1-M5	-8.21155
1750	tDR-36:59-Arg-CCT-1-M5	-7.90275
1751	tDR-36:60-Arg-CCG-2	-7.19307
1752	tDR-36:60-Arg-CCT-1-M5	-8.75688
1753	tDR-36:60-Asn-GTT-2-M4	-3.65432
1754	tDR-36:61-Arg-CCT-1-M4	-7.32227
1755	tDR-36:62-Arg-CCT-1-M4	-7.27772
1756	tDR-36:63-Ser-GCT-1-M4	-6.76858
1757	tDR-36:66-Arg-CCG-2	-6.97793
1758	tDR-36:66-Arg-CCT-4	-9.34642
1759	tDR-36:66-Ser-GCT-1-M2	-6.80085
1760	tDR-36:66-Ser-GCT-4-M2	-4.95461
1761	tDR-36:67-Arg-CCT-4	-7.13297
1762	tDR-36:67-Ser-GCT-4-M2	-7.16422
1763	tDR-36:68-Ser-GCT-4-M2	-8.05141
1764	tDR-36:69-Ser-GCT-4-M2	-8.03062
1765	tDR-36:71-Ser-GCT-2	-7.71916
1766	tDR-36:71-Ser-GCT-4-M2	-3.40906
1767	tDR-36:72-Arg-CCG-2	-9.14616
1768	tDR-36:72-Asn-GTT-2-M2	-7.80044
1769	tDR-36:72-Ser-GCT-1	-4.34051
1770	tDR-36:72-Ser-GCT-2	-3.14245
1771	tDR-36:72-Ser-GCT-4-M2	-3.20961
1772	tDR-36:73-Arg-CCG-2	-8.37055
1773	tDR-36:73-Asn-GTT-2-M2	-3.82224
1774	tDR-36:73-Asn-GTT-2-M2-C37G-G38C	-7.22658
1775	tDR-36:73-Asn-GTT-9	-7.21331
1776	tDR-36:73-Cys-GCA-2-M5	-8.74268
1777	tDR-36:73-Gln-CTG-1	-9.75304
1778	tDR-36:73-Gln-CTG-1-C27U	-8.30761
1779	tDR-36:73-Gln-CTG-2	-7.65064
1780	tDR-36:73-Gln-CTG-3-M2	-9.62197
1781	tDR-36:73-Ser-GCT-4-M2	-3.03095
1782	tDR-36:74-Arg-ACG-1	-8.72117
1783	tDR-36:74-Arg-ACG-2	-10.3661
1784	tDR-36:74-Arg-CCG-2	-6.08933
1785	tDR-36:74-Arg-CCG-2-G2U	-8.82142
1786	tDR-36:74-Arg-CCT-2	-7.6074
1787	tDR-36:74-Arg-CCT-4	-7.92459
1788	tDR-36:74-Arg-CCT-4-C6U	-7.03164
1789	tDR-36:74-Arg-TCT-1	-8.46353
1790	tDR-36:74-Asn-GTT-1	-11.422
1791	tDR-36:74-Asn-GTT-2-M2	-5.46472
1792	tDR-36:74-Asn-GTT-2-M2-A2G	-6.9325
1793	tDR-36:74-Asn-GTT-2-M2-A36G	-8.59251
1794	tDR-36:74-Asn-GTT-2-M2-A3G	-6.79491
1795	tDR-36:74-Asn-GTT-2-M2-A7G	-7.01776
1796	tDR-36:74-Asn-GTT-2-M2-A8G	-7.04963
1797	tDR-36:74-Asn-GTT-2-M2-A9G	-7.75434
1798	tDR-36:74-Asn-GTT-2-M2-C25U	-6.76333
1799	tDR-36:74-Asn-GTT-2-M2-C31U	-8.41176
1800	tDR-36:74-Asn-GTT-2-M2-C4U	-8.6203
1801	tDR-36:74-Asn-GTT-2-M2-G38A	-7.87587
1802	tDR-36:74-Asn-GTT-2-M2-G38C	-7.81513
1803	tDR-36:74-Asn-GTT-2-M2-U13C	-6.61771
1804	tDR-36:74-Asn-GTT-2-M2-U16C	-6.83105
1805	tDR-36:74-Asn-GTT-2-M2-U19C	-7.24135
1806	tDR-36:74-Asn-GTT-2-M2-U20C	-7.22813
1807	tDR-36:74-Asn-GTT-2-M3-A32G	-6.93623
1808	tDR-36:74-Asn-GTT-5	-9.39068
1809	tDR-36:74-Asn-GTT-6	-10.2988
1810	tDR-36:74-Asn-GTT-9	-12.5575
1811	tDR-36:74-Cys-GCA-1-M6	-7.9581
1812	tDR-36:74-Cys-GCA-2-M5	-4.15462
1813	tDR-36:74-Cys-GCA-4	-7.81225
1814	tDR-36:74-Gln-CTG-1	-7.95642
1815	tDR-36:74-Gln-CTG-3-M2	-7.30447
1816	tDR-36:74-Leu-CAA-4	-6.67897
1817	tDR-36:74-Lys-CTT-2-M3	-8.60908
1818	tDR-36:74-Lys-TTT-3	-8.52291
1819	tDR-36:74-Met-CAT-1	-6.67185
1820	tDR-36:74-Met-CAT-3	-7.99209
1821	tDR-36:74-Met-CAT-6	-7.48348
1822	tDR-36:74-Ser-GCT-1	-5.89171
1823	tDR-36:74-Ser-GCT-2	-5.61381
1824	tDR-36:74-Ser-GCT-2-M3-C39U	-6.95094
1825	tDR-36:74-Ser-GCT-3	-9.99306
1826	tDR-36:74-Ser-GCT-4-M2	-5.50359
1827	tDR-36:74-Ser-GCT-4-M2-A19G	-7.36799
1828	tDR-36:74-Ser-GCT-4-M2-A2G	-6.67214
1829	tDR-36:74-Ser-GCT-4-M2-A32G	-7.25214
1830	tDR-36:74-Ser-GCT-4-M2-A38G	-7.29447
1831	tDR-36:74-Ser-GCT-4-M2-C36U	-6.71356
1832	tDR-36:74-Ser-GCT-4-M2-C40U	-7.46889
1833	tDR-36:74-Ser-GCT-4-M2-C43U	-8.07208
1834	tDR-36:74-Ser-GCT-4-M2-C46U	-7.97665
1835	tDR-36:74-Ser-GCT-4-M2-G47A	-7.58422
1836	tDR-36:74-Ser-GCT-4-M2-G47C	-8.09457
1837	tDR-36:74-Ser-GCT-4-M2-U11C	-6.71475
1838	tDR-36:74-Ser-GCT-4-M2-U14C	-7.09425
1839	tDR-36:74-Ser-GCT-4-M2-U16C	-7.68983
1840	tDR-36:74-Ser-GCT-4-M2-U28C	-7.11543
1841	tDR-36:74-Ser-GCT-4-M2-U34C	-6.9128
1842	tDR-36:74-Ser-GCT-4-M2-U42C	-7.25706
1843	tDR-36:74-Ser-GCT-4-M2-U45C	-8.19999
1844	tDR-36:74-Ser-GCT-4-M2-U45G	-7.74792
1845	tDR-36:74-Ser-GCT-4-M2-U4C	-6.87891
1846	tDR-36:74-Ser-GCT-4-M2-U8C	-6.91019
1847	tDR-36:74-Ser-GCT-4-M2-U9C	-7.02726
1848	tDR-36:74-Ser-GCT-5	-9.34656
1849	tDR-36:74-Trp-CCA-4	-9.03286
1850	tDR-36:75-Asn-GTT-2-M2	0.85207
1851	tDR-36:75-Asp-GTC-2-M2	3.88755
1852	tDR-36:75-Glu-CTC-1-M2	2.24373
1853	tDR-36:75-Glu-TTC-2	6.36182
1854	tDR-36:75-Leu-CAA-1	6.15916
1855	tDR-36:75-Leu-CAA-4	2.52483
1856	tDR-36:75-Lys-TTT-3	6.35771
1857	tDR-36:75-Met-CAT-1	5.90214
1858	tDR-36:75-Met-CAT-3	6.02045
1859	tDR-36:75-Met-CAT-6	6.11604
1860	tDR-36:75-Phe-GAA-1	6.29491
1861	tDR-36:75-Ser-GCT-2	5.90474
1862	tDR-36:75-Ser-GCT-4-M2	1.35797
1863	tDR-36:75-Trp-CCA-4	6.9154
1864	tDR-36:76-Asn-GTT-2-M2	7.00432
1865	tDR-36:76-Glu-CTC-1-M2	1.1201
1866	tDR-36:76-Leu-CAA-4	6.3004
1867	tDR-36:76-Ser-GCT-4-M2	6.18657
1868	tDR-36:T1-Asn-GTT-2-2	-8.44309
1869	tDR-36:T1-Lys-TTT-3-1	-7.07921
1870	tDR-36:T1-Ser-GCT-2-1	-8.51051
1871	tDR-36:T1-Ser-GCT-4-1	-5.91599
1872	tDR-36:T1-Ser-GCT-4-2	-5.32069
1873	tDR-36:T1-Ser-GCT-4-3	-8.85215
1874	tDR-36:e23-Ser-GCT-1-M5	-8.17123
1875	tDR-36:e3-Ser-GCT-1-M5	-6.71475
1876	tDR-37:51-Met-CAT-1-M2	6.37982
1877	tDR-37:53-Glu-CTC-1-M4	-6.70865
1878	tDR-37:56-Ala-AGC-8-M5-A1G	-8.43671
1879	tDR-37:56-Ala-CGC-3-M2-A1G	-7.5769
1880	tDR-37:56-Ala-TGC-4	-7.03164
1881	tDR-37:56-Ala-TGC-5-A1G	-9.31998
1882	tDR-37:56-Asp-GTC-1-M4	-0.656104
1883	tDR-37:56-Glu-CTC-1-M4	-1.77277
1884	tDR-37:56-Gly-CCC-2	-1.36722
1885	tDR-37:56-Gly-TCC-1-M3	-1.27102
1886	tDR-37:56-Val-AAC-1-M9	-2.89414
1887	tDR-37:56-Val-AAC-3	-3.56472
1888	tDR-37:60-Val-TAC-1-M2	-3.38667
1889	tDR-37:63-Met-CAT-3	-6.71832
1890	tDR-37:66-Ala-AGC-4-A1G	-7.13386
1891	tDR-37:66-Ser-GCT-4-M2	-6.70999
1892	tDR-37:67-Glu-CTC-1-M3	-1.31575
1893	tDR-37:68-Asp-GTC-2-M2	-6.63978
1894	tDR-37:69-Asp-GTC-2-M2	-2.00837
1895	tDR-37:71-Asp-GTC-1	-7.32234
1896	tDR-37:71-Asp-GTC-2-M2	-3.15076
1897	tDR-37:71-Val-TAC-1-M2	-2.43978
1898	tDR-37:72-Ala-AGC-4-A1G	-7.57929
1899	tDR-37:72-Asp-GTC-2-M2	-1.33777
1900	tDR-37:72-Gly-CCC-2	-4.38498
1901	tDR-37:72-Met-CAT-1	-0.735309
1902	tDR-37:72-Val-AAC-1-M4	-2.61094
1903	tDR-37:72-Val-TAC-1-M2	-3.00278
1904	tDR-37:73-Asn-GTT-2-M2	-7.5948
1905	tDR-37:73-Asp-GTC-2-M2	-1.9243
1906	tDR-37:73-Asp-GTC-2-M2-A35G-G36C	-8.95347
1907	tDR-37:73-Asp-GTC-2-M2-A35G-G36U	-7.28562
1908	tDR-37:73-Glu-CTC-1-M2	-1.75675
1909	tDR-37:73-Glu-CTC-1-M2-A35G-A36C	-7.06682
1910	tDR-37:73-Val-AAC-1-M4	-1.69976
1911	tDR-37:T12-Gly-GCC-2-3	5.66423
1912	tDR-37:74-Ala-AGC-4-A1G	-7.77858
1913	tDR-37:74-Arg-CCG-2	-10.2985
1914	tDR-37:74-Asn-GTT-2-M2	-5.63654
1915	tDR-37:74-Asn-GTT-9	-9.17809
1916	tDR-37:74-Asp-GTC-1	-4.3962
1917	tDR-37:74-Asp-GTC-1-G32U	-8.97559
1918	tDR-37:74-Asp-GTC-2-M2	-4.45764
1919	tDR-37:74-Asp-GTC-2-M2-A10G	-9.47187
1920	tDR-37:74-Asp-GTC-2-M2-A21G	-8.58205
1921	tDR-37:74-Asp-GTC-2-M2-A29G	-8.80766
1922	tDR-37:74-Asp-GTC-2-M2-A35C	-8.52842
1923	tDR-37:74-Asp-GTC-2-M2-A35G	-4.58662
1924	tDR-37:74-Asp-GTC-2-M2-A35U	-8.8126
1925	tDR-37:74-Asp-GTC-2-M2-A8G	-9.58957
1926	tDR-37:74-Asp-GTC-2-M2-C11U	-7.45693
1927	tDR-37:74-Asp-GTC-2-M2-C12U	-9.0634
1928	tDR-37:74-Asp-GTC-2-M2-C19U	-8.58073
1929	tDR-37:74-Asp-GTC-2-M2-C24U	-7.77284
1930	tDR-37:74-Asp-GTC-2-M2-C25U	-8.2881
1931	tDR-37:74-Asp-GTC-2-M2-C26U	-8.23889
1932	tDR-37:74-Asp-GTC-2-M2-C27U	-8.0325
1933	tDR-37:74-Asp-GTC-2-M2-C2U	-9.4558
1934	tDR-37:74-Asp-GTC-2-M2-C30U	-8.60012
1935	tDR-37:74-Asp-GTC-2-M2-C37U	-6.92253
1936	tDR-37:74-Asp-GTC-2-M2-C4U	-5.28417
1937	tDR-37:74-Asp-GTC-2-M2-D23C	-8.02681
1938	tDR-37:74-Asp-GTC-2-M2-D30G	-8.64219
1939	tDR-37:74-Asp-GTC-2-M2-G13A	-7.44446
1940	tDR-37:74-Asp-GTC-2-M2-G13U	-7.98385
1941	tDR-37:74-Asp-GTC-2-M2-G14A	-7.13488
1942	tDR-37:74-Asp-GTC-2-M2-G31A	-7.92192
1943	tDR-37:74-Asp-GTC-2-M2-G31U	-5.52737
1944	tDR-37:74-Asp-GTC-2-M2-G32A	-7.48599
1945	tDR-37:74-Asp-GTC-2-M2-G32U	-4.46631
1946	tDR-37:74-Asp-GTC-2-M2-G32U-A35G	-7.05898
1947	tDR-37:74-Asp-GTC-2-M2-G33C	-8.6526
1948	tDR-37:74-Asp-GTC-2-M2-G33U	-8.69656
1949	tDR-37:74-Asp-GTC-2-M2-G34A	-6.86438
1950	tDR-37:74-Asp-GTC-2-M2-G36A	-3.48072
1951	tDR-37:74-Asp-GTC-2-M2-G36C	-1.95863
1952	tDR-37:74-Asp-GTC-2-M2-G3A	-8.12674
1953	tDR-37:74-Asp-GTC-2-M2-G3U	-7.1714
1954	tDR-37:74-Asp-GTC-2-M2-G5A	-7.92839
1955	tDR-37:74-Asp-GTC-2-M2-G5U	-8.84196
1956	tDR-37:74-Asp-GTC-2-M2-G6A	-6.8241
1957	tDR-37:74-Asp-GTC-2-M2-G6U	-9.69017
1958	tDR-37:74-Asp-GTC-2-M2-G7U	-5.14834
1959	tDR-37:74-Asp-GTC-2-M2-U17C	-8.60622
1960	tDR-37:74-Asp-GTC-2-M2-U18C	-8.78159
1961	tDR-37:74-Asp-GTC-2-M2-U22C	-8.97822
1962	tDR-37:74-Asp-GTC-2-M2-U23C	-9.33239
1963	tDR-37:74-Glu-CTC-1-M2	-4.38477
1964	tDR-37:74-Glu-CTC-1-M2-A21G	-7.80042
1965	tDR-37:74-Glu-CTC-1-M2-A31G	-8.3659
1966	tDR-37:74-Glu-CTC-1-M2-A35G	-8.77846
1967	tDR-37:74-Glu-CTC-1-M2-A36G	-4.72248
1968	tDR-37:74-Glu-CTC-1-M2-C11U	-6.99052
1969	tDR-37:74-Glu-CTC-1-M2-C13U	-7.44191
1970	tDR-37:74-Glu-CTC-1-M2-C19U	-7.43926
1971	tDR-37:74-Glu-CTC-1-M2-C25U	-7.0151
1972	tDR-37:74-Glu-CTC-1-M2-C26U	-6.92976
1973	tDR-37:74-Glu-CTC-1-M2-C2U	-9.39809
1974	tDR-37:74-Glu-CTC-1-M2-C30G	-7.80754
1975	tDR-37:74-Glu-CTC-1-M2-C30U	-8.41484
1976	tDR-37:74-Glu-CTC-1-M2-C5U	-5.48826
1977	tDR-37:74-Glu-CTC-1-M2-C8U	-7.26001
1978	tDR-37:74-Glu-CTC-1-M2-G14A	-6.8634
1979	tDR-37:74-Glu-CTC-1-M2-G27A	-7.1892
1980	tDR-37:74-Glu-CTC-1-M2-G4A	-7.56798
1981	tDR-37:74-Glu-CTC-1-M2-G9A	-7.2424
1982	tDR-37:74-Glu-CTC-1-M2-U17C	-8.06489
1983	tDR-37:74-Glu-CTC-1-M2-U18C	-8.14806
1984	tDR-37:74-Glu-CTC-1-M2-U22C	-8.07503
1985	tDR-37:74-Glu-CTC-1-M2-U23C	-8.11789
1986	tDR-37:74-Glu-CTC-1-M3-C3U	-8.06403
1987	tDR-37:74-Glu-TTC-1	-7.32426
1988	tDR-37:74-Glu-TTC-1-C3U	-7.39033
1989	tDR-37:74-Glu-TTC-14	-8.25906
1990	tDR-37:74-Glu-TTC-2	-4.16608
1991	tDR-37:74-Glu-TTC-2-A36G	-7.07656
1992	tDR-37:74-Glu-TTC-2-C2U	-5.15974
1993	tDR-37:74-Glu-TTC-2-C3U	-8.96528
1994	tDR-37:74-Glu-TTC-2-C4U	-8.63982
1995	tDR-37:74-Glu-TTC-3	-8.64808
1996	tDR-37:74-Gly-CCC-2	-7.19231
1997	tDR-37:74-Met-CAT-1	-0.85643
1998	tDR-37:74-Met-CAT-2-M2	-6.83105
1999	tDR-37:74-Met-CAT-3	-8.8407
[truncated: 1,298 more rows]

## Sheet: Bewo_GSD_Cells
	Feature	log2FoldChange
1	tDR-L1:T11-iMet-CAT-1-1	-6.55894
2	tDR-L1:T12-Arg-CCT-4-1	-7.11347
3	tDR-10:76-Gln-CTG-1	-7.20487
4	tDR-10:76-Gly-GCC-1	-1.83549
5	tDR-10:76-His-GTG-1	-1.90142
6	tDR-10:76-His-GTG-1-A63G	-7.53358
7	tDR-10:76-His-GTG-1-G61C	-6.96955
8	tDR-11:T12-Gln-TTG-1-1	-6.56413
9	tDR-11:76-Arg-ACG-1-A24G	-7.72024
10	tDR-11:76-Glu-CTC-1	-1.9293
11	tDR-11:76-Gly-GCC-1	-2.57671
12	tDR-11:76-His-GTG-1	-2.41406
13	tDR-11:76-His-GTG-1-C61U	-6.75343
14	tDR-11:76-His-GTG-1-G60C	-4.28262
15	tDR-11:76-Lys-CTT-2	-2.23178
16	tDR-12:33-Lys-TTT-3-M4	-1.67217
17	tDR-12:75-Glu-CTC-1	-2.21077
18	tDR-12:75-His-GTG-1	-2.43666
19	tDR-12:76-Glu-CTC-1	-2.08338
20	tDR-12:76-Glu-CTC-1-A61G	-6.83677
21	tDR-12:76-Glu-TTC-2-A60G	-6.40648
22	tDR-12:76-Glu-TTC-4	-2.14209
23	tDR-12:76-Gly-GCC-1	-2.3976
24	tDR-12:76-Gly-GCC-2	-1.95029
25	tDR-12:76-His-GTG-1	-2.36264
26	tDR-12:76-Lys-CTT-2	-2.27372
27	tDR-12:76-Pro-TGG-1	-7.3417
28	tDR-12:76-Trp-CCA-4	-6.38546
29	tDR-13:54-His-GTG-1	-6.03599
30	tDR-13:75-Glu-TTC-4	-6.6011
31	tDR-13:75-His-GTG-1	-2.78946
32	tDR-13:76-Arg-ACG-1-A22G	-4.36598
33	tDR-13:76-Gln-CTG-1	-7.27946
34	tDR-13:76-Glu-CTC-1	-2.39332
35	tDR-13:76-Glu-TTC-2	-1.87694
36	tDR-13:76-Gly-CCC-1	-6.80856
37	tDR-13:76-His-GTG-1	-2.56568
38	tDR-13:76-His-GTG-1-A60G	-3.13907
39	tDR-13:76-His-GTG-1-C62U	-7.18741
40	tDR-13:76-His-GTG-1-D4G	-7.28056
41	tDR-13:76-His-GTG-1-G5A	-8.23227
42	tDR-13:76-Lys-CTT-2	-2.4304
43	tDR-14:36-Glu-TTC-1-M2	7.6588
44	tDR-14:40-Glu-TTC-1-M2	6.82459
45	tDR-14:41-Arg-TCT-1-M4	6.15978
46	tDR-14:66-His-GTG-1	-6.79185
47	tDR-14:T3-His-GTG-1-3-A60C	-6.39137
48	tDR-14:75-His-GTG-1	-2.58839
49	tDR-14:76-Asp-GTC-2	-6.8765
50	tDR-14:76-Gln-CTG-1	-8.27403
51	tDR-14:76-Gln-CTG-3	-7.71377
52	tDR-14:76-Glu-CTC-1	-2.5985
53	tDR-14:76-His-GTG-1	-2.35872
54	tDR-14:76-His-GTG-1-A59G	-3.10468
55	tDR-14:76-His-GTG-1-C28U	-6.86779
56	tDR-14:76-His-GTG-1-C31U	-7.25656
57	tDR-14:76-His-GTG-1-G4A	-7.39863
58	tDR-14:76-His-GTG-1-G57C	-2.65909
59	tDR-14:76-His-GTG-1-G5U-D5U	-7.96739
60	tDR-14:76-His-GTG-1-M2-U19C	-6.72521
61	tDR-14:76-Lys-CTT-2	-2.1878
62	tDR-14:T12-Gln-TTG-1-1	-6.8487
63	tDR-14:T9-Glu-CTC-1-6	-6.35493
64	tDR-15:T12-Gln-TTG-1-1	-6.35708
65	tDR-15:75-His-GTG-1	-2.44652
66	tDR-15:76-Gln-CTG-1	-7.3019
67	tDR-15:76-Glu-CTC-1	-2.77532
68	tDR-15:76-His-GTG-1	-2.12327
69	tDR-16:33-Arg-TCT-1-M4	-6.78115
70	tDR-16:38-Phe-GAA-1-M5	-6.68884
71	tDR-16:44-His-GTG-1	-6.06059
72	tDR-16:53-Lys-CTT-2	-6.73646
73	tDR-16:71-Lys-CTT-2	7.19733
74	tDR-16:73-Lys-CTT-2	7.21052
75	tDR-16:74-Lys-CTT-2	7.13281
76	tDR-16:76-Gln-CTG-3	-6.81133
77	tDR-16:76-Gly-GCC-1	-1.83866
78	tDR-16:76-His-GTG-1	-2.41935
79	tDR-16:76-His-GTG-1-G55C	-7.79089
80	tDR-16:76-Lys-CTT-2	-0.917681
81	tDR-16:76-Lys-CTT-2-G56A	-6.48526
82	tDR-16:T12-Asn-GTT-10-1	-6.58657
83	tDR-16:T5-Gly-GCC-2-2	-5.92074
84	tDR-17:75-Lys-CTT-2	-7.48995
85	tDR-17:76-Lys-CTT-1	-4.28882
86	tDR-17:76-Lys-CTT-2	-2.46954
87	tDR-17:76-Lys-CTT-4	-7.14974
88	tDR-18:76-Gln-CTG-1	-7.73066
89	tDR-18:76-Glu-TTC-4	-7.85392
90	tDR-18:76-Gly-GCC-1	-1.80162
91	tDR-18:76-His-GTG-1	-2.16882
92	tDR-18:76-His-GTG-1-G54C	-7.66178
93	tDR-18:76-Lys-CTT-1	-7.18184
94	tDR-18:T12-Gln-TTG-1-1	-6.11604
95	tDR-19:75-His-GTG-1	-2.32558
96	tDR-19:76-Gln-CTG-2	-7.77679
97	tDR-19:76-Glu-TTC-4	-6.8011
98	tDR-19:76-His-GTG-1	-1.99184
99	tDR-19:76-His-GTG-1-G53A	-6.558
100	tDR-19:76-His-GTG-1-G53C	-7.52034
101	tDR-19:76-Lys-CTT-2	-2.53363
102	tDR-19:76-Lys-CTT-4	-7.19563
103	tDR-19:76-Phe-GAA-1	-7.38059
104	tDR-1:15-Ala-AGC-4-M7	-1.79811
105	tDR-1:15-Lys-CTT-1-M5	-0.925782
106	tDR-1:15-Ser-AGA-1-M7	-1.31674
107	tDR-1:16-Ala-AGC-8	-6.58962
108	tDR-1:16-Asp-GTC-1-M3	-1.86359
109	tDR-1:16-Pro-AGG-1-M8-G16A	-6.84843
110	tDR-1:16-Thr-AGT-2	-6.72936
111	tDR-1:17-Ala-AGC-13-M3	-6.51364
112	tDR-1:18-Asp-GTC-1-M3	-7.39882
113	tDR-1:18-Leu-TAA-1	-6.26046
114	tDR-1:18-Lys-TTT-3-M2	-6.37719
115	tDR-1:19-Leu-CAA-1-M4	-6.37929
116	tDR-1:19-Pro-AGG-1-M7	-1.51632
117	tDR-1:20-Arg-ACG-1-M2	-1.33881
118	tDR-1:20-Arg-TCT-2-M3	-6.33095
119	tDR-1:20-Leu-AAG-1-M4	-5.95688
120	tDR-1:20a-Leu-CAG-1-M2	-1.54632
121	tDR-1:21-Arg-ACG-1-M2	-6.61561
122	tDR-1:21-Gly-CCC-1-M4	6.77799
123	tDR-1:23-Pro-AGG-1-M6	-1.21371
124	tDR-1:23-Val-AAC-1-M8	-1.45522
125	tDR-1:24-Pro-AGG-1-M6	-6.33808
126	tDR-1:24-iMet-CAT-1-M2	-2.73281
127	tDR-1:25-Glu-CTC-1-M2	-2.07066
128	tDR-1:25-Gly-CCC-1-M4	-6.55927
129	tDR-1:25-Pro-AGG-1-M6	-1.74927
130	tDR-1:25-iMet-CAT-1-M2	-1.61942
131	tDR-1:26-Asp-GTC-2	-6.66533
132	tDR-1:26-Gly-GCC-1	-1.09455
133	tDR-1:26-Pro-TGG-1	-6.40025
134	tDR-1:29-Val-AAC-1-M6	-6.27491
135	tDR-1:31-Asp-GTC-2-M2-C31U	-6.20328
136	tDR-1:31-Glu-CTC-1-M2-D5G-G30A	-6.23551
137	tDR-1:31-His-GTG-1	-6.09811
138	tDR-1:32-Glu-TTC-1	-1.51769
139	tDR-1:32-Glu-TTC-2	-1.19082
140	tDR-1:32-His-GTG-1	-5.88889
141	tDR-1:32-Pro-AGG-1-M5	-0.706414
142	tDR-1:32-iMet-CAT-1-M2	2.98109
143	tDR-1:33-Glu-CTC-1-M2	0.870973
144	tDR-1:33-Glu-CTC-1-M2-D5G	0.705688
145	tDR-1:33-Glu-CTC-1-M2-G29U	7.19006
146	tDR-1:33-Glu-TTC-1-U32G	6.3337
147	tDR-1:33-Gly-GCC-1	1.03495
148	tDR-1:33-Phe-GAA-1-M2	-6.54577
149	tDR-1:33-Val-AAC-1-M6	6.63574
150	tDR-1:33-iMet-CAT-1-M2	6.92532
151	tDR-1:34-Asp-GTC-2	1.1239
152	tDR-1:34-Gly-CCC-1	6.37389
153	tDR-1:34-Gly-CCC-2	6.53549
154	tDR-1:34-iMet-CAT-1-M2	1.14331
155	tDR-1:35-Glu-CTC-1-M2-U5C-G6U	-1.21142
156	tDR-1:35-Glu-TTC-1	0.785271
157	tDR-1:35-Glu-TTC-2	0.66971
158	tDR-1:35-Glu-TTC-8-G6U	-5.95123
159	tDR-1:35-Lys-CTT-2	-1.02405
160	tDR-1:36-Asp-GTC-2	1.33613
161	tDR-1:36-Asp-GTC-2-U35G	7.02581
162	tDR-1:36-Glu-CTC-1-M2	0.985856
163	tDR-1:36-Glu-CTC-1-M2-D5G	1.32761
164	tDR-1:36-Glu-TTC-1	2.16504
165	tDR-1:36-Glu-TTC-2	1.77191
166	tDR-1:36-Gly-GCC-2-M3	-0.685741
167	tDR-1:36-Lys-CTT-2-G6A	-6.4098
168	tDR-1:37-Asp-GTC-2-A37U	7.69883
169	tDR-1:37-Phe-GAA-1-M2	-6.72922
170	tDR-1:38-Phe-GAA-1-M2	-6.46838
171	tDR-1:40-Lys-CTT-2	-1.61305
172	tDR-1:40-Phe-GAA-1-M2	-6.50244
173	tDR-1:41-Lys-CTT-4	-6.13053
174	tDR-1:41-iMet-CAT-1-M2	-6.58918
175	tDR-1:42-Gln-CTG-1-M2	-2.11341
176	tDR-1:42-iMet-CAT-1-M2	-6.85788
177	tDR-1:43-Glu-TTC-1	-6.48277
178	tDR-1:43-iMet-CAT-1-M2	-6.79983
179	tDR-1:44-iMet-CAT-1-M2	-2.02017
180	tDR-1:46-Arg-ACG-1-M2-A34G	-6.88812
181	tDR-1:46-iMet-CAT-1-M2	-6.5656
182	tDR-1:47-iMet-CAT-1-M2	-7.06262
183	tDR-1:51-Pro-AGG-2-M3-A33G	-6.29437
184	tDR-1:52-Gln-CTG-1-M2	-6.28341
185	tDR-1:52-iMet-CAT-1-M2	-6.23961
186	tDR-1:53-Pro-TGG-3	-6.19205
187	tDR-1:54-Val-AAC-3-A34G	-6.33872
188	tDR-1:56-Gln-CTG-1-M2	-1.43125
189	tDR-1:56-Pro-AGG-2-M3-A33G	-1.80666
190	tDR-1:56-iMet-CAT-1-M2	-6.2606
191	tDR-1:58-Gln-CTG-1-M2	-6.00934
192	tDR-1:59-Gln-CTG-1	-6.34735
193	tDR-1:60-Arg-CCT-1-M2	7.60851
194	tDR-1:60-Gln-CTG-1	-6.26221
195	tDR-1:61-Arg-CCT-1-M2	7.15338
196	tDR-1:61-Gln-CTG-1	-6.78038
197	tDR-1:62-Gln-CTG-1	-6.71556
198	tDR-1:63-Gln-CTG-1	-8.86079
199	tDR-1:76-Ala-AGC-4-A33G-A36G	-7.65095
200	tDR-1:T12-Arg-CCT-4-1	-1.69679
201	tDR-1:T12-Gln-TTG-1-1	-2.02579
202	tDR-1:T15-Pro-TGG-3-2	-1.76029
203	tDR-1:T16-Thr-TGT-2-1	-1.52273
204	tDR-1:T16-Thr-TGT-2-1-U89G	-6.16573
205	tDR-1:T19-Arg-CCT-2-1	-1.66044
206	tDR-1:T32-Arg-CCT-2-1	-6.27307
207	tDR-20:35-Lys-CTT-1-M5	-6.87467
208	tDR-20:T8-Lys-CTT-2-1	-6.50485
209	tDR-20:75-Arg-ACG-1-A16G	-6.94459
210	tDR-20:75-His-GTG-1	-2.36647
211	tDR-20:76-Arg-ACG-1-A16G	-2.17065
212	tDR-20:76-Arg-ACG-2-A16G	-2.06651
213	tDR-20:76-Arg-ACG-2-A16G-G55A	-6.59789
214	tDR-20:76-Arg-CCT-1	-7.04267
215	tDR-20:76-Arg-TCT-1	-7.71901
216	tDR-20:76-Arg-TCT-3	-7.41072
217	tDR-20:76-Glu-CTC-1	-2.30848
218	tDR-20:76-Glu-TTC-2	-2.10014
219	tDR-20:76-Gly-GCC-1	-1.64003
220	tDR-20:76-His-GTG-1	-2.01767
221	tDR-20:76-His-GTG-1-G52A	-7.52571
222	tDR-20:76-His-GTG-1-G52C	-8.29824
223	tDR-20:76-Leu-CAG-2	-6.37377
224	tDR-20:76-Lys-CTT-2	-2.3599
225	tDR-20:76-Lys-CTT-2-G54A	-7.89093
226	tDR-20:76-Met-CAT-3	-7.53878
227	tDR-20:76-Phe-GAA-1	-2.92225
228	tDR-20:76-Ser-AGA-2-M2-A16G	-6.62687
229	tDR-20:T14-Lys-CTT-1-1-G58A	-6.25007
230	tDR-20a:75-His-GTG-1	-2.25962
231	tDR-20a:76-Arg-ACG-1-A15G	-2.16183
232	tDR-20a:76-Arg-ACG-2-A15G	-1.99315
233	tDR-20a:76-Arg-CCT-4	-6.78022
234	tDR-20a:76-Gln-CTG-1	-2.30803
235	tDR-20a:76-Gln-CTG-4	-6.84492
236	tDR-20a:76-Glu-CTC-1	-2.35288
237	tDR-20a:76-His-GTG-1	-1.77819
238	tDR-20a:76-His-GTG-1-G51A	-7.61148
239	tDR-21:35-Cys-GCA-1-M23	-6.13949
240	tDR-21:36-Glu-CTC-1-M2	1.24778
241	tDR-21:54-His-GTG-1	1.71186
242	tDR-21:57-Arg-CCT-1-M2-C36U	-0.75592
243	tDR-21:57-Arg-CCT-3-M2-C36U-G37U	-6.40043
244	tDR-21:T8-Lys-CTT-2-1	-7.28699
245	tDR-21:T9-Phe-GAA-4-1-C13U	-5.8941
246	tDR-21:75-His-GTG-1	-2.19887
247	tDR-21:75-Lys-CTT-2	-7.48547
248	tDR-21:75-Phe-GAA-1	-4.60569
249	tDR-21:76-Arg-ACG-1-A14G	-2.41791
250	tDR-21:76-Arg-ACG-2-A14G	-1.80794
251	tDR-21:76-Cys-GCA-1-M4	-1.37559
252	tDR-21:76-Cys-GCA-12	-1.53804
253	tDR-21:76-Cys-GCA-2-M5	-1.46722
254	tDR-21:76-Gln-CTG-1	-2.30156
255	tDR-21:76-Gln-CTG-2	-2.13438
256	tDR-21:76-Glu-CTC-1	-2.27408
257	tDR-21:76-Gly-CCC-1	-6.68618
258	tDR-21:76-Gly-GCC-1	-1.34399
259	tDR-21:76-Gly-TCC-1-M3	-6.90522
260	tDR-21:76-His-GTG-1	-1.93329
261	tDR-21:76-His-GTG-1-A52U	-7.04604
262	tDR-21:76-His-GTG-1-C54U	-7.10766
263	tDR-21:76-His-GTG-1-G2U	-7.27297
264	tDR-21:76-Leu-CAG-2	-6.82231
265	tDR-21:76-Lys-CTT-1	-2.43887
266	tDR-21:76-Lys-CTT-2	-2.42504
267	tDR-21:76-Lys-CTT-2-G53A	-8.37736
268	tDR-21:76-Met-CAT-2-M2	-8.39151
269	tDR-21:76-Met-CAT-3	-8.35266
270	tDR-21:76-Phe-GAA-1	-2.614
271	tDR-21:76-Phe-GAA-2-M2	-3.33788
272	tDR-21:76-Ser-TGA-3	-6.28566
273	tDR-21:76-Thr-TGT-4-M2	-6.74191
274	tDR-21:76-Tyr-GTA-2-M2	-7.5718
275	tDR-22:75-Cys-GCA-1-M4	-1.98727
276	tDR-22:75-His-GTG-1	-2.4973
277	tDR-22:76-Arg-CCG-2	-7.10162
278	tDR-22:76-Cys-GCA-1-M4	-1.22777
279	tDR-22:76-Cys-GCA-1-M5-U52A	-2.08362
280	tDR-22:76-Cys-GCA-2-M5	-1.59888
281	tDR-22:76-Cys-GCA-4	-1.28346
282	tDR-22:76-Gln-CTG-1	-2.72723
283	tDR-22:76-His-GTG-1	-2.18291
284	tDR-22:76-His-GTG-1-A51G	-2.74588
285	tDR-22:76-His-GTG-1-C50A	-7.52507
286	tDR-22:76-His-GTG-1-C53U	-7.25484
287	tDR-22:76-Lys-CTT-1	-7.96959
288	tDR-22:76-Lys-CTT-4	-7.2557
289	tDR-22:76-Met-CAT-2-M2	-6.98861
290	tDR-22:76-Phe-GAA-1	-7.68846
291	tDR-22:76-Thr-AGT-2-M3-A13G	-6.81925
292	tDR-22:T14-Lys-CTT-1-1	-5.96464
293	tDR-23:75-His-GTG-1	-2.62989
294	tDR-23:76-Arg-ACG-1-A12G	-2.15729
295	tDR-23:76-Arg-ACG-2-A12G	-2.3495
296	tDR-23:76-Cys-GCA-1-M4	-1.32727
297	tDR-23:76-Cys-GCA-13-M2	-1.44003
298	tDR-23:76-Cys-GCA-2-M5	-1.58209
299	tDR-23:76-Cys-GCA-2-M6-U51A	-7.20022
300	tDR-23:76-Cys-GCA-4	-1.26561
301	tDR-23:76-Glu-CTC-1	-1.92743
302	tDR-23:76-Gly-CCC-2	-7.19612
303	tDR-23:76-His-GTG-1	-2.08587
304	tDR-23:76-His-GTG-1-G48A	-7.20799
305	tDR-23:76-Phe-GAA-1	-7.52335
306	tDR-23:76-Thr-AGT-1-M2-A12G	-1.8725
307	tDR-23:76-Thr-AGT-2-M3-A12G	-6.40494
308	tDR-24:76-Cys-GCA-1-M4	-1.3392
309	tDR-24:76-Cys-GCA-1-M5-U50A	-6.43236
310	tDR-24:76-Gln-CTG-1	-2.00611
311	tDR-24:76-Glu-CTC-1	-2.01157
312	tDR-24:76-Gly-GCC-1	-6.79506
313	tDR-24:76-His-GTG-1	-1.62768
314	tDR-25:54-Cys-GCA-12	-6.40202
315	tDR-25:55-Cys-GCA-1-M6	-6.22674
316	tDR-25:76-Ala-TGC-4	-6.06999
317	tDR-25:76-Ala-TGC-4-A13G	-6.52243
318	tDR-25:76-Arg-CCG-2	-7.33083
319	tDR-25:76-Arg-TCT-1	-7.64399
320	tDR-25:76-Asn-GTT-2	-2.02257
321	tDR-25:76-Asn-GTT-3	-6.45271
322	tDR-25:76-Cys-GCA-13-M2	-6.36096
323	tDR-25:76-Glu-CTC-1	-2.09568
324	tDR-25:76-Gly-GCC-1	-6.62553
325	tDR-25:76-His-GTG-1	-2.04755
326	tDR-25:76-Leu-CAA-4	-6.43753
327	tDR-25:76-Tyr-GTA-2-M2	-7.09742
328	tDR-25:76-iMet-CAT-1	-1.96482
329	tDR-26:59-His-GTG-1	-6.32541
330	tDR-26:75-Glu-CTC-1	-6.19485
331	tDR-26:76-Glu-CTC-1	-1.77877
332	tDR-27:75-Tyr-GTA-2-M2	-7.17747
333	tDR-27:76-Arg-ACG-1-A8G	-1.92749
334	tDR-27:76-Arg-ACG-1-A8G-G47A	-7.18799
335	tDR-27:76-Arg-ACG-2-A8G	-1.8553
336	tDR-27:76-Gln-CTG-1	-2.38549
337	tDR-27:76-Leu-AAG-2-A8G	-1.47324
338	tDR-27:76-Leu-CAG-1	-7.09023
339	tDR-27:76-Leu-TAG-2	-7.34348
340	tDR-27:76-Lys-CTT-2	-7.44823
341	tDR-27:76-Lys-CTT-4	-6.73851
342	tDR-27:76-Phe-GAA-1	-2.23747
343	tDR-27:T12-Asn-GTT-10-1	-6.46953
344	tDR-27:T3-Leu-CAG-2-2	-6.09342
345	tDR-27:T9-Ser-GCT-3-1	-6.17544
346	tDR-28:67-Phe-GAA-1-M2	-7.17723
347	tDR-28:T1-Phe-GAA-1-4	-7.27446
348	tDR-28:75-Arg-ACG-2-A7G	-2.3492
349	tDR-28:76-Arg-ACG-1-A7G	-1.84176
350	tDR-28:76-Arg-ACG-2-A7G	-1.83082
351	tDR-28:76-Gln-CTG-1	-2.52001
352	tDR-28:76-Leu-AAG-1-M2-A7G	-1.74996
353	tDR-28:76-Leu-AAG-2-A7G	-1.40562
354	tDR-28:76-Lys-CTT-2	-1.85182
355	tDR-28:76-Phe-GAA-1	-2.08763
356	tDR-28:76-Phe-GAA-1-A46G	-6.90083
357	tDR-28:76-Phe-GAA-2-M2	-2.26727
358	tDR-28:76-Ser-AGA-2-M2-A7G	-1.38433
359	tDR-28:76-Ser-AGA-2-M2-A7G-G55A	-6.04864
360	tDR-28:76-Ser-CGA-1	-7.31686
361	tDR-28:76-Ser-GCT-2	-7.01077
362	tDR-28:76-Tyr-GTA-1-M2	-3.20349
363	tDR-28:76-Tyr-GTA-2-M2	-2.70392
364	tDR-28:T9-Phe-GAA-4-1-C6U	-6.31715
365	tDR-29:57-Phe-GAA-1-M5-C28U-G29U	-6.1071
366	tDR-29:T9-Phe-GAA-4-1-C5U	-6.43205
367	tDR-29:75-Arg-ACG-2-A6G	-7.87874
368	tDR-29:75-Phe-GAA-1	-1.91946
369	tDR-29:76-Ala-AGC-4-A6G-A9G	-7.16925
370	tDR-29:76-Ala-TGC-4-A9G	-6.53202
371	tDR-29:76-Arg-ACG-1-A6G	-2.01014
372	tDR-29:76-Arg-ACG-2-A6G	-1.86923
373	tDR-29:76-Arg-TCG-2	-7.08542
374	tDR-29:76-Asp-GTC-2	-7.11539
375	tDR-29:76-Cys-GCA-1-M5	-1.49691
376	tDR-29:76-Cys-GCA-12	-6.52477
377	tDR-29:76-Gly-GCC-1	-6.40651
378	tDR-29:76-His-GTG-1	-6.69343
379	tDR-29:76-Leu-CAA-2	-6.25467
380	tDR-29:76-Leu-CAA-4	-1.40907
381	tDR-29:76-Phe-GAA-1	-1.99477
382	tDR-29:76-Phe-GAA-1-A45G	-7.59192
383	tDR-29:76-Phe-GAA-2-M2	-2.51296
384	tDR-2:31-Asp-GTC-2	-6.03661
385	tDR-2:32-Asp-GTC-2	-1.7981
386	tDR-2:32-Asp-GTC-2-C31A	-7.08406
387	tDR-2:32-Glu-TTC-2	-7.09879
388	tDR-2:33-Glu-CTC-1-M2-D4G	6.75869
389	tDR-2:33-Glu-CTC-1-M2-U4C-G5U	6.40084
390	tDR-2:33-Gly-GCC-1	6.50858
391	tDR-2:35-Glu-TTC-2	6.30545
392	tDR-2:36-Asp-GTC-2	7.74371
393	tDR-2:36-Glu-TTC-2	6.72323
394	tDR-30:76-Arg-ACG-2-A5G-G44A	-6.88067
395	tDR-30:76-Gln-TTG-1-M2	-7.12812
396	tDR-30:76-Glu-CTC-1	-6.87171
397	tDR-30:76-His-GTG-1	-6.72815
398	tDR-30:76-Leu-AAG-1-M2-A5G	-6.30938
399	tDR-30:76-Leu-CAG-2	-1.78278
400	tDR-30:76-Ser-AGA-2-M2-A5G	-1.7129
401	tDR-30:76-Thr-TGT-4-M2	-6.93849
402	tDR-31:75-Arg-ACG-2-A4G	-6.71171
403	tDR-31:76-Gln-TTG-1-M2	-7.17233
404	tDR-31:76-Phe-GAA-1	-2.70665
405	tDR-31:76-Phe-GAA-2-M2	-7.77742
406	tDR-31:76-Ser-AGA-2-M2-A4G	-1.65402
407	tDR-31:76-Thr-TGT-4-M2	-7.09669
408	tDR-32:76-Arg-ACG-2-A3G	-1.69826
409	tDR-32:76-Asp-GTC-2-M2	-6.76685
410	tDR-32:76-Glu-CTC-1	-7.09821
411	tDR-32:76-Gly-GCC-1	-6.84638
412	tDR-32:76-Phe-GAA-1	-2.23741
413	tDR-32:76-SeC-TCA-1	-6.6251
414	tDR-32:76-Thr-AGT-2-M3-A3G	-6.8433
415	tDR-33:54-Met-CAT-2-M4	-6.22948
416	tDR-33:T12-Arg-ACG-2-1-A2G	-6.69141
417	tDR-33:76-Asp-GTC-2-M2	-6.88028
418	tDR-33:76-Glu-CTC-1	-7.6283
419	tDR-33:76-Leu-CAA-2	-6.05128
420	tDR-33:76-Leu-CAA-4	-1.4105
421	tDR-33:76-Leu-TAG-1	-6.41065
422	tDR-33:76-Lys-CTT-2-M2	-1.64063
423	tDR-33:76-Met-CAT-2-M2	-6.88999
424	tDR-33:76-Met-CAT-6	-7.03794
425	tDR-33:76-SeC-TCA-1	-6.8694
426	tDR-33:76-Ser-AGA-2-M2-A2G	-1.67716
427	tDR-33:76-Thr-CGT-4	-6.46179
428	tDR-33:76-Val-TAC-1-M2	-6.84103
429	tDR-33:T15-Leu-CAG-2-2	-6.68243
430	tDR-34:54-Cys-GCA-1-M7	-6.40349
431	tDR-34:73-Met-CAT-1	6.30948
432	tDR-34:73-Met-CAT-2-M2	6.65607
433	tDR-34:73-Met-CAT-3	7.3113
434	tDR-34:73-Met-CAT-6	7.39542
435	tDR-34:73-Ser-AGA-2-M2-A1G	6.43923
436	tDR-34:74-Lys-CTT-2-M3	7.03841
437	tDR-34:74-Met-CAT-1	6.61917
438	tDR-34:74-Met-CAT-2-M2	7.54947
439	tDR-34:74-Met-CAT-3	7.84608
440	tDR-34:74-Met-CAT-6	7.36016
441	tDR-34:74-Ser-AGA-2-M2-A1G	7.15088
442	tDR-34:74-Ser-GCT-4-M2	6.98903
443	tDR-34:74-Thr-AGT-2-M3-A1G	6.55361
444	tDR-34:75-Met-CAT-1	6.59461
445	tDR-34:75-Met-CAT-2-M2	8.5698
446	tDR-34:75-Met-CAT-3	3.08389
447	tDR-34:75-Met-CAT-6	7.8985
448	tDR-34:75-Ser-GCT-4-M2	6.57224
449	tDR-34:76-Arg-ACG-1-A1G	-1.66445
450	tDR-34:76-Gln-CTG-2	-6.8554
451	tDR-34:76-Glu-CTC-1	-2.00498
452	tDR-34:76-Leu-CAA-4	-1.44937
453	tDR-34:76-Phe-GAA-1	-1.88641
454	tDR-34:76-Phe-GAA-2-M2	-7.26052
455	tDR-34:76-Thr-AGT-2-M3-A1G	-6.13245
456	tDR-34:76-Thr-TGT-4-M2	-6.09085
457	tDR-34:76-Trp-CCA-4	-6.55429
458	tDR-34:T2-Lys-CTT-2-1	7.20502
459	tDR-34:T9-Met-CAT-1-1	1.78456
460	tDR-35:61-iMet-CAT-1	6.73423
461	tDR-35:62-iMet-CAT-1	7.30972
462	tDR-35:70-Ile-TAT-2	6.90095
463	tDR-35:70-Leu-CAG-1	6.50219
464	tDR-35:72-Leu-CAG-2	6.60427
465	tDR-35:73-Arg-TCG-2	7.27925
466	tDR-35:73-Arg-TCG-5	7.93637
467	tDR-35:73-Leu-CAG-1	2.55928
468	tDR-35:73-Leu-CAG-2	3.1157
469	tDR-35:74-Leu-CAA-4	6.51818
470	tDR-35:74-Leu-CAG-1	4.28222
471	tDR-35:74-Leu-CAG-2	3.71808
472	tDR-35:75-Arg-CCG-2	6.78838
473	tDR-35:75-Leu-CAG-1	2.15083
474	tDR-35:75-Leu-CAG-2	2.06395
475	tDR-35:76-Arg-ACG-2	-1.64523
476	tDR-35:76-Arg-TCT-1	-6.65708
477	tDR-35:76-Gln-CTG-1	-6.36577
478	tDR-35:76-Glu-CTC-1-M2	-2.11604
479	tDR-35:76-Thr-TGT-4-M2	-6.24192
480	tDR-35:T10-iMet-CAT-1-1	6.26548
481	tDR-35:T11-Arg-ACG-2-1	-5.97237
482	tDR-35:T15-Leu-CAG-2-2	-6.00244
483	tDR-36:69-Asp-GTC-2-M2	6.84222
484	tDR-36:70-Asp-GTC-2-M2	7.11006
485	tDR-36:T9-Met-CAT-1-1	-6.56084
486	tDR-36:74-Asn-GTT-2-M2	7.20219
487	tDR-36:74-Ser-AGA-2-M2	6.40848
488	tDR-36:75-Trp-CCA-4	6.47105
489	tDR-36:76-Asp-GTC-2-M2	-1.23732
490	tDR-36:76-Glu-CTC-1-M2	-1.78402
491	tDR-36:76-Lys-CTT-2-M3	-1.34561
492	tDR-36:76-Lys-CTT-2-M3-G38A	-6.00997
493	tDR-36:76-Met-CAT-6	-7.11573
494	tDR-36:76-Ser-AGA-1-M2	-6.15937
495	tDR-36:76-Ser-AGA-2-M2	-0.934232
496	tDR-36:76-Ser-AGA-2-M2-G47A	-6.71566
497	tDR-37:56-Asp-GTC-1-M4	6.14134
498	tDR-37:67-Asp-GTC-2-M2	6.47419
499	tDR-37:68-Asp-GTC-2-M2	6.25933
500	tDR-37:69-Asp-GTC-2-M2	2.43936
501	tDR-37:70-Asp-GTC-2-M2	4.43438
502	tDR-37:70-Glu-CTC-1-M3	6.74313
503	tDR-37:71-Asp-GTC-2-M2	7.57231
504	tDR-37:73-Asn-GTT-2-M2	6.25933
505	tDR-37:73-Asp-GTC-2-M2	8.20115
506	tDR-37:73-Val-AAC-1-M4	7.20891
507	tDR-37:T9-Met-CAT-1-1	2.74028
508	tDR-37:74-Asp-GTC-2-M2	3.87104
509	tDR-37:74-Glu-CTC-1-M2	9.06424
510	tDR-37:74-Val-TAC-1-M2	7.44613
511	tDR-37:75-Asp-GTC-2-M2	2.42259
512	tDR-37:75-Glu-CTC-1-M2	1.89696
513	tDR-37:75-Val-AAC-1-M4	7.17802
514	tDR-37:75-Val-TAC-1-M2	8.37175
515	tDR-37:76-Ala-CGC-2-M2-A1G	-1.5277
516	tDR-37:76-Arg-ACG-2	-1.9573
517	tDR-37:76-Lys-CTT-2-M3	-1.68407
518	tDR-37:76-Met-CAT-2-M2	-7.13666
519	tDR-37:76-Met-CAT-6	-6.97028
520	tDR-37:76-Pro-AGG-2-M4	-7.66487
521	tDR-37:76-Ser-AGA-2-M2	-1.24337
522	tDR-37:T4-Met-CAT-1-1	7.20244
523	tDR-38:70-Asp-GTC-2-M2	6.53385
524	tDR-38:73-Asp-GTC-2-M2	6.14134
525	tDR-38:73-Ser-AGA-2-M2	6.38349
526	tDR-38:75-Leu-CAA-4	-3.08583
527	tDR-38:76-Arg-ACG-2	-1.68829
528	tDR-38:76-Arg-ACG-2-G36A	-6.98543
529	tDR-38:76-Arg-TCT-1	-2.13308
530	tDR-38:76-Asp-GTC-2-M2	-1.82375
531	tDR-38:76-Gln-CTG-1	-1.71034
532	tDR-38:76-Glu-CTC-1-M2	-2.38795
533	tDR-38:76-Lys-CTT-2-M3	-1.8334
534	tDR-38:76-Lys-TTT-3	-2.16723
535	tDR-38:76-Phe-GAA-1	-2.6633
536	tDR-38:76-Ser-AGA-2-M2	-1.06158
537	tDR-38:76-Ser-AGA-2-M2-G45A	-1.65904
538	tDR-38:76-Ser-CGA-1	-2.04251
539	tDR-38:T5-Arg-TCT-3-1	-1.1876
540	tDR-38:T9-Arg-TCT-1-1	-1.21093
541	tDR-39:54-Met-CAT-2-M4	-6.55755
542	tDR-39:59-Lys-TTT-1-M6	6.43877
543	tDR-39:72-Asp-GTC-2-M2	-2.0659
544	tDR-39:73-Asp-GTC-2-M2	6.58576
545	tDR-39:T3-Arg-TCT-2-1	-6.01683
546	tDR-39:74-Asp-GTC-2-M2	1.62941
547	tDR-39:75-Leu-CAA-4	-1.81644
548	tDR-39:76-Ala-TGC-4	-1.1949
549	tDR-39:76-Ala-TGC-4-A35G	-6.1773
550	tDR-39:76-Arg-ACG-2	-2.18011
551	tDR-39:76-Arg-TCG-1	-7.62591
552	tDR-39:76-Arg-TCT-3	-2.40062
553	tDR-39:76-Asn-GTT-2-M2	-1.78853
554	tDR-39:76-Asp-GTC-2-M2	-2.25451
555	tDR-39:76-Gln-CTG-1	-1.91906
556	tDR-39:76-Glu-CTC-1-M2	-2.20112
557	tDR-39:76-Gly-GCC-2	-5.88367
	tDR-39:76-Leu-CAA-4-A43G	-6.67318
	tDR-39:76-Lys-CTT-2-M3	-2.73224
	tDR-39:76-Lys-TTT-1-M2-A31G	-7.33981
	tDR-39:76-Lys-TTT-3	-2.72755
	tDR-39:76-Lys-TTT-6	-7.23884
	tDR-39:76-Met-CAT-3	-2.15873
	tDR-39:76-Phe-GAA-1	-2.80416
	tDR-39:76-Phe-GAA-2-M2	-3.155
	tDR-39:76-Ser-AGA-2-M2	-1.05004
	tDR-39:76-Ser-TGA-1	-6.66759
	tDR-39:76-Thr-TGT-4-M2	-6.58918
	tDR-39:76-Val-TAC-1-M2	-2.01458
	tDR-39:T4-Arg-TCT-2-1	-6.90309
	tDR-39:T9-Phe-GAA-3-1	-5.8941
	tDR-3:33-Glu-CTC-1-M2	7.21881
	tDR-3:33-Gly-CCC-1-M4	7.86604
	tDR-3:33-Gly-GCC-1	3.41748
	tDR-3:33-Gly-GCC-1-C29U	6.74392
	tDR-3:33-Gly-GCC-1-U30A	8.10622
	tDR-3:33-Gly-GCC-1-U30C	7.17726
	tDR-3:33-Gly-GCC-1-U30G	7.77695
	tDR-3:35-Glu-CTC-1-M2	6.5806
	tDR-3:35-Gly-GCC-1	8.18968
	tDR-3:35-Gly-GCC-2-M3	6.465
	tDR-3:36-Asp-GTC-2	3.06121
	tDR-3:36-Asp-GTC-2-C34U	6.3131
	tDR-3:36-Gly-GCC-1	2.14048
	tDR-3:36-Gly-GCC-1-C33U	7.2489
	tDR-40:75-Gln-CTG-1	-6.32323
	tDR-40:75-Phe-GAA-1	-7.41156
	tDR-40:75-Ser-AGA-2-M3	-7.7126
	tDR-40:76-Ala-TGC-4	-1.32184
	tDR-40:76-Arg-ACG-1	-2.32768
	tDR-40:76-Arg-ACG-2	-1.94577
	tDR-40:76-Arg-ACG-2-G34A	-7.29586
	tDR-40:76-Arg-CCG-1-M2	-1.85306
	tDR-40:76-Gln-CTG-1	-1.96298
	tDR-40:76-Gln-CTG-3-M2	-7.7444
	tDR-40:76-Gln-TTG-2	-7.01115
	tDR-40:76-Lys-CTT-2-M3	-2.33017
	tDR-40:76-Lys-CTT-2-M3-G34A	-6.6857
	tDR-40:76-Phe-GAA-1	-2.33078
	tDR-40:76-Ser-AGA-2-M3	-1.36261
	tDR-40:76-Thr-AGT-1-M2	-7.98044
	tDR-40:76-Trp-CCA-2	-7.27575
	tDR-40:T16-Tyr-GTA-2-1	-6.12359
	tDR-40:T8-Leu-CAA-4-1-G50C	-6.19429
	tDR-41:59-Gly-TCC-1-M3	-5.87774
	tDR-41:72-Asp-GTC-2-M2	-6.58624
	tDR-41:76-Arg-ACG-2	-1.64153
	tDR-41:76-Arg-CCT-4	-6.78767
	tDR-41:76-Gln-CTG-2	-6.72565
	tDR-41:76-Leu-CAG-2	-1.35446
	tDR-41:76-Ser-AGA-2-M3	-1.33431
	tDR-41:76-Ser-GCT-1	-6.55471
	tDR-41:76-Ser-TGA-1	-6.17786
	tDR-41:76-Thr-CGT-2	-6.45625
	tDR-42:T10-Lys-TTT-3-1	-6.22191
	tDR-42:T9-Thr-TGT-3-1	-5.93377
	tDR-42:75-Tyr-GTA-2-M2	-7.28626
	tDR-42:76-Ala-AGC-4	-1.40303
	tDR-42:76-Arg-ACG-1	-7.76426
	tDR-42:76-Arg-CCG-2	-1.63165
	tDR-42:76-Asn-GTT-1	-6.91085
	tDR-42:76-Asp-GTC-2-M2	-6.86246
	tDR-42:76-Lys-CTT-1-M4	-2.12904
	tDR-42:76-Lys-TTT-3	-1.85888
	tDR-42:76-Met-CAT-3	-6.99061
	tDR-42:76-Pro-AGG-1-M8	-7.34928
	tDR-42:76-Ser-AGA-2-M3	-1.06485
	tDR-42:76-Tyr-GTA-2-M2	-2.36064
	tDR-43:75-Tyr-GTA-2-M2	-7.77597
	tDR-43:76-Arg-ACG-2	-1.8596
	tDR-43:76-Glu-CTC-1-M3	-1.97629
	tDR-43:76-Lys-CTT-1-M4	-1.6198
	tDR-43:76-Lys-CTT-1-M4-G31A	-6.40701
	tDR-43:76-Lys-TTT-3	-2.35773
	tDR-43:76-Ser-AGA-2-M3	-1.59297
	tDR-44:75-Tyr-GTA-1-M2	-7.19156
	tDR-44:76-Ala-CGC-2-M2	-1.20364
	tDR-44:76-Ala-CGC-3	-6.66424
	tDR-44:76-Ala-TGC-5	-6.59789
	tDR-44:76-Arg-ACG-2-G30A	-7.40324
	tDR-44:76-Arg-CCG-1-M2	-1.95533
	tDR-44:76-Asn-GTT-1	-6.95859
	tDR-44:76-Cys-GCA-1-M6	-6.3267
	tDR-44:76-Gln-TTG-1-M2	-6.92418
	tDR-44:76-Glu-CTC-1-M7	-1.82765
	tDR-44:76-Ile-AAT-1-M4	-2.43043
	tDR-44:76-Lys-CTT-1-M4	-1.86356
	tDR-44:76-Phe-GAA-1	-2.01496
	tDR-44:76-Ser-AGA-2-M3	-1.264
	tDR-44:76-Thr-AGT-1-M2-U30A	-6.6011
	tDR-44:76-Tyr-GTA-2-M2	-2.02297
	tDR-44:76-iMet-CAT-1	-1.79079
	tDR-44:T12-Arg-CCT-4-1	-5.99213
	tDR-44:T8-Leu-CAA-4-1-G46C	-5.97237
	tDR-44:T9-Thr-TGT-3-1	-5.99697
	tDR-45:76-Ala-AGC-4	-1.5737
	tDR-45:76-Arg-ACG-2	-1.85314
	tDR-45:76-Arg-CCG-1-M2	-1.73389
	tDR-45:76-Gln-CTG-3-M2	-6.20566
	tDR-45:76-Lys-CTT-1-M4	-1.81468
	tDR-45:76-Lys-TTT-3	-2.05605
	tDR-45:76-Phe-GAA-1	-7.2134
	tDR-46:75-Tyr-GTA-1-M2	-7.91977
	tDR-46:76-Ala-CGC-1-M2	-6.41742
	tDR-46:76-Ala-CGC-3	-6.0706
	tDR-46:76-Arg-ACG-2	-2.09234
	tDR-46:76-Arg-CCG-1-M2	-1.70877
	tDR-46:76-Arg-TCT-3	-6.4149
	tDR-46:76-Asp-GTC-2-M2	-6.72162
	tDR-46:76-Gly-GCC-1	-7.43396
	tDR-46:76-Lys-CTT-1-M4	-1.89593
	tDR-46:76-Lys-CTT-1-M5-U23C	-7.26616
	tDR-46:76-Lys-TTT-3	-2.0511
	tDR-46:76-Thr-AGT-1-M2	-1.43229
	tDR-46:76-Thr-AGT-1-M2-U28A	-6.87082
	tDR-46:76-Thr-AGT-4	-6.39913
	tDR-46:76-Thr-CGT-4	-7.14081
	tDR-46:76-Thr-TGT-1	-7.12824
	tDR-46:76-Tyr-GTA-2-M2	-2.21726
	tDR-46:76-Val-TAC-1-M2	-7.49696
	tDR-47:75-Arg-CCG-2	-7.7101
	tDR-47:75-Thr-AGT-1-M2	-6.37426
	tDR-47:75-Tyr-GTA-2-M2	-2.4554
	tDR-47:76-Arg-ACG-1	-2.43597
	tDR-47:76-Arg-ACG-1-G27A	-7.15885
	tDR-47:76-Arg-ACG-2	-2.33661
	tDR-47:76-Arg-CCG-1-M2	-2.08903
	tDR-47:76-Arg-CCG-2	-1.89791
	tDR-47:76-Asn-GTT-2-M4-G27A	-7.008
	tDR-47:76-Ile-AAT-1-M4	-2.22985
	tDR-47:76-Lys-CTT-1-M4	-1.84806
	tDR-47:76-Lys-CTT-1-M4-G25U	-7.0386
	tDR-47:76-Lys-CTT-1-M4-G27A	-2.45597
	tDR-47:76-Lys-TTT-3	-2.09541
	tDR-47:76-Pro-AGG-1-M8	-2.02974
	tDR-47:76-Thr-AGT-1-M2	-1.8575
	tDR-47:76-Thr-AGT-2-M3	-2.26071
	tDR-47:76-Tyr-GTA-2-M2	-1.91823
	tDR-47:76-Tyr-GTA-3-M2-U5C	-6.75632
	tDR-47:76-Val-TAC-1-M2	-7.59934
	tDR-48:T9-Tyr-GTA-8-1	-6.29318
	tDR-48:75-Lys-CTT-1-M4	-2.10091
	tDR-48:75-Tyr-GTA-1-M2	-8.86884
	tDR-48:75-Tyr-GTA-2-M2	-3.22068
	tDR-48:76-Ala-AGC-4	-2.07256
	tDR-48:76-Ala-CGC-1-M4	-1.24382
	tDR-48:76-Arg-ACG-1	-2.12932
	tDR-48:76-Arg-ACG-1-G26A	-7.17647
	tDR-48:76-Arg-ACG-2	-2.32614
	tDR-48:76-Arg-CCG-1-M2	-2.13124
	tDR-48:76-Cys-GCA-1-M6	-1.10744
	tDR-48:76-Cys-GCA-1-M7-U26A	-6.18156
	tDR-48:76-Ile-TAT-2	-7.25556
	tDR-48:76-Lys-CTT-1-M4	-1.9797
	tDR-48:76-Lys-CTT-1-M4-G24A	-7.20799
	tDR-48:76-Lys-CTT-1-M4-G24U	-7.55082
	tDR-48:76-Lys-CTT-1-M4-G26A	-2.38683
	tDR-48:76-Lys-TTT-3	-2.25819
	tDR-48:76-Lys-TTT-3-M3-C21U	-7.84076
	tDR-48:76-Met-CAT-2-M2	-7.38968
	tDR-48:76-Thr-AGT-1-M2	-1.62944
	tDR-48:76-Thr-AGT-2-M3	-2.31364
	tDR-48:76-Thr-AGT-3	-6.16614
	tDR-48:76-Thr-CGT-2	-2.35353
	tDR-48:76-Tyr-GTA-2-M2	-2.35437
	tDR-48:76-Tyr-GTA-3-M2-U4C	-7.80681
	tDR-48:76-iMet-CAT-1	-1.89087
	tDR-48:T11-Lys-TTT-3-1	-6.86854
	tDR-48:T2-Tyr-GTA-2-1	-8.17208
	tDR-48:T3-Tyr-GTA-2-1	-6.43753
	tDR-49:75-Lys-CTT-1-M4	-2.5107
	tDR-49:75-Lys-TTT-3	-3.24026
	tDR-49:75-Tyr-GTA-1-M2	-7.40972
	tDR-49:75-Tyr-GTA-2-M2	-8.72291
	tDR-49:76-Ala-AGC-4	-2.0698
	tDR-49:76-Arg-ACG-1	-2.34221
	tDR-49:76-Arg-ACG-1-G25A	-7.47027
	tDR-49:76-Arg-ACG-2	-2.00979
	tDR-49:76-Arg-TCG-1	-6.09795
	tDR-49:76-Arg-TCG-5	-6.23771
	tDR-49:76-Lys-CTT-1-M4	-2.22374
	tDR-49:76-Lys-TTT-3	-2.29756
	tDR-49:76-Lys-TTT-3-M4-C20U	-7.19939
	tDR-49:76-SeC-TCA-1	-6.50593
	tDR-49:76-Ser-GCT-3-M4-G25A	-6.92159
	tDR-49:76-Thr-AGT-1-M2	-1.90284
	tDR-49:76-Thr-AGT-2-M3	-3.13294
	tDR-49:76-Thr-CGT-2	-3.17129
	tDR-49:76-iMet-CAT-1-U24C	-7.27095
	tDR-49:T12-Arg-CCT-4-1	-6.70676
	tDR-4:33-Glu-CTC-1-M2-U2C-G3U	6.46374
	tDR-50:T9-Pro-AGG-2-5	-6.47545
	tDR-50:75-Ala-CGC-1-M4	-6.79068
	tDR-50:75-Arg-ACG-1	-3.54827
	tDR-50:75-Gln-CTG-1-M2	-7.27522
	tDR-50:75-Gln-CTG-3-M2	-7.69919
	tDR-50:75-Gln-TTG-2	-8.46251
	tDR-50:75-Ile-AAT-1-M4	-7.63381
	tDR-50:75-Leu-AAG-1-M4	-6.34139
	tDR-50:75-Lys-TTT-3	-2.78311
	tDR-50:75-Phe-GAA-1	-7.14405
	tDR-50:75-Tyr-GTA-1-M2	-8.20817
	tDR-50:75-Tyr-GTA-2-M2	-8.51799
	tDR-50:75-Val-TAC-1-M2	-7.0082
	tDR-50:76-Ala-AGC-1	-7.28823
	tDR-50:76-Ala-AGC-10-M5	-6.83599
	tDR-50:76-Ala-CGC-1-M4	-1.33915
	tDR-50:76-Ala-TGC-1-M2	-6.91153
	tDR-50:76-Arg-ACG-1	-2.77532
	tDR-50:76-Arg-ACG-1-G24A	-3.7993
	tDR-50:76-Arg-ACG-1-G24C	-7.67599
	tDR-50:76-Arg-ACG-2	-2.50004
	tDR-50:76-Arg-ACG-2-G24A	-8.41052
	tDR-50:76-Arg-CCG-1-M2	-2.38859
	tDR-50:76-Cys-GCA-1-M7	-0.952166
	tDR-50:76-Cys-GCA-1-M8-U24A	-6.75584
	tDR-50:76-Cys-GCA-2-M6	-0.800668
	tDR-50:76-Gln-CTG-1-M2	-2.79386
	tDR-50:76-Gln-CTG-1-M2-U24A	-7.26287
	tDR-50:76-Gln-CTG-2	-2.44722
	tDR-50:76-Gln-CTG-2-U24A	-7.14853
	tDR-50:76-Gln-CTG-3-M2	-2.45916
	tDR-50:76-Gln-CTG-6-M3-C24A	-7.23253
	tDR-50:76-Gln-TTG-1-M2	-2.77288
	tDR-50:76-Gln-TTG-2	-3.04661
	tDR-50:76-Gln-TTG-2-U24A	-7.32384
	tDR-50:76-Glu-CTC-1-M7	-2.14965
	tDR-50:76-Gly-CCC-2	-1.46174
	tDR-50:76-Gly-GCC-1	-2.00893
	tDR-50:76-His-GTG-1	-2.24184
	tDR-50:76-Ile-AAT-1-M4	-2.29467
	tDR-50:76-Lys-TTT-1-M2-A20G	-3.24898
	tDR-50:76-Lys-TTT-2-M3	-7.37471
	tDR-50:76-Lys-TTT-3	-2.38274
	tDR-50:76-Lys-TTT-3-G24C	-7.23042
	tDR-50:76-Pro-AGG-1-M8	-2.56991
	tDR-50:76-Thr-AGT-1-M2	-2.21056
	tDR-50:76-Thr-AGT-1-M2-U24A	-2.48798
	tDR-50:76-Thr-AGT-1-M2-U24C	-7.95176
	tDR-50:76-Thr-AGT-2-M3	-2.5452
	tDR-50:76-Thr-AGT-4	-7.38318
	tDR-50:76-Val-TAC-1-M2	-1.86055
	tDR-50:76-iMet-CAT-1	-1.67125
	tDR-50:T2-Tyr-GTA-2-1	-7.67453
	tDR-50:T3-Thr-AGT-1-1	-1.50993
	tDR-50:T4-Tyr-GTA-2-1	-1.91406
	tDR-50:T8-Lys-CTT-2-1	-6.75996
	tDR-50:T9-Tyr-GTA-8-1	-6.24885
	tDR-51:75-Gln-TTG-1-M2	-7.8826
	tDR-51:75-Gln-TTG-2	-7.31339
	tDR-51:76-Arg-ACG-1-M2	-2.11803
	tDR-51:76-Arg-CCG-2	-6.56271
	tDR-51:76-Arg-TCT-3	-6.53574
	tDR-51:76-Gln-CTG-1-M2	-1.76416
	tDR-51:76-Gln-CTG-2	-1.93061
	tDR-51:76-Gln-CTG-2-U23A	-7.28467
	tDR-51:76-Gln-CTG-3-M2	-1.57775
	tDR-51:76-Gln-TTG-1-M2	-2.0061
	tDR-51:76-Gln-TTG-2	-2.0931
	tDR-51:76-Pro-AGG-1-M8	-7.04705
	tDR-51:76-Thr-AGT-1-M2	-1.62951
	tDR-51:76-Trp-CCA-1-M3	-7.4556
	tDR-51:76-Val-CAC-2	-6.89522
	tDR-51:76-Val-CAC-3	-6.48134
	tDR-51:76-Val-TAC-1-M2	-6.94211
	tDR-51:76-iMet-CAT-1	-1.94023
	tDR-51:T2-Arg-ACG-2-4	-7.06169
	tDR-52:T11-Gln-CTG-1-4	-6.53724
	tDR-52:T12-Arg-CCT-4-1	-6.19302
	tDR-52:75-Gln-CTG-1-M2	-3.215
	tDR-52:76-Ala-AGC-2-M3	-2.1695
	tDR-52:76-Ala-CGC-1-M4	-1.37938
	tDR-52:76-Ala-CGC-3-M2	-0.856672
	tDR-52:76-Arg-ACG-1-M2	-2.18801
	tDR-52:76-Gln-CTG-1-M2	-1.7982
	tDR-52:76-Gln-CTG-2	-1.9472
	tDR-52:76-Gln-CTG-2-U22A	-7.19822
	tDR-52:76-Gln-CTG-3-M2	-2.20713
	tDR-52:76-Gln-CTG-3-M2-U22A	-6.11723
	tDR-52:76-Gln-CTG-6-M3-C22G	-7.43953
	tDR-52:76-Gln-TTG-1-M2	-1.93541
	tDR-52:76-Gln-TTG-2	-1.7667
	tDR-52:76-Ile-TAT-2	-6.80539
	tDR-52:76-Leu-CAG-1	-7.02502
	tDR-52:76-Pro-AGG-1-M8	-1.72114
	tDR-52:76-Thr-AGT-1-M2	-1.57065
	tDR-52:76-Thr-AGT-2-M3	-1.96573
	tDR-52:76-Thr-TGT-2	-7.53729
	tDR-52:76-Thr-TGT-4-M3	-1.94164
	tDR-52:76-Thr-TGT-4-M3-U22A	-6.49017
	tDR-52:76-Trp-CCA-2	-7.95358
	tDR-53:75-Gln-TTG-1-M2	-8.16124
	tDR-53:75-Val-AAC-1-M5	-7.03058
	tDR-53:76-Ala-AGC-1	-6.9837
	tDR-53:76-Ala-AGC-2-M3	-2.04991
	tDR-53:76-Ala-CGC-1-M4	-1.26871
	tDR-53:76-Ala-CGC-1-M4-A21G	-6.53875
	tDR-53:76-Ala-CGC-3-M2	-1.07314
	tDR-53:76-Ala-TGC-1-M2	-7.45186
	tDR-53:76-Arg-ACG-1-M2	-1.76025
	tDR-53:76-Gln-CTG-1-M2	-1.95107
	tDR-53:76-Gln-CTG-2	-1.74762
	tDR-53:76-Gln-CTG-3-M2	-2.26898
	tDR-53:76-Gln-CTG-6-M3-C21A	-8.07164
	tDR-53:76-Gln-CTG-6-M3-C21G	-6.5744
	tDR-53:76-Gln-TTG-1-M2	-2.23673
	tDR-53:76-Gly-CCC-2	-1.46852
	tDR-53:76-Gly-GCC-1	-1.17132
	tDR-53:76-Ile-AAT-2-M3	-6.69772
	tDR-53:76-Leu-TAA-1	-6.46884
	tDR-53:76-Phe-GAA-1	-2.17725
	tDR-53:76-Pro-AGG-1-M8	-1.41283
	tDR-53:76-Ser-CGA-1	-6.7999
	tDR-53:76-Thr-AGT-1-M2	-1.4904
	tDR-53:76-Thr-AGT-2-M3	-1.50324
	tDR-53:76-Thr-AGT-4	-6.82478
	tDR-53:76-Thr-TGT-4-M3	-1.91622
	tDR-53:76-Thr-TGT-4-M3-U21A	-6.28909
	tDR-53:76-Val-AAC-1-M5	-1.4492
	tDR-54:76-Ala-AGC-11-M2	-6.79033
	tDR-54:76-Ala-CGC-1-M4	-1.15104
	tDR-54:76-Ala-CGC-3-M2	-1.04682
	tDR-54:76-Arg-ACG-1-M2	-1.60349
	tDR-54:76-Arg-ACG-1-M2-G20A	-2.02863
	tDR-54:76-Cys-GCA-2-M7	-1.12159
	tDR-54:76-Gln-CTG-1-M2	-1.96398
	tDR-54:76-Gln-CTG-2	-2.21968
	tDR-54:76-Gln-CTG-3-M2	-1.82889
	tDR-54:76-Gln-TTG-1-M2	-2.05515
	tDR-54:76-Leu-CAG-1	-6.8731
	tDR-54:76-Pro-AGG-1-M8	-1.29359
	tDR-54:76-Thr-AGT-1-M2	-1.60943
	tDR-54:76-Thr-AGT-2-M3	-1.63077
	tDR-54:76-Thr-TGT-3	-6.39286
	tDR-54:76-Trp-CCA-2	-7.12872
	tDR-54:76-Tyr-GTA-1-M2	-7.6031
	tDR-54:76-Tyr-GTA-2-M2	-2.43332
	tDR-54:76-Tyr-GTA-3-M2	-7.18309
	tDR-54:76-iMet-CAT-1	-1.75877
	tDR-54:T12-Arg-CCT-4-1	-6.36797
	tDR-55:75-Leu-AAG-1-M4	-6.65658
	tDR-55:76-Arg-ACG-1-M2	-1.39194
	tDR-55:76-Cys-GCA-1-M9	-1.61908
	tDR-55:76-Cys-GCA-2-M7	-1.15692
	tDR-55:76-Gln-CTG-1-M2	-1.56503
	tDR-55:76-Gln-TTG-1-M2	-1.56645
	tDR-55:76-Phe-GAA-2-M3	-6.5429
	tDR-55:76-Pro-AGG-1-M8	-1.08126
	tDR-55:76-Val-CAC-2	-6.57255
	tDR-55:76-iMet-CAT-1	-1.20305
	tDR-55:T2-Pro-AGG-1-1	-6.4713
	tDR-56:T8-Leu-CAA-1-1	-6.2321
	tDR-56:75-Gln-TTG-1-M2	-7.23139
	tDR-56:75-Gly-GCC-2	-6.15504
	tDR-56:75-Leu-AAG-1-M4	-1.96438
	tDR-56:76-Ala-CGC-1-M4	-1.05983
	tDR-56:76-Ala-TGC-1-M2	-6.55238
	tDR-56:76-Arg-ACG-1-M2	-1.72131
	tDR-56:76-Arg-ACG-1-M2-G18C	-6.95044
	tDR-56:76-Arg-ACG-1-M2-U16G	-7.44122
	tDR-56:76-Cys-GCA-2-M7	-0.941534
	tDR-56:76-Cys-GCA-2-M8-U18A	-6.48871
	tDR-56:76-Gln-CTG-1-M2	-1.86449
	tDR-56:76-Gln-CTG-1-M2-U18G	-7.61209
	tDR-56:76-Gln-TTG-1-M2	-2.02848
	tDR-56:76-Gly-CCC-2	-1.66487
	tDR-56:76-Gly-GCC-1	-0.712968
	tDR-56:76-Ile-TAT-2	-6.40281
	tDR-56:76-Leu-AAG-1-M4	-0.820039
	tDR-56:76-Lys-TTT-6-M2	-6.95215
	tDR-56:76-Pro-AGG-1-M8	-1.44742
	tDR-56:76-Ser-TGA-1	-6.5472
	tDR-56:76-Thr-AGT-1-M2	-1.44738
	tDR-56:76-Thr-AGT-2-M3	-1.77421
	tDR-56:76-Thr-TGT-4-M3	-1.79676
	tDR-56:76-Tyr-GTA-2-M2	-2.44195
	tDR-56:76-iMet-CAT-1	-2.08947
	tDR-56:76-iMet-CAT-1-U17C	-7.33823
	tDR-56:T16-Tyr-GTA-2-1	-6.00725
	tDR-57:75-Ala-CGC-3-M2	-6.16182
	tDR-57:75-Arg-ACG-1-M2	-7.3667
	tDR-57:75-Thr-AGT-1-M2	-6.49213
	tDR-57:76-Ala-AGC-11-M2	-6.79269
	tDR-57:76-Ala-AGC-8	-7.05298
	tDR-57:76-Ala-CGC-1-M4	-1.27686
	tDR-57:76-Ala-CGC-1-M4-A17G	-6.00517
	tDR-57:76-Ala-CGC-4	-6.62885
	tDR-57:76-Arg-ACG-1-M2	-1.89649
	tDR-57:76-Arg-TCG-1	-6.11023
	tDR-57:76-Gln-CTG-1-M2	-1.74783
	tDR-57:76-Gln-CTG-2	-1.73141
	tDR-57:76-Gln-CTG-2-U17A	-6.79944
	tDR-57:76-Gln-CTG-3-M2	-2.13069
	tDR-57:76-Gln-CTG-6-M3-C17A	-7.24995
	tDR-57:76-Gln-TTG-1-M2	-2.03283
	tDR-57:76-Gly-GCC-1	-1.17348
	tDR-57:76-Leu-AAG-1-M5	-1.19282
	tDR-57:76-Leu-AAG-5	-7.75249
	tDR-57:76-Leu-CAG-1	-6.90007
	tDR-57:76-Pro-AGG-1-M8	-1.38881
	tDR-57:76-Ser-CGA-1	-6.69943
	tDR-57:76-Thr-AGT-1-M2	-1.78376
	tDR-57:76-Thr-AGT-1-M2-U17A	-7.60334
	tDR-57:76-Thr-AGT-2-M3	-2.03008
	tDR-57:76-Thr-AGT-4	-6.47976
	tDR-57:76-Val-AAC-1-M5	-1.66107
	tDR-57:T16-Tyr-GTA-2-1	-6.49262
	tDR-58:75-Ala-CGC-1-M6	-1.91594
	tDR-58:75-Gln-TTG-1-M3	-7.71599
	tDR-58:75-Leu-CAA-1-M5	-8.01986
	tDR-58:75-Pro-AGG-1-M8	-1.98655
	tDR-58:75-Ser-TGA-4	-6.05331
	tDR-58:75-Thr-AGT-1-M2	-7.87119
	tDR-58:75-Thr-TGT-4-M3	-7.74152
	tDR-58:75-Val-AAC-1-M6	-2.01787
	tDR-58:76-Ala-AGC-2-M5	-2.13951
	tDR-58:76-Ala-AGC-4	-1.72196
	tDR-58:76-Ala-CGC-1-M6	-1.22279
	tDR-58:76-Ala-CGC-1-M6-A16C	-6.79983
	tDR-58:76-Ala-CGC-1-M6-A16G	-1.83392
	tDR-58:76-Ala-CGC-1-M6-U13G	-6.92475
	tDR-58:76-Arg-ACG-1-M2	-2.4245
	tDR-58:76-Arg-TCG-1	-7.81137
	tDR-58:76-Cys-GCA-1-M10-U16A	-6.01205
	tDR-58:76-Cys-GCA-2-M7	-0.721525
	tDR-58:76-Cys-GCA-2-M8-U16G	-6.4713
	tDR-58:76-Gln-CTG-1-M2	-1.98074
	tDR-58:76-Gln-CTG-1-M2-U16G	-7.47932
	tDR-58:76-Gln-CTG-1-M3-U16C	-7.08179
	tDR-58:76-Gln-CTG-2-M3	-1.75117
	tDR-58:76-Gln-TTG-1-M3	-2.257
	tDR-58:76-Gly-CCC-2	-1.81794
	tDR-58:76-Gly-GCC-1	-1.14223
	tDR-58:76-Ile-AAT-1-M4	-2.08557
	tDR-58:76-Leu-AAG-1-M6	-1.26042
	tDR-58:76-Leu-CAA-1-M5	-1.75858
	tDR-58:76-Leu-CAG-1	-2.24095
	tDR-58:76-Lys-TTT-6-M2	-6.38175
	tDR-58:76-Pro-AGG-1-M8	-1.41392
	tDR-58:76-Pro-AGG-1-M8-C16U	-7.05212
	tDR-58:76-Ser-AGA-1-M6-G16A	-7.15421
	tDR-58:76-Ser-TGA-4	-1.1257
	tDR-58:76-Thr-AGT-1-M2	-2.20238
	tDR-58:76-Thr-AGT-2-M3	-2.21487
	tDR-58:76-Thr-TGT-4-M3	-1.89752
	tDR-58:76-Thr-TGT-4-M3-U16A	-7.22163
	tDR-58:76-Trp-CCA-1-M4	-2.41855
	tDR-58:76-Tyr-GTA-2-M3	-2.47406
	tDR-58:76-Tyr-GTA-3-M2	-3.28047
	tDR-58:76-Val-AAC-1-M6	-1.6506
	tDR-58:76-iMet-CAT-1-M3	-1.8186
	tDR-58:T16-Tyr-GTA-2-1	-1.83008
	tDR-58:T2-Tyr-GTA-2-1	-7.31185
	tDR-59:75-Ala-AGC-2-M5	-7.19899
	tDR-59:75-Ala-CGC-1-M6	-1.52084
	tDR-59:75-Cys-GCA-2-M7	-6.19062
	tDR-59:75-Pro-AGG-1-M8	-2.19782
	tDR-59:75-Thr-AGT-2-M3	-8.01072
	tDR-59:75-Thr-TGT-4-M3	-8.05903
	tDR-59:75-iMet-CAT-1-M3	-7.97474
	tDR-59:76-Ala-AGC-10-M8	-6.47082
	tDR-59:76-Ala-AGC-2-M5	-1.1302
	tDR-59:76-Ala-AGC-4	-1.95543
	tDR-59:76-Ala-CGC-1-M6	-1.24926
	tDR-59:76-Ala-CGC-1-M6-C17U	-6.1773
	tDR-59:76-Ala-CGC-1-M6-C2U	-5.92074
	tDR-59:76-Arg-ACG-1-M2	-2.21357
	tDR-59:76-Asn-GTT-2-M5	-2.08278
	tDR-59:76-Asn-GTT-2-M5-G15A	-7.14527
	tDR-59:76-Cys-GCA-2-M7	-0.89644
	tDR-59:76-Cys-GCA-2-M8-U15G	-6.59468
	tDR-59:76-Gln-CTG-1-M2	-1.99884
	tDR-59:76-Gln-CTG-1-M2-A12G	-6.60388
	tDR-59:76-Gln-CTG-2-M3	-2.24416
	tDR-59:76-Gln-CTG-6-M4-C15G	-7.54129
	tDR-59:76-Gln-TTG-1-M3	-2.25842
	tDR-59:76-Gly-CCC-2	-1.49633
	tDR-59:76-Gly-GCC-1	-1.0695
	tDR-59:76-His-GTG-1-M2	-1.81697
	tDR-59:76-Ile-AAT-1-M4	-2.46532
	tDR-59:76-Leu-AAG-1-M6-A15G	-6.84754
	tDR-59:76-Leu-CAA-1-M5	-1.85465
	tDR-59:76-Phe-GAA-1-M4	-2.32836
	tDR-59:76-Pro-AGG-1-M8	-1.47378
	tDR-59:76-Ser-CGA-1-M3	-2.02028
	tDR-59:76-Ser-TGA-4	-0.877556
	tDR-59:76-Thr-AGT-1-M2	-1.99006
	tDR-59:76-Thr-AGT-1-M2-U15A	-2.35779
	tDR-59:76-Thr-AGT-2-M3	-2.02529
	tDR-59:76-Thr-AGT-2-M3-U15G	-7.29581
	tDR-59:76-Thr-CGT-1	-6.78744
	tDR-59:76-Thr-CGT-2-M2	-2.1222
	tDR-59:76-Thr-TGT-1	-2.27508
	tDR-59:76-Thr-TGT-4-M3	-1.71447
	tDR-59:76-Thr-TGT-4-M3-U15A	-7.51158
	tDR-59:76-Trp-CCA-1-M4	-2.46151
	tDR-59:76-Tyr-GTA-1-M2	-2.37861
	tDR-59:76-Tyr-GTA-2-M3	-2.32044
	tDR-59:76-Val-AAC-1-M6	-1.93685
	tDR-59:76-Val-TAC-1-M3	-2.16368
	tDR-59:76-iMet-CAT-1-M3-U14C	-7.14047
	tDR-59:T8-Leu-CAA-1-1	-6.80621
	tDR-59:T8-Leu-CAA-4-1	-6.46581
	tDR-5:35-Lys-TTT-3-M3	-6.66346
	tDR-60:T2-Lys-CTT-2-1	-4.40317
	tDR-60:75-Ala-AGC-2-M5	-6.94754
	tDR-60:75-Cys-GCA-2-M7	-6.11663
	tDR-60:75-Gln-CTG-1-M5	-3.01751
	tDR-60:75-Gln-TTG-1-M3	-4.65178
	tDR-60:75-Leu-CAA-1-M5	-3.64682
	tDR-60:75-Leu-CAG-1	-7.55529
	tDR-60:75-Lys-CTT-1-M5	-2.77152
	tDR-60:75-Lys-TTT-3-M2	-2.48097
	tDR-60:75-Pro-AGG-1-M8	-1.91574
	tDR-60:75-Thr-AGT-1-M2	-3.29172
	tDR-60:75-Thr-AGT-2-M4	-3.34895
	tDR-60:75-Thr-TGT-1	-7.76069
	tDR-60:75-Trp-CCA-1-M5	-7.62845
	tDR-60:75-iMet-CAT-1-M3	-6.94373
	tDR-60:76-Ala-AGC-2-M5	-1.55443
	tDR-60:76-Ala-AGC-4	-2.05963
	tDR-60:76-Ala-AGC-5-M3	-7.30582
	tDR-60:76-Ala-CGC-1-M6	-1.3094
	tDR-60:76-Ala-CGC-1-M6-A14U	-6.99824
	tDR-60:76-Ala-CGC-1-M6-C2U	-6.00997
	tDR-60:76-Ala-CGC-1-M6-U11G	-6.53095
	tDR-60:76-Arg-ACG-1-M2	-2.25577
	tDR-60:76-Cys-GCA-1-M9	-0.933131
	tDR-60:76-Cys-GCA-2-M7	-0.649133
	tDR-60:76-Cys-GCA-2-M8-U14G	-6.25007
	tDR-60:76-Gln-CTG-1-M5	-1.93434
	tDR-60:76-Gln-CTG-1-M5-U14A	-2.15528
	tDR-60:76-Gln-TTG-1-M3	-2.23578
	tDR-60:76-Gln-TTG-1-M7-A11G	-7.15328
	tDR-60:76-Gly-CCC-2	-1.59535
	tDR-60:76-Gly-GCC-1	-1.0749
	tDR-60:76-Gly-GCC-1-G12C	-6.09342
	tDR-60:76-Ile-AAT-1-M5	-2.24276
	tDR-60:76-Ile-AAT-1-M6-A14G	-7.32095
	tDR-60:76-Leu-AAG-1-M6	-1.41943
	tDR-60:76-Leu-AAG-1-M6-A14G	-6.54242
	tDR-60:76-Leu-CAA-1-M5	-1.96181
	tDR-60:76-Leu-CAG-1	-2.34796
	tDR-60:76-Leu-TAA-1	-2.25658
	tDR-60:76-Leu-TAG-2	-7.35548
	tDR-60:76-Lys-CTT-1-M5	-2.33316
	tDR-60:76-Lys-CTT-1-M5-G12A	-7.66342
	tDR-60:76-Lys-CTT-1-M5-G12U	-7.97367
	tDR-60:76-Lys-CTT-1-M5-G14C	-7.44948
	tDR-60:76-Lys-CTT-1-M6-U9C	-8.62983
	tDR-60:76-Lys-CTT-1-M7-G14A	-2.67957
	tDR-60:76-Lys-TTT-3-M2	-2.16571
	tDR-60:76-Phe-GAA-1-M4	-1.96188
	tDR-60:76-Pro-AGG-1-M8	-1.6004
	tDR-60:76-Pro-AGG-1-M8-C14A	-2.14212
	tDR-60:76-Pro-AGG-1-M8-C3U	-7.17398
	tDR-60:76-Ser-CGA-1-M3	-2.44887
	tDR-60:76-Ser-GCT-2	-2.3172
	tDR-60:76-Ser-GCT-3-M4-G14A	-7.42839
	tDR-60:76-Ser-TGA-4	-1.26616
	tDR-60:76-Thr-AGT-1-M2	-2.39798
	tDR-60:76-Thr-AGT-1-M2-U14C	-8.14884
	tDR-60:76-Thr-AGT-2-M4	-2.57796
	tDR-60:76-Thr-AGT-2-M4-U14C	-7.35919
	tDR-60:76-Thr-AGT-2-M4-U14G	-8.03996
	tDR-60:76-Thr-CGT-2-M2	-2.49224
	tDR-60:76-Thr-TGT-1-U14A	-7.44038
	tDR-60:76-Thr-TGT-3-M4	-1.90663
	tDR-60:76-Thr-TGT-3-M4-U14C	-7.26398
	tDR-60:76-Thr-TGT-3-M4-U14G	-7.97649
	tDR-60:76-Trp-CCA-1-M5	-2.98226
	tDR-60:76-Tyr-GTA-1-M5	-2.29633
	tDR-60:76-Tyr-GTA-3-M2	-2.47024
	tDR-60:76-Val-AAC-1-M6	-1.63358
	tDR-60:76-Val-CAC-3	-6.68838
	tDR-60:76-Val-TAC-1-M3	-2.15128
	tDR-60:76-iMet-CAT-1-M3	-2.11455
	tDR-60:T15-Tyr-GTA-2-1	-7.17297
	tDR-60:T6-Pro-TGG-2-1	-6.05796
	tDR-60:T9-Tyr-GTA-8-1	-6.24359
	tDR-61:T9-Lys-CTT-2-1	-6.59384
	tDR-61:75-Ala-AGC-2-M5	-4.1429
	tDR-61:75-Cys-GCA-2-M7	-6.16816
	tDR-61:75-Gln-CTG-1-M5	-3.67223
	tDR-61:75-Gln-TTG-1-M3	-8.47257
	tDR-61:75-Leu-CAA-1-M5	-4.58948
	tDR-61:75-Leu-CAG-1	-7.38992
	tDR-61:75-Lys-CTT-1-M5	-2.85517
	tDR-61:75-Lys-TTT-3-M2	-2.35639
	tDR-61:75-Phe-GAA-1-M4	-7.0425
	tDR-61:75-Pro-AGG-1-M8	-1.90921
	tDR-61:75-Trp-CCA-1-M5	-7.67206
	tDR-61:75-Val-TAC-1-M3	-7.87912
	tDR-61:76-Ala-AGC-2-M5	-2.18638
	tDR-61:76-Ala-AGC-2-M5-A13G	-7.16749
	tDR-61:76-Ala-AGC-9-M5	-7.4745
	tDR-61:76-Ala-CGC-1-M6	-1.83891
	tDR-61:76-Ala-CGC-1-M6-U10G	-7.39603
	tDR-61:76-Ala-CGC-4	-1.46856
	tDR-61:76-Arg-ACG-1-M2	-2.23215
	tDR-61:76-Asn-ATT-1-M9	-1.81003
	tDR-61:76-Asp-GTC-1-M4	-2.00475
	tDR-61:76-Cys-GCA-2-M7	-1.157
	tDR-61:76-Gln-CTG-1-M5	-1.9825
	tDR-61:76-Gln-CTG-1-M6-U13C	-7.52759
	tDR-61:76-Gln-TTG-1-M3	-2.26749
	tDR-61:76-Glu-TTC-1	-7.11167
	tDR-61:76-Gly-CCC-2	-2.36422
	tDR-61:76-Gly-GCC-1	-2.21685
	tDR-61:76-Ile-AAT-1-M5	-2.36375
	tDR-61:76-Leu-AAG-1-M6	-1.54043
	tDR-61:76-Leu-AAG-5	-7.3159
	tDR-61:76-Leu-CAA-1-M5	-2.21514
	tDR-61:76-Leu-CAA-5-M2	-6.36462
	tDR-61:76-Leu-CAG-1	-2.41334
	tDR-61:76-Lys-CTT-1-M5	-2.33224
	tDR-61:76-Lys-CTT-1-M5-G11A	-7.33974
	tDR-61:76-Lys-CTT-1-M5-G11U	-7.61145
	tDR-61:76-Lys-CTT-1-M5-G13C	-7.37177
	tDR-61:76-Lys-TTT-3-M2	-2.2821
	tDR-61:76-Lys-TTT-3-M2-G11U	-7.40223
	tDR-61:76-Lys-TTT-3-M2-G13C	-7.25043
	tDR-61:76-Pro-AGG-1-M8	-1.79737
	tDR-61:76-Pro-AGG-1-M8-C13A	-2.23184
	tDR-61:76-Pro-AGG-1-M8-C13G	-7.2494
	tDR-61:76-Pro-AGG-1-M8-C15U	-6.12611
	tDR-61:76-Ser-AGA-1-M6-G13A	-7.24417
	tDR-61:76-Thr-AGT-1-M2	-2.1297
	tDR-61:76-Thr-AGT-2-M4	-2.27568
	tDR-61:76-Thr-AGT-2-M4-U13A	-6.71138
	tDR-61:76-Thr-TGT-2-M5	-2.16424
	tDR-61:76-Thr-TGT-2-M5-U13A	-8.07644
	tDR-61:76-Tyr-GTA-1-M5	-2.84361
	tDR-61:76-Tyr-GTA-1-M5-G12C	-7.16969
	tDR-61:76-Val-AAC-1-M7	-2.65037
	tDR-61:76-Val-AAC-1-M8-A11G	-8.20736
	tDR-61:76-Val-TAC-1-M3	-2.46297
	tDR-61:T15-Tyr-GTA-2-1	-6.79951
	tDR-61:T2-Arg-ACG-2-4	-7.33273
	tDR-61:T3-Leu-CAG-2-2	-6.09299
	tDR-61:T3-Thr-AGT-1-1	-6.83404
	tDR-61:T8-Leu-CAA-1-1	-6.51757
	tDR-61:T8-Leu-CAA-4-1	-6.91153
	tDR-61:T9-Pro-AGG-2-6	-6.19571
	tDR-61:T9-Tyr-GTA-8-1	-6.05331
	tDR-62:76-Ala-AGC-2-M5	-2.01572
	tDR-62:76-Ala-CGC-1-M6	-1.54565
	tDR-62:76-Ala-TGC-5-M2	-7.24951
	tDR-62:76-Arg-ACG-1-M2	-2.51858
	tDR-62:76-Arg-TCG-1	-6.5744
	tDR-62:76-Asp-GTC-1-M4	-2.02951
	tDR-62:76-Gln-CTG-1-M5	-2.00458
	tDR-62:76-Gln-CTG-1-M6-U12C	-7.15785
	tDR-62:76-Gln-TTG-1-M3	-2.26964
	tDR-62:76-Glu-CTC-1-M11	-1.60802
	tDR-62:76-Glu-TTC-1	-7.43513
	tDR-62:76-Gly-CCC-2	-4.45383
	tDR-62:76-Gly-GCC-1	-1.69329
	tDR-62:76-Ile-AAT-1-M5	-2.25883
	tDR-62:76-Leu-AAG-1-M6	-1.69606
	tDR-62:76-Lys-CTT-1-M5	-2.2063
	tDR-62:76-Lys-TTT-1-M3-A8G	-4.22437
	tDR-62:76-Lys-TTT-3-M2	-2.0953
	tDR-62:76-Pro-AGG-1-M8	-1.70116
	tDR-62:76-Pro-AGG-1-M8-C12U	-7.35505
	tDR-62:76-SeC-TCA-1	-6.83949
	tDR-62:76-Ser-GCT-2	-6.27307
	tDR-62:76-Thr-AGT-1-M2	-2.1918
	tDR-62:76-Thr-AGT-2-M4	-2.61098
	tDR-62:76-Thr-TGT-2-M5	-2.00311
	tDR-62:76-Val-AAC-1-M7	-2.13681
	tDR-62:T16-Tyr-GTA-2-1	-7.35686
	tDR-63:T6-Pro-TGG-2-1	-6.31496
	tDR-63:T15-Leu-CAG-2-2	-6.4149
	tDR-63:T16-Tyr-GTA-2-1	-6.59927
	tDR-64:T12-Arg-CCT-4-1	-6.56475
	tDR-64:T15-Leu-CAG-2-2	-6.69014
	tDR-66:T12-Arg-CCT-4-1	-6.47348
	tDR-66:T15-Leu-CAG-2-2	-6.18526
	tDR-67:T12-Arg-ACG-2-1	-6.45079
	tDR-67:T9-Thr-TGT-3-1	-6.24452
	tDR-67:T14-Lys-CTT-1-1	-6.02654
	tDR-67:T2-Asn-GTT-2-8	-6.16858
	tDR-67:T3-Leu-CAG-2-2	-6.80678
	tDR-68:T12-Met-CAT-3-1	-6.07458
	tDR-69:T2-Leu-CAG-2-2	-6.20048
	tDR-69:T4-Gly-GCC-1-1	-6.59998
	tDR-70:T3-Leu-CAG-2-2	-6.66495
	tDR-T1:T23-Leu-AAG-1-1	-6.30547
	tDR-T1:T31-Arg-CCT-2-1	-1.41199
	tDR-T1:T15-Pro-TGG-3-2	-6.93352
	tDR-7:36-Gly-GCC-1-M4	-6.43812
	tDR-7:75-Pro-AGG-2-M3-A27G	-7.67022
	tDR-7:76-Gln-CTG-1	-7.20038
	tDR-7:76-Pro-AGG-2-M3-A27G	-2.26465
	tDR-7:76-Pro-CGG-2	-7.33467
	tDR-8:33-Glu-TTC-1-M2	-6.20942
	tDR-8:38-Phe-GAA-1-M4	-7.45206
	tDR-8:40-Phe-GAA-1-M4	-6.62782
	tDR-8:44-Gly-TCC-2	-6.61425
	tDR-8:75-His-GTG-1	-8.02336
	tDR-8:75-Pro-AGG-2-M3-A26G	-7.14449
	tDR-8:76-Ala-AGC-4-A26G-A29G	-7.28135
	tDR-8:76-Gln-CTG-1	-7.99487
	tDR-8:76-Gly-GCC-1	-8.69106
	tDR-8:76-His-GTG-1	-2.82819
	tDR-8:76-His-GTG-1-A65G	-7.56092
	tDR-8:76-Phe-GAA-1	-7.60005
	tDR-8:76-Pro-AGG-2-M3-A26G	-2.24465
	tDR-8:76-Pro-CGG-2	-7.02205
	tDR-8:76-Pro-TGG-3	-3.09287
	tDR-9:76-His-GTG-1	-2.09883
	tDR-L2:T11-Val-AAC-1-4	-6.82701
	tDR-L2:T12-Val-AAC-1-4	-6.25237
	tDR-L1:T10-Ser-GCT-3-1	-5.96184
	tDR-L1:T13-Arg-CCT-4-1	-6.26971
	tDR-L1:T23-Leu-AAG-1-1	-6.71222
	tDR-L1:T3-Leu-CAG-2-2	-6.85727
	tDR-L1:T3-Pro-TGG-3-2	-6.10321
	tDR-L26:12-Lys-CTT-10-1-C21U-A31G-A35C	6.42398
	tDR-L2:T14-Thr-CGT-5-1-C88U	-1.82477
	tDR-L3:35-Lys-TTT-3-2	-6.67647
	tDR-L3:35-Lys-TTT-7-1	-6.26812
	tDR-L3:T11-Val-AAC-1-4	-6.88024
	tDR-L3:T12-Arg-CCT-4-1	-1.7113
	tDR-L3:T14-Lys-CTT-1-1	-6.66808
	tDR-L3:T14-Lys-CTT-1-1-G80A	-6.68753
	tDR-L3:T16-Pro-TGG-3-2	-6.21359
	tDR-L3:T18-Thr-TGT-4-1-G82A	-6.82435
	tDR-L3:T23-Leu-AAG-1-1	-6.26275
	tDR-L3:T4-Thr-TGT-2-1	-7.65563
	tDR-L3:T5-Ala-AGC-6-1-A46C	-6.61256
	tDR-L43:L6-Lys-CTT-10-1-C38U	6.6792
	tDR-L48:L6-Lys-CTT-10-1-C43U	6.89196
	tDR-L49:L1-Lys-CTT-10-1-C44U	-6.68583
	tDR-L4:35-Lys-TTT-3-2	-1.44713
	tDR-L4:35-Lys-TTT-3-4	-1.36022
	tDR-L4:35-Lys-TTT-7-1	-6.33922
	tDR-L4:T11-Met-CAT-3-1	-6.37719
	tDR-L4:T11-Val-AAC-1-4	-1.03682
	tDR-L4:T11-Gly-CCC-1-1	-6.40177
	tDR-L4:T12-Arg-CCT-4-1	-1.90168
	tDR-L4:T13-Arg-CCT-4-1	-1.3561
	tDR-L4:T14-Asn-GTT-2-7	-2.03207
	tDR-L4:T14-Asn-GTT-2-8	-1.29886
	tDR-L4:T14-Asn-GTT-3-1	-0.866505
	tDR-L4:T14-Lys-CTT-1-1	-1.13686
	tDR-L4:T14-Lys-CTT-1-1-G81A	-0.982139
	tDR-L4:T15-Pro-TGG-3-2	-6.69661
	tDR-L4:T15-Val-AAC-1-5	-6.35783
	tDR-L4:T2-Asn-GTT-2-1	-1.49922
	tDR-L4:T5-Gly-GCC-2-2	-7.40713
	tDR-L4:T8-Val-CAC-8-1-G4C-G26A-G27A	-6.44323
	tDR-L4:T9-Arg-CCT-4-1	-6.29541
	tDR-L4:intron29-Arg-TCT-3-1-G2U	-6.11217
	tDR-L51:L6-Lys-CTT-10-1-C46U	6.71877
	tDR-L52:L1-Lys-CTT-10-1-C47U	-6.29699
	tDR-L57:L6-Lys-CTT-10-1	1.54475
	tDR-L5:35-Lys-TTT-3-1	-6.17673
	tDR-L5:35-Lys-TTT-3-2	-6.37593
	tDR-L5:35-Lys-TTT-6-1	-6.75861
	tDR-L5:T7-Ser-GCT-2-1	-6.46867
	tDR-L5:T11-Leu-TAG-1-1	-6.98205
	tDR-L5:T12-Ala-TGC-1-1-G69C	-1.85032
	tDR-L5:T12-Leu-TAG-1-1	-1.80255
	tDR-L5:T13-Ala-TGC-1-1-G69C	-1.03275
	tDR-L5:T14-Lys-CTT-1-1-C1A-A2G	-2.25278
	tDR-L5:T15-Lys-CTT-1-1-C1A-A2G	-1.70612
	tDR-L5:T2-Lys-CTT-1-1-C1A-A2G-G82A	-1.99174
	tDR-L5:T4-Thr-TGT-2-1	-1.30919
	tDR-L5:T6-Thr-TGT-4-1	-1.62482
	tDR-L5:T8-Val-CAC-11-1-U32G	-5.99213
	tDR-L6:35-Ser-AGA-5-1	-6.43003
	tDR-L6:T8-Cys-GCA-15-1-G10U-A15G-C30A-G39A-C40G-U54C-A81C	-1.80711
	tDR-L6:T9-Cys-GCA-9-3-G1A-G2U-C4A-G10U-A15G-C30A-G39A-C40G	-1.52487
	tDR-L6:T10-Gly-CCC-4-1-C73A	-6.69093
	tDR-L6:T12-Arg-CCT-4-1	-6.94638
	tDR-L6:T12-Asn-GTT-10-1	-7.29562
	tDR-L6:T13-Tyr-GTA-5-5	-1.30088
	tDR-L6:T16-Pro-CGG-1-2	-6.35996
	tDR-L6:T17-Asp-GTC-1-1	-6.41848
	tDR-L6:T17-Asp-GTC-1-1-C87G-C90U	-6.65537
	tDR-L6:T17-Gly-GCC-1-1	-6.96908
	tDR-L6:T23-Leu-AAG-1-1	-6.04396
	tDR-L6:T3-Gly-GCC-1-1	-6.71094
	tDR-L6:T4-Gly-GCC-1-5	-6.71117
	tDR-L6:T9-Tyr-GTA-3-1-C1A-C45U	-6.87924
	tDR-L6:intron8-Tyr-GTA-3-1-C1A-C45U	6.38929
	tDR-L71:L6-Lys-CTT-10-1-U3A-U5C-G8A-D10C-C11A-C65U	6.63394
	tDR-L7:T13-Thr-TGT-6-1-I50G	-6.43647
	tDR-L7:T14-Asn-GTT-24-1	-6.06738
	tDR-L7:T14-Lys-CTT-2-2	-1.66379
	tDR-L8:T11-Asn-GTT-2-3	-6.06477
	tDR-T1:T16-Gly-GCC-1-1	-1.36945
	tDR-T1:T17-Gly-GCC-1-1	-6.97521
	tDR-T1:T19-Ser-TGA-1-1	-0.719945
	tDR-e11:76-Leu-AAG-1-M2	-6.73403
	tDR-e11:76-Leu-AAG-2	-7.49018
	tDR-e11:76-Leu-TAG-2	-6.49606
	tDR-e11:76-Ser-AGA-2-M3	-1.66017
	tDR-e11:76-Ser-AGA-2-M3-G38A	-7.06671
	tDR-e12:76-Leu-AAG-1-M2	-7.6364
	tDR-e12:76-Leu-CAA-1	-7.47291
	tDR-e12:76-Leu-TAG-2	-6.01476
	tDR-e12:76-Ser-AGA-2-M3	-1.54548
	tDR-e1:76-Ser-AGA-1-M2	-6.58005
	tDR-e22:76-Ser-AGA-1-M5	-7.2034
	tDR-e23:76-Ser-GCT-5	-6.75632
	tDR-e2:76-Leu-CAG-2	-7.22716
	tDR-intron11:T8-Leu-CAA-1-1	-6.41537
	tDR-intron1:intron24-Ile-TAT-1-1	-6.53346
	tDR-intron3:T8-Leu-CAA-1-1	-5.9309
	tDR-intron13:T8-Leu-CAA-1-1	-6.09145
	tDR-intron14:T8-Leu-CAA-1-1	-6.07657
	tDR-intron15:T8-Leu-CAA-1-1	-5.96184
	tDR-intron20:T15-Tyr-GTA-5-4-C1A-I6UGUAG	-7.02472
	tDR-intron20:T8-Leu-CAA-1-1	-6.2509
	tDR-intron21:T9-Tyr-GTA-8-1-C4A-I5CUGUAG	-6.50979

## Sheet: Bewo_GSD_Exs
	Feature	log2FoldChange
1	tDR-L1:33-His-GTG-1-5	5.78631
2	tDR-10:33-Glu-TTC-9-M7	7.54748
3	tDR-10:75-His-GTG-1	-6.84188
4	tDR-10:76-His-GTG-1	-8.13461
5	tDR-11:25-Lys-TTT-12-A11G	-1.85259
6	tDR-11:32-Glu-CTC-1-M2	-7.58677
7	tDR-11:32-iMet-CAT-1-M2	-2.48149
8	tDR-11:33-Glu-TTC-9-M7	6.32239
9	tDR-12:32-Glu-CTC-1-M2	-8.73587
10	tDR-12:32-Glu-TTC-3-M5	-7.99058
11	tDR-12:32-Glu-TTC-9-M7	-7.48838
12	tDR-12:32-His-GTG-1	-7.40135
13	tDR-12:32-Thr-CGT-6-M3	-4.19678
14	tDR-12:33-Glu-TTC-1-M2	-6.49842
15	tDR-12:33-Glu-TTC-9-M7	6.46611
16	tDR-12:33-His-GTG-1	1.39399
17	tDR-12:34-His-GTG-1	-1.41006
18	tDR-12:35-Glu-CTC-1-M2	6.22512
19	tDR-12:41-His-GTG-1	-7.51016
20	tDR-12:71-Pro-AGG-2-M3-A22G	5.66991
21	tDR-12:73-His-GTG-1	-2.54075
22	tDR-12:74-Glu-TTC-2	7.03729
23	tDR-12:74-His-GTG-1	-0.905129
24	tDR-12:75-Glu-TTC-2	1.52514
25	tDR-12:75-His-GTG-1	-1.67561
26	tDR-12:76-Glu-TTC-2	-7.23359
27	tDR-12:76-His-GTG-1	-4.7964
28	tDR-13:32-Glu-CTC-1-M2	-9.57817
29	tDR-13:32-Glu-TTC-3-M5	-7.03954
30	tDR-13:32-Glu-TTC-9-M8	-7.47166
31	tDR-13:33-Glu-TTC-1-M2	-7.06304
32	tDR-13:33-Glu-TTC-9-M8	6.78583
33	tDR-13:36-Glu-CTC-1-M2	6.44149
34	tDR-13:74-His-GTG-1	2.52948
35	tDR-13:75-Glu-TTC-2	6.16153
36	tDR-13:75-His-GTG-1	1.70429
37	tDR-13:76-His-GTG-1	-2.02816
38	tDR-13:T1-His-GTG-1-7	5.67598
39	tDR-14:30-Glu-CTC-1-M2	-6.30561
40	tDR-14:30-Glu-TTC-3-M5	-3.7116
41	tDR-14:31-Glu-CTC-1-M2	-10.3924
42	tDR-14:31-Glu-TTC-1-M2	-7.53623
43	tDR-14:31-Glu-TTC-3-M5	-6.64721
44	tDR-14:31-Glu-TTC-9-M9	-9.55241
45	tDR-14:32-Glu-CTC-1-M2	-6.40655
46	tDR-14:32-Glu-CTC-1-M2-G4A	-6.61624
47	tDR-14:32-Glu-TTC-1-M2	-11.2781
48	tDR-14:32-Glu-TTC-3-M5	-5.84676
49	tDR-14:32-Glu-TTC-9-M9	-4.7826
50	tDR-14:32-Ile-AAT-2-M6	-6.73769
51	tDR-14:32-Ile-AAT-8	-6.57971
52	tDR-14:32-Lys-CTT-1-M3	-8.8639
53	tDR-14:32-Lys-CTT-2-M4	-9.46904
54	tDR-14:32-Thr-CGT-6-M3	-5.19665
55	tDR-14:33-Arg-CCG-1	-8.44071
56	tDR-14:33-Glu-CTC-1-M2	-0.354684
57	tDR-14:33-Glu-TTC-1-M2	-5.16376
58	tDR-14:33-Glu-TTC-3-M5	-7.19515
59	tDR-14:33-Glu-TTC-9-M9	1.52818
60	tDR-14:33-Lys-CTT-2-M3	-1.36032
61	tDR-14:33-Pro-AGG-1-M5	-8.11911
62	tDR-14:34-Glu-TTC-1-M2	-8.02117
63	tDR-14:34-Thr-CGT-6-M3	5.82453
64	tDR-14:35-Glu-CTC-1-M2	1.87359
65	tDR-14:35-Glu-TTC-1-M2	-2.51204
66	tDR-14:36-Asp-GTC-2-M2	6.2755
67	tDR-14:36-Glu-CTC-1-M3-U22C	5.63403
68	tDR-14:36-Glu-TTC-1-M2	0.992639
69	tDR-14:36-Glu-TTC-3-M5	1.2914
70	tDR-14:41-His-GTG-1	-3.10819
71	tDR-14:48-Gly-GCC-1-M3	-7.11223
72	tDR-14:56-Gln-CTG-1-M2	-2.52041
73	tDR-14:56-His-GTG-1	-6.6137
74	tDR-14:71-Lys-CTT-2	5.67371
75	tDR-14:72-His-GTG-1	-6.80522
76	tDR-14:73-Gln-CTG-3	5.71085
77	tDR-14:73-His-GTG-1	-2.75217
78	tDR-14:74-Glu-TTC-2	6.59817
79	tDR-14:75-Glu-CTC-1	-1.29153
80	tDR-14:75-His-GTG-1	-0.964945
81	tDR-14:76-Glu-CTC-1	-6.64882
82	tDR-14:76-Glu-TTC-2	-6.4662
83	tDR-14:76-His-GTG-1	-4.16572
84	tDR-14:T1-His-GTG-1-7	-1.24774
85	tDR-15:32-Glu-CTC-1-M2	-4.51032
86	tDR-15:32-Thr-CGT-6-M3	-8.54491
87	tDR-15:35-Glu-CTC-1-M2	6.7724
88	tDR-15:36-Glu-CTC-1-M2	2.36652
89	tDR-15:75-His-GTG-1	-1.21825
90	tDR-15:76-His-GTG-1	-8.89145
91	tDR-16:32-Glu-CTC-1-M2	-7.68383
92	tDR-16:32-Lys-TTT-3-M4	8.29088
93	tDR-16:32-Thr-CGT-6-M3	-6.92586
94	tDR-16:33-Lys-CTT-1-M3	7.84755
95	tDR-16:33-Lys-CTT-2-M3	7.9009
96	tDR-16:33-Lys-TTT-3-M4	6.84888
97	tDR-16:34-Lys-CTT-1-M3	6.4165
98	tDR-16:35-Glu-CTC-1-M2	5.95459
99	tDR-16:36-Glu-CTC-1-M2	6.27205
100	tDR-16:36-Lys-TTT-3-M4	6.18526
101	tDR-16:41-Phe-GAA-1-M5	6.30417
102	tDR-16:73-Lys-CTT-2	6.07515
103	tDR-16:T2-Lys-CTT-2-1	6.73443
104	tDR-16:74-Arg-ACG-1-A19G	6.95688
105	tDR-16:74-Lys-CTT-1	6.94128
106	tDR-16:74-Lys-CTT-2	8.43042
107	tDR-16:74-Lys-CTT-4	6.67506
108	tDR-16:74-Phe-GAA-1	5.93016
109	tDR-16:75-Lys-CTT-1	7.4979
110	tDR-16:75-Lys-CTT-2	9.18396
111	tDR-16:75-Lys-CTT-4	6.67736
112	tDR-16:75-Lys-TTT-3	6.82641
113	tDR-16:75-Phe-GAA-1	7.10835
114	tDR-16:76-His-GTG-1	-7.62059
115	tDR-16:T1-Lys-CTT-2-3	6.02036
116	tDR-17:32-Ile-AAT-8	-7.53298
117	tDR-17:32-Lys-CTT-1-M3	-9.59777
118	tDR-17:32-Lys-CTT-2-M4	-8.20918
119	tDR-17:32-Lys-TTT-3-M4	-2.31301
120	tDR-17:32-Met-CAT-3-M2	-7.68116
121	tDR-17:33-Lys-CTT-1-M3	-6.98665
122	tDR-17:75-Lys-CTT-2	6.37099
123	tDR-18:31-Glu-CTC-1-M2	-9.0534
124	tDR-18:31-Glu-TTC-1-M2	-6.80158
125	tDR-18:32-Glu-CTC-1-M2	-5.84755
126	tDR-18:32-Glu-TTC-1-M2	-10.457
127	tDR-18:32-Glu-TTC-3-M5	-8.94097
128	tDR-18:32-Lys-CTT-1-M4	-9.2041
129	tDR-18:32-Lys-CTT-2-M4	-8.17752
130	tDR-18:32-Lys-TTT-1-M9	-7.11441
131	tDR-18:32-Thr-CGT-6-M3	-10.5848
132	tDR-18:33-Arg-TCT-1-M4	-7.34807
133	tDR-18:33-Glu-CTC-1-M2	-1.21932
134	tDR-18:33-Glu-TTC-1-M2	-10.4864
135	tDR-18:33-His-GTG-1	5.59434
136	tDR-18:33-Leu-AAG-1-M6	-7.64583
137	tDR-18:33-Lys-CTT-1-M4	-6.89522
138	tDR-18:33-Phe-GAA-1-M5	-7.97735
139	tDR-18:33-Trp-CCA-1-M4	-8.33266
140	tDR-18:34-Glu-TTC-1-M2	-7.11786
141	tDR-18:35-Glu-CTC-1-M2	2.14521
142	tDR-18:35-Glu-TTC-1-M2	-8.67243
143	tDR-18:36-Glu-CTC-1-M2	0.98777
144	tDR-18:41-His-GTG-1	-4.03217
145	tDR-18:41-Phe-GAA-1-M5	-7.24828
146	tDR-18:56-Gln-CTG-1-M2	-1.94849
147	tDR-18:71-Phe-GAA-1	-3.68322
148	tDR-18:72-Phe-GAA-1	-8.1363
149	tDR-18:73-His-GTG-1	-5.37734
150	tDR-18:73-Phe-GAA-1	-7.90537
151	tDR-18:74-Glu-CTC-1	-7.22897
152	tDR-18:74-His-GTG-1	-2.43128
153	tDR-18:74-Phe-GAA-1	-7.94775
154	tDR-18:75-His-GTG-1	-2.74804
155	tDR-18:76-His-GTG-1	-7.2593
156	tDR-18:T1-His-GTG-1-7	-4.00344
157	tDR-19:32-Glu-CTC-1-M2	-7.51724
158	tDR-19:35-Glu-CTC-1-M2	6.10888
159	tDR-19:36-Glu-CTC-1-M2	6.80458
160	tDR-19:76-His-GTG-1	-8.22676
161	tDR-1:15-Ala-AGC-2-M12	6.59378
162	tDR-1:15-Ala-AGC-4-M7	7.02199
163	tDR-1:15-Lys-CTT-1-M5	8.55783
164	tDR-1:15-Lys-TTT-3-M2	10.7694
165	tDR-1:16-Ala-AGC-2-M12	-1.16274
166	tDR-1:16-Asp-GTC-1-M3	6.16944
167	tDR-1:16-Glu-CTC-1-M6	6.72301
168	tDR-1:16-Leu-AAG-1-M4	-2.73381
169	tDR-1:16-Leu-AAG-1-M6-C16A	-7.40006
170	tDR-1:16-Leu-AAG-4-M2	-3.41457
171	tDR-1:16-Leu-TAG-2	-3.12071
172	tDR-1:16-Lys-CTT-1-M5	6.31791
173	tDR-1:16-Pro-TGG-1	-1.40716
174	tDR-1:16-Ser-AGA-1-M7	-1.31582
175	tDR-1:16-Ser-GCT-1-M5	-7.00461
176	tDR-1:18-Ala-AGC-2-M12	6.73769
177	tDR-1:18-Ala-AGC-4-M7	1.38722
178	tDR-1:18-Lys-TTT-3-M2	5.78703
179	tDR-1:18-Pro-AGG-1-M7	-1.18449
180	tDR-1:19-Ala-AGC-1-M5	-7.39663
181	tDR-1:19-Ala-AGC-2-M12	-1.91455
182	tDR-1:19-Ala-AGC-2-M12-G18A	-6.79817
183	tDR-1:19-Ala-AGC-4-M7	-2.12084
184	tDR-1:19-Ala-AGC-4-M7-G18A	-3.22035
185	tDR-1:19-Ala-AGC-8	-7.00853
186	tDR-1:19-Asn-26-M12	6.9234
187	tDR-1:19-Pro-AGG-1-M7	-2.91969
188	tDR-1:20-Ala-AGC-1-M4	-4.14994
189	tDR-1:20-Ala-AGC-11	-6.66161
190	tDR-1:20-Ala-AGC-2-M12	-3.47741
191	tDR-1:20-Ala-AGC-4-M7	-3.71518
192	tDR-1:20-Ala-AGC-4-M7-A14G	-6.91754
193	tDR-1:20-Ala-AGC-4-M7-G10A	-8.2731
194	tDR-1:20-Ala-AGC-8	-3.7984
195	tDR-1:20-Ala-AGC-9-M2	-8.07939
196	tDR-1:20-Arg-ACG-1-M2	-7.58901
197	tDR-1:20-Arg-TCT-2-M3	-7.65824
198	tDR-1:20-Gly-TCC-1-M4	7.20215
199	tDR-1:20-Pro-AGG-1-M7	-4.4158
200	tDR-1:20-Pro-AGG-1-M7-A14G	-6.77055
201	tDR-1:20-Pro-AGG-1-M7-G6A	-7.01773
202	tDR-1:20-Pro-TGG-1	-4.40342
203	tDR-1:20a-Arg-ACG-1-M2	-1.36447
204	tDR-1:20a-Arg-TCT-2-M3	-6.91956
205	tDR-1:20a-Leu-CAG-1-M2	-7.02365
206	tDR-1:20a-Ser-AGA-1-M7	-0.741886
207	tDR-1:20a-Ser-GCT-1-M5	-6.89005
208	tDR-1:21-Pro-AGG-1-M6	-3.26926
209	tDR-1:22-Pro-AGG-1-M6	-5.39557
210	tDR-1:22-Pro-TGG-1	-8.94408
211	tDR-1:23-Pro-AGG-1-M6	-2.17101
212	tDR-1:24-Pro-AGG-1-M6	-7.97655
213	tDR-1:25-Gly-GCC-1	-7.47517
214	tDR-1:25-Pro-AGG-1-M6	-5.83404
215	tDR-1:25-Pro-TGG-1	-7.10623
216	tDR-1:26-Gly-GCC-1	-1.62104
217	tDR-1:26-Pro-AGG-1-M6	-4.44199
218	tDR-1:26-Pro-TGG-1	-6.89918
219	tDR-1:27-Glu-CTC-1-M2	-0.670354
220	tDR-1:27-Glu-CTC-1-M2-D5G	-1.02073
221	tDR-1:27-Glu-TTC-3-M4	-1.23322
222	tDR-1:27-Glu-TTC-3-M4-D5G	-6.61684
223	tDR-1:27-Gly-GCC-1	-8.27658
224	tDR-1:27-Pro-AGG-1-M6	-5.01681
225	tDR-1:28-Gly-GCC-1	-2.92216
226	tDR-1:28-Pro-AGG-1-M6	-5.64354
227	tDR-1:28-Pro-TGG-1	-9.04625
228	tDR-1:29-Ala-AGC-2-M5	-7.49625
229	tDR-1:29-Glu-CTC-1-M2	-1.02581
230	tDR-1:29-Glu-TTC-1	-1.1858
231	tDR-1:29-Glu-TTC-2	-2.71398
232	tDR-1:29-Gly-CCC-1-M4	-1.39216
233	tDR-1:29-Gly-GCC-1	-2.60467
234	tDR-1:29-Pro-AGG-1-M6	-6.88091
235	tDR-1:29-Pro-AGG-1-M6-G2U	-6.77836
236	tDR-1:29-Pro-AGG-1-M6-G6A	-7.86479
237	tDR-1:29-Pro-AGG-1-M6-G6U	-7.71361
238	tDR-1:29-Pro-AGG-1-M6-U11C	-7.00895
239	tDR-1:29-Pro-AGG-1-M6-U21C	-6.60491
240	tDR-1:29-Pro-AGG-1-M6-U24C	-6.68053
241	tDR-1:29-Pro-AGG-1-M6-U25C	-7.18488
242	tDR-1:29-Pro-AGG-1-M6-U27C	-8.13325
243	tDR-1:29-Pro-AGG-1-M6-U27G	-8.13135
244	tDR-1:29-Pro-AGG-1-M6-U4C	-6.86663
245	tDR-1:29-Pro-AGG-1-M6-U7C	-6.67815
246	tDR-1:29-Pro-AGG-1-M7-A23G	-7.41695
247	tDR-1:29-Pro-TGG-1	-10.5421
248	tDR-1:29-Val-AAC-1-M6	-1.59916
249	tDR-1:30-Glu-CTC-1-M2	-3.277
250	tDR-1:30-Glu-CTC-1-M2-D5G	-3.44114
251	tDR-1:30-Glu-CTC-1-M2-U5C-G6U	-8.958
252	tDR-1:30-Glu-TTC-3-M3	-3.88783
253	tDR-1:30-Glu-TTC-3-M3-D5G	-3.62363
254	tDR-1:30-His-GTG-1	-9.54813
255	tDR-1:30-Pro-AGG-1-M6	-4.82621
256	tDR-1:31-Ala-AGC-2-M5	-7.63689
257	tDR-1:31-Glu-CTC-1-M2	-4.24377
258	tDR-1:31-Glu-CTC-1-M2-C30G-G31C	-8.29298
259	tDR-1:31-Glu-CTC-1-M2-D5G	-4.39608
260	tDR-1:31-Glu-CTC-1-M2-D5G-G30A	-9.71535
261	tDR-1:31-Glu-CTC-1-M2-D5G-G30U	-7.28023
262	tDR-1:31-Glu-CTC-1-M2-G31A	-4.71304
263	tDR-1:31-Glu-CTC-1-M2-G31U	-8.35864
264	tDR-1:31-Glu-CTC-1-M2-U5C-G6U	-8.54983
265	tDR-1:31-Glu-TTC-2	-2.09789
266	tDR-1:31-Glu-TTC-3-M3	-3.29529
267	tDR-1:31-Glu-TTC-3-M3-D5G	-8.2411
268	tDR-1:31-Glu-TTC-3-M3-G31A	-6.74806
269	tDR-1:31-Gly-CCC-1-M4	-1.61208
270	tDR-1:31-Gly-CCC-1-M4-C30U	-2.63036
271	tDR-1:31-Gly-GCC-1	-2.56535
272	tDR-1:31-Gly-GCC-1-C30A	-8.42226
273	tDR-1:31-Gly-GCC-1-C30U	-3.34767
274	tDR-1:31-His-GTG-1	-5.3589
275	tDR-1:31-His-GTG-1-G31A	-7.27608
276	tDR-1:31-Pro-AGG-1-M5	-6.42269
277	tDR-1:31-Pro-AGG-1-M5-G6A	-6.6121
278	tDR-1:31-Pro-AGG-1-M5-G6U	-7.38873
279	tDR-1:31-Pro-AGG-1-M6-C30A	-10.4088
280	tDR-1:31-Pro-AGG-1-M6-C30U	-12.5999
281	tDR-1:31-Pro-TGG-1	-9.00798
282	tDR-1:31-Pro-TGG-1-C30U	-7.15583
283	tDR-1:31-Pro-TGG-2	-9.67972
284	tDR-1:32-Ala-AGC-2-M5	-8.42561
285	tDR-1:32-Ala-CGC-3	-7.18912
286	tDR-1:32-Asp-GTC-2	3.58013
287	tDR-1:32-Glu-CTC-1-M2	-4.50868
288	tDR-1:32-Glu-CTC-1-M2-A14G	-8.13664
289	tDR-1:32-Glu-CTC-1-M2-A21G	-8.02425
290	tDR-1:32-Glu-CTC-1-M2-A24G	-8.18696
291	tDR-1:32-Glu-CTC-1-M2-C12U	-6.98665
292	tDR-1:32-Glu-CTC-1-M2-C27U	-7.12276
293	tDR-1:32-Glu-CTC-1-M2-C2U	-9.02323
294	tDR-1:32-Glu-CTC-1-M2-C30G	-3.15006
295	tDR-1:32-Glu-CTC-1-M2-C30G-G31C	5.88536
296	tDR-1:32-Glu-CTC-1-M2-C30U	-2.01702
297	tDR-1:32-Glu-CTC-1-M2-C32U	-7.15817
298	tDR-1:32-Glu-CTC-1-M2-C3U	-8.65174
299	tDR-1:32-Glu-CTC-1-M2-C4U	-7.7233
300	tDR-1:32-Glu-CTC-1-M2-D4UGG	-7.02898
301	tDR-1:32-Glu-CTC-1-M2-D5G	-4.65376
302	tDR-1:32-Glu-CTC-1-M2-D5G-C29A	-6.97682
303	tDR-1:32-Glu-CTC-1-M2-D5G-C29G	-7.58103
304	tDR-1:32-Glu-CTC-1-M2-D5G-C29U	-6.83572
305	tDR-1:32-Glu-CTC-1-M2-D5G-U7C	-6.92958
306	tDR-1:32-Glu-CTC-1-M2-G17A	-8.1677
307	tDR-1:32-Glu-CTC-1-M2-G29A	-7.05395
308	tDR-1:32-Glu-CTC-1-M2-G31A	-4.1917
309	tDR-1:32-Glu-CTC-1-M2-G6A	-9.63778
310	tDR-1:32-Glu-CTC-1-M2-G6U	-7.24605
311	tDR-1:32-Glu-CTC-1-M2-U11C	-8.03755
312	tDR-1:32-Glu-CTC-1-M2-U13C	-7.74515
313	tDR-1:32-Glu-CTC-1-M2-U16C	-7.48853
314	tDR-1:32-Glu-CTC-1-M2-U20C	-7.2675
315	tDR-1:32-Glu-CTC-1-M2-U25C	-7.85672
316	tDR-1:32-Glu-CTC-1-M2-U26C	-8.24933
317	tDR-1:32-Glu-CTC-1-M2-U5A	-6.84431
318	tDR-1:32-Glu-CTC-1-M2-U5C-D5G	-6.98008
319	tDR-1:32-Glu-CTC-1-M2-U5C-G6U	-4.75932
320	tDR-1:32-Glu-CTC-1-M2-U8C	-7.9662
321	tDR-1:32-Glu-CTC-1-M3-U5C	-8.32057
322	tDR-1:32-Glu-TTC-1	-8.15504
323	tDR-1:32-Glu-TTC-2	-3.26253
324	tDR-1:32-Glu-TTC-3-M3	-4.91767
325	tDR-1:32-Glu-TTC-3-M3-D5G	-5.20026
326	tDR-1:32-Glu-TTC-8-G6U	-8.69361
327	tDR-1:32-Gly-CCC-1-M4	-1.91629
328	tDR-1:32-Gly-CCC-1-M4-A20G	-6.93097
329	tDR-1:32-Gly-CCC-1-M4-A23G	-7.41209
330	tDR-1:32-Gly-CCC-1-M4-C2U	-7.20763
331	tDR-1:32-Gly-CCC-1-M4-D5G	-1.81748
332	tDR-1:32-Gly-CCC-1-M4-G29C	6.36687
333	tDR-1:32-Gly-CCC-1-M4-G6U	-1.59225
334	tDR-1:32-Gly-CCC-1-M4-U11C	-7.3028
335	tDR-1:32-Gly-CCC-1-M4-U12C	-7.15463
336	tDR-1:32-Gly-CCC-1-M4-U24C	-6.87026
337	tDR-1:32-Gly-CCC-1-M4-U27C	-1.35816
338	tDR-1:32-Gly-CCC-1-M5-A3G	-7.28108
339	tDR-1:32-Gly-CCC-1-M5-U5C	-6.83175
340	tDR-1:32-Gly-CCC-6	-6.98758
341	tDR-1:32-Gly-GCC-1	-2.3405
342	tDR-1:32-Gly-GCC-1-A14G	-7.91293
343	tDR-1:32-Gly-GCC-1-A20G	-7.74237
344	tDR-1:32-Gly-GCC-1-A22G	-3.89309
345	tDR-1:32-Gly-GCC-1-A23G	-7.85511
346	tDR-1:32-Gly-GCC-1-A3G	-3.87893
347	tDR-1:32-Gly-GCC-1-C13U	-7.56901
348	tDR-1:32-Gly-GCC-1-C2U	-7.7818
349	tDR-1:32-Gly-GCC-1-G10U	-6.98705
350	tDR-1:32-Gly-GCC-1-G6A	-2.63769
351	tDR-1:32-Gly-GCC-1-M2-C28U	-7.3896
352	tDR-1:32-Gly-GCC-1-U11C	-7.85511
353	tDR-1:32-Gly-GCC-1-U12C	-4.09742
354	tDR-1:32-Gly-GCC-1-U16C	-6.78113
355	tDR-1:32-Gly-GCC-1-U24C	-7.1728
356	tDR-1:32-Gly-GCC-1-U25C	-3.7568
357	tDR-1:32-Gly-GCC-1-U27C	-1.37935
358	tDR-1:32-Gly-GCC-1-U8C	-7.39464
359	tDR-1:32-His-GTG-1	-3.37597
360	tDR-1:32-Lys-CTT-2-M2	-3.56948
361	tDR-1:32-Lys-CTT-2-M2-G10U	-7.13129
362	tDR-1:32-Pro-AGG-1-M5	-6.53016
363	tDR-1:32-Pro-AGG-1-M5-A14G	-7.5401
364	tDR-1:32-Pro-AGG-1-M5-C3U	-6.7463
365	tDR-1:32-Pro-AGG-1-M5-G22U	-7.26817
366	tDR-1:32-Pro-AGG-1-M5-G29A	-6.84079
367	tDR-1:32-Pro-AGG-1-M5-G2U	-8.46183
368	tDR-1:32-Pro-AGG-1-M5-G6A	-8.64692
369	tDR-1:32-Pro-AGG-1-M5-U11C	-7.47759
370	tDR-1:32-Pro-AGG-1-M5-U19C	-6.49964
371	tDR-1:32-Pro-AGG-1-M5-U21C	-7.33927
372	tDR-1:32-Pro-AGG-1-M5-U24C	-7.1831
373	tDR-1:32-Pro-AGG-1-M5-U25C	-7.85648
374	tDR-1:32-Pro-AGG-1-M5-U27C	-7.64592
375	tDR-1:32-Pro-AGG-1-M5-U4C	-7.31628
376	tDR-1:32-Pro-AGG-1-M5-U7C	-7.59425
377	tDR-1:32-Pro-AGG-1-M5-U8C	-7.02788
378	tDR-1:32-Pro-AGG-1-M6-A20G	-7.13247
379	tDR-1:32-Pro-AGG-1-M6-A23G	-7.74778
380	tDR-1:32-Pro-AGG-1-M6-C30U	-7.40058
381	tDR-1:32-Pro-TGG-1	-7.25328
382	tDR-1:32-Pro-TGG-2	-11.1502
383	tDR-1:32-Ser-GCT-1-M5	-3.13123
384	tDR-1:32-Val-AAC-1-M6	-2.75356
385	tDR-1:32-Val-AAC-2	-7.04791
386	tDR-1:32-Val-CAC-2	-2.16403
387	tDR-1:32-iMet-CAT-1-M2	-1.31527
388	tDR-1:33-Ala-AGC-1	-6.57124
389	tDR-1:33-Ala-AGC-2-M5	-3.59766
390	tDR-1:33-Arg-TCG-3	-8.82929
391	tDR-1:33-Asp-GTC-1	5.78575
392	tDR-1:33-Asp-GTC-2	9.36522
393	tDR-1:33-Cys-GCA-8-M7	-1.68331
394	tDR-1:33-Glu-CTC-1-M2-C2U	1.0284
395	tDR-1:33-Glu-CTC-1-M2-C30G	6.24834
396	tDR-1:33-Glu-CTC-1-M2-C32A	8.2204
397	tDR-1:33-Glu-CTC-1-M2-C32G	1.31283
398	tDR-1:33-Glu-CTC-1-M2-C32U	2.02419
399	tDR-1:33-Glu-CTC-1-M2-C3U	1.00773
400	tDR-1:33-Glu-CTC-1-M2-C4U	1.17752
401	tDR-1:33-Glu-CTC-1-M2-D5G-C31A	6.59027
402	tDR-1:33-Glu-CTC-1-M2-D5G-C31G	6.29621
403	tDR-1:33-Glu-CTC-1-M2-D5G-G28U	5.78365
404	tDR-1:33-Glu-CTC-1-M2-G29A	5.97971
405	tDR-1:33-Glu-CTC-1-M2-G29U	7.43708
406	tDR-1:33-Glu-CTC-1-M2-G31A	1.05289
407	tDR-1:33-Glu-CTC-1-M2-G31A-U33C	6.83713
408	tDR-1:33-Glu-CTC-1-M2-G31C	6.92805
409	tDR-1:33-Glu-CTC-1-M2-G31C-U33C	6.74794
410	tDR-1:33-Glu-CTC-1-M2-G31U	6.29738
411	tDR-1:33-Glu-CTC-1-M2-U11C	-0.860093
412	tDR-1:33-Glu-TTC-2	-0.753235
413	tDR-1:33-Glu-TTC-3-M3	-1.41113
414	tDR-1:33-Glu-TTC-3-M3-D5G	-1.60496
415	tDR-1:33-Gly-CCC-1-M4	4.65351
416	tDR-1:33-Gly-CCC-1-M4-A14G	7.37071
417	tDR-1:33-Gly-CCC-1-M4-A20G	6.96193
418	tDR-1:33-Gly-CCC-1-M4-A22G	7.83641
419	tDR-1:33-Gly-CCC-1-M4-A23G	7.21081
420	tDR-1:33-Gly-CCC-1-M4-C2U	6.63652
421	tDR-1:33-Gly-CCC-1-M4-C30A	8.13923
422	tDR-1:33-Gly-CCC-1-M4-C30G	6.18893
423	tDR-1:33-Gly-CCC-1-M4-C30U	7.53317
424	tDR-1:33-Gly-CCC-1-M4-C30U-U32C	6.0521
425	tDR-1:33-Gly-CCC-1-M4-C31A	8.18448
426	tDR-1:33-Gly-CCC-1-M4-C31G	7.62086
427	tDR-1:33-Gly-CCC-1-M4-C31U	9.36056
428	tDR-1:33-Gly-CCC-1-M4-D5G	4.28708
429	tDR-1:33-Gly-CCC-1-M4-G10U	6.79226
430	tDR-1:33-Gly-CCC-1-M4-G29A	6.43734
431	tDR-1:33-Gly-CCC-1-M4-G29C	7.27842
432	tDR-1:33-Gly-CCC-1-M4-G6A	8.04039
433	tDR-1:33-Gly-CCC-1-M4-G6U	4.72644
434	tDR-1:33-Gly-CCC-1-M4-G9A	5.78771
435	tDR-1:33-Gly-CCC-1-M4-U11C	7.57524
436	tDR-1:33-Gly-CCC-1-M4-U12C	7.85845
	tDR-1:33-Gly-CCC-1-M4-U16C	6.80491
	tDR-1:33-Gly-CCC-1-M4-U19C	6.08257
	tDR-1:33-Gly-CCC-1-M4-U24C	6.95819
	tDR-1:33-Gly-CCC-1-M4-U25C	7.67307
	tDR-1:33-Gly-CCC-1-M4-U27C	8.15956
	tDR-1:33-Gly-CCC-1-M4-U32C	5.98511
	tDR-1:33-Gly-CCC-1-M4-U8C	6.57655
	tDR-1:33-Gly-CCC-1-M5-A3G	7.72207
	tDR-1:33-Gly-CCC-1-M5-C13U	6.31722
	tDR-1:33-Gly-CCC-1-M5-C28U	6.6746
	tDR-1:33-Gly-CCC-1-M5-U5C	7.23472
	tDR-1:33-Gly-CCC-1-M6-U5A	6.79943
	tDR-1:33-Gly-CCC-6	6.63037
	tDR-1:33-Gly-CCC-6-M2-U5G	7.2802
	tDR-1:33-Gly-GCC-1	4.4907
	tDR-1:33-Gly-GCC-1-A14G	7.71239
	tDR-1:33-Gly-GCC-1-A20G	7.48749
	tDR-1:33-Gly-GCC-1-A22G	7.91903
	tDR-1:33-Gly-GCC-1-A23G	7.76534
	tDR-1:33-Gly-GCC-1-A3G	7.93936
	tDR-1:33-Gly-GCC-1-C13U	7.43126
	tDR-1:33-Gly-GCC-1-C2U	7.76789
	tDR-1:33-Gly-GCC-1-C30A	8.41979
	tDR-1:33-Gly-GCC-1-C30A-U32C	6.368
	tDR-1:33-Gly-GCC-1-C30G	6.50849
	tDR-1:33-Gly-GCC-1-C30U	7.84455
	tDR-1:33-Gly-GCC-1-C30U-U32C	6.3127
	tDR-1:33-Gly-GCC-1-C31A	8.82704
	tDR-1:33-Gly-GCC-1-C31G	7.8351
	tDR-1:33-Gly-GCC-1-C31U	9.67769
	tDR-1:33-Gly-GCC-1-D4G	7.60774
	tDR-1:33-Gly-GCC-1-D4GG	6.46954
	tDR-1:33-Gly-GCC-1-G10A	6.05226
	tDR-1:33-Gly-GCC-1-G10U	7.54563
	tDR-1:33-Gly-GCC-1-G17A	5.8943
	tDR-1:33-Gly-GCC-1-G29A	6.81928
	tDR-1:33-Gly-GCC-1-G29C	7.48119
	tDR-1:33-Gly-GCC-1-G6A	9.05402
	tDR-1:33-Gly-GCC-1-G6U	9.03438
	tDR-1:33-Gly-GCC-1-G9A	5.8599
	tDR-1:33-Gly-GCC-1-G9U	6.11318
	tDR-1:33-Gly-GCC-1-M2-C28U	7.70149
	tDR-1:33-Gly-GCC-1-U11C	8.21604
	tDR-1:33-Gly-GCC-1-U12C	8.59704
	tDR-1:33-Gly-GCC-1-U16C	6.63652
	tDR-1:33-Gly-GCC-1-U19C	6.6324
	tDR-1:33-Gly-GCC-1-U24C	7.46078
	tDR-1:33-Gly-GCC-1-U25C	8.19045
	tDR-1:33-Gly-GCC-1-U27C	8.46021
	tDR-1:33-Gly-GCC-1-U32C	6.74099
	tDR-1:33-Gly-GCC-1-U8C	7.31384
	tDR-1:33-His-GTG-1	2.11801
	tDR-1:33-Leu-AAG-1-M4	-1.37571
	tDR-1:33-Lys-CTT-1-M2-C2U	5.95949
	tDR-1:33-Lys-TTT-3-M2	1.63332
	tDR-1:33-Phe-GAA-1-M2	-1.35976
	tDR-1:33-Pro-AGG-1-M5	-5.67676
	tDR-1:33-Pro-AGG-1-M5-A14G	-10.5843
	tDR-1:33-Pro-AGG-1-M5-A14U	-7.35682
	tDR-1:33-Pro-AGG-1-M5-A20U	-6.92291
	tDR-1:33-Pro-AGG-1-M5-A23U	-7.79773
	tDR-1:33-Pro-AGG-1-M5-C12U	-8.69038
	tDR-1:33-Pro-AGG-1-M5-C26U	-8.46017
	tDR-1:33-Pro-AGG-1-M5-C28U	-9.51415
	tDR-1:33-Pro-AGG-1-M5-C3U	-9.88739
	tDR-1:33-Pro-AGG-1-M5-C5A	-6.77547
	tDR-1:33-Pro-AGG-1-M5-C5G-D5G	-6.9783
	tDR-1:33-Pro-AGG-1-M5-C5U	-10.309
	tDR-1:33-Pro-AGG-1-M5-C5U-D5GU	-8.35483
	tDR-1:33-Pro-AGG-1-M5-G10A	-8.4665
	tDR-1:33-Pro-AGG-1-M5-G10U	-7.17577
	tDR-1:33-Pro-AGG-1-M5-G15A	-8.86324
	tDR-1:33-Pro-AGG-1-M5-G15U	-7.86713
	tDR-1:33-Pro-AGG-1-M5-G17A	-8.932
	tDR-1:33-Pro-AGG-1-M5-G17U	-9.09158
	tDR-1:33-Pro-AGG-1-M5-G18A	-8.41684
	tDR-1:33-Pro-AGG-1-M5-G18U	-6.99218
	tDR-1:33-Pro-AGG-1-M5-G22A	-8.37414
	tDR-1:33-Pro-AGG-1-M5-G22U	-9.32383
	tDR-1:33-Pro-AGG-1-M5-G29A	-9.39378
	tDR-1:33-Pro-AGG-1-M5-G29U	-7.63945
	tDR-1:33-Pro-AGG-1-M5-G2A	-9.62436
	tDR-1:33-Pro-AGG-1-M5-G2U	-5.06136
	tDR-1:33-Pro-AGG-1-M5-G6A	-6.15278
	tDR-1:33-Pro-AGG-1-M5-G6C	-8.49633
	tDR-1:33-Pro-AGG-1-M5-G6U	-6.13272
	tDR-1:33-Pro-AGG-1-M5-G9A	-8.95121
	tDR-1:33-Pro-AGG-1-M5-G9U	-8.18909
	tDR-1:33-Pro-AGG-1-M5-U11A	-6.68111
	tDR-1:33-Pro-AGG-1-M5-U11C	-6.03025
	tDR-1:33-Pro-AGG-1-M5-U13A	-6.67471
	tDR-1:33-Pro-AGG-1-M5-U13C	-9.83764
	tDR-1:33-Pro-AGG-1-M5-U19A	-7.13881
	tDR-1:33-Pro-AGG-1-M5-U19C	-9.62846
	tDR-1:33-Pro-AGG-1-M5-U21A	-8.26023
	tDR-1:33-Pro-AGG-1-M5-U21C	-10.6552
	tDR-1:33-Pro-AGG-1-M5-U24C	-10.6628
	tDR-1:33-Pro-AGG-1-M5-U25A	-8.08084
	tDR-1:33-Pro-AGG-1-M5-U25C	-11.083
	tDR-1:33-Pro-AGG-1-M5-U27A	-8.10113
	tDR-1:33-Pro-AGG-1-M5-U27C	-10.9467
	tDR-1:33-Pro-AGG-1-M5-U31A	-4.28539
	tDR-1:33-Pro-AGG-1-M5-U31C	-3.46531
	tDR-1:33-Pro-AGG-1-M5-U31G	-3.22988
	tDR-1:33-Pro-AGG-1-M5-U32C	-7.00708
	tDR-1:33-Pro-AGG-1-M5-U4A	-7.92937
	tDR-1:33-Pro-AGG-1-M5-U4C	-10.8504
	tDR-1:33-Pro-AGG-1-M5-U7A	-7.36396
	tDR-1:33-Pro-AGG-1-M5-U7C	-10.6281
	tDR-1:33-Pro-AGG-1-M5-U8A	-7.39107
	tDR-1:33-Pro-AGG-1-M5-U8C	-10.3317
	tDR-1:33-Pro-AGG-1-M6-A20G	-10.4112
	tDR-1:33-Pro-AGG-1-M6-A23G	-10.9639
	tDR-1:33-Pro-AGG-1-M6-C30A	-6.77496
	tDR-1:33-Pro-AGG-1-M6-C30U	-9.30871
	tDR-1:33-Pro-AGG-1-M6-G16A	-8.74494
	tDR-1:33-Pro-TGG-1	-4.34108
	tDR-1:33-Pro-TGG-2	-3.63847
	tDR-1:33-Val-AAC-1-M6	1.28492
	tDR-1:33-Val-CAC-2	1.36837
	tDR-1:33-iMet-CAT-1-M2	7.42753
	tDR-1:34-Ala-CGC-3	6.16465
	tDR-1:34-Glu-CTC-1-M2	0.846192
	tDR-1:34-Glu-CTC-1-M2-C32G-U33C	5.67098
	tDR-1:34-Glu-CTC-1-M2-D5G	0.896896
	tDR-1:34-Glu-CTC-1-M2-D5G-U32C	6.52718
	tDR-1:34-Glu-CTC-1-M2-D5G-U32G	6.39301
	tDR-1:34-Glu-CTC-1-M2-U33C	8.07444
	tDR-1:34-Glu-CTC-1-M2-U33G	7.42173
	tDR-1:34-Glu-TTC-3-M3	-0.641259
	tDR-1:34-Glu-TTC-3-M3-D5G	-1.30457
	tDR-1:34-Glu-TTC-9-M5-A4U	7.62636
	tDR-1:34-Gly-CCC-1	10.7573
	tDR-1:34-Gly-CCC-1-D5G	6.46906
	tDR-1:34-Gly-CCC-1-M4-C33A	6.48888
	tDR-1:34-Gly-CCC-1-U32C	7.3281
	tDR-1:34-Gly-CCC-1-U32G	6.63264
	tDR-1:34-Gly-GCC-1	9.42439
	tDR-1:34-Gly-GCC-2-M3	8.84386
	tDR-1:34-His-GTG-1	-1.78568
	tDR-1:34-Leu-AAG-1-M4-A35C	6.70195
	tDR-1:34-Leu-CAG-1-M2	4.27243
	tDR-1:34-Leu-TAG-1	1.29067
	tDR-1:34-Leu-TAG-2	1.64919
	tDR-1:34-Lys-CTT-1-M2	6.93921
	tDR-1:34-Lys-CTT-2	1.73021
	tDR-1:34-Lys-TTT-3-M2	6.05081
	tDR-1:34-Pro-AGG-1-M2	-2.84825
	tDR-1:34-Pro-AGG-1-M5-A33G	-1.395
	tDR-1:34-Pro-CGG-1-M2	-0.647612
	tDR-1:34-Pro-CGG-1-M2-U27C	-1.1655
	tDR-1:34-Pro-CGG-1-M2-U32C	2.47611
	tDR-1:34-Pro-CGG-1-M2-U32G	1.69507
	tDR-1:34-Pro-CGG-1-M3-G16U	-1.36957
	tDR-1:34-Pro-TGG-1	-2.14289
	tDR-1:34-Pro-TGG-1-M2-U16A	-6.64693
	tDR-1:34-Pro-TGG-2	-1.19003
	tDR-1:34-Pro-TGG-2-M2-G30U	-6.98306
	tDR-1:34-Pro-TGG-3	-4.01567
	tDR-1:34-Pro-TGG-3-A14G	-8.82281
	tDR-1:34-Pro-TGG-3-A20G	-8.41067
	tDR-1:34-Pro-TGG-3-A23G	-8.82787
	tDR-1:34-Pro-TGG-3-C26U	-6.97573
	tDR-1:34-Pro-TGG-3-C28U	-7.60784
	tDR-1:34-Pro-TGG-3-C3U	-7.33508
	tDR-1:34-Pro-TGG-3-C5U	-7.79778
	tDR-1:34-Pro-TGG-3-G17A	-7.15457
	tDR-1:34-Pro-TGG-3-G22A	-6.67835
	tDR-1:34-Pro-TGG-3-G22U	-7.24953
	tDR-1:34-Pro-TGG-3-G29A	-7.43552
	tDR-1:34-Pro-TGG-3-G2A	-7.62625
	tDR-1:34-Pro-TGG-3-G2U	-3.46625
	tDR-1:34-Pro-TGG-3-G6A	-4.17759
	tDR-1:34-Pro-TGG-3-G6U	-8.19714
	tDR-1:34-Pro-TGG-3-U11C	-8.49781
	tDR-1:34-Pro-TGG-3-U13C	-7.59578
	tDR-1:34-Pro-TGG-3-U19C	-7.3974
	tDR-1:34-Pro-TGG-3-U21C	-8.55085
	tDR-1:34-Pro-TGG-3-U24C	-8.44667
	tDR-1:34-Pro-TGG-3-U25C	-9.07402
	tDR-1:34-Pro-TGG-3-U27C	-9.01529
	tDR-1:34-Pro-TGG-3-U31C	-3.75535
	tDR-1:34-Pro-TGG-3-U32C	-1.2865
	tDR-1:34-Pro-TGG-3-U32G	-1.27588
	tDR-1:34-Pro-TGG-3-U4C	-8.57414
	tDR-1:34-Pro-TGG-3-U7C	-8.33604
	tDR-1:34-Pro-TGG-3-U8C	-8.02064
	tDR-1:34-Ser-CGA-1-M2	3.13069
	tDR-1:34-Val-AAC-1-M6-A34U	7.63632
	tDR-1:34-Val-CAC-1-M3	5.97991
	tDR-1:34-Val-CAC-1-M3-U33C	6.79115
	tDR-1:34-Val-CAC-1-M3-U33G	6.30247
	tDR-1:34-Val-CAC-2	5.01096
	tDR-1:34-Val-CAC-2-U33C	7.66798
	tDR-1:34-Val-CAC-2-U33G	7.21361
	tDR-1:34-Val-CAC-3	6.59934
	tDR-1:34-Val-TAC-1	7.14081
	tDR-1:34-iMet-CAT-1-M2	7.52218
	tDR-1:35-Arg-CCG-2	6.90595
	tDR-1:35-Asp-GTC-2	3.2042
	tDR-1:35-Glu-CTC-1-M2	2.70726
	tDR-1:35-Glu-CTC-1-M2-D5G	2.3203
	tDR-1:35-Glu-CTC-1-M2-G6A	5.78604
	tDR-1:35-Glu-CTC-1-M2-U33C	7.38518
	tDR-1:35-Glu-CTC-1-M2-U33G	6.11227
	tDR-1:35-Glu-CTC-1-M2-U5C-G6U	3.81785
	tDR-1:35-Glu-TTC-1	1.9511
	tDR-1:35-Glu-TTC-2	1.02937
	tDR-1:35-Glu-TTC-3-M3	1.07684
	tDR-1:35-Gly-CCC-1	11.7078
	tDR-1:35-Gly-CCC-1-D5G	6.08581
	tDR-1:35-Gly-CCC-1-G6U	5.95584
	tDR-1:35-Gly-CCC-1-U32C	6.04697
	tDR-1:35-Gly-CCC-2	6.57497
	tDR-1:35-Gly-GCC-1	6.37229
	tDR-1:35-Gly-GCC-2-M3	9.41846
	tDR-1:35-His-GTG-1	2.15173
	tDR-1:35-Lys-CTT-1-M2	9.20041
	tDR-1:35-Lys-CTT-2	8.3667
	tDR-1:35-Pro-AGG-1-M5-A33G	-1.07339
	tDR-1:35-Trp-CCA-2	6.73694
	tDR-1:36-Asp-GTC-1	5.52194
	tDR-1:36-Asp-GTC-2	4.62982
	tDR-1:36-Asp-GTC-2-M2-G6A	6.89777
	tDR-1:36-Asp-GTC-2-U33C	6.63778
	tDR-1:36-Asp-GTC-2-U35C	9.35992
	tDR-1:36-Asp-GTC-2-U35G	8.92246
	tDR-1:36-Glu-CTC-1-M2	1.08706
	tDR-1:36-Glu-CTC-1-M2-C30U	5.85642
	tDR-1:36-Glu-CTC-1-M2-C4U	5.55058
	tDR-1:36-Glu-CTC-1-M2-D5G	0.450417
	tDR-1:36-Glu-CTC-1-M2-D5G-U32C	6.24391
	tDR-1:36-Glu-CTC-1-M2-D5G-U34C	8.47808
	tDR-1:36-Glu-CTC-1-M2-D5G-U34G	7.60523
	tDR-1:36-Glu-CTC-1-M2-U11C	6.10941
	tDR-1:36-Glu-CTC-1-M2-U33C	7.61649
	tDR-1:36-Glu-CTC-1-M2-U35A	6.42111
	tDR-1:36-Glu-CTC-1-M2-U35C	4.316
	tDR-1:36-Glu-CTC-1-M2-U35G	3.4797
	tDR-1:36-Glu-TTC-1	4.06464
	tDR-1:36-Glu-TTC-1-U35C	6.69069
	tDR-1:36-Glu-TTC-2	3.23491
	tDR-1:36-Glu-TTC-2-U35C	7.19061
	tDR-1:36-Glu-TTC-2-U35G	6.19022
	tDR-1:36-Glu-TTC-3-M3	1.34786
	tDR-1:36-Glu-TTC-3-M3-D5G	0.798678
	tDR-1:36-Gly-CCC-1	7.38847
	tDR-1:36-Gly-CCC-1-D5G	7.05562
	tDR-1:36-Gly-CCC-2	7.23178
	tDR-1:36-Gly-GCC-1	9.18317
	tDR-1:36-Gly-GCC-2-M3	3.34272
	tDR-1:36-Gly-GCC-2-M3-G6U	6.04779
	tDR-1:36-Lys-CTT-1-M2	9.86061
	tDR-1:36-Lys-CTT-2	9.19822
	tDR-1:36-Lys-TTT-3-M2	6.32508
	tDR-1:36-Pro-AGG-1-M5-A33G	-1.8142
	tDR-1:36-Val-AAC-1-M6-A34G	7.42392
	tDR-1:38-Glu-CTC-1-M2	-4.29696
	tDR-1:38-Glu-CTC-1-M2-D5G	-7.6401
	tDR-1:39-Glu-CTC-1-M2-D5G	-6.84044
	tDR-1:41-Arg-TCT-2-M3	-7.01688
	tDR-1:41-Pro-AGG-2-M3-A33G	-8.04653
	tDR-1:46-Gly-GCC-2-M2	-6.95989
	tDR-1:46-Pro-AGG-2-M3-A33G	-1.91938
	tDR-1:48-Glu-CTC-1-M2	6.59119
	tDR-1:48-Glu-CTC-1-M2-D5G	5.74994
	tDR-1:48-Glu-TTC-1	6.48819
	tDR-1:48-Gly-GCC-1	-1.14375
	tDR-1:48-Gly-GCC-2-M2	-1.25666
	tDR-1:49-Pro-AGG-2-M3-A33G	-2.81232
	tDR-1:50-Pro-AGG-2-M3-A33G	-3.32247
	tDR-1:51-Pro-AGG-2-M3-A33G	-7.48477
	tDR-1:54-Pro-AGG-2-M3-A33G	-8.1253
	tDR-1:55-Pro-AGG-2-M3-A33G	-8.08058
	tDR-1:56-Pro-AGG-1-A33G	-8.19246
	tDR-1:56-Pro-AGG-2-M3-A23G-A33G	-6.95936
	tDR-1:56-Pro-AGG-2-M3-A33G	-4.03638
	tDR-1:56-Pro-AGG-2-M3-A33G-A41G	-7.23196
	tDR-1:56-Pro-AGG-2-M3-D30U-A32U	-7.64434
	tDR-1:56-Pro-AGG-2-M3-G2U-A33G	-6.60933
	tDR-1:56-Pro-AGG-2-M3-G6A-A33G	-7.04509
	tDR-1:56-Pro-AGG-2-M3-U27C-A33G	-6.86722
	tDR-1:56-Pro-CGG-1	-3.78168
	tDR-1:56-Pro-CGG-2	-8.60058
	tDR-1:56-Pro-TGG-2	-3.31561
	tDR-1:56-Pro-TGG-3	-2.75935
	tDR-1:57-Pro-AGG-2-M3-A33G	-8.0439
	tDR-1:60-Pro-AGG-2-M3-A33G	-7.6445
	tDR-1:64-Gln-CTG-1	6.53358
	tDR-20:33-Ser-AGA-1-M12	-1.15411
	tDR-20:35-Glu-CTC-1-M2	5.8536
	tDR-20:36-Glu-CTC-1-M2	6.80595
	tDR-20:74-Arg-ACG-1-A16G	5.98742
	tDR-20:74-His-GTG-1	1.1886
	tDR-20:75-Glu-TTC-2	6.24839
	tDR-20:75-Phe-GAA-1	5.81796
	tDR-20:76-His-GTG-1	-3.4815
	tDR-20a:34-Asp-GTC-2-M2	-7.54735
	tDR-20a:35-Asp-GTC-2-M2	-1.13433
	tDR-20a:35-Glu-CTC-1-M2	7.04762
	tDR-20a:36-Asp-GTC-2-M2	4.44452
	tDR-20a:36-Glu-CTC-1-M2	8.1858
	tDR-20a:73-Gln-CTG-4	6.57363
	tDR-20a:74-Gln-CTG-4	7.0218
	tDR-20a:74-Glu-TTC-2	6.16789
	tDR-20a:74-His-GTG-1	1.01568
	tDR-20a:75-Gln-CTG-4	6.65947
	tDR-20a:75-Glu-CTC-1	6.2968
	tDR-20a:75-Glu-TTC-2	6.95435
	tDR-20a:75-Gly-TCC-3	5.95695
	tDR-20a:76-His-GTG-1	-8.3358
	tDR-21:35-Gln-CTG-1-M7	-7.85574
	tDR-21:35-Glu-CTC-1-M2	3.48617
	tDR-21:35-Glu-TTC-3-M5	6.24839
	tDR-21:36-Glu-CTC-1-M2	2.41008
	tDR-21:36-Glu-CTC-1-M2-U13C	5.95884
	tDR-21:36-Glu-CTC-1-M3-U15C	8.0132
	tDR-21:36-Glu-CTC-1-M3-U15G	7.46274
	tDR-21:36-Glu-TTC-3-M5	2.69018
	tDR-21:38-Leu-AAG-1-M6-A14G	-7.13188
	tDR-21:40-Cys-GCA-1-M22	6.63614
	tDR-21:41-Arg-TCT-1-M4	-4.30115
	tDR-21:41-Gln-CTG-1-M7	-1.58778
	tDR-21:54-Leu-AAG-2-M3-A14G	-7.41051
	tDR-21:55-Leu-AAG-2-M3-A14G	-10.7014
	tDR-21:56-Arg-CCG-2	-8.05719
	tDR-21:56-Arg-CCT-1-M2	-1.19541
	tDR-21:56-Arg-TCT-2-M2	-8.14333
	tDR-21:56-Gln-CTG-1-M5	-0.977011
	tDR-21:56-Leu-AAG-1-M2-A14G	-7.57097
	tDR-21:56-Leu-AAG-2-M3-A14G	-11.2672
	tDR-21:56-Pro-AGG-2-M4-A14G	-3.65007
	tDR-21:57-Arg-CCT-1-M2-C36U	5.76433
	tDR-21:57-Arg-CCT-3-M2-C36U-G37U	5.85977
	tDR-21:58-Arg-CCT-1-M2-C36U-G37U-A38U	6.07963
	tDR-21:63-Arg-CCG-2	-7.54148
	tDR-21:70-Glu-CTC-1-M2	6.88579
	tDR-21:71-Arg-TCT-1	-7.72075
	tDR-21:71-His-GTG-1	5.75152
	tDR-21:71-Phe-GAA-1	6.24237
	tDR-21:72-Arg-TCT-1	-6.9491
	tDR-21:73-Arg-TCG-5	6.19331
	tDR-21:73-Asn-GTT-2	6.27835
	tDR-21:73-Cys-GCA-17	5.98778
	tDR-21:73-His-GTG-1	-2.07933
	tDR-21:74-Arg-ACG-1-A14G	0.901839
	tDR-21:74-Arg-CCT-1	5.59498
	tDR-21:74-Arg-TCG-5	6.16422
	tDR-21:74-Gln-CTG-1	0.897595
	tDR-21:74-Glu-CTC-1	5.88893
	tDR-21:74-His-GTG-1	-0.520236
	tDR-21:74-His-GTG-1-A52G	6.07802
	tDR-21:75-Arg-ACG-2-A14G	5.9229
	tDR-21:75-His-GTG-1	-1.4447
	tDR-21:75-Lys-CTT-2	6.27378
	tDR-21:75-Lys-CTT-4	5.88801
	tDR-21:75-Phe-GAA-1	5.89206
	tDR-21:76-Glu-CTC-1	-6.63888
	tDR-21:76-His-GTG-1	-4.54666
	tDR-21:T1-His-GTG-1-7	-1.64132
	tDR-22:36-Glu-CTC-1-M2	6.9037
	tDR-22:73-Cys-GCA-17	6.15921
	tDR-22:73-Cys-GCA-2-M5	0.956577
	tDR-22:73-Cys-GCA-4	7.07705
	tDR-22:74-Cys-GCA-1-M4	5.78703
	tDR-22:74-Cys-GCA-2-M5	6.92404
	tDR-22:75-Cys-GCA-1-M4	6.29345
	tDR-22:75-Cys-GCA-4	5.95284
	tDR-22:75-His-GTG-1	7.48457
	tDR-23:56-Pro-AGG-2-M4-A12G	-6.89724
	tDR-23:73-Cys-GCA-17	5.82453
	tDR-23:73-Cys-GCA-2-M5	1.12412
	tDR-23:73-Cys-GCA-4	6.37315
	tDR-23:74-Cys-GCA-2-M5	6.53035
	tDR-23:75-Cys-GCA-1-M4	5.8196
	tDR-23:76-His-GTG-1	-7.1043
	tDR-24:41-Gln-CTG-1-M7	1.15546
	tDR-24:56-His-GTG-1	-7.70085
	tDR-24:72-iMet-CAT-1	-6.71376
	tDR-24:73-Cys-GCA-2-M5	6.13565
	tDR-24:74-His-GTG-1	-7.50199
	tDR-24:75-Gln-CTG-3-M2	6.32045
	tDR-24:75-His-GTG-1	-7.67367
	tDR-24:75-iMet-CAT-1	-7.81912
	tDR-24:76-His-GTG-1	-7.25777
	tDR-26:56-Arg-CCT-1-M3	-6.98127
	tDR-26:56-Cys-GCA-1-M6	-4.23946
	tDR-26:56-Cys-GCA-2-M9	-7.27756
	tDR-26:56-Leu-AAG-2-M3-A9G	-7.72467
	tDR-26:61-Trp-CCA-4	-7.55819
	tDR-26:74-Asn-GTT-3	-8.14092
	tDR-28:74-Asn-GTT-2-M2	-1.08334
	tDR-28:74-Tyr-GTA-1-M2	6.10539
	tDR-28:74-Tyr-GTA-2-M2	6.8155
	tDR-28:75-Tyr-GTA-1-M2	6.05293
	tDR-28:75-Tyr-GTA-2-M2	6.81835
	tDR-29:55-Phe-GAA-1-M4	-7.11009
	tDR-29:56-Phe-GAA-1-M4	-2.23552
	tDR-29:59-Phe-GAA-1-M2	-6.57067
	tDR-29:60-Phe-GAA-1-M2	-7.14162
	tDR-29:61-Phe-GAA-1-M2	-6.42212
	tDR-29:62-Phe-GAA-1-M2	-8.72738
	tDR-29:63-Arg-CCG-2	-6.96198
	tDR-29:66-Phe-GAA-1-M2	-7.323
	tDR-29:67-Phe-GAA-1-M2	-2.69105
	tDR-29:68-Phe-GAA-1-M2	-1.54302
	tDR-29:69-Phe-GAA-1-M2	-2.05233
	tDR-29:71-Phe-GAA-1	-1.1018
	tDR-29:72-Asn-GTT-2-M2	-7.03864
	tDR-29:72-Phe-GAA-1	-4.08922
	tDR-29:73-Arg-CCG-2	-6.71246
	tDR-29:73-Phe-GAA-1	-2.50734
	tDR-29:74-Phe-GAA-1	-1.6631
	tDR-29:76-Phe-GAA-1	-7.10584
	tDR-2:20-Ala-AGC-4-M7	-7.81311
	tDR-2:20-Pro-AGG-1-M7	-3.09873
	tDR-2:22-Pro-AGG-1-M6	-8.01882
	tDR-2:23-Val-AAC-1-M8	4.05155
	tDR-2:26-Pro-AGG-1-M6	-7.21918
	tDR-2:27-Glu-CTC-1-M2	-4.42983
	tDR-2:28-Pro-AGG-1-M6	-8.59108
	tDR-2:29-Glu-CTC-1-M2	-7.9902
	tDR-2:29-Glu-CTC-1-M2-D4G	-7.11573
	tDR-2:29-Glu-TTC-2	-9.6814
	tDR-2:29-Glu-TTC-2-U28C	-6.81236
	tDR-2:29-Pro-AGG-1-M6	-10.2063
	tDR-2:29-Pro-AGG-1-M6-C27U	-6.64098
	tDR-2:30-Glu-CTC-1-M2	-6.71166
	tDR-2:30-Glu-CTC-1-M2-D4G	-6.27103
	tDR-2:30-Glu-CTC-1-M2-U4C-G5U	-8.57249
	tDR-2:30-Glu-TTC-3-M3	-9.42038
	tDR-2:30-Glu-TTC-8-G5U	-6.61747
	tDR-2:31-Glu-CTC-1-M2	-6.93857
	tDR-2:31-Glu-CTC-1-M2-C29G-G30C	-7.09325
	tDR-2:31-Glu-CTC-1-M2-D4G	-6.71636
	tDR-2:31-Glu-CTC-1-M2-U4C-G5U	-8.51804
	tDR-2:31-Glu-TTC-2	-7.1962
	tDR-2:31-Glu-TTC-3-M3	-8.52415
	tDR-2:31-Pro-AGG-1-M5	-9.65599
	tDR-2:31-Pro-AGG-1-M6-C29U	-7.73985
	tDR-2:32-Glu-CTC-1-M2	-6.11735
	tDR-2:32-Glu-CTC-1-M2-A13G	-6.67228
	tDR-2:32-Glu-CTC-1-M2-C29A	-6.75274
	tDR-2:32-Glu-CTC-1-M2-C29G	-7.67444
	tDR-2:32-Glu-CTC-1-M2-C31A	-11.3355
	tDR-2:32-Glu-CTC-1-M2-C31G	-6.90128
	tDR-2:32-Glu-CTC-1-M2-C31U	-6.94731
	tDR-2:32-Glu-CTC-1-M2-D4G	-6.2117
	tDR-2:32-Glu-CTC-1-M2-D4G-C30A	-10.2489
	tDR-2:32-Glu-CTC-1-M2-D4G-C30U	-7.00799
	tDR-2:32-Glu-CTC-1-M2-G30A	-7.24471
	tDR-2:32-Glu-CTC-1-M2-G30C	-6.70943
	tDR-2:32-Glu-CTC-1-M2-G5A	-7.77444
	tDR-2:32-Glu-CTC-1-M2-U10C	-6.64265
	tDR-2:32-Glu-CTC-1-M2-U24C	-6.98554
	tDR-2:32-Glu-CTC-1-M2-U25C	-6.8796
	tDR-2:32-Glu-CTC-1-M2-U4C-G5U	-4.57652
	tDR-2:32-Glu-CTC-1-M2-U4C-G5U-C31A	-6.96356
	tDR-2:32-Glu-CTC-1-M2-U4C-G5U-C31U	-9.71288
	tDR-2:32-Glu-CTC-1-M2-U7C	-6.60795
	tDR-2:32-Glu-CTC-1-M3-C29U	-6.6432
	tDR-2:32-Glu-CTC-1-M3-U4C	-6.61489
	tDR-2:32-Glu-TTC-2	-8.61004
	tDR-2:32-Glu-TTC-3-M3	-6.10268
	tDR-2:32-Glu-TTC-3-M3-C31A	-7.51945
	tDR-2:32-Glu-TTC-3-M3-C31U	-9.69053
	tDR-2:32-Glu-TTC-8-G5U	-8.58149
	tDR-2:32-Gly-GCC-1	-2.03647
	tDR-2:32-Gly-GCC-1-C30U	-6.77825
	tDR-2:32-Lys-CTT-2-M2	-7.6892
	tDR-2:32-Pro-AGG-1-M5	-12.0149
	tDR-2:32-Pro-AGG-1-M5-U30A	-7.98664
	tDR-2:32-Pro-AGG-1-M5-U30C	-9.45624
	tDR-2:32-Pro-TGG-1	-7.27045
	tDR-2:33-Asp-GTC-2	6.25244
	tDR-2:33-Glu-CTC-1-M2	-0.563123
	tDR-2:33-Glu-CTC-1-M2-D4G	-0.53668
	tDR-2:33-Glu-TTC-1	-7.21406
	tDR-2:33-Glu-TTC-2	-1.15117
	tDR-2:33-Glu-TTC-3-M3	-2.60512
	tDR-2:33-Glu-TTC-8-G5U	-7.19401
	tDR-2:33-Gly-CCC-1-M4	7.72652
	tDR-2:33-Gly-GCC-1	9.10416
	tDR-2:33-Pro-AGG-1-M5	-5.88507
	tDR-2:33-Pro-AGG-1-M5-G5A	-7.18864
	tDR-2:33-Pro-AGG-1-M5-G5U	-6.81522
	tDR-2:33-Pro-TGG-1	-6.64265
	tDR-2:34-Glu-CTC-1-M2	0.887555
	tDR-2:34-Glu-CTC-1-M2-U4C-G5U	6.48672
	tDR-2:34-Glu-TTC-3-M3	-6.80158
	tDR-2:34-Pro-CGG-1-M2	-0.997586
	tDR-2:34-Pro-TGG-1	-7.25265
	tDR-2:34-Pro-TGG-3	-4.18909
	tDR-2:35-Asp-GTC-2	8.01787
	tDR-2:35-Glu-CTC-1-M2	3.81437
	tDR-2:35-Glu-CTC-1-M2-D4G	4.35636
	tDR-2:35-Glu-CTC-1-M2-U4C-G5U	7.99379
	tDR-2:36-Asp-GTC-2	9.98512
	tDR-2:36-Glu-CTC-1-M2	2.34402
	tDR-2:36-Glu-CTC-1-M2-D4G	1.38897
	tDR-2:36-Glu-CTC-1-M2-U4C-G5U	0.685358
	tDR-2:36-Glu-TTC-1	6.70688
	tDR-2:36-Glu-TTC-2	8.4507
	tDR-2:36-Glu-TTC-3-M3	6.05014
	tDR-2:36-Gly-GCC-1	6.50689
	tDR-2:36-Gly-GCC-2-M3	7.36726
	tDR-2:56-Pro-AGG-2-M3-A32G	-3.60766
	tDR-33:75-Leu-CAA-4	6.16379
	tDR-33:75-Lys-CTT-2-M2	5.88578
	tDR-34:51-Met-CAT-1-M2	5.55058
	tDR-34:54-Met-CAT-2-M4	5.92803
	tDR-34:56-Met-CAT-1-M2	-2.92848
	tDR-34:56-Met-CAT-2-M4	-2.84797
	tDR-34:56-Pro-AGG-2-M4-A1G	-10.0067
	tDR-34:60-Asn-GTT-2-M4	6.24556
	tDR-34:63-Met-CAT-2-M2	-1.5116
	tDR-34:63-Met-CAT-3	-2.71414
	tDR-34:63-Ser-GCT-1-M4	6.14017
	tDR-34:67-Pro-AGG-2-M4-A1G	-9.71297
	tDR-34:68-Pro-AGG-2-M4-A1G	-6.81096
	tDR-34:70-Pro-AGG-2-M4-A1G	-9.53757
	tDR-34:70-Ser-AGA-2-M2-A1G	-8.0106
	tDR-34:70-Ser-GCT-4-M2	7.3511
	tDR-34:71-Arg-ACG-1-A1G	6.99053
	tDR-34:71-Met-CAT-3	-7.46183
	tDR-34:71-Pro-AGG-1-A1G	-6.53642
	tDR-34:71-Pro-AGG-2-M4-A1G	-11.7664
	tDR-34:71-Ser-GCT-4-M2	7.57697
	tDR-34:72-Leu-CAA-4	-6.70996
	tDR-34:72-Met-CAT-1	-3.97662
	tDR-34:72-Met-CAT-2-M2	-2.73193
	tDR-34:72-Met-CAT-3	-5.51726
	tDR-34:72-Met-CAT-6	-3.04976
	tDR-34:72-Phe-GAA-1	-10.5481
	tDR-34:72-Pro-AGG-2-M4-A1G	-7.16287
	tDR-34:73-Asn-GTT-2-M2	7.41448
	tDR-34:73-Leu-CAA-1	5.78715
	tDR-34:73-Met-CAT-1	-2.00279
	tDR-34:73-Met-CAT-2-M2	-1.40654
	tDR-34:73-Met-CAT-3	-3.36757
	tDR-34:73-Met-CAT-6	-2.40882
	tDR-34:73-Phe-GAA-1	-4.53473
	tDR-34:73-Ser-GCT-3	6.4025
	tDR-34:73-Ser-GCT-4-M2	5.05883
	tDR-34:73-Thr-AGT-1-M2-A1G	-1.20513
	tDR-34:73-Thr-AGT-2-M3-A1G	-1.06515
	tDR-34:74-Arg-CCT-4	6.3157
	tDR-34:74-Leu-AAG-2-A1G	6.44692
	tDR-34:74-Lys-CTT-2-M3	8.40878
	tDR-34:74-Met-CAT-1	-1.64346
	tDR-34:74-Met-CAT-2-M2	-1.19813
	tDR-34:74-Met-CAT-3	-3.04402
	tDR-34:74-Met-CAT-6	-2.31997
	tDR-34:74-Phe-GAA-1	-2.43265
	tDR-34:74-Ser-GCT-1	3.59088
	tDR-34:74-Ser-GCT-2	3.32436
	tDR-34:74-Ser-GCT-3	8.16389
	tDR-34:74-Ser-GCT-4-M2	3.01712
	tDR-34:74-Ser-GCT-4-M2-G49C	7.47388
	tDR-34:74-Thr-AGT-3-A1G	5.92531
	tDR-34:74-Thr-AGT-4-A1G	6.16669
	tDR-34:74-Thr-CGT-2	7.00115
	tDR-34:74-Thr-CGT-4	6.59536
	tDR-34:75-Arg-ACG-1-A1G	6.36581
	tDR-34:75-Arg-ACG-2-A1G	6.85237
	tDR-34:75-Arg-CCT-4	6.21889
	tDR-34:75-Asn-GTT-2-M2	8.5347
	tDR-34:75-Ile-AAT-1-M4-A1G	4.57579
	tDR-34:75-Leu-AAG-1-M2-A1G	6.42156
	tDR-34:75-Leu-AAG-2-A1G	8.32506
	tDR-34:75-Lys-CTT-2-M3	10.6256
	tDR-34:75-Met-CAT-1	2.52286
	tDR-34:75-Met-CAT-2-M2	3.55102
	tDR-34:75-Met-CAT-3	1.98716
	tDR-34:75-Met-CAT-6	2.30534
	tDR-34:75-Phe-GAA-1	2.24651
	tDR-34:75-Phe-GAA-2-M2	7.77037
	tDR-34:75-Ser-AGA-2-M2-A1G	8.59168
	tDR-34:75-Ser-GCT-1	7.21674
	tDR-34:75-Ser-GCT-2	8.86029
	tDR-34:75-Ser-GCT-3	7.81119
	tDR-34:75-Ser-GCT-4-M2	6.20975
	tDR-34:75-Ser-GCT-5	5.86085
	tDR-34:75-Thr-AGT-1-M2-A1G	7.68167
	tDR-34:75-Thr-AGT-2-M3-A1G	7.12515
	tDR-34:75-Thr-CGT-2	6.8549
	tDR-34:75-Thr-CGT-4	7.31916
	tDR-34:T1-Lys-CTT-2-3	5.75326
	tDR-34:T1-Met-CAT-3-1	-8.02329
	tDR-34:T1-Phe-GAA-1-2	-8.74491
	tDR-34:T1-Ser-AGA-2-6-A1G	-6.50295
	tDR-34:T1-Ser-GCT-4-1	2.37522
	tDR-34:T2-Asn-GTT-2-1	5.9248
	tDR-34:T2-Ile-AAT-5-2-A1G	6.34752
	tDR-34:T2-Lys-CTT-2-1	8.1038
	tDR-34:T2-Phe-GAA-1-4	1.53635
	tDR-34:T2-Ser-GCT-6-1	8.70685
	tDR-34:e23-Ser-GCT-1-M5	7.1373
	tDR-35:56-Ala-TGC-5-A3G	-7.90022
	tDR-35:56-Arg-CCT-1-M5	6.41459
	tDR-35:56-Pro-AGG-2-M4	-8.34018
	tDR-35:56-Thr-TGT-2-M4	-2.01697
	tDR-35:62-iMet-CAT-1	-2.21048
	tDR-35:66-Arg-CCG-1-M2	6.02156
	tDR-35:66-Arg-CCG-2	7.28794
	tDR-35:66-Leu-AAG-2-M2	6.10841
	tDR-35:67-Pro-AGG-2-M4	-6.95363
	tDR-35:70-Pro-AGG-2-M4	-6.83294
	tDR-35:70-Ser-AGA-2-M2	-7.33537
	tDR-35:71-Pro-AGG-2-M4	-7.30957
	tDR-35:72-Ala-CGC-2-M2-A3G	-7.70051
	tDR-35:73-Arg-CCG-2	9.05136
	tDR-35:73-Arg-TCG-2	6.48211
	tDR-35:73-Leu-CAA-1	0.965088
	tDR-35:73-Leu-CAG-1	1.47429
	tDR-35:73-Leu-CAG-2	1.16997
	tDR-35:74-Arg-CCG-2	3.75404
	tDR-35:74-Arg-CCT-4	8.49241
	tDR-35:74-Leu-CAA-4	1.26698
	tDR-35:74-Leu-CAG-1	2.28739
	tDR-35:74-Leu-CAG-1-A48G	5.92391
	tDR-35:74-Leu-CAG-2	2.09452
	tDR-35:74-Leu-CAG-2-A48G	7.93561
	tDR-35:74-Leu-TAG-2	8.2
	tDR-35:74-Lys-TTT-3	-2.0125
	tDR-35:74-Met-CAT-6	-0.962445
	tDR-35:75-Ala-CGC-2-M2-A3G	6.50824
	tDR-35:75-Arg-CCG-1-M2	6.05237
	tDR-35:75-Arg-CCG-2	4.01127
	tDR-35:75-Arg-CCT-4	8.45825
	tDR-35:75-Arg-TCG-1	5.82289
	tDR-35:75-Arg-TCT-1	5.67325
	tDR-35:75-Leu-AAG-1-M2	8.36942
	tDR-35:75-Leu-CAA-1	2.79696
	tDR-35:75-Leu-CAA-4	2.33735
	tDR-35:75-Leu-CAG-1	4.6295
	tDR-35:75-Leu-CAG-2	4.55753
	tDR-35:75-Leu-TAG-2	9.94351
	tDR-35:75-Leu-TAG-3	6.69433
	tDR-35:75-Lys-CTT-2-M3	8.14225
	tDR-35:75-Lys-TTT-3	6.02281
	tDR-35:75-Met-CAT-6	8.71071
	tDR-35:75-Ser-AGA-1-M2	7.02094
	tDR-35:75-Ser-AGA-2-M2	7.56399
	tDR-35:75-Ser-CGA-1	7.57829
	tDR-35:75-Ser-TGA-1	7.74187
	tDR-35:75-Thr-CGT-2	8.44683
	tDR-35:75-Thr-CGT-4	9.04391
	tDR-35:T1-Leu-CAG-2-1	6.02036
	tDR-35:T1-Lys-TTT-3-1	-7.38847
	tDR-35:e3-Leu-CAA-1	-6.95892
	tDR-36:56-Arg-CCG-2	-5.26385
	tDR-36:56-Arg-CCT-1-M5	-8.89583
	tDR-36:56-Pro-AGG-2-M4	-7.44537
	tDR-36:60-Arg-CCG-2	-6.54413
	tDR-36:60-Arg-CCT-1-M5	-7.78409
	tDR-36:66-Ser-GCT-4-M2	-10.1176
	tDR-36:68-Lys-TTT-1-M4	-7.42669
	tDR-36:69-Ser-GCT-4-M2	-8.1297
	tDR-36:70-Arg-CCG-2	-8.12028
	tDR-36:70-Glu-CTC-1-M3	5.67659
	tDR-36:70-Ser-GCT-4-M2	-7.03078
	tDR-36:70-Trp-CCA-2	-7.06708
	tDR-36:71-Arg-CCG-2	-7.47911
	tDR-36:71-Ser-GCT-2	-7.50507
	tDR-36:71-Ser-GCT-4-M2	-8.86194
	tDR-36:71-Trp-CCA-2	-7.43628
	tDR-36:72-Arg-CCG-2	-11.0515
	tDR-36:72-Asn-GTT-2-M2	-7.75565
	tDR-36:72-Ser-GCT-1	-8.34238
	tDR-36:72-Ser-GCT-2	-10.0614
	tDR-36:72-Ser-GCT-4-M2	-11.9614
	tDR-36:72-Trp-CCA-4	-7.36861
	tDR-36:73-Arg-CCG-2	-4.42373
	tDR-36:73-Asn-GTT-2-M2	-3.87748
	tDR-36:73-Gln-CTG-1	-3.71502
	tDR-36:73-Gln-CTG-1-C27U	-7.35595
	tDR-36:73-Ser-GCT-4-M2	-3.15175
	tDR-36:74-Arg-ACG-1	6.10617
	tDR-36:74-Arg-CCG-2	-3.94249
	tDR-36:74-Arg-CCT-4	-9.38058
	tDR-36:74-Arg-TCT-1	-6.90612
	tDR-36:74-Asn-GTT-1	-8.67149
	tDR-36:74-Asn-GTT-2-M2	-4.48881
	tDR-36:74-Asn-GTT-9	-7.79042
	tDR-36:74-Glu-CTC-1-M2	1.97298
	tDR-36:74-Lys-TTT-3	-9.17886
	tDR-36:74-Ser-GCT-1	-4.61179
	tDR-36:74-Ser-GCT-2	-4.64884
	tDR-36:74-Ser-GCT-4-M2	-4.47272
	tDR-36:75-Arg-ACG-1	5.88893
	tDR-36:75-Arg-ACG-2	5.82566
	tDR-36:75-Arg-CCG-2	2.31872
	tDR-36:75-Arg-CCT-4	5.75267
	tDR-36:75-Glu-CTC-1-M2	1.25252
	tDR-36:75-Lys-CTT-2-M3	6.89038
	tDR-36:75-Trp-CCA-4	7.34994
	tDR-36:76-Glu-CTC-1-M2	-7.46443
	tDR-36:T1-Lys-TTT-3-1	-7.87863
	tDR-36:T1-Ser-GCT-2-1	-7.25956
	tDR-36:T1-Ser-GCT-4-1	-5.15042
	tDR-36:T1-Ser-GCT-4-2	-10.4654
	tDR-36:T2-Asn-GTT-2-1	5.67417
	tDR-37:51-Met-CAT-1-M2	7.06708
	tDR-37:56-Ala-AGC-1-M2-A1G	-6.72065
	tDR-37:56-Ala-AGC-8-M5-A1G	-10.5099
	tDR-37:56-Ala-CGC-1-M3-A1G	-6.90464
	tDR-37:56-Ala-CGC-3-M2-A1G	-8.4654
	tDR-37:56-Ala-TGC-5-A1G	-8.77881
	tDR-37:56-Arg-CCG-2	-7.33723
	tDR-37:56-Asp-GTC-1-M4	-1.05251
	tDR-37:56-Gly-CCC-2	-3.91617
	tDR-37:56-Gly-GCC-1-M2	5.74994
	tDR-37:56-Gly-TCC-1-M3	-3.35566
	tDR-37:56-Met-CAT-2-M4	-8.26957
	tDR-37:56-Val-AAC-3	-2.20615
	tDR-37:59-Ala-AGC-1-A1G	-6.75027
	tDR-37:59-Ala-AGC-8-M2-A1G	-9.31216
	tDR-37:59-Ala-CGC-1-M3-A1G	-7.03473
	tDR-37:59-Ala-CGC-3-A1G	-7.68805
	tDR-37:59-Glu-CTC-1-M4	-7.20029
	tDR-37:59-Gly-CCC-2	-10.8802
	tDR-37:59-Gly-GCC-1-M2	-7.06304
	tDR-37:59-Gly-TCC-1-M3	-9.84807
	tDR-37:60-Val-TAC-1-M2	-1.96047
	tDR-37:63-Met-CAT-3	-1.83091
	tDR-37:66-Ala-AGC-4-A1G	-8.45355
	tDR-37:66-Ser-GCT-4-M2	-7.35383
	tDR-37:67-Asp-GTC-2-M2	-3.06246
	tDR-37:68-Asp-GTC-2-M2	-1.29123
	tDR-37:69-Asp-GTC-2-M2	-1.02467
	tDR-37:70-Glu-CTC-1-M3	2.04429
	tDR-37:70-Gly-GCC-1	5.74907
	tDR-37:70-Gly-GCC-2	6.34552
	tDR-37:71-Asp-GTC-2-M2	-0.956932
	tDR-37:71-Glu-CTC-1-M2	7.85672
	tDR-37:71-Gly-GCC-2	6.31722
	tDR-37:72-Ala-AGC-4-A1G	-7.18867
	tDR-37:72-Asp-GTC-2-M2	-1.08054
	tDR-37:72-Gly-CCC-2	-3.39742
	tDR-37:72-Met-CAT-2-M2	-7.62916
	tDR-37:72-Met-CAT-3	-5.59356
	tDR-37:72-Met-CAT-6	-7.2501
	tDR-37:72-Ser-GCT-4-M2	-8.58535
	tDR-37:72-Val-AAC-1-M4	-1.98661
	tDR-37:72-Val-TAC-1-M2	-3.67337
	tDR-37:73-Arg-CCG-2	-7.45352
	tDR-37:73-Asn-GTT-2-M2	-3.61384
	tDR-37:73-Glu-CTC-1-M2	2.50349
	tDR-37:73-Gly-CCC-2	-1.18567
	tDR-37:73-Met-CAT-2-M2	-6.6736
	tDR-37:73-Met-CAT-3	-8.34129
	tDR-37:73-Met-CAT-6	-7.63862
	tDR-37:73-Val-TAC-1-M2	-1.8341
	tDR-37:T9-Met-CAT-1-1	2.0189
	tDR-37:74-Arg-CCG-2	-8.8425
	tDR-37:74-Asn-GTT-2-M2	-3.67423
	tDR-37:74-Asp-GTC-1	-0.661043
	tDR-37:74-Asp-GTC-2-M2	-1.34441
	tDR-37:74-Asp-GTC-2-M2-A21G	-6.70531
	tDR-37:74-Asp-GTC-2-M2-A35U	6.79761
	tDR-37:74-Asp-GTC-2-M2-C19U	-6.77226
	tDR-37:74-Asp-GTC-2-M2-G32U	-1.54233
	tDR-37:74-Asp-GTC-2-M2-G33U	-6.56811
	tDR-37:74-Asp-GTC-2-M2-G34C-A35G	5.59147
	tDR-37:74-Asp-GTC-2-M2-G36C	7.58738
	tDR-37:74-Asp-GTC-2-M2-U18C	-6.68111
	tDR-37:74-Glu-CTC-1-M2	0.824723
	tDR-37:74-Glu-CTC-1-M2-A36G	7.44477
	tDR-37:74-Glu-TTC-2	-1.92361
	tDR-37:74-Lys-TTT-3	-7.45762
	tDR-37:74-Met-CAT-2-M2	-7.2906
	tDR-37:74-Met-CAT-3	-4.39616
	tDR-37:74-Met-CAT-6	-3.44281
	tDR-37:74-Ser-AGA-2-M2	6.10617
	tDR-37:74-Val-TAC-1-M2	-1.21525
	tDR-37:74-Val-TAC-3	-1.28714
	tDR-37:75-Asp-GTC-1	3.45112
	tDR-37:75-Asp-GTC-2-M2	2.83414
	tDR-37:75-Asp-GTC-2-M2-A35G	6.21806
	tDR-37:75-Asp-GTC-2-M2-C37U	6.43593
	tDR-37:75-Asp-GTC-2-M2-G32U	3.75893
	tDR-37:75-Asp-GTC-2-M2-G36A	5.81796
	tDR-37:75-Glu-CTC-1-M2	2.86381
	tDR-37:75-Glu-CTC-1-M2-A36G	6.01762
	tDR-37:75-Glu-TTC-2	2.71727
	tDR-37:75-Gly-CCC-2	8.65123
	tDR-37:75-Gly-GCC-2	6.29265
	tDR-37:75-Lys-CTT-2-M3	6.75176
	tDR-37:75-Met-CAT-3	6.0507
	tDR-37:75-Ser-AGA-2-M2	5.9873
	tDR-37:75-Ser-GCT-4-M2	7.23972
	tDR-37:75-Thr-CGT-4	5.85158
	tDR-37:75-Val-AAC-1-M4	2.91863
	tDR-37:75-Val-TAC-1-M2	3.55884
	tDR-37:75-Val-TAC-3	7.72192
	tDR-37:76-Asp-GTC-2-M2	-1.58733
	tDR-37:76-Glu-CTC-1-M2	-2.85833
	tDR-37:T1-Asp-GTC-2-7	-2.14747
	tDR-37:T1-Glu-TTC-2-2	-7.51481
	tDR-37:T1-Ser-GCT-4-1	-1.57227
	tDR-37:T1-Val-TAC-1-1	-1.68659
	tDR-37:T2-Asp-GTC-2-1-A35C	6.74886
	tDR-37:T2-Gly-CCC-2-2	5.95782
	tDR-37:T3-Met-CAT-3-2	6.69366
	tDR-37:T4-Met-CAT-1-1	1.40185
	tDR-37:T7-iMet-CAT-1-1	0.887851
	tDR-38:72-Arg-CCG-2	-7.79017
	tDR-38:73-Arg-CCG-2	-7.49046
	tDR-38:74-Arg-CCG-2	-8.95873
	tDR-38:74-Asn-GTT-2-M2	-6.94822
	tDR-38:74-Asp-GTC-2-M2	-1.53949
	tDR-38:75-Asp-GTC-2-M2	6.75036
	tDR-38:75-Leu-CAA-4	6.46323
	tDR-38:75-Ser-AGA-2-M2	6.72907
	tDR-39:54-Asp-GTC-1-M4	-7.29423
	tDR-39:55-Asp-GTC-1-M4	-7.33593
	tDR-39:55-Glu-CTC-1-M4	-7.83586
	tDR-39:55-Gly-GCC-1-M3	-6.53961
	tDR-39:56-Asp-GTC-1-M4	-4.38083
	tDR-39:56-Asp-GTC-1-M4-G4U	-7.53551
	tDR-39:56-Glu-CTC-1-M4	-11.6539
	tDR-39:56-Glu-TTC-2	-7.45231
	tDR-39:56-Gly-CCC-1-M6	-7.53959
	tDR-39:56-Gly-CCC-2	-8.48759
	tDR-39:56-Gly-GCC-1-M2	-4.60336
	tDR-39:56-Gly-GCC-3	-6.64991
	tDR-39:56-His-GTG-1	-7.4475
	tDR-39:56-Pro-AGG-1-M5	-10.3992
	tDR-39:56-Val-TAC-1-M3	-7.21101
	tDR-39:57-Gly-GCC-1-M2	-6.8152
	tDR-39:59-Asp-GTC-2-M3	-8.34862
	tDR-39:59-Glu-CTC-1-M4	-10.756
	tDR-39:59-Glu-TTC-1	-7.37675
	tDR-39:59-Glu-TTC-2	-8.9982
	tDR-39:59-Gly-CCC-2	-10.0981
	tDR-39:59-Gly-GCC-1-M2	-12.3977
	tDR-39:60-Gly-GCC-1-M2	-6.45729
	tDR-39:60-Val-TAC-1-M2	-6.57458
	tDR-39:66-Glu-CTC-1-M3	-7.18472
	tDR-39:67-Asp-GTC-2-M2	-3.25151
	tDR-39:67-Glu-CTC-1-M3	-10.5176
	tDR-39:68-Asp-GTC-2-M2	-6.76896
	tDR-39:69-Asp-GTC-2-M2	-3.38599
	tDR-39:70-Asp-GTC-1	-7.27491
	tDR-39:70-Asp-GTC-2-M2	-2.51113
	tDR-39:70-Glu-TTC-2	-6.60546
	tDR-39:71-Asp-GTC-1	-6.71641
	tDR-39:71-Asp-GTC-2-M2	-4.35975
	tDR-39:71-Glu-TTC-2	-8.55516
	tDR-39:71-Val-TAC-1-M2	-7.52658
	tDR-39:72-Arg-CCG-2	-7.31269
	tDR-39:72-Asp-GTC-1	-7.40233
	tDR-39:72-Asp-GTC-2-M2	-4.7781
	tDR-39:72-Glu-TTC-1	-8.83589
	tDR-39:72-Glu-TTC-2	-12.58
	tDR-39:72-Leu-AAG-1-M2	-6.92291
	tDR-39:72-Leu-AAG-2	-8.60954
	tDR-39:72-Leu-CAA-4	-8.00209
	tDR-39:72-Leu-CAG-2	-9.66196
	tDR-39:72-Pro-AGG-1-M5	-8.98672
	tDR-39:72-Pro-TGG-2	-7.81715
	tDR-39:72-Val-AAC-1-M4	-7.57301
	tDR-39:72-Val-TAC-1-M2	-10.3453
	tDR-39:73-Arg-CCG-2	-7.69335
	tDR-39:73-Asp-GTC-1	-7.11252
	tDR-39:73-Asp-GTC-2-M2	-3.89063
	tDR-39:73-Glu-TTC-2	-11.0742
	tDR-39:73-Leu-AAG-1-M2	-8.15688
	tDR-39:73-Leu-AAG-2	-4.4379
	tDR-39:73-Leu-CAG-1	-6.88816
	tDR-39:73-Leu-CAG-2	-3.89598
	tDR-39:73-Pro-AGG-1-M5	-8.53796
	tDR-39:74-Arg-CCG-2	-3.62996
	tDR-39:74-Asn-GTT-2-M2	-1.5644
	tDR-39:74-Asp-GTC-1	-5.11349
	tDR-39:74-Asp-GTC-2-M2	-4.86827
	tDR-39:74-Asp-GTC-2-M2-A33G	-8.49073
	tDR-39:74-Asp-GTC-2-M2-A8G	-7.03659
	tDR-39:74-Asp-GTC-2-M2-G30U	-9.66701
	tDR-39:74-Asp-GTC-2-M2-U20C	-6.77769
	tDR-39:74-Glu-CTC-1-M2	-3.51676
	tDR-39:74-Glu-CTC-1-M2-C28U	-6.73789
	tDR-39:74-Glu-TTC-1	-5.51046
	tDR-39:74-Glu-TTC-1-M2-U6C	-6.80541
	tDR-39:74-Glu-TTC-2	-8.46568
	tDR-39:74-Glu-TTC-2-A19G	-7.18827
	tDR-39:74-Glu-TTC-2-A33G	-7.20244
	tDR-39:74-Glu-TTC-2-A34G	-8.85816
	tDR-39:74-Glu-TTC-2-A3G	-7.29407
	tDR-39:74-Glu-TTC-2-U15C	-7.06189
	tDR-39:74-Glu-TTC-2-U16C	-7.20558
	tDR-39:74-Glu-TTC-2-U21C	-7.06374
	tDR-39:74-Glu-TTC-2-U27C	-7.261
	tDR-39:74-Glu-TTC-2-U29C	-6.83715
	tDR-39:74-Leu-AAG-1-M2	-3.22276
	tDR-39:74-Leu-AAG-2	-2.47569
	tDR-39:74-Leu-CAA-4	-2.09709
	tDR-39:74-Leu-CAG-1	-7.75347
	tDR-39:74-Leu-CAG-2	-3.19059
	tDR-39:74-Leu-TAG-2	-6.34088
	tDR-39:74-Ser-GCT-4-M2	-1.0481
	tDR-39:74-Val-TAC-1-M2	-7.42856
	tDR-39:75-Asp-GTC-2-M2	1.15368
	tDR-39:75-Glu-CTC-1-M2	2.58407
	tDR-39:75-Glu-TTC-2	-1.2277
	tDR-39:75-Leu-AAG-1-M2	6.5715
	tDR-39:75-Leu-AAG-2	7.00514
	tDR-39:75-Leu-CAA-4	1.02017
	tDR-39:75-Leu-CAG-2	1.30987
	tDR-39:75-Leu-TAG-2	6.13696
	tDR-39:75-Ser-AGA-2-M2	5.88578
	tDR-39:75-Val-AAC-1-M4	7.16631
	tDR-39:75-Val-TAC-1-M2	6.20028
	tDR-39:T1-Asp-GTC-2-7	-10.2237
	tDR-39:T1-Glu-CTC-1-6	-9.12992
	tDR-39:T1-Glu-TTC-2-2	-11.8476
	tDR-39:T8-Leu-CAA-4-1	-7.88496
	tDR-39:T9-Leu-CAA-4-1-G51C	-7.11441
	tDR-3:20-Gly-GCC-1	-1.89823
	tDR-3:23-Gly-GCC-1	-6.93593
	tDR-3:23-His-GTG-1	-6.80182
	tDR-3:23-Val-AAC-1-M8	-1.19264
	tDR-3:25-Gly-GCC-1	-8.87942
	tDR-3:26-Glu-CTC-1-M2	-6.7393
	tDR-3:26-Gly-GCC-1	-4.09871
	tDR-3:27-Glu-CTC-1-M2	-8.99709
	tDR-3:27-Gly-GCC-1	-3.64862
	tDR-3:28-Gly-GCC-1	-2.97933
	tDR-3:29-Glu-CTC-1-M2	-6.75329
	tDR-3:29-Glu-TTC-1	-6.77615
	tDR-3:29-Glu-TTC-2	-9.91186
	tDR-3:29-Gly-CCC-1-M4	-2.25727
	tDR-3:29-Gly-GCC-1	-3.35253
	tDR-3:30-Glu-CTC-1-M2	-6.41385
	tDR-3:30-Glu-CTC-1-M2-C28A	-8.47394
	tDR-3:30-Glu-CTC-1-M3-C28U	-10.7006
	tDR-3:30-Glu-TTC-3-M3	-8.88156
	tDR-3:30-Glu-TTC-3-M4-C28U	-6.68111
	tDR-3:30-Glu-TTC-8-G4U	-8.38407
	tDR-3:30-Gly-GCC-1	-7.24701
	tDR-3:30-His-GTG-1	-8.18746
	tDR-3:31-Glu-CTC-1-M2	-7.43462
	tDR-3:31-Glu-CTC-1-M2-C28G-G29C	-7.51782
	tDR-3:31-Glu-CTC-1-M2-G29A	-9.30473
	tDR-3:31-Glu-CTC-1-M2-G29U	-7.2286
	tDR-3:31-Glu-TTC-3-M3	-7.03846
	tDR-3:31-Glu-TTC-8-G4U	-7.36251
	tDR-3:31-Gly-CCC-1-M4	-3.7741
	tDR-3:31-Gly-CCC-1-M4-C28U	-8.48937
	tDR-3:31-Gly-GCC-1	-4.32205
	tDR-3:31-Gly-GCC-1-C28A	-8.44928
	tDR-3:31-Gly-GCC-1-C28U	-6.60883
	tDR-3:31-Gly-GCC-1-G19U	-7.02939
	tDR-3:32-Glu-CTC-1-M2	-6.2982
	tDR-3:32-Glu-CTC-1-M2-A12G	-7.13413
	tDR-3:32-Glu-CTC-1-M2-A19G	-6.736
	tDR-3:32-Glu-CTC-1-M2-A22G	-6.49697
	tDR-3:32-Glu-CTC-1-M2-C28A	-6.89505
	tDR-3:32-Glu-CTC-1-M2-C28G	-7.46586
	tDR-3:32-Glu-CTC-1-M2-C30A	-11.3374
	tDR-3:32-Glu-CTC-1-M2-C30U	-6.97557
	tDR-3:32-Glu-CTC-1-M2-G15A	-6.68111
	tDR-3:32-Glu-CTC-1-M2-G29A	-7.38239
	tDR-3:32-Glu-CTC-1-M2-G29C	-7.17121
	tDR-3:32-Glu-CTC-1-M2-G4A	-7.80179
	tDR-3:32-Glu-CTC-1-M2-U11C	-6.6475
	tDR-3:32-Glu-CTC-1-M2-U14C	-6.8118
	tDR-3:32-Glu-CTC-1-M2-U6C	-6.97811
	tDR-3:32-Glu-CTC-1-M2-U9C	-7.22935
	tDR-3:32-Glu-CTC-1-M3-U3C	-7.00273
	tDR-3:32-Glu-TTC-2	-8.39669
	tDR-3:32-Glu-TTC-3-M3	-10.7468
	tDR-3:32-Glu-TTC-3-M3-C30A	-7.00895
	tDR-3:32-Glu-TTC-3-M3-C30U	-9.08708
	tDR-3:32-Glu-TTC-8-G4U	-10.6436
	tDR-3:32-Glu-TTC-8-G4U-C30A	-6.57516
	tDR-3:32-Glu-TTC-8-G4U-C30U	-8.87384
	tDR-3:32-Gly-CCC-1-M4	-3.05891
	tDR-3:32-Gly-CCC-1-M4-C29A	-10.1113
	tDR-3:32-Gly-CCC-1-M4-C29U	-3.88494
	tDR-3:32-Gly-CCC-1-M4-G4U	-6.6421
	tDR-3:32-Gly-GCC-1	-2.45754
	tDR-3:32-Gly-GCC-1-A18G	-6.87515
	tDR-3:32-Gly-GCC-1-A20G	-7.14799
	tDR-3:32-Gly-GCC-1-A21G	-6.42561
	tDR-3:32-Gly-GCC-1-C11U	-7.48789
	tDR-3:32-Gly-GCC-1-C28G	-6.61204
	tDR-3:32-Gly-GCC-1-C29A	-3.35152
	tDR-3:32-Gly-GCC-1-C29U	-3.30544
	tDR-3:32-Gly-GCC-1-G4U	-7.88067
	tDR-3:32-Gly-GCC-1-G8U	-7.09811
	tDR-3:32-Gly-GCC-1-M2-C26U	-7.16556
	tDR-3:32-Gly-GCC-1-U10C	-8.00937
	tDR-3:32-Gly-GCC-1-U9C	-7.32857
	tDR-3:32-Lys-CTT-2-M2	-7.16208
	tDR-3:32-Lys-TTT-3-M2	-8.12401
	tDR-3:32-Pro-AGG-1-M5	-8.65048
	tDR-3:33-Glu-CTC-1-M2	-0.996091
	tDR-3:33-Glu-CTC-1-M2-U31A	-1.46956
	tDR-3:33-Glu-TTC-2	-2.062
	tDR-3:33-Glu-TTC-3-M3	-4.49997
	tDR-3:33-Glu-TTC-8-G4U	-2.35856
	tDR-3:33-Gly-CCC-1-M4	3.79545
	tDR-3:33-Gly-CCC-1-M4-C29U	5.67325
	tDR-3:33-Gly-CCC-1-M4-G4U	6.42183
	tDR-3:33-Gly-CCC-1-M4-U30A	8.28259
	tDR-3:33-Gly-CCC-1-M4-U30C	4.58899
	tDR-3:33-Gly-CCC-1-M4-U30G	7.50901
	tDR-3:33-Gly-GCC-1	4.70266
	tDR-3:33-Gly-GCC-1-C28A	6.19202
	tDR-3:33-Gly-GCC-1-C28U	5.95471
	tDR-3:33-Gly-GCC-1-C29A	6.46488
	tDR-3:33-Gly-GCC-1-C29U	7.23178
	tDR-3:33-Gly-GCC-1-G4A	7.11077
	tDR-3:33-Gly-GCC-1-G4U	8.62772
	tDR-3:33-Gly-GCC-1-G4U-U30C	6.87048
	tDR-3:33-Gly-GCC-1-G8U	6.08272
	tDR-3:33-Gly-GCC-1-U10C	7.09334
	tDR-3:33-Gly-GCC-1-U23C	5.71336
	tDR-3:33-Gly-GCC-1-U30A	3.63687
	tDR-3:33-Gly-GCC-1-U30C	5.22225
	tDR-3:33-Gly-GCC-1-U30G	9.09351
	tDR-3:33-Gly-GCC-1-U9C	6.27693
	tDR-3:33-Pro-AGG-1-M5	-3.35347
	tDR-3:33-Pro-AGG-1-M5-U30A	-6.75169
	tDR-3:33-Pro-AGG-1-M5-U30C	-4.15892
	tDR-3:34-Glu-TTC-3-M3	-6.73699
	tDR-3:34-Gly-CCC-1	7.09239
	tDR-3:34-Gly-CCC-1-M2-U3G	6.15818
	tDR-3:34-Gly-GCC-1	6.02268
	tDR-3:34-Pro-TGG-3	-2.19444
	tDR-3:35-Asp-GTC-2	7.90577
	tDR-3:35-Asp-GTC-2-U33C	6.14
	tDR-3:35-Glu-CTC-1-M2	2.94736
	tDR-3:35-Glu-CTC-1-M2-U33C	7.91961
	tDR-3:35-Gly-CCC-1	7.66096
	tDR-3:35-Gly-CCC-1-C32U	5.59322
	tDR-3:35-Gly-GCC-1	9.01247
	tDR-3:35-Gly-GCC-1-C32U	6.24905
	tDR-3:35-Gly-GCC-2-M3	8.36515
	tDR-3:36-Asp-GTC-2	10.2065
	tDR-3:36-Asp-GTC-2-C34U	6.70957
	tDR-3:36-Asp-GTC-2-U33C	6.60827
	tDR-3:36-Asp-GTC-2-U33G	5.85294
	tDR-3:36-Glu-CTC-1-M2	3.35512
	tDR-3:36-Glu-CTC-1-M2-C34U	6.5535
	tDR-3:36-Glu-CTC-1-M2-U33C	6.01821
	tDR-3:36-Glu-CTC-1-M2-U33G	5.82663
	tDR-3:36-Glu-TTC-2	7.31168
	tDR-3:36-Gly-CCC-1	8.94529
	tDR-3:36-Gly-CCC-1-C33U	6.81992
	tDR-3:36-Gly-GCC-1	3.55831
	tDR-3:36-Gly-GCC-1-C33A	6.78189
	tDR-3:36-Gly-GCC-1-C33U	8.52769
	tDR-3:36-Gly-GCC-1-G4U	5.67371
	tDR-3:36-Gly-GCC-2-M3	3.07557
	tDR-3:36-Gly-GCC-2-M3-C33A	6.85497
	tDR-3:36-Gly-GCC-2-M3-C33U	2.47451
	tDR-3:56-Pro-AGG-2-M3-A31G	-3.01218
	tDR-3:56-Pro-AGG-2-M3-A31G-C53U	-6.46153
	tDR-40:56-Ile-AAT-1-M8	-7.31555
	tDR-40:56-Ile-TAT-1-M3	-7.88363
	tDR-40:56-Lys-TTT-1-M7	-8.62538
	tDR-40:56-Met-CAT-2-M4	-7.5416
	tDR-40:59-Glu-CTC-1-M4	-8.11836
	tDR-40:59-Ile-AAT-1-M7	-10.3708
	tDR-40:59-Ile-AAT-1-M8-U20C	-7.52284
	tDR-40:60-Asn-GTT-2-M4	-7.94636
	tDR-40:60-Ile-AAT-1-M7	-7.08165
	tDR-40:62-iMet-CAT-1	-7.10618
	tDR-40:63-Met-CAT-3	-4.11636
	tDR-40:70-Met-CAT-2-M2	-6.71069
	tDR-40:71-Glu-TTC-2	-7.02557
	tDR-40:71-Met-CAT-2-M2	-6.83271
	tDR-40:72-Asn-GTT-2-M2	-11.3509
	tDR-40:72-Glu-TTC-1	-8.04106
	tDR-40:72-Glu-TTC-2	-7.82475
	tDR-40:72-Lys-TTT-3	-7.82771
	tDR-40:72-Met-CAT-2-M2	-12.467
	tDR-40:72-Met-CAT-3	-10.2342
	tDR-40:72-Met-CAT-6	-9.15035
	tDR-40:72-Ser-GCT-4-M2	-8.6669
	tDR-40:73-Asn-GTT-2-M2	-11.3971
	tDR-40:73-Glu-TTC-2	-6.74986
	tDR-40:73-Lys-TTT-3	-6.90235
	tDR-40:73-Met-CAT-2-M2	-9.09046
	tDR-40:73-Met-CAT-3	-8.47986
	tDR-40:73-Met-CAT-6	-8.71365
	tDR-40:74-Arg-CCG-2	-6.74986
	tDR-40:74-Asn-GTT-1	-8.97708
	tDR-40:74-Asn-GTT-2-M2	-7.20558
	tDR-40:74-Asn-GTT-9	-6.65332
	tDR-40:74-Asp-GTC-2-M2	-7.87597
	tDR-40:74-Glu-TTC-1	-10.0512
	tDR-40:74-Glu-TTC-2	-9.91702
	tDR-40:74-Leu-AAG-2	5.95622
	tDR-40:74-Lys-TTT-3	-8.8758
	tDR-40:74-Met-CAT-2-M2	-9.73392
	tDR-40:74-Met-CAT-3	-9.53488
	tDR-40:74-Met-CAT-6	-9.59001
	tDR-40:74-Ser-GCT-1	-1.353
	tDR-40:74-Ser-GCT-2	-1.53581
	tDR-40:74-Ser-GCT-4-M2	-0.907674
	tDR-40:75-Glu-TTC-2	6.16475
	tDR-40:75-Leu-AAG-1-M2	5.71085
	tDR-40:75-Leu-AAG-2	7.36867
	tDR-40:75-Leu-CAA-4	6.9703
	tDR-40:75-Phe-GAA-1	6.08497
	tDR-40:75-Ser-GCT-4-M2	7.5212
	tDR-40:T1-Lys-TTT-3-1	-7.28547
	tDR-40:T1-Ser-GCT-4-1	-1.76365
	tDR-40:T1-Ser-GCT-4-2	-6.97743
	tDR-40:T7-iMet-CAT-1-1	-7.16329
	tDR-41:56-Ala-AGC-1-M2	-9.92775
	tDR-41:56-Ala-AGC-2-M3	-7.75284
	tDR-41:56-Ala-AGC-3	-6.71509
	tDR-41:56-Ala-AGC-4-M4	-8.01975
	tDR-41:56-Ala-AGC-5	-7.89303
	tDR-41:56-Arg-CCG-2	-7.82482
	tDR-41:56-Asp-GTC-1-M4	-2.62789
	tDR-41:56-Cys-GCA-2-M9	0.83921
	tDR-41:56-Glu-TTC-1	-7.37055
	tDR-41:56-Glu-TTC-2	-8.17016
	tDR-41:56-Gly-GCC-1-M2	-2.31271
	tDR-41:56-Gly-TCC-1-M3	-0.816753
	tDR-41:56-Lys-TTT-1-M8	-7.05244
	tDR-41:56-Pro-AGG-1-M7	-8.17088
	tDR-41:56-Thr-AGT-1-M9	-2.6659
	tDR-41:56-Val-TAC-1-M3	-3.77711
	tDR-41:59-Ala-AGC-1	-11.3038
	tDR-41:59-Ala-AGC-2-M2	-7.12582
	tDR-41:59-Ala-AGC-4-M4	-10.4485
	tDR-41:59-Ala-AGC-5	-7.81422
	tDR-41:59-Ala-AGC-8-M2	-8.18277
	tDR-41:59-Ala-CGC-2-M2	-7.22787
	tDR-41:59-Ala-TGC-5	-7.65165
	tDR-41:59-Asp-GTC-2-M3	-9.34505
	tDR-41:59-Glu-TTC-1	-8.07621
	tDR-41:59-Glu-TTC-2	-9.0089
	tDR-41:59-Gly-CCC-2	-7.29436
	tDR-41:59-Gly-GCC-1-M2	-8.00239
	tDR-41:59-Gly-TCC-1-M3	-4.42316
	tDR-41:59-Thr-AGT-3-M2	-8.46911
	tDR-41:60-Ala-AGC-1	-8.33864
	tDR-41:60-Asn-GTT-2-M6	-9.70079
	tDR-41:60-Thr-AGT-1-M7	-8.4007
	tDR-41:60-Val-TAC-1-M2	-8.70387
	tDR-41:61-Thr-AGT-1-M7	-8.1969
	tDR-41:61-Trp-CCA-4	-5.47147
	tDR-41:62-iMet-CAT-1	-7.03388
	tDR-41:63-Met-CAT-3	-8.57359
	tDR-41:63-Val-TAC-1-M2	-7.91269
	tDR-41:66-Ala-AGC-4	-7.08486
	tDR-41:70-Arg-CCG-2	-7.01421
	tDR-41:70-Glu-TTC-2	-6.41712
	tDR-41:71-Arg-CCG-2	-6.95538
	tDR-41:71-Glu-TTC-2	-8.98247
	tDR-41:72-Arg-CCG-2	-8.9282
	tDR-41:72-Asn-GTT-2-M3	-10.4249
	tDR-41:72-Asp-GTC-2-M2	-6.87461
	tDR-41:72-Glu-TTC-1	-8.90036
	tDR-41:72-Glu-TTC-2	-9.29603
	tDR-41:72-Lys-TTT-3	-7.85189
	tDR-41:72-Met-CAT-2-M2	-11.5194
	tDR-41:72-Met-CAT-3	-9.79431
	tDR-41:72-Met-CAT-6	-7.22886
	tDR-41:72-Ser-GCT-2	-6.57321
	tDR-41:72-Ser-GCT-4-M2	-8.0126
	tDR-41:72-Thr-AGT-2-M3	-7.58465
	tDR-41:72-Trp-CCA-1-M3	-7.15174
	tDR-41:72-Trp-CCA-2	-7.72031
	tDR-41:72-Val-TAC-1-M2	-7.40343
	tDR-41:73-Arg-ACG-1	-6.5011
	tDR-41:73-Arg-ACG-2	-7.84722
	tDR-41:73-Arg-CCG-2	-8.97607
	tDR-41:73-Arg-CCT-4	-6.89711
	tDR-41:73-Asn-GTT-1	-6.64078
	tDR-41:73-Asn-GTT-2-M3	-12.6893
	tDR-41:73-Glu-TTC-1	-7.01126
	tDR-41:73-Glu-TTC-2	-8.16533
	tDR-41:73-Lys-TTT-3	-7.79267
	tDR-41:73-Met-CAT-2-M2	-7.44585
	tDR-41:73-Met-CAT-3	-7.19861
	tDR-41:73-Met-CAT-6	-7.05474
	tDR-41:73-Thr-AGT-2-M3	-7.51379
	tDR-41:74-Arg-ACG-1	-4.82686
	tDR-41:74-Arg-ACG-2	-10.8079
	tDR-41:74-Arg-CCG-1-M2	-9.31799
	tDR-41:74-Arg-CCG-2	-11.2123
	tDR-41:74-Arg-CCT-4	-7.11482
	tDR-41:74-Arg-TCG-5	-7.77436
	tDR-41:74-Asn-GTT-1	-7.5932
	tDR-41:74-Asn-GTT-2-M3	-7.66046
	tDR-41:74-Asp-GTC-2-M2	-9.77747
	tDR-41:74-Glu-TTC-1	-12.3533
	tDR-41:74-Glu-TTC-2	-8.71634
	tDR-41:74-Glu-TTC-2-A32G	-6.71049
	tDR-41:74-Lys-TTT-3	-9.4755
	tDR-41:74-Met-CAT-2-M2	-9.01932
	tDR-41:74-Met-CAT-3	-8.573
	tDR-41:74-Met-CAT-6	-8.02207
	tDR-41:74-Ser-GCT-1	-8.18349
	tDR-41:74-Ser-GCT-2	-3.94332
	tDR-41:74-Ser-GCT-4-M2	-2.12635
	tDR-41:74-Thr-AGT-2-M3	-3.62859
	tDR-41:74-Val-TAC-1-M2	-6.45791
	tDR-41:75-Asn-GTT-2-M3	-6.78113
	tDR-41:75-Ser-GCT-4-M2	6.14108
	tDR-41:T1-Arg-ACG-1-1	-7.83414
	tDR-41:T1-Arg-CCG-1-1	-7.95949
	tDR-41:T1-Glu-TTC-2-2	-9.93565
	tDR-41:T1-Lys-TTT-3-1	-7.78958
	tDR-41:T1-Ser-GCT-4-1	-3.71061
	tDR-41:T1-Ser-GCT-4-2	-6.89184
	tDR-42:55-Ser-GCT-1-M4	-9.35331
	tDR-42:56-Arg-CCG-2	-8.92984
	tDR-42:56-Arg-CCT-1-M5	-4.9777
	tDR-42:56-Leu-AAG-1-M2	-6.64693
	tDR-42:56-Leu-AAG-2-M3	-8.79213
	tDR-42:56-Lys-TTT-1-M9	-2.84719
	tDR-42:56-Ser-AGA-2-M3	-7.49279
	tDR-42:56-Ser-GCT-1-M4	-3.26192
	tDR-42:56-Thr-TGT-2-M4	-2.21142
	tDR-42:59-Glu-CTC-1-M4	-7.89321
	tDR-42:59-Gly-CCC-2	-8.86759
	tDR-42:59-Phe-GAA-1-M2	-7.33885
	tDR-42:60-Arg-CCT-1-M5	-6.54108
	tDR-42:60-Leu-AAG-1-M2	-8.01308
	tDR-42:60-Ser-GCT-1-M4	-6.83193
	tDR-42:61-Leu-AAG-1-M2	-7.74103
	tDR-42:61-Leu-AAG-2-M2	-7.60835
	tDR-42:61-Ser-GCT-1-M4	-8.75604
	tDR-42:63-Ser-GCT-1-M4	-6.81144
	tDR-42:66-Ser-GCT-1-M2	-7.87749
	tDR-42:66-Ser-GCT-4-M2	-4.39995
	tDR-42:67-Ser-GCT-2	-7.68651
	tDR-42:69-Ser-GCT-1	-8.0409
	tDR-42:69-Ser-GCT-2	-4.53316
	tDR-42:69-Ser-GCT-4-M2	-4.81959
	tDR-42:70-Arg-CCG-2	-8.59026
	tDR-42:70-Arg-CCT-4	-7.9783
	tDR-42:70-Ser-AGA-2-M3	-5.03609
	tDR-42:70-Ser-GCT-4-M2	-1.82159
	tDR-42:71-Arg-CCG-2	-8.13553
	tDR-42:71-Arg-CCT-3	-6.60626
	tDR-42:71-Arg-CCT-4	-8.8516
	tDR-42:71-Ser-GCT-1	-6.9862
	tDR-42:71-Ser-GCT-2	-3.56263
	tDR-42:71-Ser-GCT-4-M2	-3.63612
	tDR-42:72-Arg-CCG-2	-10.7075
	tDR-42:72-Arg-CCT-1-M2	-9.84248
	tDR-42:72-Arg-CCT-3	-10.4165
	tDR-42:72-Arg-CCT-4	-10.9379
	tDR-42:72-Ile-TAT-2	-7.52334
	tDR-42:72-Leu-AAG-1-M2	-6.64078
	tDR-42:72-Leu-AAG-2	-8.27242
	tDR-42:72-Leu-CAG-2	-7.72407
	tDR-42:72-Lys-TTT-3	-9.90314
	tDR-42:72-Met-CAT-2-M2	-10.0119
	tDR-42:72-Met-CAT-3	-2.48324
	tDR-42:72-Phe-GAA-1	-6.7801
	tDR-42:72-Ser-AGA-2-M3	-8.29666
	tDR-42:72-Ser-GCT-1	-7.17636
	tDR-42:72-Ser-GCT-2	-5.85971
	tDR-42:72-Ser-GCT-2-U39G	-7.27453
	tDR-42:72-Ser-GCT-3	-6.57635
	tDR-42:72-Ser-GCT-4-M2	-6.56695
	tDR-42:72-Ser-GCT-4-M2-U10C	-6.64563
	tDR-42:72-Ser-GCT-4-M2-U39C	-7.95562
	tDR-42:72-Ser-GCT-4-M2-U39G	-8.46618
	tDR-42:73-Arg-CCG-2	-10.2286
	tDR-42:73-Arg-CCT-1	-10.0072
	tDR-42:73-Arg-CCT-2	-8.37086
	tDR-42:73-Arg-CCT-3	-10.8761
	tDR-42:73-Arg-CCT-4	-12.2692
	tDR-42:73-Arg-TCT-1	-7.70928
	tDR-42:73-Asn-GTT-2-M3	-7.14335
	tDR-42:73-Leu-CAG-2	-1.28897
	tDR-42:73-Lys-TTT-3	-9.87823
	tDR-42:73-Met-CAT-2-M2	-7.40233
	tDR-42:73-Met-CAT-3	-7.7434
	tDR-42:73-Met-CAT-6	-7.069
	tDR-42:73-Ser-AGA-2-M3	-7.77547
	tDR-42:73-Ser-GCT-1	-2.83066
	tDR-42:73-Ser-GCT-2	-2.61033
	tDR-42:73-Ser-GCT-3	-1.40208
	tDR-42:73-Ser-GCT-4-M2	-3.20344
	tDR-42:73-Thr-CGT-2	-6.68788
	tDR-42:73-Thr-CGT-4	-7.73291
	tDR-42:74-Arg-CCG-2	-12.2996
	tDR-42:74-Arg-CCT-1	-9.3128
	tDR-42:74-Arg-CCT-2	-8.87098
	tDR-42:74-Arg-CCT-3	-9.57808
	tDR-42:74-Arg-CCT-4	-6.77498
	tDR-42:74-Arg-TCT-1	-3.30781
	tDR-42:74-Arg-TCT-2	-7.04607
	tDR-42:74-Arg-TCT-3	-4.63804
	tDR-42:74-Asn-GTT-2-M3	-7.18647
	tDR-42:74-Glu-CTC-1-M2	-3.64971
	tDR-42:74-Leu-AAG-2	-6.61347
	tDR-42:74-Leu-CAG-2	-1.11849
	tDR-42:74-Lys-CTT-1-M4	-6.89505
	tDR-42:74-Lys-TTT-3	-11.012
	tDR-42:74-Lys-TTT-6	-6.90235
	tDR-42:74-Met-CAT-2-M2	-7.28242
	tDR-42:74-Met-CAT-3	-7.91192
	tDR-42:74-Phe-GAA-1	-7.52375
	tDR-42:74-Ser-AGA-2-M3	-3.6375
	tDR-42:74-Ser-GCT-1	-4.30408
	tDR-42:74-Ser-GCT-2	-4.02872
	tDR-42:74-Ser-GCT-2-A13G	-7.16415
	tDR-42:74-Ser-GCT-2-A26G	-6.93704
	tDR-42:74-Ser-GCT-2-A27G	-7.20646
	tDR-42:74-Ser-GCT-2-G41A	-6.92905
	tDR-42:74-Ser-GCT-2-M3-C33U	-7.47315
	tDR-42:74-Ser-GCT-2-U18C	-6.53357
	tDR-42:74-Ser-GCT-2-U22C	-6.80855
	tDR-42:74-Ser-GCT-2-U36C	-6.96673
	tDR-42:74-Ser-GCT-2-U39C	-7.74509
	tDR-42:74-Ser-GCT-2-U39G	-6.61566
	tDR-42:74-Ser-GCT-2-U3C	-7.37748
	tDR-42:74-Ser-GCT-2-U5C	-6.8655
	tDR-42:74-Ser-GCT-2-U8C	-6.81692
	tDR-42:74-Ser-GCT-3	-3.12821
	tDR-42:74-Ser-GCT-4-M2	-4.22613
	tDR-42:74-Ser-GCT-4-M2-A13G	-9.04753
	tDR-42:74-Ser-GCT-4-M2-A26G	-8.88514
	tDR-42:74-Ser-GCT-4-M2-A27G	-8.61845
	tDR-42:74-Ser-GCT-4-M2-A32G	-8.17812
	tDR-42:74-Ser-GCT-4-M2-C12U	-7.4168
	tDR-42:74-Ser-GCT-4-M2-C14U	-7.51997
	tDR-42:74-Ser-GCT-4-M2-C16U	-7.78872
	tDR-42:74-Ser-GCT-4-M2-C24U	-7.28062
	tDR-42:74-Ser-GCT-4-M2-C29U	-7.37823
	tDR-42:74-Ser-GCT-4-M2-C30U	-7.51085
	tDR-42:74-Ser-GCT-4-M2-C31U	-7.25212
	tDR-42:74-Ser-GCT-4-M2-C34U	-8.00967
	tDR-42:74-Ser-GCT-4-M2-C37U	-8.52295
	tDR-42:74-Ser-GCT-4-M2-C40U	-8.31024
	tDR-42:74-Ser-GCT-4-M2-C7U	-7.16372
	tDR-42:74-Ser-GCT-4-M2-G11A	-7.57187
	tDR-42:74-Ser-GCT-4-M2-G17A	-6.67906
	tDR-42:74-Ser-GCT-4-M2-G17U	-7.1822
	tDR-42:74-Ser-GCT-4-M2-G20A	-6.84431
	tDR-42:74-Ser-GCT-4-M2-G20U	-7.15624
	tDR-42:74-Ser-GCT-4-M2-G25A	-7.13932
	tDR-42:74-Ser-GCT-4-M2-G38A	-7.09255
	tDR-42:74-Ser-GCT-4-M2-G41A	-2.75475
	tDR-42:74-Ser-GCT-4-M2-G41C	-0.956972
	tDR-42:74-Ser-GCT-4-M2-G6A	-7.00739
	tDR-42:74-Ser-GCT-4-M2-U10C	-8.909
	tDR-42:74-Ser-GCT-4-M2-U18C	-8.38874
	tDR-42:74-Ser-GCT-4-M2-U22C	-8.63559
	tDR-42:74-Ser-GCT-4-M2-U23C	-8.41273
	tDR-42:74-Ser-GCT-4-M2-U28C	-8.1505
	tDR-42:74-Ser-GCT-4-M2-U2C	-8.23331
	tDR-42:74-Ser-GCT-4-M2-U36C	-8.58798
	tDR-42:74-Ser-GCT-4-M2-U39C	-4.37301
	tDR-42:74-Ser-GCT-4-M2-U39G	-2.61445
	tDR-42:74-Ser-GCT-4-M2-U3C	-8.69508
	tDR-42:74-Ser-GCT-4-M2-U5C	-8.56234
	tDR-42:74-Ser-GCT-4-M2-U8C	-8.54379
	tDR-42:74-Ser-GCT-5	-2.94552
	tDR-42:74-Thr-CGT-4	-6.54144
	tDR-42:75-Glu-CTC-1-M2	6.0819
	tDR-42:75-Leu-CAG-1	7.07612
	tDR-42:75-Ser-AGA-2-M3	6.44209
	tDR-42:75-Ser-GCT-1	1.36376
	tDR-42:75-Ser-GCT-2	1.0955
	tDR-42:75-Ser-GCT-3	6.72375
	tDR-42:75-Ser-GCT-4-M2	0.676931
	tDR-42:76-Arg-CCT-4	-6.5011
	tDR-42:76-Ser-GCT-4-M2	-7.40828
	tDR-42:T1-Arg-CCT-2-1	-7.09215
	tDR-42:T1-Arg-TCT-1-1	-8.1692
	tDR-42:T1-Lys-TTT-3-1	-9.24463
	tDR-42:T1-Ser-AGA-2-6	-7.8039
	tDR-42:T1-Ser-GCT-2-1	-4.769
	tDR-42:T1-Ser-GCT-4-1	-4.9681
	tDR-42:T1-Ser-GCT-4-1-A13G	-7.57741
	tDR-42:T1-Ser-GCT-4-1-A26G	-7.2089
	tDR-42:T1-Ser-GCT-4-1-C37U	-7.18509
	tDR-42:T1-Ser-GCT-4-1-U10C	-7.28267
	tDR-42:T1-Ser-GCT-4-1-U18C	-6.97446
	tDR-42:T1-Ser-GCT-4-1-U22C	-7.25425
	tDR-42:T1-Ser-GCT-4-1-U28C	-7.3606
	tDR-42:T1-Ser-GCT-4-1-U36C	-7.1425
	tDR-42:T1-Ser-GCT-4-1-U39C	-7.17677
	tDR-42:T1-Ser-GCT-4-1-U3C	-7.21145
	tDR-42:T1-Ser-GCT-4-1-U5C	-6.89005
	tDR-42:T1-Ser-GCT-4-1-U8C	-6.98657
	tDR-42:T1-Ser-GCT-4-2	-5.39679
	tDR-42:T1-Ser-GCT-4-3	-3.04522
	tDR-43:59-Ala-AGC-1	-8.99366
	tDR-43:59-Ala-AGC-4-M4	-7.48408
	tDR-43:59-Glu-CTC-1-M5	-8.49644
	tDR-43:59-Gly-CCC-2	-7.025
	tDR-43:59-Ile-AAT-1-M8	-8.80544
	tDR-43:72-Ile-TAT-2	-7.46413
	tDR-43:72-Lys-CTT-1-M4	-11.8543
	tDR-43:72-Ser-GCT-4-M2	-7.19307
	tDR-43:73-Asn-GTT-2-M3	-8.39541
	tDR-43:73-Lys-CTT-1-M4	-7.11164
	tDR-43:74-Asn-GTT-2-M3	-9.08807
	tDR-43:74-Asp-GTC-2-M2	-7.00606
	tDR-43:74-Glu-CTC-1-M3	-8.87851
	tDR-43:74-Ile-AAT-1-M4	-6.57379
	tDR-43:74-Lys-CTT-1-M4	-6.15112
	tDR-43:74-Ser-GCT-4-M2	-2.27161
	tDR-43:T1-Lys-CTT-2-3	-6.58219
	tDR-43:T1-Lys-CTT-2-5	-9.70726
	tDR-43:T1-Ser-GCT-4-1	-7.50262
	tDR-44:72-Ser-GCT-4-M2	-6.68088
	tDR-44:73-Asn-GTT-2-M3	-3.7527
	tDR-44:74-Asn-GTT-2-M3	-9.14929
	tDR-44:74-Asp-GTC-2-M2	-6.61045
	tDR-44:74-Ser-GCT-2	-7.1411
	tDR-44:74-Ser-GCT-4-M2	-2.01978
	tDR-44:74-Tyr-GTA-1-M2	-4.50763
	tDR-44:74-Tyr-GTA-2-M2	-3.24223
	tDR-44:74-Tyr-GTA-3-M2	-5.15428
	tDR-44:74-Tyr-GTA-3-M2-U8C	-4.41267
	tDR-44:75-Ser-GCT-4-M2	6.43772
	tDR-44:T1-Ser-GCT-4-1	-7.50686
	tDR-44:T2-Tyr-GTA-2-1	-6.92815
	tDR-44:T4-Tyr-GTA-3-1	-7.70517
	tDR-45:72-His-GTG-1	-7.9341
	tDR-45:73-Gln-TTG-2	-7.88249
	tDR-45:73-His-GTG-1	-6.86812
	tDR-45:74-Asn-GTT-2-M3	-6.60987
	tDR-45:74-Gln-TTG-1-M2	-7.11558
	tDR-45:74-Gln-TTG-2	-7.9199
	tDR-45:74-Glu-CTC-1-M7	-6.68103
	tDR-45:74-Glu-TTC-2	-8.58541
	tDR-45:74-Lys-CTT-1-M4	-2.58942
	tDR-45:T1-Lys-CTT-2-3	-6.60739
	tDR-46:73-SeC-TCA-1	-7.17809
	tDR-46:73-Ser-GCT-3-M3	-8.00536
	tDR-46:74-Asn-GTT-2-M3	-7.63054
	tDR-46:74-Lys-CTT-1-M4	-0.955185
	tDR-46:74-SeC-TCA-1	-8.52
	tDR-46:74-Ser-GCT-2	-7.59291
	tDR-46:74-Ser-GCT-3-M3	-8.29302
	tDR-46:T1-Ser-GCT-4-1	-7.00164
	tDR-47:73-Asn-GTT-2-M4	-2.0941
	tDR-47:74-Arg-ACG-2	-7.95844
	tDR-47:74-Arg-CCG-1-M2	-7.21148
	tDR-47:74-Asn-GTT-2-M4	-3.23335
	tDR-47:74-Lys-CTT-1-M4	-1.76812
	tDR-47:75-Tyr-GTA-2-M2	6.13554
	tDR-48:72-Arg-ACG-2	-7.66139
	tDR-48:72-Asn-GTT-2-M4	-7.40026
	tDR-48:72-Lys-CTT-1-M4	-6.45791
	tDR-48:72-Trp-CCA-4	-7.54026
	tDR-48:73-Arg-ACG-2	-7.40191
	tDR-48:73-Asn-GTT-2-M4	-3.91137
	tDR-48:73-Lys-TTT-3	-1.3153
	tDR-48:74-Arg-ACG-1	-8.4593
	tDR-48:74-Arg-ACG-2	-10.4597
	tDR-48:74-Arg-CCG-1-M2	-8.37109
	tDR-48:74-Asn-GTT-2-M4	-4.83893
	tDR-48:74-Lys-CTT-1-M4	-1.43485
	tDR-48:74-Lys-TTT-3	-1.77282
	tDR-48:74-Tyr-GTA-1-M2	-6.64506
	tDR-48:74-Tyr-GTA-2-M2	-7.29941
	tDR-48:75-Lys-TTT-3	6.21525
	tDR-48:75-Tyr-GTA-1-M2	5.85735
	tDR-48:75-iMet-CAT-1	5.86031
	tDR-48:T1-Lys-CTT-2-3	-7.64574
	tDR-48:T1-Lys-TTT-3-1	-7.66088
	tDR-49:72-Lys-CTT-1-M4	-9.44205
	tDR-49:72-Lys-TTT-3	-7.05193
	tDR-49:72-Ser-GCT-3-M4	-6.75386
	tDR-49:73-Lys-CTT-1-M4	-4.51111
	tDR-49:73-Ser-GCT-3-M4	-3.5025
	tDR-49:73-Thr-CGT-2	-8.24364
	tDR-49:74-Arg-CCG-1-M2	-8.65704
	tDR-49:74-Asn-GTT-2-M4	-6.46153
	tDR-49:74-Lys-CTT-1-M4	-4.44584
	tDR-49:74-Lys-TTT-3	-1.64677
	tDR-49:74-Ser-GCT-3-M4	-4.02489
	tDR-49:74-Thr-CGT-2	-7.55949
	tDR-49:74-iMet-CAT-1	6.08237
	tDR-49:75-Lys-CTT-1-M4	-0.967291
	tDR-49:75-Lys-TTT-3	6.91996
	tDR-49:T1-Arg-CCG-1-1	-6.81753
	tDR-49:T1-Lys-CTT-2-3	-10.6189
	tDR-49:T1-Lys-CTT-2-5	-8.34168
	tDR-49:T1-Lys-TTT-3-1	-7.00398
	tDR-49:T1-Ser-GCT-4-1	-5.39413
	tDR-49:T1-Ser-GCT-4-2	-7.80326
	tDR-49:T2-Lys-CTT-2-1	-7.4912
	tDR-4:20a-Leu-CAG-1-M2	-6.53094
	tDR-4:23-iMet-CAT-1-M2	-9.97539
	tDR-4:27-Glu-CTC-1-M2-U2C-G3U	-7.89825
	tDR-4:27-Glu-CTC-1-M2	-6.75092
	tDR-4:29-Pro-AGG-1-M6	-8.28257
	tDR-4:30-Glu-CTC-1-M2	-10.1164
	tDR-4:30-Glu-CTC-1-M2-U2C-G3U	-11.9666
	tDR-4:30-Glu-TTC-3-M3	-6.68019
	tDR-4:30-Glu-TTC-8-G3U	-7.98848
	tDR-4:31-Glu-CTC-1-M2	-9.11376
	tDR-4:31-Glu-CTC-1-M2-U2C-G3U	-10.8518
	tDR-4:32-Glu-CTC-1-M2	-8.78146
	tDR-4:32-Glu-CTC-1-M2-U2C-G3U	-7.11502
	tDR-4:32-Glu-TTC-1	-7.02403
	tDR-4:32-Glu-TTC-3-M3	-9.41733
	tDR-4:32-Glu-TTC-8-G3U	-10.1759
	tDR-4:32-Glu-TTC-9-G3U	-3.47791
	tDR-4:32-Gly-CCC-1-M4	-8.5666
	tDR-4:32-Gly-GCC-1	-2.63684
	tDR-4:32-Pro-AGG-1-M5	-9.82842
	tDR-4:32-iMet-CAT-1-M2	-4.89017
	tDR-4:33-Glu-CTC-1-M2	-1.86498
	tDR-4:33-Glu-CTC-1-M2-U2C-G3U	-0.932257
	tDR-4:33-Glu-TTC-1	-6.90941
	tDR-4:33-Glu-TTC-2	-6.7828
	tDR-4:33-Glu-TTC-3-M3	-7.7632
	tDR-4:33-Glu-TTC-8-G3U	-8.19419
	tDR-4:33-Glu-TTC-9-G3U	8.63693
	tDR-4:33-Gly-CCC-1-M4	6.39694
	tDR-4:33-Gly-GCC-1	8.27944
	tDR-4:33-Leu-AAG-1-M4	-3.38005
	tDR-4:33-Leu-CAG-1-M2	-8.43993
	tDR-4:33-Leu-TAG-2	-6.88679
	tDR-4:33-Phe-GAA-1-M3	-6.66429
	tDR-4:33-Pro-AGG-1-M5	-4.92777
	tDR-4:33-Ser-GCT-1-M5	-3.86005
	tDR-4:34-Leu-TAG-1	-1.4602
	tDR-4:35-Glu-CTC-1-M2-U2C-G3U	3.11535
	tDR-4:36-Asp-GTC-2	6.29699
	tDR-4:36-Glu-CTC-1-M2-U2C-G3U	2.62852
	tDR-4:36-Gly-GCC-2-M3	6.05163
	tDR-4:56-Pro-AGG-2-M3-A30G	-7.10469
	tDR-50:72-Lys-TTT-3	-8.82588
	tDR-50:73-Arg-ACG-2	-6.77496
	tDR-50:73-Lys-TTT-3	-3.71191
	tDR-50:74-Lys-TTT-3	-3.44397
	tDR-50:74-iMet-CAT-1	6.22054
	tDR-50:75-Lys-TTT-3	0.77294
	tDR-50:75-iMet-CAT-1	6.87375
	tDR-50:T1-Lys-TTT-3-1	-4.17994
	tDR-51:67-Arg-ACG-1-M2	-6.71796
	tDR-51:70-Arg-ACG-1-M2	-7.62673
	tDR-51:71-Arg-ACG-1-M2	-7.2532
	tDR-51:72-Arg-ACG-1-M2	-10.3154
	tDR-51:72-Ile-TAT-2	-6.83271
	tDR-51:72-Val-AAC-1-M5	-6.53239
	tDR-51:73-Arg-ACG-1-M2	-4.69761
	tDR-51:73-Thr-TGT-2	-7.29589
	tDR-51:74-Arg-ACG-1-M2	-4.2606
	tDR-51:74-Glu-CTC-1-M7	-4.81016
	tDR-51:74-Ser-TGA-4	5.92531
	tDR-51:74-iMet-CAT-1	6.13876
	tDR-51:75-iMet-CAT-1	7.33078
	tDR-51:T1-Arg-ACG-1-1	-9.3946
	tDR-52:72-Phe-GAA-1	-7.61535
	tDR-52:72-Val-AAC-1-M5	-6.77912
	tDR-52:73-Arg-ACG-1-M2	-7.42604
	tDR-52:74-Arg-ACG-1-M2	-7.20636
	tDR-55:75-iMet-CAT-1	5.50849
	tDR-56:72-Val-AAC-1-M5	-7.38537
[truncated: 209 more rows]

## Sheet: Human_GSD_Cells_com
	Transcript	log2FoldChange.x	log2FoldChange.y
1	tDR-1:15-Ala-AGC-4-M7	-2.48788	-1.79811
2	tDR-1:15-Ser-AGA-1-M7	-1.7047	-1.31674
3	tDR-1:16-Ala-AGC-8	-7.19017	-6.58962
4	tDR-1:19-Leu-CAA-1-M4	-8.25981	-6.37929
5	tDR-1:20-Arg-ACG-1-M2	-2.07585	-1.33881
6	tDR-1:24-iMet-CAT-1-M2	-3.01784	-2.73281
7	tDR-1:25-Glu-CTC-1-M2	-2.68761	-2.07066
8	tDR-1:25-iMet-CAT-1-M2	-2.18881	-1.61942
9	tDR-1:25-Pro-AGG-1-M6	-1.59422	-1.74927
10	tDR-1:32-Glu-TTC-1	-2.15223	-1.51769
11	tDR-1:32-Glu-TTC-2	-2.54882	-1.19082
12	tDR-1:32-iMet-CAT-1-M2	6.00334	2.98109
13	tDR-1:46-Arg-ACG-1-M2-A34G	-9.17271	-6.88812
14	tDR-12:33-Lys-TTT-3-M4	-2.5081	-1.67217
15	tDR-16:53-Lys-CTT-2	-8.56236	-6.73646
16	tDR-20:35-Lys-CTT-1-M5	-7.22644	-6.87467
17	tDR-26:59-His-GTG-1	-7.26934	-6.32541
18	tDR-28:67-Phe-GAA-1-M2	-3.46113	-7.17723
19	tDR-28:T9-Phe-GAA-4-1-C6U	-7.709	-6.31715
20	tDR-35:74-Leu-CAG-1	6.15815	4.28222
21	tDR-35:74-Leu-CAG-2	6.34163	3.71808
22	tDR-37:74-Glu-CTC-1-M2	6.54771	9.06424
23	tDR-37:75-Glu-CTC-1-M2	5.87556	1.89696
24	tDR-39:72-Asp-GTC-2-M2	-2.26745	-2.0659
25	tDR-41:59-Gly-TCC-1-M3	-7.63894	-5.87774
26	tDR-T1:T31-Arg-CCT-2-1	-2.1973	-1.41199
27	tDR-8:33-Glu-TTC-1-M2	-6.82964	-6.20942
28	tDR-8:38-Phe-GAA-1-M4	-7.47087	-7.45206
29	tDR-intron1:intron24-Ile-TAT-1-1	-1.72976	-6.53346
30	tDR-L4:35-Lys-TTT-3-2	-1.70481	-1.44713
31	tDR-L4:T14-Asn-GTT-2-8	-1.52958	-1.29886
32	tDR-L4:T15-Pro-TGG-3-2	-6.6381	-6.69661
33	tDR-L4:T15-Val-AAC-1-5	-6.74623	-6.35783
34	tDR-L4:T2-Asn-GTT-2-1	-1.1747	-1.49922
35	tDR-L49:L1-Lys-CTT-10-1-C44U	-8.77495	-6.68583
36	tDR-L5:35-Lys-TTT-3-2	-6.61475	-6.37593
37	tDR-L5:T14-Lys-CTT-1-1-C1A-A2G	-2.11083	-2.25278
38	tDR-L5:T15-Lys-CTT-1-1-C1A-A2G	-2.26204	-1.70612
39	tDR-L52:L1-Lys-CTT-10-1-C47U	-7.72037	-6.29699
40	tDR-L6:T13-Tyr-GTA-5-5	-2.32677	-1.30088

## Sheet: Human_GSD_Exs_com
	tDR	log2FoldChange.x	log2FoldChange.y
1	tDR-1:15-Ala-AGC-4-M7	6.65364	7.02199
2	tDR-1:15-Lys-CTT-1-M5	1.73052	8.55783
3	tDR-1:16-Leu-AAG-1-M4	-2.49909	-2.73381
4	tDR-1:16-Leu-AAG-1-M6-C16A	-7.45036	-7.40006
5	tDR-1:16-Leu-AAG-4-M2	-2.80645	-3.41457
6	tDR-1:16-Leu-TAG-2	-2.04414	-3.12071
7	tDR-1:20-Ala-AGC-2-M12	-1.02356	-3.47741
8	tDR-1:20-Ala-AGC-9-M2	-2.77688	-8.07939
9	tDR-1:20-Pro-AGG-1-M7	-1.33111	-4.4158
10	tDR-1:20a-Ser-GCT-1-M5	-2.8145	-6.89005
11	tDR-1:21-Pro-AGG-1-M6	-1.01725	-3.26926
12	tDR-1:22-Pro-AGG-1-M6	-2.30218	-5.39557
13	tDR-1:22-Pro-TGG-1	-7.19654	-8.94408
14	tDR-1:23-Pro-AGG-1-M6	-1.06681	-2.17101
15	tDR-1:25-Pro-AGG-1-M6	-2.69559	-5.83404
16	tDR-1:26-Gly-GCC-1	-1.72483	-1.62104
17	tDR-1:26-Pro-AGG-1-M6	-3.14923	-4.44199
18	tDR-1:26-Pro-TGG-1	-7.26837	-6.89918
19	tDR-1:27-Glu-CTC-1-M2-D5G	-1.36927	-1.02073
20	tDR-1:27-Gly-GCC-1	-1.66928	-8.27658
21	tDR-1:27-Pro-AGG-1-M6	-2.81213	-5.01681
22	tDR-1:28-Gly-GCC-1	-1.24466	-2.92216
23	tDR-1:28-Pro-AGG-1-M6	-3.86417	-5.64354
24	tDR-1:28-Pro-TGG-1	-8.10986	-9.04625
25	tDR-1:29-Glu-CTC-1-M2	-2.4975	-1.02581
26	tDR-1:29-Glu-TTC-1	-2.60496	-1.1858
27	tDR-1:29-Glu-TTC-2	-2.87641	-2.71398
28	tDR-1:29-Gly-CCC-1-M4	-1.20972	-1.39216
29	tDR-1:29-Gly-GCC-1	-1.92906	-2.60467
30	tDR-1:29-Pro-AGG-1-M6	-4.50972	-6.88091
31	tDR-1:29-Pro-AGG-1-M6-G6U	-7.01607	-7.71361
32	tDR-1:29-Pro-AGG-1-M6-U27G	-6.9501	-8.13135
33	tDR-1:29-Pro-TGG-1	-7.14926	-10.5421
34	tDR-1:30-Glu-CTC-1-M2	-2.18114	-3.277
35	tDR-1:30-Glu-CTC-1-M2-D5G	-2.18205	-3.44114
36	tDR-1:30-Glu-TTC-3-M3	-2.46497	-3.88783
37	tDR-1:30-Glu-TTC-3-M3-D5G	-2.50777	-3.62363
38	tDR-1:30-His-GTG-1	-2.76856	-9.54813
39	tDR-1:30-Pro-AGG-1-M6	-3.78759	-4.82621
40	tDR-1:31-Ala-AGC-2-M5	-7.55547	-7.63689
41	tDR-1:31-Glu-CTC-1-M2	-2.49161	-4.24377
42	tDR-1:31-Glu-CTC-1-M2-C30G-G31C	-4.84767	-8.29298
43	tDR-1:31-Glu-CTC-1-M2-D5G	-2.16937	-4.39608
44	tDR-1:31-Glu-CTC-1-M2-D5G-G30A	-2.26012	-9.71535
45	tDR-1:31-Glu-CTC-1-M2-G31A	-2.49656	-4.71304
46	tDR-1:31-Glu-CTC-1-M2-G31U	-2.20978	-8.35864
47	tDR-1:31-Glu-CTC-1-M2-U5C-G6U	-2.31173	-8.54983
48	tDR-1:31-Glu-TTC-2	-3.22475	-2.09789
49	tDR-1:31-Glu-TTC-3-M3	-2.22248	-3.29529
50	tDR-1:31-Glu-TTC-3-M3-D5G	-2.41675	-8.2411
51	tDR-1:31-Glu-TTC-3-M3-G31A	-3.72414	-6.74806
52	tDR-1:31-Gly-CCC-1-M4	-2.68212	-1.61208
53	tDR-1:31-Gly-CCC-1-M4-C30U	-2.82954	-2.63036
54	tDR-1:31-Gly-GCC-1	-2.75235	-2.56535
55	tDR-1:31-Gly-GCC-1-C30A	-2.73814	-8.42226
56	tDR-1:31-Gly-GCC-1-C30U	-3.18488	-3.34767
57	tDR-1:31-His-GTG-1	-3.8761	-5.3589
58	tDR-1:31-His-GTG-1-G31A	-7.62473	-7.27608
59	tDR-1:31-Pro-AGG-1-M5	-3.99094	-6.42269
60	tDR-1:31-Pro-AGG-1-M6-C30A	-8.66456	-10.4088
61	tDR-1:31-Pro-AGG-1-M6-C30U	-4.88558	-12.5999
62	tDR-1:31-Pro-TGG-2	-8.65233	-9.67972
63	tDR-1:32-Ala-AGC-2-M5	-4.2435	-8.42561
64	tDR-1:32-Ala-CGC-3	-5.40895	-7.18912
65	tDR-1:32-Glu-CTC-1-M2	-4.99362	-4.50868
66	tDR-1:32-Glu-CTC-1-M2-A14G	-8.92773	-8.13664
67	tDR-1:32-Glu-CTC-1-M2-A21G	-8.98574	-8.02425
68	tDR-1:32-Glu-CTC-1-M2-A24G	-9.52224	-8.18696
69	tDR-1:32-Glu-CTC-1-M2-C12U	-7.39168	-6.98665
70	tDR-1:32-Glu-CTC-1-M2-C27U	-8.76538	-7.12276
71	tDR-1:32-Glu-CTC-1-M2-C2U	-6.18207	-9.02323
72	tDR-1:32-Glu-CTC-1-M2-C30G	-10.492	-3.15006
73	tDR-1:32-Glu-CTC-1-M2-C30U	-10.0363	-2.01702
74	tDR-1:32-Glu-CTC-1-M2-C32U	-8.1855	-7.15817
75	tDR-1:32-Glu-CTC-1-M2-C3U	-10.3464	-8.65174
76	tDR-1:32-Glu-CTC-1-M2-C4U	-9.57952	-7.7233
77	tDR-1:32-Glu-CTC-1-M2-D4UGG	-8.07031	-7.02898
78	tDR-1:32-Glu-CTC-1-M2-D5G	-4.72718	-4.65376
79	tDR-1:32-Glu-CTC-1-M2-D5G-C29A	-8.59251	-6.97682
80	tDR-1:32-Glu-CTC-1-M2-D5G-C29G	-8.34986	-7.58103
81	tDR-1:32-Glu-CTC-1-M2-D5G-C29U	-8.17113	-6.83572
82	tDR-1:32-Glu-CTC-1-M2-D5G-U7C	-6.9325	-6.92958
83	tDR-1:32-Glu-CTC-1-M2-G17A	-4.93358	-8.1677
84	tDR-1:32-Glu-CTC-1-M2-G29A	-9.29764	-7.05395
85	tDR-1:32-Glu-CTC-1-M2-G31A	-4.51595	-4.1917
86	tDR-1:32-Glu-CTC-1-M2-G6A	-10.3569	-9.63778
87	tDR-1:32-Glu-CTC-1-M2-G6U	-9.49231	-7.24605
88	tDR-1:32-Glu-CTC-1-M2-U11C	-9.20686	-8.03755
89	tDR-1:32-Glu-CTC-1-M2-U13C	-8.65681	-7.74515
90	tDR-1:32-Glu-CTC-1-M2-U16C	-8.57952	-7.48853
91	tDR-1:32-Glu-CTC-1-M2-U20C	-8.39878	-7.2675
92	tDR-1:32-Glu-CTC-1-M2-U25C	-9.41319	-7.85672
93	tDR-1:32-Glu-CTC-1-M2-U26C	-9.56554	-8.24933
94	tDR-1:32-Glu-CTC-1-M2-U5A	-7.39396	-6.84431
95	tDR-1:32-Glu-CTC-1-M2-U5C-D5G	-6.75716	-6.98008
96	tDR-1:32-Glu-CTC-1-M2-U5C-G6U	-4.89921	-4.75932
97	tDR-1:32-Glu-CTC-1-M2-U8C	-9.17456	-7.9662
98	tDR-1:32-Glu-CTC-1-M3-U5C	-9.05084	-8.32057
99	tDR-1:32-Glu-TTC-1	-3.1084	-8.15504
100	tDR-1:32-Glu-TTC-2	-2.72734	-3.26253
101	tDR-1:32-Glu-TTC-3-M3	-5.35132	-4.91767
102	tDR-1:32-Glu-TTC-3-M3-D5G	-5.42726	-5.20026
103	tDR-1:32-Glu-TTC-8-G6U	-8.80298	-8.69361
104	tDR-1:32-Gly-CCC-1-M4	-4.47332	-1.91629
105	tDR-1:32-Gly-CCC-1-M4-A20G	-8.2802	-6.93097
106	tDR-1:32-Gly-CCC-1-M4-A23G	-8.61675	-7.41209
107	tDR-1:32-Gly-CCC-1-M4-C2U	-8.84056	-7.20763
108	tDR-1:32-Gly-CCC-1-M4-D5G	-3.70158	-1.81748
109	tDR-1:32-Gly-CCC-1-M4-G6U	-4.30885	-1.59225
110	tDR-1:32-Gly-CCC-1-M4-U11C	-8.63373	-7.3028
111	tDR-1:32-Gly-CCC-1-M4-U12C	-8.68853	-7.15463
112	tDR-1:32-Gly-CCC-1-M4-U24C	-8.44931	-6.87026
113	tDR-1:32-Gly-CCC-1-M4-U27C	-9.80406	-1.35816
114	tDR-1:32-Gly-CCC-1-M5-A3G	-8.89486	-7.28108
115	tDR-1:32-Gly-CCC-1-M5-U5C	-8.21498	-6.83175
116	tDR-1:32-Gly-CCC-6	-8.25446	-6.98758
117	tDR-1:32-Gly-GCC-1	-4.41836	-2.3405
118	tDR-1:32-Gly-GCC-1-A14G	-5.51871	-7.91293
119	tDR-1:32-Gly-GCC-1-A20G	-5.34809	-7.74237
120	tDR-1:32-Gly-GCC-1-A22G	-6.0688	-3.89309
121	tDR-1:32-Gly-GCC-1-A23G	-5.45419	-7.85511
122	tDR-1:32-Gly-GCC-1-A3G	-5.90822	-3.87893
123	tDR-1:32-Gly-GCC-1-C13U	-5.2019	-7.56901
124	tDR-1:32-Gly-GCC-1-C2U	-4.74459	-7.7818
125	tDR-1:32-Gly-GCC-1-G10U	-9.42895	-6.98705
126	tDR-1:32-Gly-GCC-1-G6A	-5.72006	-2.63769
127	tDR-1:32-Gly-GCC-1-M2-C28U	-9.63791	-7.3896
128	tDR-1:32-Gly-GCC-1-U11C	-5.92814	-7.85511
129	tDR-1:32-Gly-GCC-1-U12C	-4.74121	-4.09742
130	tDR-1:32-Gly-GCC-1-U16C	-9.12756	-6.78113
131	tDR-1:32-Gly-GCC-1-U24C	-9.82996	-7.1728
132	tDR-1:32-Gly-GCC-1-U25C	-6.00756	-3.7568
133	tDR-1:32-Gly-GCC-1-U27C	-4.68422	-1.37935
134	tDR-1:32-Gly-GCC-1-U8C	-9.63934	-7.39464
135	tDR-1:32-His-GTG-1	-3.36342	-3.37597
136	tDR-1:32-iMet-CAT-1-M2	-4.86713	-1.31527
137	tDR-1:32-Lys-CTT-2-M2	-5.23762	-3.56948
138	tDR-1:32-Lys-CTT-2-M2-G10U	-8.37948	-7.13129
139	tDR-1:32-Pro-AGG-1-M5	-4.50977	-6.53016
140	tDR-1:32-Pro-AGG-1-M5-G2U	-8.02313	-8.46183
141	tDR-1:32-Pro-AGG-1-M5-G6A	-7.77391	-8.64692
142	tDR-1:32-Pro-AGG-1-M5-U11C	-6.67214	-7.47759
143	tDR-1:32-Pro-AGG-1-M5-U24C	-6.75844	-7.1831
144	tDR-1:32-Pro-AGG-1-M5-U25C	-7.22147	-7.85648
145	tDR-1:32-Pro-AGG-1-M5-U27C	-7.11455	-7.64592
146	tDR-1:32-Pro-AGG-1-M5-U4C	-6.63246	-7.31628
147	tDR-1:32-Pro-AGG-1-M6-A23G	-7.01076	-7.74778
148	tDR-1:32-Pro-AGG-1-M6-C30U	-7.23676	-7.40058
149	tDR-1:32-Pro-TGG-1	-9.88727	-7.25328
150	tDR-1:32-Pro-TGG-2	-3.73772	-11.1502
151	tDR-1:32-Val-AAC-1-M6	-1.92762	-2.75356
152	tDR-1:32-Val-AAC-2	-7.19536	-7.04791
153	tDR-1:32-Val-CAC-2	-3.74779	-2.16403
154	tDR-1:33-Ala-AGC-2-M5	-3.37914	-3.59766
155	tDR-1:33-Asp-GTC-2	1.12197	9.36522
156	tDR-1:33-Cys-GCA-8-M7	-5.45548	-1.68331
157	tDR-1:33-Glu-TTC-3-M3	-5.10847	-1.41113
158	tDR-1:33-Glu-TTC-3-M3-D5G	-5.03923	-1.60496
159	tDR-1:33-Leu-AAG-1-M4	-1.86761	-1.37571
160	tDR-1:33-Phe-GAA-1-M2	-2.09716	-1.35976
161	tDR-1:33-Pro-AGG-1-M5	-4.95042	-5.67676
162	tDR-1:33-Pro-AGG-1-M5-A14G	-10.0127	-10.5843
163	tDR-1:33-Pro-AGG-1-M5-A14U	-7.19936	-7.35682
164	tDR-1:33-Pro-AGG-1-M5-A23U	-7.02534	-7.79773
165	tDR-1:33-Pro-AGG-1-M5-C12U	-8.21078	-8.69038
166	tDR-1:33-Pro-AGG-1-M5-C26U	-8.30703	-8.46017
167	tDR-1:33-Pro-AGG-1-M5-C28U	-9.02857	-9.51415
168	tDR-1:33-Pro-AGG-1-M5-C3U	-9.81194	-9.88739
169	tDR-1:33-Pro-AGG-1-M5-C5G-D5G	-7.41435	-6.9783
170	tDR-1:33-Pro-AGG-1-M5-C5U	-6.00323	-10.309
171	tDR-1:33-Pro-AGG-1-M5-C5U-D5GU	-8.08728	-8.35483
172	tDR-1:33-Pro-AGG-1-M5-G10A	-7.62345	-8.4665
173	tDR-1:33-Pro-AGG-1-M5-G15A	-8.37254	-8.86324
174	tDR-1:33-Pro-AGG-1-M5-G15U	-7.91302	-7.86713
175	tDR-1:33-Pro-AGG-1-M5-G17A	-8.65476	-8.932
176	tDR-1:33-Pro-AGG-1-M5-G17U	-9.41929	-9.09158
177	tDR-1:33-Pro-AGG-1-M5-G18A	-7.7315	-8.41684
178	tDR-1:33-Pro-AGG-1-M5-G18U	-7.20463	-6.99218
179	tDR-1:33-Pro-AGG-1-M5-G22A	-7.67741	-8.37414
180	tDR-1:33-Pro-AGG-1-M5-G22U	-4.94672	-9.32383
181	tDR-1:33-Pro-AGG-1-M5-G29A	-8.80532	-9.39378
182	tDR-1:33-Pro-AGG-1-M5-G29U	-8.55611	-7.63945
183	tDR-1:33-Pro-AGG-1-M5-G2A	-5.11955	-9.62436
184	tDR-1:33-Pro-AGG-1-M5-G2U	-4.74162	-5.06136
185	tDR-1:33-Pro-AGG-1-M5-G6A	-6.01395	-6.15278
186	tDR-1:33-Pro-AGG-1-M5-G6C	-7.19849	-8.49633
187	tDR-1:33-Pro-AGG-1-M5-G6U	-4.40369	-6.13272
188	tDR-1:33-Pro-AGG-1-M5-G9A	-8.26774	-8.95121
189	tDR-1:33-Pro-AGG-1-M5-G9U	-8.44938	-8.18909
190	tDR-1:33-Pro-AGG-1-M5-U11C	-10.0803	-6.03025
191	tDR-1:33-Pro-AGG-1-M5-U13C	-9.33106	-9.83764
192	tDR-1:33-Pro-AGG-1-M5-U19C	-9.12264	-9.62846
193	tDR-1:33-Pro-AGG-1-M5-U21A	-7.42095	-8.26023
194	tDR-1:33-Pro-AGG-1-M5-U21C	-10.2222	-10.6552
195	tDR-1:33-Pro-AGG-1-M5-U24C	-10.2425	-10.6628
196	tDR-1:33-Pro-AGG-1-M5-U25A	-7.57657	-8.08084
197	tDR-1:33-Pro-AGG-1-M5-U25C	-5.0574	-11.083
198	tDR-1:33-Pro-AGG-1-M5-U27A	-7.27133	-8.10113
199	tDR-1:33-Pro-AGG-1-M5-U27C	-6.54016	-10.9467
200	tDR-1:33-Pro-AGG-1-M5-U31A	-4.65825	-4.28539
201	tDR-1:33-Pro-AGG-1-M5-U31C	-4.0764	-3.46531
202	tDR-1:33-Pro-AGG-1-M5-U31G	-3.91513	-3.22988
203	tDR-1:33-Pro-AGG-1-M5-U4A	-6.84204	-7.92937
204	tDR-1:33-Pro-AGG-1-M5-U4C	-10.2176	-10.8504
205	tDR-1:33-Pro-AGG-1-M5-U7C	-10.1072	-10.6281
206	tDR-1:33-Pro-AGG-1-M5-U8A	-7.21331	-7.39107
207	tDR-1:33-Pro-AGG-1-M5-U8C	-9.91638	-10.3317
208	tDR-1:33-Pro-AGG-1-M6-A20G	-9.79217	-10.4112
209	tDR-1:33-Pro-AGG-1-M6-A23G	-10.3028	-10.9639
210	tDR-1:33-Pro-AGG-1-M6-C30A	-6.93444	-6.77496
211	tDR-1:33-Pro-AGG-1-M6-C30U	-9.08857	-9.30871
212	tDR-1:33-Pro-AGG-1-M6-G16A	-8.18847	-8.74494
213	tDR-1:33-Pro-TGG-1	-4.75852	-4.34108
214	tDR-1:33-Pro-TGG-2	-3.77849	-3.63847
215	tDR-1:34-Glu-TTC-3-M3-D5G	-4.89077	-1.30457
216	tDR-1:34-Gly-GCC-2-M3	7.52121	8.84386
217	tDR-1:34-His-GTG-1	-3.4318	-1.78568
218	tDR-1:34-Pro-AGG-1-M2	-3.52504	-2.84825
219	tDR-1:34-Pro-CGG-1-M2-U27C	-4.84539	-1.1655
220	tDR-1:34-Pro-CGG-1-M3-G16U	-4.05119	-1.36957
221	tDR-1:34-Pro-TGG-1	-4.12161	-2.14289
222	tDR-1:34-Pro-TGG-1-M2-U16A	-7.71214	-6.64693
223	tDR-1:34-Pro-TGG-2	-2.88595	-1.19003
224	tDR-1:34-Pro-TGG-2-M2-G30U	-8.21927	-6.98306
225	tDR-1:34-Pro-TGG-3	-4.84625	-4.01567
226	tDR-1:34-Pro-TGG-3-A14G	-9.67102	-8.82281
227	tDR-1:34-Pro-TGG-3-A20G	-9.09717	-8.41067
228	tDR-1:34-Pro-TGG-3-A23G	-9.77363	-8.82787
229	tDR-1:34-Pro-TGG-3-C26U	-7.76909	-6.97573
230	tDR-1:34-Pro-TGG-3-C28U	-9.03504	-7.60784
231	tDR-1:34-Pro-TGG-3-C3U	-8.61139	-7.33508
232	tDR-1:34-Pro-TGG-3-C5U	-9.16851	-7.79778
233	tDR-1:34-Pro-TGG-3-G17A	-8.00338	-7.15457
234	tDR-1:34-Pro-TGG-3-G22A	-7.23942	-6.67835
235	tDR-1:34-Pro-TGG-3-G22U	-8.98533	-7.24953
236	tDR-1:34-Pro-TGG-3-G29A	-8.38532	-7.43552
237	tDR-1:34-Pro-TGG-3-G2A	-8.54948	-7.62625
238	tDR-1:34-Pro-TGG-3-G2U	-4.44332	-3.46625
239	tDR-1:34-Pro-TGG-3-G6A	-4.97841	-4.17759
240	tDR-1:34-Pro-TGG-3-G6U	-6.19884	-8.19714
241	tDR-1:34-Pro-TGG-3-U11C	-9.61515	-8.49781
242	tDR-1:34-Pro-TGG-3-U13C	-8.78312	-7.59578
243	tDR-1:34-Pro-TGG-3-U19C	-8.59976	-7.3974
244	tDR-1:34-Pro-TGG-3-U21C	-9.64121	-8.55085
245	tDR-1:34-Pro-TGG-3-U24C	-9.75194	-8.44667
246	tDR-1:34-Pro-TGG-3-U25C	-10.3702	-9.07402
247	tDR-1:34-Pro-TGG-3-U27C	-10.1045	-9.01529
248	tDR-1:34-Pro-TGG-3-U31C	-5.21429	-3.75535
249	tDR-1:34-Pro-TGG-3-U32C	-3.73568	-1.2865
250	tDR-1:34-Pro-TGG-3-U32G	-3.46325	-1.27588
251	tDR-1:34-Pro-TGG-3-U4C	-9.59154	-8.57414
252	tDR-1:34-Pro-TGG-3-U7C	-9.44443	-8.33604
253	tDR-1:34-Pro-TGG-3-U8C	-8.94805	-8.02064
254	tDR-1:34-Val-CAC-1-M3	2.07932	5.97991
255	tDR-1:34-Val-CAC-2-U33C	5.69791	7.66798
256	tDR-1:35-Gly-CCC-1	3.77353	11.7078
257	tDR-1:35-Gly-GCC-1	6.59936	6.37229
258	tDR-1:35-Gly-GCC-2-M3	1.59718	9.41846
259	tDR-1:35-Lys-CTT-1-M2	1.59381	9.20041
260	tDR-1:36-Asp-GTC-1	1.08563	5.52194
261	tDR-1:36-Asp-GTC-2	2.35885	4.62982
262	tDR-1:36-Asp-GTC-2-M2-G6A	6.37434	6.89777
263	tDR-1:36-Asp-GTC-2-U33C	7.12137	6.63778
264	tDR-1:36-Asp-GTC-2-U35C	8.06766	9.35992
265	tDR-1:36-Asp-GTC-2-U35G	7.08449	8.92246
266	tDR-1:36-Glu-CTC-1-M2	2.08167	1.08706
267	tDR-1:36-Glu-CTC-1-M2-C30U	6.02978	5.85642
268	tDR-1:36-Glu-CTC-1-M2-D5G-U34C	7.50892	8.47808
269	tDR-1:36-Glu-CTC-1-M2-D5G-U34G	6.23793	7.60523
270	tDR-1:36-Glu-CTC-1-M2-U33C	7.08288	7.61649
271	tDR-1:36-Glu-CTC-1-M2-U35A	6.18316	6.42111
272	tDR-1:36-Glu-CTC-1-M2-U35C	3.90895	4.316
273	tDR-1:36-Gly-CCC-1	6.3295	7.38847
274	tDR-1:36-Gly-CCC-1-D5G	7.87769	7.05562
275	tDR-1:36-Gly-CCC-2	7.19413	7.23178
276	tDR-1:36-Gly-GCC-1	10.4024	9.18317
277	tDR-1:36-Gly-GCC-2-M3	5.86131	3.34272
278	tDR-1:36-Gly-GCC-2-M3-G6U	6.25693	6.04779
279	tDR-1:36-Lys-CTT-1-M2	1.67702	9.86061
280	tDR-1:36-Pro-AGG-1-M5-A33G	-1.2307	-1.8142
281	tDR-1:36-Val-AAC-1-M6-A34G	1.17017	7.42392
282	tDR-1:41-Pro-AGG-2-M3-A33G	-3.75428	-8.04653
283	tDR-1:46-Pro-AGG-2-M3-A33G	-1.6562	-1.91938
284	tDR-1:48-Glu-CTC-1-M2	8.57781	6.59119
285	tDR-1:48-Glu-CTC-1-M2-D5G	7.35112	5.74994
286	tDR-1:48-Glu-TTC-1	7.70275	6.48819
287	tDR-1:49-Pro-AGG-2-M3-A33G	-1.29391	-2.81232
288	tDR-1:50-Pro-AGG-2-M3-A33G	-1.75765	-3.32247
289	tDR-1:51-Pro-AGG-2-M3-A33G	-1.44678	-7.48477
290	tDR-1:56-Pro-AGG-1-A33G	-1.3647	-8.19246
291	tDR-1:56-Pro-AGG-2-M3-A33G	-1.42891	-4.03638
292	tDR-1:57-Pro-AGG-2-M3-A33G	-1.74529	-8.0439
293	tDR-1:64-Gln-CTG-1	1.39655	6.53358
294	tDR-11:32-iMet-CAT-1-M2	-8.892	-2.48149
295	tDR-12:32-Glu-CTC-1-M2	-4.03359	-8.73587
296	tDR-12:32-Glu-TTC-3-M5	-8.49014	-7.99058
297	tDR-12:32-Glu-TTC-9-M7	-9.10592	-7.48838
298	tDR-12:32-His-GTG-1	-7.61082	-7.40135
299	tDR-12:32-Thr-CGT-6-M3	-5.07938	-4.19678
300	tDR-12:75-Glu-TTC-2	4.44439	1.52514
301	tDR-13:32-Glu-CTC-1-M2	-4.04782	-9.57817
302	tDR-13:32-Glu-TTC-3-M5	-7.87835	-7.03954
303	tDR-13:32-Glu-TTC-9-M8	-5.01967	-7.47166
304	tDR-13:33-Glu-TTC-1-M2	-6.67897	-7.06304
305	tDR-13:36-Glu-CTC-1-M2	7.92015	6.44149
306	tDR-13:75-Glu-TTC-2	4.49633	6.16153
307	tDR-13:75-His-GTG-1	3.09702	1.70429
308	tDR-14:31-Glu-TTC-9-M9	-7.12922	-9.55241
309	tDR-14:32-Glu-CTC-1-M2	-4.36508	-6.40655
310	tDR-14:32-Glu-TTC-1-M2	-6.79957	-11.2781
311	tDR-14:32-Glu-TTC-3-M5	-5.38119	-5.84676
312	tDR-14:32-Glu-TTC-9-M9	-4.12119	-4.7826
313	tDR-14:32-Ile-AAT-8	-7.14035	-6.57971
314	tDR-14:32-Lys-CTT-2-M4	-6.66842	-9.46904
315	tDR-14:32-Thr-CGT-6-M3	-4.17741	-5.19665
316	tDR-14:33-Arg-CCG-1	-9.58182	-8.44071
317	tDR-14:33-Glu-TTC-1-M2	-3.69534	-5.16376
318	tDR-14:33-Glu-TTC-3-M5	-8.50256	-7.19515
319	tDR-14:33-Lys-CTT-2-M3	-9.37478	-1.36032
320	tDR-14:33-Pro-AGG-1-M5	-7.89272	-8.11911
321	tDR-14:34-Glu-TTC-1-M2	-6.68132	-8.02117
322	tDR-14:35-Glu-CTC-1-M2	1.18603	1.87359
323	tDR-14:35-Glu-TTC-1-M2	-3.74643	-2.51204
324	tDR-15:32-Glu-CTC-1-M2	-3.2638	-4.51032
325	tDR-15:32-Thr-CGT-6-M3	-5.18594	-8.54491
326	tDR-15:35-Glu-CTC-1-M2	1.16944	6.7724
327	tDR-15:36-Glu-CTC-1-M2	2.43569	2.36652
328	tDR-16:32-Glu-CTC-1-M2	-8.38703	-7.68383
329	tDR-16:32-Thr-CGT-6-M3	-7.57697	-6.92586
330	tDR-16:36-Glu-CTC-1-M2	7.56552	6.27205
331	tDR-16:41-Phe-GAA-1-M5	5.77114	6.30417
332	tDR-16:75-Lys-CTT-1	3.963	7.4979
333	tDR-16:75-Lys-CTT-2	2.39752	9.18396
334	tDR-16:75-Lys-CTT-4	7.45018	6.67736
335	tDR-16:75-Lys-TTT-3	6.03145	6.82641
336	tDR-16:75-Phe-GAA-1	7.40081	7.10835
337	tDR-17:32-Ile-AAT-8	-8.75601	-7.53298
338	tDR-17:32-Lys-CTT-1-M3	-7.42795	-9.59777
339	tDR-17:32-Lys-CTT-2-M4	-8.12923	-8.20918
340	tDR-17:32-Met-CAT-3-M2	-7.78924	-7.68116
341	tDR-17:33-Lys-CTT-1-M3	-7.98547	-6.98665
342	tDR-17:75-Lys-CTT-2	7.46097	6.37099
343	tDR-18:32-Glu-CTC-1-M2	-3.43412	-5.84755
344	tDR-18:32-Thr-CGT-6-M3	-8.19266	-10.5848
345	tDR-18:33-Glu-CTC-1-M2	-3.05719	-1.21932
346	tDR-18:33-Lys-CTT-1-M4	-6.64303	-6.89522
347	tDR-18:33-Phe-GAA-1-M5	-8.3507	-7.97735
348	tDR-18:33-Trp-CCA-1-M4	-2.99193	-8.33266
349	tDR-18:35-Glu-CTC-1-M2	1.12332	2.14521
350	tDR-18:74-Phe-GAA-1	-8.11262	-7.94775
351	tDR-19:32-Glu-CTC-1-M2	-3.59931	-7.51724
352	tDR-19:36-Glu-CTC-1-M2	7.55366	6.80458
353	tDR-2:29-Glu-CTC-1-M2	-8.24241	-7.9902
354	tDR-2:30-Glu-CTC-1-M2	-4.75484	-6.71166
355	tDR-2:30-Glu-CTC-1-M2-D4G	-4.3425	-6.27103
356	tDR-2:30-Glu-CTC-1-M2-U4C-G5U	-2.40266	-8.57249
357	tDR-2:30-Glu-TTC-3-M3	-8.71413	-9.42038
358	tDR-2:31-Glu-CTC-1-M2	-4.28456	-6.93857
359	tDR-2:31-Glu-CTC-1-M2-D4G	-4.56776	-6.71636
360	tDR-2:31-Glu-CTC-1-M2-U4C-G5U	-2.29845	-8.51804
361	tDR-2:31-Glu-TTC-2	-7.36315	-7.1962
362	tDR-2:31-Glu-TTC-3-M3	-9.01866	-8.52415
363	tDR-2:31-Pro-AGG-1-M5	-7.68014	-9.65599
364	tDR-2:32-Glu-CTC-1-M2	-4.69422	-6.11735
365	tDR-2:32-Glu-CTC-1-M2-C31A	-8.27615	-11.3355
366	tDR-2:32-Glu-CTC-1-M2-C31U	-6.27443	-6.94731
367	tDR-2:32-Glu-CTC-1-M2-D4G	-5.90699	-6.2117
368	tDR-2:32-Glu-CTC-1-M2-D4G-C30A	-7.4986	-10.2489
369	tDR-2:32-Glu-CTC-1-M2-D4G-C30U	-9.5128	-7.00799
370	tDR-2:32-Glu-CTC-1-M2-U4C-G5U	-4.40933	-4.57652
371	tDR-2:32-Glu-CTC-1-M2-U4C-G5U-C31A	-7.70318	-6.96356
372	tDR-2:32-Glu-CTC-1-M2-U4C-G5U-C31U	-9.90521	-9.71288
373	tDR-2:32-Glu-TTC-2	-7.09821	-8.61004
374	tDR-2:32-Glu-TTC-3-M3	-9.60677	-6.10268
375	tDR-2:32-Glu-TTC-3-M3-C31U	-7.61886	-9.69053
376	tDR-2:32-Glu-TTC-8-G5U	-8.51774	-8.58149
377	tDR-2:32-Gly-GCC-1	-3.9007	-2.03647
378	tDR-2:32-Gly-GCC-1-C30U	-4.64396	-6.77825
379	tDR-2:32-Lys-CTT-2-M2	-9.12096	-7.6892
380	tDR-2:32-Pro-AGG-1-M5	-5.26089	-12.0149
381	tDR-2:32-Pro-AGG-1-M5-U30C	-7.96667	-9.45624
382	tDR-2:33-Glu-TTC-2	-7.48348	-1.15117
383	tDR-2:33-Glu-TTC-3-M3	-9.87232	-2.60512
384	tDR-2:33-Glu-TTC-8-G5U	-9.94662	-7.19401
385	tDR-2:33-Pro-AGG-1-M5	-4.76532	-5.88507
386	tDR-2:34-Pro-TGG-3	-4.2127	-4.18909
387	tDR-2:36-Asp-GTC-2	7.25725	9.98512
388	tDR-2:36-Glu-CTC-1-M2	4.12761	2.34402
389	tDR-2:36-Glu-CTC-1-M2-D4G	7.99368	1.38897
390	tDR-2:36-Gly-GCC-1	7.48038	6.50689
391	tDR-2:36-Gly-GCC-2-M3	8.31779	7.36726
392	tDR-20:36-Glu-CTC-1-M2	7.26249	6.80595
393	tDR-20:75-Glu-TTC-2	8.64166	6.24839
394	tDR-20:75-Phe-GAA-1	6.53905	5.81796
395	tDR-20a:34-Asp-GTC-2-M2	-10.2089	-7.54735
396	tDR-20a:35-Asp-GTC-2-M2	-5.0774	-1.13433
397	tDR-20a:36-Glu-CTC-1-M2	7.43903	8.1858
398	tDR-20a:75-Gln-CTG-4	3.69195	6.65947
399	tDR-20a:75-Glu-CTC-1	8.72332	6.2968
400	tDR-20a:75-Glu-TTC-2	3.71467	6.95435
401	tDR-20a:75-Gly-TCC-3	7.91971	5.95695
402	tDR-21:36-Glu-CTC-1-M2	2.95633	2.41008
403	tDR-21:36-Glu-CTC-1-M3-U15C	6.33037	8.0132
404	tDR-21:40-Cys-GCA-1-M22	7.13035	6.63614
405	tDR-21:55-Leu-AAG-2-M3-A14G	-10.4406	-10.7014
406	tDR-21:56-Arg-TCT-2-M2	-8.37856	-8.14333
407	tDR-21:56-Leu-AAG-1-M2-A14G	-9.05413	-7.57097
408	tDR-21:56-Leu-AAG-2-M3-A14G	-9.00856	-11.2672
409	tDR-21:57-Arg-CCT-1-M2-C36U	10.2428	5.76433
410	tDR-21:57-Arg-CCT-3-M2-C36U-G37U	7.47864	5.85977
411	tDR-21:58-Arg-CCT-1-M2-C36U-G37U-A38U	6.02745	6.07963
412	tDR-21:72-Arg-TCT-1	-6.798	-6.9491
413	tDR-21:74-Glu-CTC-1	7.64784	5.88893
414	tDR-21:75-Arg-ACG-2-A14G	8.58172	5.9229
415	tDR-21:75-Lys-CTT-2	6.89023	6.27378
416	tDR-21:75-Lys-CTT-4	6.21517	5.88801
417	tDR-21:75-Phe-GAA-1	5.75722	5.89206
418	tDR-21:T1-His-GTG-1-7	-1.13295	-1.64132
419	tDR-22:36-Glu-CTC-1-M2	6.99833	6.9037
420	tDR-22:74-Cys-GCA-2-M5	6.66658	6.92404
421	tDR-22:75-Cys-GCA-1-M4	4.50641	6.29345
422	tDR-22:75-Cys-GCA-4	8.24249	5.95284
423	tDR-22:75-His-GTG-1	3.63772	7.48457
424	tDR-23:74-Cys-GCA-2-M5	6.09647	6.53035
425	tDR-23:75-Cys-GCA-1-M4	7.73391	5.8196
426	tDR-24:75-Gln-CTG-3-M2	7.778	6.32045
427	tDR-26:56-Leu-AAG-2-M3-A9G	-7.82755	-7.72467
428	tDR-28:74-Asn-GTT-2-M2	-2.28955	-1.08334
429	tDR-28:75-Tyr-GTA-1-M2	3.96372	6.05293
430	tDR-28:75-Tyr-GTA-2-M2	2.66849	6.81835
431	tDR-29:74-Phe-GAA-1	-1.24828	-1.6631
432	tDR-3:20-Gly-GCC-1	-3.63003	-1.89823
433	tDR-3:23-Val-AAC-1-M8	-6.78065	-1.19264
434	tDR-3:28-Gly-GCC-1	-1.10853	-2.97933
435	tDR-3:29-Gly-GCC-1	-1.23065	-3.35253
436	tDR-3:30-Glu-CTC-1-M2	-4.75806	-6.41385
437	tDR-3:30-Glu-CTC-1-M3-C28U	-8.66371	-10.7006
438	tDR-3:30-Glu-TTC-8-G4U	-7.43407	-8.38407
439	tDR-3:30-Gly-GCC-1	-7.73201	-7.24701
440	tDR-3:31-Glu-CTC-1-M2	-5.0089	-7.43462
441	tDR-3:31-Glu-CTC-1-M2-G29A	-7.84893	-9.30473
442	tDR-3:31-Glu-TTC-8-G4U	-7.58513	-7.36251
443	tDR-3:31-Gly-CCC-1-M4	-2.01475	-3.7741
444	tDR-3:31-Gly-GCC-1	-3.54057	-4.32205
445	tDR-3:31-Gly-GCC-1-C28A	-6.85076	-8.44928
446	tDR-3:31-Gly-GCC-1-C28U	-4.97705	-6.60883
447	tDR-3:32-Glu-CTC-1-M2	-4.86294	-6.2982
448	tDR-3:32-Glu-CTC-1-M2-C30A	-7.63881	-11.3374
449	tDR-3:32-Glu-CTC-1-M2-C30U	-9.9631	-6.97557
450	tDR-3:32-Glu-TTC-3-M3	-7.4117	-10.7468
451	tDR-3:32-Glu-TTC-8-G4U	-9.06167	-10.6436
452	tDR-3:32-Gly-CCC-1-M4	-3.85535	-3.05891
453	tDR-3:32-Gly-CCC-1-M4-C29A	-8.63117	-10.1113
454	tDR-3:32-Gly-CCC-1-M4-C29U	-3.79045	-3.88494
455	tDR-3:32-Gly-GCC-1	-3.63709	-2.45754
456	tDR-3:32-Gly-GCC-1-C29A	-3.42614	-3.35152
457	tDR-3:32-Gly-GCC-1-C29U	-3.82473	-3.30544
458	tDR-3:32-Gly-GCC-1-G4U	-7.66827	-7.88067
459	tDR-3:32-Gly-GCC-1-U10C	-6.63447	-8.00937
460	tDR-3:32-Gly-GCC-1-U9C	-7.27521	-7.32857
461	tDR-3:32-Lys-CTT-2-M2	-8.33301	-7.16208
462	tDR-3:32-Pro-AGG-1-M5	-7.39813	-8.65048
463	tDR-3:33-Glu-CTC-1-M2-U31A	-3.53693	-1.46956
464	tDR-3:33-Glu-TTC-2	-6.75469	-2.062
465	tDR-3:33-Glu-TTC-3-M3	-8.11789	-4.49997
466	tDR-3:33-Glu-TTC-8-G4U	-9.33317	-2.35856
467	tDR-3:33-Pro-AGG-1-M5	-4.41398	-3.35347
468	tDR-3:33-Pro-AGG-1-M5-U30C	-7.93446	-4.15892
469	tDR-3:34-Pro-TGG-3	-8.6881	-2.19444
470	tDR-3:35-Gly-GCC-1	7.4432	9.01247
471	tDR-3:35-Gly-GCC-2-M3	7.80383	8.36515
472	tDR-3:36-Asp-GTC-2	7.45858	10.2065
473	tDR-3:36-Glu-CTC-1-M2	3.93627	3.35512
474	tDR-3:36-Gly-CCC-1	9.65085	8.94529
475	tDR-3:36-Gly-CCC-1-C33U	7.50661	6.81992
476	tDR-3:36-Gly-GCC-1	10.3046	3.55831
477	tDR-3:36-Gly-GCC-1-C33A	7.4462	6.78189
478	tDR-3:36-Gly-GCC-1-C33U	8.57117	8.52769
479	tDR-3:36-Gly-GCC-1-G4U	6.64742	5.67371
480	tDR-3:36-Gly-GCC-2-M3	10.5436	3.07557
481	tDR-3:36-Gly-GCC-2-M3-C33A	7.42325	6.85497
482	tDR-3:36-Gly-GCC-2-M3-C33U	8.75383	2.47451
483	tDR-33:75-Leu-CAA-4	6.79888	6.16379
484	tDR-34:56-Met-CAT-1-M2	-3.97477	-2.92848
485	tDR-34:56-Met-CAT-2-M4	-4.70411	-2.84797
486	tDR-34:56-Pro-AGG-2-M4-A1G	-2.34703	-10.0067
487	tDR-34:60-Asn-GTT-2-M4	7.61194	6.24556
488	tDR-34:63-Met-CAT-2-M2	-4.82101	-1.5116
489	tDR-34:63-Met-CAT-3	-4.98528	-2.71414
490	tDR-34:63-Ser-GCT-1-M4	6.97749	6.14017
491	tDR-34:70-Ser-AGA-2-M2-A1G	-8.28686	-8.0106
492	tDR-34:70-Ser-GCT-4-M2	6.19044	7.3511
493	tDR-34:71-Arg-ACG-1-A1G	6.34081	6.99053
494	tDR-34:71-Pro-AGG-2-M4-A1G	-9.68135	-11.7664
495	tDR-34:72-Leu-CAA-4	-7.2792	-6.70996
496	tDR-34:72-Met-CAT-1	-4.07701	-3.97662
497	tDR-34:72-Met-CAT-2-M2	-3.92511	-2.73193
498	tDR-34:72-Met-CAT-3	-5.19788	-5.51726
499	tDR-34:72-Met-CAT-6	-4.60725	-3.04976
500	tDR-34:72-Phe-GAA-1	-3.89904	-10.5481
501	tDR-34:72-Pro-AGG-2-M4-A1G	-7.95005	-7.16287
502	tDR-34:73-Met-CAT-1	-2.62517	-2.00279
503	tDR-34:73-Met-CAT-2-M2	-7.96986	-1.40654
504	tDR-34:73-Met-CAT-3	-3.48425	-3.36757
505	tDR-34:73-Met-CAT-6	-3.9071	-2.40882
506	tDR-34:73-Thr-AGT-1-M2-A1G	-3.98084	-1.20513
507	tDR-34:73-Thr-AGT-2-M3-A1G	-4.05326	-1.06515
508	tDR-34:74-Arg-CCT-4	6.20942	6.3157
509	tDR-34:74-Met-CAT-1	-4.96102	-1.64346
510	tDR-34:74-Met-CAT-2-M2	-5.39868	-1.19813
511	tDR-34:74-Met-CAT-3	-6.09891	-3.04402
512	tDR-34:74-Met-CAT-6	-4.9179	-2.31997
513	tDR-34:74-Phe-GAA-1	-3.52193	-2.43265
514	tDR-34:75-Arg-ACG-1-A1G	7.36594	6.36581
515	tDR-34:75-Arg-ACG-2-A1G	8.55715	6.85237
516	tDR-34:75-Arg-CCT-4	7.38981	6.21889
517	tDR-34:75-Asn-GTT-2-M2	10.0871	8.5347
518	tDR-34:75-Ile-AAT-1-M4-A1G	1.58434	4.57579
519	tDR-34:75-Leu-AAG-1-M2-A1G	6.21544	6.42156
520	tDR-34:75-Leu-AAG-2-A1G	2.32241	8.32506
521	tDR-34:75-Lys-CTT-2-M3	2.70941	10.6256
522	tDR-34:75-Phe-GAA-1	2.34995	2.24651
523	tDR-34:75-Phe-GAA-2-M2	3.00321	7.77037
524	tDR-34:75-Ser-AGA-2-M2-A1G	2.36066	8.59168
525	tDR-34:75-Ser-GCT-1	8.69155	7.21674
526	tDR-34:75-Ser-GCT-2	9.8348	8.86029
527	tDR-34:75-Ser-GCT-3	8.59997	7.81119
528	tDR-34:75-Ser-GCT-4-M2	5.26823	6.20975
529	tDR-34:75-Ser-GCT-5	8.17786	5.86085
530	tDR-34:75-Thr-AGT-1-M2-A1G	8.3031	7.68167
531	tDR-34:75-Thr-AGT-2-M3-A1G	8.00904	7.12515
532	tDR-34:75-Thr-CGT-2	7.56223	6.8549
533	tDR-34:75-Thr-CGT-4	8.07155	7.31916
534	tDR-34:T1-Met-CAT-3-1	-9.34693	-8.02329
535	tDR-34:T1-Phe-GAA-1-2	-4.97742	-8.74491
536	tDR-34:T1-Ser-AGA-2-6-A1G	-9.11644	-6.50295
537	tDR-34:T2-Asn-GTT-2-1	7.878	5.9248
538	tDR-34:T2-Phe-GAA-1-4	1.19502	1.53635
539	tDR-34:T2-Ser-GCT-6-1	9.6773	8.70685
540	tDR-35:56-Ala-TGC-5-A3G	-5.82921	-7.90022
541	tDR-35:56-Pro-AGG-2-M4	-2.57945	-8.34018
542	tDR-35:56-Thr-TGT-2-M4	-2.43572	-2.01697
543	tDR-35:62-iMet-CAT-1	-2.71466	-2.21048
544	tDR-35:66-Arg-CCG-2	6.54571	7.28794
545	tDR-35:70-Ser-AGA-2-M2	-7.59046	-7.33537
546	tDR-35:72-Ala-CGC-2-M2-A3G	-8.95494	-7.70051
547	tDR-35:73-Arg-CCG-2	6.0873	9.05136
548	tDR-35:74-Lys-TTT-3	-4.47406	-2.0125
549	tDR-35:75-Arg-CCG-2	2.83029	4.01127
550	tDR-35:75-Arg-CCT-4	2.91563	8.45825
551	tDR-35:75-Leu-CAA-1	1.28682	2.79696
552	tDR-35:75-Leu-CAG-1	1.41571	4.6295
553	tDR-35:75-Leu-CAG-2	1.5204	4.55753
554	tDR-35:75-Leu-TAG-2	2.40809	9.94351
555	tDR-35:75-Leu-TAG-3	6.11072	6.69433
556	tDR-35:75-Lys-TTT-3	7.06953	6.02281
557	tDR-35:75-Met-CAT-6	1.51573	8.71071
558	tDR-35:75-Ser-AGA-2-M2	6.57425	7.56399
559	tDR-35:75-Ser-CGA-1	5.64394	7.57829
560	tDR-35:75-Thr-CGT-4	2.88334	9.04391
561	tDR-35:e3-Leu-CAA-1	-5.90395	-6.95892
562	tDR-35:T1-Lys-TTT-3-1	-7.92257	-7.38847
563	tDR-36:56-Arg-CCG-2	-5.34123	-5.26385
564	tDR-36:56-Arg-CCT-1-M5	-6.38993	-8.89583
565	tDR-36:60-Arg-CCG-2	-7.19307	-6.54413
566	tDR-36:60-Arg-CCT-1-M5	-8.75688	-7.78409
567	tDR-36:66-Ser-GCT-4-M2	-4.95461	-10.1176
568	tDR-36:69-Ser-GCT-4-M2	-8.03062	-8.1297
569	tDR-36:71-Ser-GCT-2	-7.71916	-7.50507
570	tDR-36:71-Ser-GCT-4-M2	-3.40906	-8.86194
571	tDR-36:72-Arg-CCG-2	-9.14616	-11.0515
572	tDR-36:72-Asn-GTT-2-M2	-7.80044	-7.75565
573	tDR-36:72-Ser-GCT-1	-4.34051	-8.34238
574	tDR-36:72-Ser-GCT-2	-3.14245	-10.0614
575	tDR-36:72-Ser-GCT-4-M2	-3.20961	-11.9614
576	tDR-36:73-Arg-CCG-2	-8.37055	-4.42373
577	tDR-36:73-Asn-GTT-2-M2	-3.82224	-3.87748
578	tDR-36:73-Gln-CTG-1	-9.75304	-3.71502
579	tDR-36:73-Gln-CTG-1-C27U	-8.30761	-7.35595
580	tDR-36:73-Ser-GCT-4-M2	-3.03095	-3.15175
581	tDR-36:74-Arg-CCG-2	-6.08933	-3.94249
582	tDR-36:74-Arg-CCT-4	-7.92459	-9.38058
583	tDR-36:74-Arg-TCT-1	-8.46353	-6.90612
584	tDR-36:74-Asn-GTT-1	-11.422	-8.67149
585	tDR-36:74-Asn-GTT-2-M2	-5.46472	-4.48881
586	tDR-36:74-Asn-GTT-9	-12.5575	-7.79042
587	tDR-36:74-Lys-TTT-3	-8.52291	-9.17886
588	tDR-36:74-Ser-GCT-1	-5.89171	-4.61179
589	tDR-36:74-Ser-GCT-2	-5.61381	-4.64884
590	tDR-36:74-Ser-GCT-4-M2	-5.50359	-4.47272
591	tDR-36:75-Glu-CTC-1-M2	2.24373	1.25252
592	tDR-36:75-Trp-CCA-4	6.9154	7.34994
593	tDR-36:T1-Lys-TTT-3-1	-7.07921	-7.87863
594	tDR-36:T1-Ser-GCT-2-1	-8.51051	-7.25956
595	tDR-36:T1-Ser-GCT-4-1	-5.91599	-5.15042
596	tDR-36:T1-Ser-GCT-4-2	-5.32069	-10.4654
597	tDR-37:51-Met-CAT-1-M2	6.37982	7.06708
598	tDR-37:56-Ala-AGC-8-M5-A1G	-8.43671	-10.5099
599	tDR-37:56-Ala-CGC-3-M2-A1G	-7.5769	-8.4654
600	tDR-37:56-Ala-TGC-5-A1G	-9.31998	-8.77881
601	tDR-37:56-Gly-CCC-2	-1.36722	-3.91617
602	tDR-37:56-Gly-TCC-1-M3	-1.27102	-3.35566
603	tDR-37:56-Val-AAC-3	-3.56472	-2.20615
604	tDR-37:60-Val-TAC-1-M2	-3.38667	-1.96047
605	tDR-37:63-Met-CAT-3	-6.71832	-1.83091
606	tDR-37:66-Ala-AGC-4-A1G	-7.13386	-8.45355
607	tDR-37:66-Ser-GCT-4-M2	-6.70999	-7.35383
608	tDR-37:68-Asp-GTC-2-M2	-6.63978	-1.29123
609	tDR-37:69-Asp-GTC-2-M2	-2.00837	-1.02467
610	tDR-37:72-Ala-AGC-4-A1G	-7.57929	-7.18867
611	tDR-37:72-Asp-GTC-2-M2	-1.33777	-1.08054
612	tDR-37:72-Gly-CCC-2	-4.38498	-3.39742
613	tDR-37:72-Val-AAC-1-M4	-2.61094	-1.98661
614	tDR-37:72-Val-TAC-1-M2	-3.00278	-3.67337
615	tDR-37:73-Asn-GTT-2-M2	-7.5948	-3.61384
616	tDR-37:74-Arg-CCG-2	-10.2985	-8.8425
617	tDR-37:74-Asn-GTT-2-M2	-5.63654	-3.67423
618	tDR-37:74-Asp-GTC-2-M2	-4.45764	-1.34441
619	tDR-37:74-Asp-GTC-2-M2-A21G	-8.58205	-6.70531
620	tDR-37:74-Asp-GTC-2-M2-C19U	-8.58073	-6.77226
621	tDR-37:74-Asp-GTC-2-M2-G32U	-4.46631	-1.54233
622	tDR-37:74-Asp-GTC-2-M2-G33U	-8.69656	-6.56811
623	tDR-37:74-Asp-GTC-2-M2-U18C	-8.78159	-6.68111
624	tDR-37:74-Glu-TTC-2	-4.16608	-1.92361
625	tDR-37:74-Met-CAT-2-M2	-6.83105	-7.2906
626	tDR-37:74-Met-CAT-3	-8.8407	-4.39616
627	tDR-37:74-Met-CAT-6	-8.58634	-3.44281
628	tDR-37:74-Val-TAC-1-M2	-2.78348	-1.21525
629	tDR-37:74-Val-TAC-3	-4.4855	-1.28714
630	tDR-37:75-Asp-GTC-1	2.73612	3.45112
631	tDR-37:75-Asp-GTC-2-M2	2.22119	2.83414
632	tDR-37:75-Asp-GTC-2-M2-C37U	5.99889	6.43593
633	tDR-37:75-Asp-GTC-2-M2-G32U	3.34025	3.75893
634	tDR-37:75-Asp-GTC-2-M2-G36A	6.1176	5.81796
635	tDR-37:75-Glu-CTC-1-M2	1.47957	2.86381
636	tDR-37:75-Glu-CTC-1-M2-A36G	5.56404	6.01762
637	tDR-37:75-Glu-TTC-2	1.77484	2.71727
638	tDR-37:75-Gly-CCC-2	2.36572	8.65123
639	tDR-37:75-Gly-GCC-2	7.1801	6.29265
640	tDR-37:75-Met-CAT-3	5.46511	6.0507
641	tDR-37:75-Ser-AGA-2-M2	6.87241	5.9873
642	tDR-37:75-Val-AAC-1-M4	1.95674	2.91863
643	tDR-37:75-Val-TAC-1-M2	1.90306	3.55884
644	tDR-37:T1-Asp-GTC-2-7	-4.30706	-2.14747
645	tDR-37:T1-Glu-TTC-2-2	-9.20728	-7.51481
646	tDR-37:T1-Ser-GCT-4-1	-8.65378	-1.57227
647	tDR-37:T1-Val-TAC-1-1	-3.43954	-1.68659
648	tDR-38:74-Arg-CCG-2	-9.20031	-8.95873
649	tDR-38:74-Asn-GTT-2-M2	-3.97502	-6.94822
650	tDR-38:74-Asp-GTC-2-M2	-3.18947	-1.53949
651	tDR-38:75-Asp-GTC-2-M2	8.43597	6.75036
652	tDR-38:75-Leu-CAA-4	6.98639	6.46323
653	tDR-38:75-Ser-AGA-2-M2	7.15178	6.72907
654	tDR-39:56-Asp-GTC-1-M4	-1.60933	-4.38083
655	tDR-39:56-Glu-CTC-1-M4	-3.76617	-11.6539
656	tDR-39:56-Gly-GCC-1-M2	-8.17609	-4.60336
657	tDR-39:56-His-GTG-1	-7.59357	-7.4475
658	tDR-39:56-Pro-AGG-1-M5	-8.27625	-10.3992
659	tDR-39:59-Gly-GCC-1-M2	-7.37739	-12.3977
660	tDR-39:67-Glu-CTC-1-M3	-8.00548	-10.5176
661	tDR-39:71-Asp-GTC-2-M2	-8.29585	-4.35975
662	tDR-39:71-Glu-TTC-2	-6.87467	-8.55516
663	tDR-39:72-Asp-GTC-2-M2	-6.9214	-4.7781
664	tDR-39:72-Glu-TTC-2	-8.23365	-12.58
665	tDR-39:72-Leu-AAG-1-M2	-8.35005	-6.92291
666	tDR-39:72-Leu-AAG-2	-9.2157	-8.60954
667	tDR-39:72-Leu-CAG-2	-8.87962	-9.66196
668	tDR-39:72-Pro-AGG-1-M5	-9.29924	-8.98672
669	tDR-39:72-Val-AAC-1-M4	-6.93623	-7.57301
670	tDR-39:72-Val-TAC-1-M2	-4.08953	-10.3453
671	tDR-39:73-Asp-GTC-2-M2	-7.91977	-3.89063
672	tDR-39:73-Leu-AAG-1-M2	-8.16416	-8.15688
673	tDR-39:73-Leu-AAG-2	-8.00608	-4.4379
674	tDR-39:73-Leu-CAG-2	-4.16416	-3.89598
675	tDR-39:73-Pro-AGG-1-M5	-7.72559	-8.53796
676	tDR-39:74-Arg-CCG-2	-8.86961	-3.62996
677	tDR-39:74-Asn-GTT-2-M2	-3.87563	-1.5644
678	tDR-39:74-Asp-GTC-1	-9.93046	-5.11349
679	tDR-39:74-Asp-GTC-2-M2	-6.33811	-4.86827
680	tDR-39:74-Asp-GTC-2-M2-A33G	-7.91621	-8.49073
681	tDR-39:74-Asp-GTC-2-M2-G30U	-8.88876	-9.66701
682	tDR-39:74-Glu-CTC-1-M2	-6.0064	-3.51676
683	tDR-39:74-Glu-CTC-1-M2-C28U	-7.55783	-6.73789
684	tDR-39:74-Glu-TTC-1	-5.91741	-5.51046
685	tDR-39:74-Glu-TTC-2	-5.04629	-8.46568
686	tDR-39:74-Leu-AAG-1-M2	-6.78518	-3.22276
687	tDR-39:74-Leu-AAG-2	-5.37961	-2.47569
688	tDR-39:74-Leu-CAA-4	-5.19133	-2.09709
689	tDR-39:74-Leu-CAG-1	-3.82745	-7.75347
690	tDR-39:74-Leu-CAG-2	-5.10296	-3.19059
691	tDR-39:74-Leu-TAG-2	-9.49055	-6.34088
692	tDR-39:74-Ser-GCT-4-M2	-3.31955	-1.0481
693	tDR-39:74-Val-TAC-1-M2	-2.43795	-7.42856
694	tDR-39:75-Ser-AGA-2-M2	5.70154	5.88578
695	tDR-39:75-Val-AAC-1-M4	6.51903	7.16631
696	tDR-39:75-Val-TAC-1-M2	7.04196	6.20028
697	tDR-39:T1-Asp-GTC-2-7	-9.20027	-10.2237
698	tDR-39:T1-Glu-CTC-1-6	-9.72691	-9.12992
699	tDR-39:T1-Glu-TTC-2-2	-8.59357	-11.8476
700	tDR-39:T8-Leu-CAA-4-1	-8.00448	-7.88496
701	tDR-4:30-Glu-CTC-1-M2	-7.92322	-10.1164
702	tDR-4:30-Glu-CTC-1-M2-U2C-G3U	-9.74235	-11.9666
703	tDR-4:31-Glu-CTC-1-M2	-6.91787	-9.11376
704	tDR-4:31-Glu-CTC-1-M2-U2C-G3U	-9.18004	-10.8518
705	tDR-4:32-Glu-CTC-1-M2	-7.03463	-8.78146
706	tDR-4:32-Glu-CTC-1-M2-U2C-G3U	-10.7201	-7.11502
707	tDR-4:32-Glu-TTC-9-G3U	-6.73767	-3.47791
708	tDR-4:32-Gly-CCC-1-M4	-6.93698	-8.5666
709	tDR-4:32-Gly-GCC-1	-5.2636	-2.63684
710	tDR-4:32-iMet-CAT-1-M2	-6.75007	-4.89017
711	tDR-4:32-Pro-AGG-1-M5	-7.39168	-9.82842
712	tDR-4:33-Glu-CTC-1-M2	-4.24036	-1.86498
713	tDR-4:33-Glu-TTC-3-M3	-8.65524	-7.7632
714	tDR-4:33-Leu-AAG-1-M4	-1.34609	-3.38005
715	tDR-4:33-Leu-CAG-1-M2	-8.73979	-8.43993
716	tDR-4:33-Pro-AGG-1-M5	-4.66952	-4.92777
717	tDR-4:36-Glu-CTC-1-M2-U2C-G3U	6.51026	2.62852
718	tDR-40:63-Met-CAT-3	-6.98428	-4.11636
719	tDR-40:72-Asn-GTT-2-M2	-8.32859	-11.3509
720	tDR-40:72-Met-CAT-2-M2	-5.30007	-12.467
721	tDR-40:73-Asn-GTT-2-M2	-8.90828	-11.3971
722	tDR-40:74-Arg-CCG-2	-8.70026	-6.74986
723	tDR-40:74-Asn-GTT-1	-8.77804	-8.97708
724	tDR-40:74-Asn-GTT-2-M2	-5.36255	-7.20558
725	tDR-40:74-Asn-GTT-9	-8.308	-6.65332
726	tDR-40:74-Asp-GTC-2-M2	-5.21555	-7.87597
727	tDR-40:74-Glu-TTC-1	-8.39263	-10.0512
728	tDR-40:74-Glu-TTC-2	-8.96462	-9.91702
729	tDR-40:74-Lys-TTT-3	-7.3856	-8.8758
730	tDR-40:74-Met-CAT-2-M2	-8.3474	-9.73392
731	tDR-40:74-Met-CAT-3	-7.58405	-9.53488
732	tDR-40:74-Met-CAT-6	-7.88424	-9.59001
733	tDR-40:74-Ser-GCT-1	-8.04592	-1.353
734	tDR-40:74-Ser-GCT-2	-9.98796	-1.53581
735	tDR-40:75-Glu-TTC-2	6.87232	6.16475
736	tDR-40:75-Leu-CAA-4	6.89898	6.9703
737	tDR-40:75-Phe-GAA-1	7.6251	6.08497
738	tDR-40:75-Ser-GCT-4-M2	6.38531	7.5212
739	tDR-40:T1-Ser-GCT-4-1	-4.58091	-1.76365
740	tDR-40:T1-Ser-GCT-4-2	-7.26017	-6.97743
741	tDR-41:56-Pro-AGG-1-M7	-7.40308	-8.17088
742	tDR-41:59-Gly-TCC-1-M3	-2.88853	-4.42316
743	tDR-41:61-Trp-CCA-4	-5.6983	-5.47147
744	tDR-41:63-Met-CAT-3	-7.38025	-8.57359
745	tDR-41:72-Met-CAT-2-M2	-7.94519	-11.5194
746	tDR-41:72-Ser-GCT-2	-6.88462	-6.57321
747	tDR-41:72-Ser-GCT-4-M2	-2.89096	-8.0126
748	tDR-41:73-Asn-GTT-2-M3	-6.61028	-12.6893
749	tDR-41:74-Arg-ACG-1	-9.47403	-4.82686
750	tDR-41:74-Arg-ACG-2	-10.5788	-10.8079
751	tDR-41:74-Arg-CCG-1-M2	-8.88549	-9.31799
752	tDR-41:74-Arg-CCG-2	-4.18511	-11.2123
753	tDR-41:74-Arg-CCT-4	-3.98567	-7.11482
754	tDR-41:74-Arg-TCG-5	-9.63768	-7.77436
755	tDR-41:74-Asn-GTT-2-M3	-5.33799	-7.66046
756	tDR-41:74-Asp-GTC-2-M2	-7.7718	-9.77747
757	tDR-41:74-Glu-TTC-1	-5.34683	-12.3533
758	tDR-41:74-Glu-TTC-2	-4.96155	-8.71634
759	tDR-41:74-Lys-TTT-3	-7.55783	-9.4755
760	tDR-41:74-Met-CAT-2-M2	-7.67359	-9.01932
761	tDR-41:74-Ser-GCT-1	-5.60471	-8.18349
762	tDR-41:74-Ser-GCT-2	-5.69993	-3.94332
763	tDR-41:74-Ser-GCT-4-M2	-4.54481	-2.12635
764	tDR-41:74-Thr-AGT-2-M3	-8.9148	-3.62859
765	tDR-41:75-Ser-GCT-4-M2	7.75325	6.14108
766	tDR-41:T1-Arg-ACG-1-1	-7.55424	-7.83414
767	tDR-41:T1-Ser-GCT-4-1	-4.83503	-3.71061
768	tDR-41:T1-Ser-GCT-4-2	-8.94989	-6.89184
769	tDR-42:55-Ser-GCT-1-M4	-1.21095	-9.35331
770	tDR-42:56-Arg-CCT-1-M5	-2.70059	-4.9777
771	tDR-42:56-Ser-GCT-1-M4	-1.36326	-3.26192
772	tDR-42:66-Ser-GCT-4-M2	-3.08951	-4.39995
773	tDR-42:71-Ser-GCT-2	-2.22862	-3.56263
774	tDR-42:71-Ser-GCT-4-M2	-1.93957	-3.63612
775	tDR-42:72-Arg-CCG-2	-7.28357	-10.7075
776	tDR-42:72-Arg-CCT-4	-7.42557	-10.9379
777	tDR-42:72-Leu-AAG-2	-7.54405	-8.27242
778	tDR-42:72-Met-CAT-2-M2	-6.77147	-10.0119
779	tDR-42:72-Met-CAT-3	-3.16842	-2.48324
780	tDR-42:72-Ser-GCT-1	-3.22478	-7.17636
781	tDR-42:72-Ser-GCT-2	-3.67207	-5.85971
782	tDR-42:72-Ser-GCT-4-M2	-3.18014	-6.56695
783	tDR-42:72-Ser-GCT-4-M2-U39C	-7.07656	-7.95562
784	tDR-42:72-Ser-GCT-4-M2-U39G	-7.38715	-8.46618
785	tDR-42:73-Arg-CCG-2	-7.51529	-10.2286
786	tDR-42:73-Arg-CCT-4	-8.33879	-12.2692
787	tDR-42:73-Ser-GCT-1	-2.92989	-2.83066
788	tDR-42:73-Ser-GCT-2	-2.48887	-2.61033
789	tDR-42:73-Ser-GCT-4-M2	-1.97998	-3.20344
790	tDR-42:74-Arg-CCG-2	-11.8419	-12.2996
791	tDR-42:74-Arg-CCT-1	-8.9464	-9.3128
792	tDR-42:74-Arg-CCT-2	-8.46264	-8.87098
793	tDR-42:74-Arg-CCT-3	-8.20763	-9.57808
794	tDR-42:74-Arg-CCT-4	-6.04815	-6.77498
795	tDR-42:74-Arg-TCT-1	-1.96808	-3.30781
796	tDR-42:74-Arg-TCT-2	-6.80068	-7.04607
797	tDR-42:74-Arg-TCT-3	-7.90783	-4.63804
798	tDR-42:74-Asn-GTT-2-M3	-8.31402	-7.18647
799	tDR-42:74-Glu-CTC-1-M2	-4.13475	-3.64971
800	tDR-42:74-Leu-AAG-2	-8.43602	-6.61347
801	tDR-42:74-Leu-CAG-2	-2.46674	-1.11849
802	tDR-42:74-Lys-CTT-1-M4	-7.81983	-6.89505
803	tDR-42:74-Lys-TTT-3	-8.15127	-11.012
804	tDR-42:74-Met-CAT-2-M2	-6.83436	-7.28242
805	tDR-42:74-Met-CAT-3	-7.72296	-7.91192
806	tDR-42:74-Phe-GAA-1	-2.18159	-7.52375
807	tDR-42:74-Ser-AGA-2-M3	-3.41373	-3.6375
808	tDR-42:74-Ser-GCT-1	-5.32887	-4.30408
809	tDR-42:74-Ser-GCT-2	-5.69789	-4.02872
810	tDR-42:74-Ser-GCT-2-A13G	-8.39054	-7.16415
811	tDR-42:74-Ser-GCT-2-A26G	-8.18334	-6.93704
812	tDR-42:74-Ser-GCT-2-A27G	-7.91995	-7.20646
813	tDR-42:74-Ser-GCT-2-G41A	-8.4611	-6.92905
814	tDR-42:74-Ser-GCT-2-M3-C33U	-8.81697	-7.47315
815	tDR-42:74-Ser-GCT-2-U18C	-6.99912	-6.53357
816	tDR-42:74-Ser-GCT-2-U22C	-7.61827	-6.80855
817	tDR-42:74-Ser-GCT-2-U36C	-7.60041	-6.96673
818	tDR-42:74-Ser-GCT-2-U39C	-9.01906	-7.74509
819	tDR-42:74-Ser-GCT-2-U39G	-8.15883	-6.61566
820	tDR-42:74-Ser-GCT-2-U3C	-7.80274	-7.37748
821	tDR-42:74-Ser-GCT-2-U5C	-7.51931	-6.8655
822	tDR-42:74-Ser-GCT-2-U8C	-7.587	-6.81692
823	tDR-42:74-Ser-GCT-3	-4.37814	-3.12821
824	tDR-42:74-Ser-GCT-4-M2	-5.07608	-4.22613
825	tDR-42:74-Ser-GCT-4-M2-A13G	-9.88071	-9.04753
826	tDR-42:74-Ser-GCT-4-M2-A26G	-9.56858	-8.88514
827	tDR-42:74-Ser-GCT-4-M2-A27G	-9.34786	-8.61845
828	tDR-42:74-Ser-GCT-4-M2-A32G	-8.975	-8.17812
829	tDR-42:74-Ser-GCT-4-M2-C12U	-7.87645	-7.4168
830	tDR-42:74-Ser-GCT-4-M2-C14U	-8.49424	-7.51997
831	tDR-42:74-Ser-GCT-4-M2-C16U	-8.42537	-7.78872
832	tDR-42:74-Ser-GCT-4-M2-C24U	-8.64271	-7.28062
833	tDR-42:74-Ser-GCT-4-M2-C29U	-8.90181	-7.37823
834	tDR-42:74-Ser-GCT-4-M2-C30U	-8.70417	-7.51085
835	tDR-42:74-Ser-GCT-4-M2-C31U	-8.45251	-7.25212
836	tDR-42:74-Ser-GCT-4-M2-C34U	-9.28653	-8.00967
837	tDR-42:74-Ser-GCT-4-M2-C37U	-9.62775	-8.52295
838	tDR-42:74-Ser-GCT-4-M2-C40U	-9.50444	-8.31024
839	tDR-42:74-Ser-GCT-4-M2-C7U	-7.91669	-7.16372
840	tDR-42:74-Ser-GCT-4-M2-G11A	-8.10685	-7.57187
841	tDR-42:74-Ser-GCT-4-M2-G17A	-7.91949	-6.67906
842	tDR-42:74-Ser-GCT-4-M2-G17U	-8.2339	-7.1822
843	tDR-42:74-Ser-GCT-4-M2-G20A	-7.84692	-6.84431
844	tDR-42:74-Ser-GCT-4-M2-G20U	-8.15754	-7.15624
845	tDR-42:74-Ser-GCT-4-M2-G25A	-8.08547	-7.13932
846	tDR-42:74-Ser-GCT-4-M2-G38A	-7.87062	-7.09255
847	tDR-42:74-Ser-GCT-4-M2-G41A	-3.66362	-2.75475
848	tDR-42:74-Ser-GCT-4-M2-G6A	-7.94508	-7.00739
849	tDR-42:74-Ser-GCT-4-M2-U10C	-9.375	-8.909
850	tDR-42:74-Ser-GCT-4-M2-U18C	-8.74277	-8.38874
851	tDR-42:74-Ser-GCT-4-M2-U22C	-9.33112	-8.63559
852	tDR-42:74-Ser-GCT-4-M2-U23C	-9.33023	-8.41273
853	tDR-42:74-Ser-GCT-4-M2-U28C	-9.37367	-8.1505
854	tDR-42:74-Ser-GCT-4-M2-U2C	-9.34522	-8.23331
855	tDR-42:74-Ser-GCT-4-M2-U36C	-9.68971	-8.58798
856	tDR-42:74-Ser-GCT-4-M2-U39C	-6.12299	-4.37301
857	tDR-42:74-Ser-GCT-4-M2-U39G	-9.96635	-2.61445
858	tDR-42:74-Ser-GCT-4-M2-U3C	-9.45948	-8.69508
859	tDR-42:74-Ser-GCT-4-M2-U5C	-9.23571	-8.56234
860	tDR-42:74-Ser-GCT-4-M2-U8C	-9.37969	-8.54379
861	tDR-42:74-Ser-GCT-5	-3.89986	-2.94552
862	tDR-42:74-Thr-CGT-4	-7.60332	-6.54144
863	tDR-42:75-Glu-CTC-1-M2	8.01946	6.0819
864	tDR-42:75-Leu-CAG-1	9.19754	7.07612
865	tDR-42:75-Ser-AGA-2-M3	7.42622	6.44209
866	tDR-42:75-Ser-GCT-1	1.93739	1.36376
867	tDR-42:75-Ser-GCT-2	1.80736	1.0955
868	tDR-42:75-Ser-GCT-3	8.44338	6.72375
869	tDR-42:T1-Ser-AGA-2-6	-7.87027	-7.8039
870	tDR-42:T1-Ser-GCT-2-1	-6.26384	-4.769
871	tDR-42:T1-Ser-GCT-4-1	-5.36521	-4.9681
872	tDR-42:T1-Ser-GCT-4-1-A13G	-8.09114	-7.57741
873	tDR-42:T1-Ser-GCT-4-1-A26G	-7.90437	-7.2089
874	tDR-42:T1-Ser-GCT-4-1-C37U	-8.15571	-7.18509
875	tDR-42:T1-Ser-GCT-4-1-U10C	-7.71545	-7.28267
876	tDR-42:T1-Ser-GCT-4-1-U18C	-7.22025	-6.97446
877	tDR-42:T1-Ser-GCT-4-1-U22C	-7.40865	-7.25425
878	tDR-42:T1-Ser-GCT-4-1-U28C	-7.98796	-7.3606
879	tDR-42:T1-Ser-GCT-4-1-U36C	-8.14445	-7.1425
880	tDR-42:T1-Ser-GCT-4-1-U39C	-8.23132	-7.17677
881	tDR-42:T1-Ser-GCT-4-1-U3C	-7.95802	-7.21145
882	tDR-42:T1-Ser-GCT-4-1-U5C	-7.72991	-6.89005
883	tDR-42:T1-Ser-GCT-4-1-U8C	-7.55327	-6.98657
884	tDR-42:T1-Ser-GCT-4-2	-5.22518	-5.39679
885	tDR-42:T1-Ser-GCT-4-3	-5.21547	-3.04522
886	tDR-43:72-Lys-CTT-1-M4	-6.6251	-11.8543
887	tDR-43:73-Asn-GTT-2-M3	-7.22124	-8.39541
888	tDR-43:74-Asn-GTT-2-M3	-4.15022	-9.08807
889	tDR-43:74-Asp-GTC-2-M2	-7.45861	-7.00606
890	tDR-43:74-Glu-CTC-1-M3	-7.94133	-8.87851
891	tDR-43:74-Ile-AAT-1-M4	-6.70901	-6.57379
892	tDR-43:74-Lys-CTT-1-M4	-4.95381	-6.15112
893	tDR-43:74-Ser-GCT-4-M2	-3.76893	-2.27161
894	tDR-43:T1-Lys-CTT-2-3	-5.82066	-6.58219
895	tDR-43:T1-Lys-CTT-2-5	-7.89306	-9.70726
896	tDR-43:T1-Ser-GCT-4-1	-4.61223	-7.50262
897	tDR-44:74-Asn-GTT-2-M3	-3.62534	-9.14929
898	tDR-44:74-Asp-GTC-2-M2	-7.94634	-6.61045
899	tDR-44:74-Ser-GCT-2	-9.47259	-7.1411
900	tDR-44:74-Ser-GCT-4-M2	-3.72504	-2.01978
901	tDR-44:74-Tyr-GTA-1-M2	-3.37805	-4.50763
902	tDR-44:74-Tyr-GTA-2-M2	-2.60557	-3.24223
903	tDR-44:74-Tyr-GTA-3-M2	-4.57773	-5.15428
904	tDR-44:75-Ser-GCT-4-M2	3.09991	6.43772
905	tDR-44:T1-Ser-GCT-4-1	-5.69641	-7.50686
906	tDR-44:T4-Tyr-GTA-3-1	-9.86539	-7.70517
907	tDR-45:74-Asn-GTT-2-M3	-8.24682	-6.60987
908	tDR-45:74-Gln-TTG-2	-7.64909	-7.9199
909	tDR-45:74-Lys-CTT-1-M4	-2.13335	-2.58942
910	tDR-46:74-Asn-GTT-2-M3	-3.67643	-7.63054
911	tDR-47:73-Asn-GTT-2-M4	-1.57079	-2.0941
912	tDR-47:74-Arg-ACG-2	-2.691	-7.95844
913	tDR-47:74-Arg-CCG-1-M2	-2.38926	-7.21148
914	tDR-47:74-Asn-GTT-2-M4	-3.12646	-3.23335
915	tDR-47:74-Lys-CTT-1-M4	-2.62952	-1.76812
916	tDR-47:75-Tyr-GTA-2-M2	8.62206	6.13554
917	tDR-48:74-Arg-ACG-2	-3.47478	-10.4597
918	tDR-48:74-Asn-GTT-2-M4	-4.03032	-4.83893
919	tDR-48:74-Lys-CTT-1-M4	-3.09945	-1.43485
920	tDR-48:74-Lys-TTT-3	-2.29561	-1.77282
921	tDR-48:75-iMet-CAT-1	5.88972	5.86031
922	tDR-48:75-Lys-TTT-3	8.00401	6.21525
923	tDR-48:T1-Lys-CTT-2-3	-4.13032	-7.64574
924	tDR-48:T1-Lys-TTT-3-1	-6.89821	-7.66088
925	tDR-49:74-Arg-CCG-1-M2	-7.72355	-8.65704
926	tDR-49:74-Asn-GTT-2-M4	-7.26997	-6.46153
927	tDR-49:74-Lys-CTT-1-M4	-3.18467	-4.44584
928	tDR-49:74-Lys-TTT-3	-2.16998	-1.64677
929	tDR-49:74-Ser-GCT-3-M4	-3.37057	-4.02489
930	tDR-49:74-Thr-CGT-2	-6.75716	-7.55949
931	tDR-49:75-Lys-TTT-3	8.8448	6.91996
932	tDR-49:T1-Lys-CTT-2-3	-4.78307	-10.6189
933	tDR-49:T1-Lys-CTT-2-5	-7.16493	-8.34168
934	tDR-49:T1-Ser-GCT-4-1	-5.23152	-5.39413
935	tDR-49:T1-Ser-GCT-4-2	-6.76478	-7.80326
936	tDR-5:29-Glu-TTC-1	-7.38695	-7.83976
937	tDR-5:29-Glu-TTC-2	-7.78319	-8.92828
938	tDR-5:32-Glu-CTC-1-M2	-10.0255	-11.4358
939	tDR-5:32-Glu-CTC-1-M2-U1C-G2U	-9.62085	-12.1272
940	tDR-5:32-Glu-TTC-1	-3.44559	-7.33515
941	tDR-5:33-Glu-CTC-1-M2	-3.86016	-1.93718
942	tDR-5:33-Glu-CTC-1-M2-G2U	-3.839	-1.86494
943	tDR-5:33-Glu-TTC-1	-5.21114	-4.97012
944	tDR-5:33-Glu-TTC-2	-8.51535	-9.50736
945	tDR-5:33-Glu-TTC-3-M4	-7.99131	-6.98298
946	tDR-5:33-Pro-AGG-1-M5	-8.38095	-7.5676
947	tDR-5:34-Glu-TTC-1	-8.89738	-4.49034
948	tDR-5:35-Glu-TTC-1	-3.39978	-2.17601
949	tDR-5:35-Glu-TTC-2	-7.83999	-7.47819
950	tDR-50:74-Lys-TTT-3	-2.63107	-3.44397
951	tDR-50:75-iMet-CAT-1	7.82474	6.87375
952	tDR-50:T1-Lys-TTT-3-1	-8.94036	-4.17994
953	tDR-51:74-Arg-ACG-1-M2	-2.90887	-4.2606
954	tDR-51:74-Glu-CTC-1-M7	-5.41077	-4.81016
955	tDR-51:75-iMet-CAT-1	8.0197	7.33078
956	tDR-51:T1-Arg-ACG-1-1	-3.68328	-9.3946
957	tDR-52:74-Arg-ACG-1-M2	-8.73127	-7.20636
958	tDR-55:75-iMet-CAT-1	7.10835	5.50849
959	tDR-56:73-Pro-AGG-1-M8	-3.15706	-8.14882
960	tDR-56:74-Arg-ACG-1-M2	-2.53025	-2.76692
961	tDR-56:74-Val-AAC-1-M5	-1.01495	-6.67599
962	tDR-56:75-iMet-CAT-1	8.06509	6.74097
963	tDR-56:75-Tyr-GTA-2-M2	4.89172	6.50816
964	tDR-57:71-Pro-AGG-1-M8	-1.77427	-4.02179
965	tDR-57:72-Leu-AAG-1-M5	-6.62191	-6.578
966	tDR-57:72-Pro-AGG-1-M8	-2.58732	-7.08542
967	tDR-57:72-Trp-CCA-1-M3	-2.05406	-3.62573
968	tDR-57:72-Val-AAC-1-M5	-1.82657	-5.27916
969	tDR-57:73-Gln-CTG-1-M2	-3.50031	-2.38889
970	tDR-57:73-Gln-CTG-2	-3.35924	-2.31125
971	tDR-57:73-Gln-CTG-6	-4.56921	-3.39012
972	tDR-57:73-Gln-CTG-6-M3-C17A	-3.72809	-8.71709
973	tDR-57:73-Gln-TTG-1-M2	-3.124	-3.33332
974	tDR-57:73-Gln-TTG-2	-6.8241	-8.19524
975	tDR-57:73-Pro-AGG-1-M8	-3.78399	-4.78976
976	tDR-57:73-Thr-TGT-3	-8.90271	-4.02209
977	tDR-57:73-Thr-TGT-4-M3	-3.305	-3.56846
978	tDR-57:74-Arg-ACG-1-M2	-3.7056	-4.2461
979	tDR-57:74-Gln-TTG-1-M2	-1.84833	-1.81631
980	tDR-57:74-Leu-AAG-1-M5	-6.12729	-8.19016
981	tDR-57:74-Thr-TGT-4-M3	-2.69536	-2.15966
982	tDR-57:74-Trp-CCA-1-M3	-1.702	-1.90072
983	tDR-57:74-Trp-CCA-2	-1.5265	-2.31721
984	tDR-57:74-Trp-CCA-4	-7.34374	-6.83988
985	tDR-57:74-Val-AAC-1-M5	-2.39641	-4.47236
986	tDR-57:74-Val-CAC-2	-3.09866	-8.96093
987	tDR-57:75-iMet-CAT-1-M2	6.41613	6.08144
988	tDR-57:75-Ser-GCT-3-M4	8.38791	5.89141
989	tDR-57:75-Thr-TGT-3	9.19757	5.85104
990	tDR-57:75-Tyr-GTA-1-M2	7.91633	6.71261
991	tDR-57:75-Tyr-GTA-2-M2	3.03869	1.80072
992	tDR-57:T1-Arg-ACG-1-1	-9.04173	-8.92122
993	tDR-57:T1-Gln-TTG-3-3	-3.8928	-7.20447
994	tDR-57:T1-Thr-TGT-5-1	-2.71112	-6.77689
995	tDR-57:T1-Val-AAC-2-1	-8.17128	-7.75428
996	tDR-58:73-Pro-AGG-1-M8	-2.55388	-7.03703
997	tDR-58:75-Trp-CCA-1-M4	9.41494	6.19181
998	tDR-58:75-Val-AAC-1-M6	3.10897	6.53165
999	tDR-59:75-Trp-CCA-1-M4	9.7081	6.50833
1000	tDR-59:75-Val-AAC-1-M6	3.51709	7.69933
1001	tDR-6:28-Pro-AGG-1-M6	-7.31504	-8.35718
1002	tDR-6:30-Glu-CTC-1-M2	-8.00203	-11.2379
1003	tDR-6:31-Glu-CTC-1-M2	-6.98158	-10.6701
1004	tDR-6:32-Glu-CTC-1-M2	-5.57758	-13.9485
1005	tDR-6:32-Glu-CTC-1-M2-C27U	-6.78475	-8.73534
1006	tDR-6:32-Glu-TTC-3-M5	-8.23111	-10.8515
1007	tDR-6:32-Pro-AGG-1-M5	-8.47497	-10.842
1008	tDR-6:33-Glu-CTC-1-M2	-3.76417	-1.80029
1009	tDR-6:33-Glu-TTC-3-M5	-9.00769	-8.00893
1010	tDR-6:33-Pro-AGG-1-M5	-4.61418	-7.69383
1011	tDR-6:34-Pro-CGG-1-M2	-7.64612	-6.81126
1012	tDR-6:34-Pro-TGG-3	-4.73237	-9.60794
1013	tDR-60:74-Arg-ACG-1-M2	-3.09302	-4.86571
1014	tDR-60:74-Pro-AGG-1-M8	1.91685	6.82139
1015	tDR-60:75-Gln-CTG-1-M5	8.57232	6.13972
1016	tDR-60:75-Trp-CCA-1-M5	5.08521	6.78721
1017	tDR-60:75-Tyr-GTA-1-M5	7.76264	6.82104
1018	tDR-60:75-Val-AAC-1-M6	3.40906	7.95287
1019	tDR-60:T1-Arg-ACG-1-1	-7.96881	-9.55094
1020	tDR-61:75-Gln-CTG-1-M5	8.30153	6.27285
1021	tDR-61:75-Trp-CCA-1-M5	9.25392	6.76491
1022	tDR-61:75-Tyr-GTA-1-M5	6.55192	6.26662
1023	tDR-61:75-Val-AAC-1-M7	7.61134	8.28696
1024	tDR-7:31-Glu-TTC-1-M2	-7.68053	-9.38965
1025	tDR-7:32-Glu-CTC-1-M2	-5.13127	-6.53542
1026	tDR-7:32-Glu-TTC-1-M2	-3.36103	-8.23847
1027	tDR-7:32-Glu-TTC-3-M5	-7.40822	-8.68396
1028	tDR-7:32-Glu-TTC-9-M7	-4.93596	-7.1417
1029	tDR-7:33-Glu-TTC-1-M2	-3.73955	-4.95488
1030	tDR-7:33-Pro-AGG-1-M5	-9.41006	-8.95842
1031	tDR-7:34-Glu-TTC-1-M2	-4.32772	-4.38971
1032	tDR-7:35-Glu-TTC-1-M2	-3.5518	-2.63774
1033	tDR-7:36-Gly-GCC-1-M4	8.82666	6.41767
1034	tDR-2:30-Glu-CTC-1-M2-D4G-C28U	-9.11522	-10.3153
1035	tDR-T2:30-Glu-TTC-12-G22U-U24C	-7.68366	-9.4994
1036	tDR-8:32-Glu-CTC-1-M2	-5.40988	-8.15368
1037	tDR-8:32-Lys-CTT-1-M3	-6.62191	-7.97974
1038	tDR-8:33-Pro-AGG-1-M5	-8.10168	-7.76914
1039	tDR-9:32-Glu-CTC-1-M2	-7.69756	-9.06922
1040	tDR-9:32-Glu-TTC-9-M7	-4.60099	-4.14684
1041	tDR-9:32-Ile-AAT-8	-6.39633	-8.97273
1042	tDR-9:32-Lys-CTT-1-M3	-5.08936	-5.42567
1043	tDR-9:33-Arg-TCT-1-M4	-7.7553	-5.83572
1044	tDR-9:33-Glu-CTC-1-M2	-3.40679	-2.55587
1045	tDR-9:33-Lys-CTT-1-M3	-3.82105	-1.64695
1046	tDR-9:33-Lys-CTT-1-M3-G2A	-5.44735	-2.41552
1047	tDR-9:33-Lys-CTT-1-M4-U25C	-3.33826	-1.22691
1048	tDR-9:33-Phe-GAA-1-M4	-2.88904	-4.73162
1049	tDR-e3:56-Leu-CAA-1-M4	-2.0008	-6.92639
1050	tDR-e3:75-Leu-CAA-1-M4	6.82491	6.38552
1051	tDR-L1:30-His-GTG-1	-7.79771	-9.4048
1052	tDR-L1:31-His-GTG-1	-8.77716	-9.87596
1053	tDR-L1:32-His-GTG-1	-3.56312	-10.7584
1054	tDR-L1:33-Pro-AGG-2-1	-8.92218	-6.61045
1055	tDR-L1:34-His-GTG-1	-8.2277	-8.03326
1056	tDR-L2:33-Pro-AGG-1-1	-10.0023	-6.89976
1057	tDR-L37:12-Lys-CTT-10-1-C32U-A42G-A46C	-4.94582	-6.61236
1058	tDR-L4:32-iMet-CAT-1-1	-8.09156	-8.244
