# Supplementary material for: Distinct Stress‐Dependent Signatures of Cellular and Extracellular tRNA‐Derived Small RNAs
Source: Adv Sci (Weinh). 2022 Apr 4;9(17):2200829. doi: 10.1002/advs.202200829 (PMC9189662; doi:10.1002/advs.202200829)
Supplement: Supplementary file 3 — Supplemental Table 2 [file ADVS-9-2200829-s004.xlsx]

## Sheet: CF_GSD_Cells
	Feature	log2FoldChange
1	tDR-11:32-Glu-CTC-1-M2	6.90709
2	tDR-11:32-Gly-CCC-1-M4	6.29916
3	tDR-11:34-Glu-CTC-1-M2	3.96548
4	tDR-12:32-Glu-CTC-1-M2	6.76685
5	tDR-14:32-Glu-CTC-1-M2	6.86735
6	tDR-15:32-Glu-CTC-1-M2	7.23807
7	tDR-15:32-Glu-TTC-2-M3	6.45146
8	tDR-16:32-Glu-CTC-1-M2	6.8596
9	tDR-16:38-Phe-GAA-1-M4	6.71343
10	tDR-16:46-Phe-GAA-1-M3	6.63788
11	tDR-18:34-Glu-CTC-1-M2	7.3425
12	tDR-19:32-Glu-CTC-1-M2	6.29033
13	tDR-19:34-Glu-CTC-1-M2	8.37922
14	tDR-1:20-Arg-ACG-1-M3	2.20858
15	tDR-1:20-Arg-TCT-1-M3	6.75978
16	tDR-1:31-Asp-GTC-2-M2	1.41886
17	tDR-1:31-Asp-GTC-2-M2-C31A	6.34303
18	tDR-1:31-Asp-GTC-2-M2-G30U-C31G	6.2903
19	tDR-1:31-Glu-TTC-4	1.19373
20	tDR-1:31-His-GTG-1	2.91292
21	tDR-1:31-His-GTG-1-G17A	6.33976
22	tDR-1:31-His-GTG-1-G31A	3.47313
23	tDR-1:31-His-GTG-1-G31U	7.9525
24	tDR-1:32-Asp-GTC-2-M2	2.256
25	tDR-1:32-Asp-GTC-2-M2-C2U	6.38067
26	tDR-1:32-Asp-GTC-2-M2-G6A	6.79711
27	tDR-1:32-Glu-CTC-1	1.71939
28	tDR-1:32-Glu-CTC-1-D5G	1.59229
29	tDR-1:32-Glu-CTC-1-U5C-G6U	7.2711
30	tDR-1:32-Glu-TTC-2-M2	3.10357
31	tDR-1:32-Glu-TTC-2-M2-G31C	6.6865
32	tDR-1:32-Glu-TTC-4	3.23232
33	tDR-1:32-Glu-TTC-4-C2U	6.47711
34	tDR-1:32-Glu-TTC-4-C3U	6.54904
35	tDR-1:32-Gly-CCC-1-M2	1.37471
36	tDR-1:32-Gly-GCC-2-M2	1.64291
37	tDR-1:32-Gly-TCC-1-M2	6.56918
38	tDR-1:32-His-GTG-1	3.70045
39	tDR-1:32-Ser-AGA-1-M6	3.13183
40	tDR-1:32-Ser-GCT-1-M3	2.60812
41	tDR-1:33-Glu-TTC-2-M2	1.63882
42	tDR-1:33-Glu-TTC-4	1.86369
43	tDR-1:33-Glu-TTC-4-A14G	6.71564
44	tDR-1:33-Glu-TTC-4-A21G	6.69565
45	tDR-1:33-Glu-TTC-4-A24G	6.89053
46	tDR-1:33-Glu-TTC-4-A7G	6.77727
47	tDR-1:33-Glu-TTC-4-C12U	6.40437
48	tDR-1:33-Glu-TTC-4-C16U	6.41845
49	tDR-1:33-Glu-TTC-4-C27U	6.33504
50	tDR-1:33-Glu-TTC-4-C28U	6.54769
51	tDR-1:33-Glu-TTC-4-U13C	6.54355
52	tDR-1:33-Glu-TTC-4-U26C	7.3626
53	tDR-1:33-Glu-TTC-4-U29C	6.73147
54	tDR-1:33-Glu-TTC-4-U8C	6.56735
55	tDR-1:34-Ala-AGC-2-M2	2.40244
56	tDR-1:34-Glu-CTC-1	1.34407
57	tDR-1:34-Glu-CTC-1-D5G	1.38006
58	tDR-1:34-Pro-AGG-1-M4-A33G	1.37913
59	tDR-1:34-Pro-CGG-1	-1.4817
60	tDR-1:36-Asp-GTC-2-M2	-1.29069
61	tDR-1:36-Gly-CCC-1	-2.46184
62	tDR-1:36-Gly-CCC-2-M2	-1.95343
63	tDR-1:36-Gly-GCC-1	-1.80352
64	tDR-1:36-Gly-GCC-2-M2	-1.73889
65	tDR-1:57-Glu-CTC-1-D5G	6.46245
66	tDR-20a:34-Glu-CTC-1-M2	7.11353
67	tDR-20a:46-Arg-CCG-3	2.03089
68	tDR-20a:76-Arg-ACG-3-A15G	1.49617
69	tDR-21:46-Arg-CCG-3	7.09598
70	tDR-24:59-His-GTG-1	6.2752
71	tDR-27:58-Gly-GCC-1-M2	6.27062
72	tDR-27:59-Gly-GCC-1-M2	6.36588
73	tDR-2:30-Asp-GTC-2-M2	8.52249
74	tDR-2:30-Glu-TTC-4	7.12587
75	tDR-2:31-Asp-GTC-2-M2	2.49959
76	tDR-2:31-Glu-CTC-1	2.04351
77	tDR-2:31-Glu-CTC-1-D4G	7.68638
78	tDR-2:31-Glu-CTC-1-M3-G30A	6.6618
79	tDR-2:31-Glu-TTC-2-M2	7.38235
80	tDR-2:31-Glu-TTC-4	3.13401
81	tDR-2:31-His-GTG-1	6.70441
82	tDR-2:32-Asp-GTC-2-M2	2.90688
83	tDR-2:32-Asp-GTC-2-M2-C31A	3.85996
84	tDR-2:32-Asp-GTC-2-M2-C31U	2.66655
85	tDR-2:32-Glu-CTC-1	8.13404
86	tDR-2:32-Glu-CTC-1-D4G	7.22611
87	tDR-2:32-Glu-CTC-1-U4C-G5U	6.48983
88	tDR-2:32-Glu-TTC-2-M2-U31C	6.50074
89	tDR-2:32-Glu-TTC-4	3.35853
90	tDR-2:32-Glu-TTC-4-C1U-U31G	7.53899
91	tDR-2:32-Glu-TTC-4-U31A	6.5076
92	tDR-2:32-Glu-TTC-4-U31C	8.58901
93	tDR-2:33-Glu-TTC-2-M2	2.44513
94	tDR-2:33-Glu-TTC-4	2.92022
95	tDR-2:34-Glu-CTC-1	6.47111
96	tDR-2:34-Glu-CTC-1-D4G	6.38684
97	tDR-2:34-Glu-CTC-1-U4C-G5U	7.36705
98	tDR-2:36-Gly-GCC-1	-7.73773
99	tDR-32:59-Trp-CCA-6	6.27939
100	tDR-32:e2-Leu-CAG-1-M2	7.64826
101	tDR-33:72-Asp-GTC-2	6.3306
102	tDR-33:e3-Leu-CAA-2	6.55995
103	tDR-34:e3-Leu-CAA-2	7.75882
104	tDR-35:76-Leu-CAG-1	-1.27175
105	tDR-38:69-Asp-GTC-2	6.77805
106	tDR-38:72-Asp-GTC-2	1.74719
107	tDR-38:74-Asp-GTC-2	1.37515
108	tDR-38:74-Ser-AGA-1	6.8116
109	tDR-38:75-Ala-AGC-1	6.90218
110	tDR-38:75-Asp-GTC-2	2.01387
111	tDR-38:75-Glu-TTC-3-M2	3.24475
112	tDR-38:75-Leu-AAG-1-M2	7.16783
113	tDR-38:75-Leu-AAG-2	7.16937
114	tDR-38:76-Asp-GTC-2	1.48353
115	tDR-38:76-Gln-CTG-2-M2	1.4833
116	tDR-38:76-Glu-TTC-3-M2	1.57406
117	tDR-38:76-Leu-TAG-2	6.40979
118	tDR-38:T8-Arg-TCT-3-1	-1.41795
119	tDR-38:T9-Arg-TCT-3-1	-1.37447
120	tDR-39:58-Trp-CCA-6	7.28679
121	tDR-39:59-Lys-TTT-1-M3	6.60894
122	tDR-39:59-Trp-CCA-6	8.0488
123	tDR-39:72-Asp-GTC-2	2.30881
124	tDR-39:72-Glu-TTC-3-M2	4.02065
125	tDR-39:72-Ser-GCT-1	6.66283
126	tDR-39:73-Asp-GTC-2	1.80833
127	tDR-39:73-Glu-TTC-2	6.63191
128	tDR-39:73-Glu-TTC-3-M2	2.54605
129	tDR-39:73-Leu-CAG-1	7.44382
130	tDR-39:T2-Glu-TTC-2-1	6.5397
131	tDR-39:T2-Glu-TTC-4-1	8.49301
132	tDR-39:74-Asp-GTC-2	1.87053
133	tDR-39:74-Glu-CTC-1-M2	7.03403
134	tDR-39:74-Glu-TTC-2	2.44297
135	tDR-39:74-Glu-TTC-3-M2	2.44374
136	tDR-39:74-Leu-CAG-1	7.59179
137	tDR-39:74-Ser-GCT-1	7.22509
138	tDR-39:75-Asp-GTC-2	2.60959
139	tDR-39:75-Glu-CTC-1-M2	2.61672
140	tDR-39:75-Glu-TTC-2	3.26224
141	tDR-39:75-Glu-TTC-3-M2	3.29267
142	tDR-39:75-His-GTG-1	7.48409
143	tDR-39:75-Leu-AAG-1-M2	6.948
144	tDR-39:75-Leu-AAG-2	6.93336
145	tDR-39:75-Leu-CAG-1	2.71285
146	tDR-39:75-Ser-AGA-1	1.88139
147	tDR-39:75-Ser-AGA-4-M2	6.34893
148	tDR-39:75-Ser-GCT-3	2.11899
149	tDR-39:75-Ser-TGA-2	7.32812
150	tDR-39:76-Gln-CTG-1-M4	1.20369
151	tDR-39:76-Glu-TTC-2	1.54477
152	tDR-39:76-Glu-TTC-3-M2	1.84424
153	tDR-39:76-His-GTG-1	2.08974
154	tDR-39:76-Leu-CAG-1	1.25266
155	tDR-39:76-Ser-AGA-1	0.99307
156	tDR-39:76-Ser-GCT-1	2.40541
157	tDR-39:76-Ser-GCT-3	1.10382
158	tDR-39:T1-Glu-TTC-3-1	6.7734
159	tDR-3:31-His-GTG-1	6.54078
160	tDR-3:32-Asp-GTC-2-M2	7.06842
161	tDR-3:32-Glu-TTC-4	7.06004
162	tDR-40:71-Asp-GTC-2	2.43476
163	tDR-40:72-Asp-GTC-2	2.60011
164	tDR-40:73-Asp-GTC-2	2.23019
165	tDR-40:74-Asp-GTC-2	2.72693
166	tDR-40:74-Glu-TTC-3-M2	6.51308
167	tDR-40:75-Asp-GTC-2	4.24965
168	tDR-40:75-Glu-TTC-3-M2	1.92437
169	tDR-41:71-Asp-GTC-2	7.79676
170	tDR-41:72-Asp-GTC-2	2.56429
171	tDR-41:73-Asp-GTC-2	7.37393
172	tDR-41:74-Asp-GTC-2	8.18343
173	tDR-41:75-Asp-GTC-2	7.98569
174	tDR-4:32-Gly-GCC-2-M2	7.33569
175	tDR-4:33-Glu-TTC-4	6.56397
176	tDR-6:33-Glu-TTC-2-M2	6.42374
177	tDR-7:32-Glu-CTC-1-M2	7.28226
178	tDR-7:32-Glu-TTC-2-M3	7.97477
179	tDR-8:32-Glu-TTC-2-M3	8.02412
180	tDR-9:33-Glu-TTC-2-M3	6.49323
181	tDR-L1:32-His-GTG-1	6.65771
182	tDR-L1:34-His-GTG-1	6.50581
183	tDR-e23:59-Leu-AAG-1-M9	6.44322

## Sheet: CF_GSD_Exs
	Feature	log2FoldChange
1	tDR-10:32-Gly-CCC-1-M4	-2.93657
2	tDR-10:32-Lys-CTT-2	-5.55009
3	tDR-10:33-Glu-CTC-1-M2	-5.66191
4	tDR-10:33-Gly-CCC-1-M4	3.38469
5	tDR-10:33-Lys-CTT-2	-6.27251
6	tDR-10:33-Pro-AGG-1-M4	-6.27449
7	tDR-10:33-Ser-AGA-1-M10	-5.93394
8	tDR-10:35-Glu-CTC-1-M2	1.68547
9	tDR-10:36-Glu-CTC-1-M2	8.65876
10	tDR-10:36-Gly-GCC-1-M3	6.97512
11	tDR-10:74-Glu-CTC-1	6.43467
12	tDR-10:74-Glu-TTC-3-M2	6.36155
13	tDR-10:75-Gln-CTG-2-M2	6.47722
14	tDR-10:75-Glu-CTC-1	7.59356
15	tDR-10:75-Glu-TTC-3-M2	8.83658
16	tDR-10:75-His-GTG-1	9.18905
17	tDR-10:76-Glu-TTC-3-M2	7.25043
18	tDR-10:76-His-GTG-1	1.41986
19	tDR-11:31-Glu-CTC-1-M2	-7.95006
20	tDR-11:32-Glu-CTC-1-M2	-8.00699
21	tDR-11:32-Gly-CCC-1-M4	-7.55756
22	tDR-11:32-iMet-CAT-1	-6.80205
23	tDR-11:33-Glu-CTC-1-M2	-2.53743
24	tDR-11:33-Lys-CTT-1	-5.58646
25	tDR-11:36-Glu-CTC-1-M2	8.65821
26	tDR-11:74-Glu-CTC-1	6.97862
27	tDR-11:74-Glu-TTC-3-M2	6.96939
28	tDR-11:74-His-GTG-1	1.87914
29	tDR-11:75-Gln-CTG-2-M2	7.37627
30	tDR-11:75-Glu-CTC-1	8.24227
31	tDR-11:75-Glu-TTC-2	7.21203
32	tDR-11:75-Glu-TTC-3-M2	9.21321
33	tDR-11:75-His-GTG-1	3.50274
34	tDR-11:75-His-GTG-1-G7A	6.97077
35	tDR-11:75-Leu-CAG-2	6.69668
36	tDR-11:75-Lys-CTT-1	7.83277
37	tDR-11:76-Glu-TTC-3-M2	7.8151
38	tDR-12:31-Glu-CTC-1-M2	-8.90608
39	tDR-12:32-Glu-CTC-1-M2	-8.70378
40	tDR-12:32-Gly-CCC-1-M4	-7.55747
41	tDR-12:32-Ile-AAT-1	-7.11418
42	tDR-12:32-Lys-CTT-2	-6.32334
43	tDR-12:32-Lys-TTT-1-M3	-6.2032
44	tDR-12:32-iMet-CAT-1	-6.92414
45	tDR-12:32-iMet-CAT-2	-5.62504
46	tDR-12:33-Glu-CTC-1-M2	-2.8942
47	tDR-12:33-Lys-CTT-1	-7.16473
48	tDR-12:33-Lys-CTT-2	-5.89971
49	tDR-12:33-Pro-AGG-1-M4	-6.534
50	tDR-12:34-Glu-CTC-1-M2	-5.88612
51	tDR-12:34-His-GTG-1	-5.85042
52	tDR-12:35-Glu-CTC-1-M2	1.12139
53	tDR-12:36-Glu-CTC-1-M2	9.10944
54	tDR-12:40-Gln-CTG-1-M5	6.72102
55	tDR-12:41-Gln-CTG-1-M5	1.59309
56	tDR-12:63-Lys-CTT-1	6.37511
57	tDR-12:73-His-GTG-1	6.49658
58	tDR-12:74-Glu-CTC-1	9.13434
59	tDR-12:74-Glu-TTC-2	6.47155
60	tDR-12:74-His-GTG-1	1.81132
61	tDR-12:75-Gln-CTG-2-M2	7.41575
62	tDR-12:75-Glu-CTC-1	4.01217
63	tDR-12:75-Glu-TTC-2	8.84569
64	tDR-12:75-Glu-TTC-3-M2	3.89196
65	tDR-12:75-His-GTG-1	3.76439
66	tDR-12:75-His-GTG-1-G6A	7.68922
67	tDR-12:75-Lys-CTT-1	3.63061
68	tDR-12:76-Glu-CTC-1	7.48748
69	tDR-12:76-Glu-TTC-3-M2	3.75853
70	tDR-12:76-Lys-CTT-1	7.07578
71	tDR-13:31-Glu-CTC-1-M2	-9.00333
72	tDR-13:32-Glu-CTC-1-M2	-8.80752
73	tDR-13:32-Gly-CCC-1-M4	-7.55079
74	tDR-13:33-Glu-CTC-1-M2	-1.87983
75	tDR-13:33-Gly-CCC-1-M4	6.63123
76	tDR-13:33-Lys-CTT-1	-6.02384
77	tDR-13:33-Pro-AGG-1-M4	-7.86645
78	tDR-13:34-Glu-CTC-1-M2	-6.46064
79	tDR-13:34-His-GTG-1	-6.07994
80	tDR-13:34-Pro-TGG-1	-6.039
81	tDR-13:35-Glu-CTC-1-M2	1.56332
82	tDR-13:36-Glu-CTC-1-M2	4.44835
83	tDR-13:41-His-GTG-1	6.33421
84	tDR-13:73-His-GTG-1	7.05414
85	tDR-13:74-Glu-CTC-1	8.97399
86	tDR-13:74-Glu-TTC-2	7.19102
87	tDR-13:74-His-GTG-1	1.76699
88	tDR-13:75-Glu-CTC-1	4.44661
89	tDR-13:75-Glu-TTC-2	9.04269
90	tDR-13:75-Glu-TTC-3-M2	5.16156
91	tDR-13:75-His-GTG-1	3.64107
92	tDR-13:75-His-GTG-1-G5A	8.19238
93	tDR-13:75-Lys-CTT-1	8.382
94	tDR-13:76-Glu-CTC-1	7.1888
95	tDR-13:76-Glu-TTC-3-M2	8.42975
96	tDR-13:76-His-GTG-1	1.16295
97	tDR-13:76-His-GTG-1-G5A	6.67106
98	tDR-13:76-Lys-CTT-1	6.9407
99	tDR-14:30-Glu-CTC-1-M2	-7.42803
100	tDR-14:31-Glu-CTC-1-M2	-10.09
101	tDR-14:32-Glu-CTC-1-M2	-5.56372
102	tDR-14:32-Gly-CCC-1-M4	-7.89713
103	tDR-14:32-Ile-AAT-1	-6.1791
104	tDR-14:32-iMet-CAT-1	-3.75305
105	tDR-14:32-iMet-CAT-2	-5.70512
106	tDR-14:33-Glu-CTC-1-M2	-3.33627
107	tDR-14:33-Glu-TTC-2-M3	-6.58111
108	tDR-14:33-Gly-CCC-1-M4	6.7944
109	tDR-14:33-Lys-CTT-1	-5.92514
110	tDR-14:33-Pro-AGG-1-M4	-8.09954
111	tDR-14:33-Ser-AGA-1-M10	-6.34607
112	tDR-14:34-Glu-CTC-1-M2	-1.76472
113	tDR-14:34-His-GTG-1	-6.19758
114	tDR-14:34-iMet-CAT-1	9.15882
115	tDR-14:36-Glu-CTC-1-M2	1.79404
116	tDR-14:40-Arg-ACG-1-M3-A21G	6.9333
117	tDR-14:73-His-GTG-1	7.37955
118	tDR-14:74-Glu-CTC-1	9.6888
119	tDR-14:74-Glu-TTC-3-M2	2.08066
120	tDR-14:74-His-GTG-1	1.5222
121	tDR-14:75-Arg-ACG-1-A21G	7.25874
122	tDR-14:75-Gln-CTG-2-M2	7.01791
123	tDR-14:75-Glu-CTC-1	4.77738
124	tDR-14:75-Glu-TTC-2	8.76568
125	tDR-14:75-Glu-TTC-3-M2	6.19779
126	tDR-14:75-His-GTG-1	3.63956
127	tDR-14:75-His-GTG-1-G4A	7.14182
128	tDR-14:75-Lys-CTT-1	7.56675
129	tDR-14:76-Glu-CTC-1	7.59268
130	tDR-14:76-Glu-TTC-2	6.41807
131	tDR-14:76-Glu-TTC-3-M2	8.9205
132	tDR-14:76-His-GTG-1	1.12567
133	tDR-15:31-Glu-CTC-1-M2	-9.03204
134	tDR-15:32-Glu-CTC-1-M2	-3.98508
135	tDR-15:32-Gly-CCC-1-M4	-7.64409
136	tDR-15:32-iMet-CAT-1	-8.07309
137	tDR-15:33-Glu-CTC-1-M2	-1.86006
138	tDR-15:34-iMet-CAT-1	7.67187
139	tDR-15:35-Glu-CTC-1-M2	1.59992
140	tDR-15:36-Glu-CTC-1-M2	3.02506
141	tDR-15:41-Gln-CTG-1-M5	6.60996
142	tDR-15:74-Glu-CTC-1	9.14653
143	tDR-15:74-Glu-TTC-2	7.0738
144	tDR-15:74-Glu-TTC-3-M2	2.00898
145	tDR-15:74-His-GTG-1	1.46201
146	tDR-15:75-Gln-CTG-2-M2	7.19126
147	tDR-15:75-Glu-CTC-1	10.0276
148	tDR-15:75-Glu-TTC-2	8.41456
149	tDR-15:75-Glu-TTC-3-M2	9.72719
150	tDR-15:75-His-GTG-1	4.03409
151	tDR-15:75-Lys-CTT-1	7.00595
152	tDR-15:76-Glu-CTC-1	7.70755
153	tDR-15:76-Glu-TTC-3-M2	7.92638
154	tDR-15:76-His-GTG-1	1.32351
155	tDR-16:31-Glu-CTC-1-M2	-9.07265
156	tDR-16:32-Glu-CTC-1-M2	-8.55368
157	tDR-16:32-Gly-CCC-1-M6	-7.8071
158	tDR-16:32-Ile-AAT-1	-7.31708
159	tDR-16:32-Lys-CTT-1	-6.50031
160	tDR-16:32-iMet-CAT-1	-6.3621
161	tDR-16:33-Glu-CTC-1-M2	-1.86257
162	tDR-16:33-Leu-CAG-1-M3	-6.8785
163	tDR-16:34-Glu-CTC-1-M2	-6.27693
164	tDR-16:34-His-GTG-1	-5.58646
165	tDR-16:34-iMet-CAT-1	7.9318
166	tDR-16:36-Glu-CTC-1-M2	8.87193
167	tDR-16:72-Lys-CTT-1	8.0684
168	tDR-16:73-His-GTG-1	6.63123
169	tDR-16:T2-Lys-CTT-1-2	7.64756
170	tDR-16:74-Glu-CTC-1	8.66788
171	tDR-16:74-Glu-TTC-2	7.117
172	tDR-16:74-Glu-TTC-3-M2	2.02024
173	tDR-16:74-His-GTG-1	2.14276
174	tDR-16:74-Lys-CTT-1	1.54069
175	tDR-16:74-Lys-TTT-1	8.19024
176	tDR-16:75-Arg-ACG-1-A19G	7.91493
177	tDR-16:75-Arg-ACG-3-A19G	7.94672
178	tDR-16:75-Gln-CTG-2-M2	6.51652
179	tDR-16:75-Glu-CTC-1	9.55806
180	tDR-16:75-Glu-TTC-2	8.36133
181	tDR-16:75-Glu-TTC-3-M2	9.32445
182	tDR-16:75-Gly-GCC-1	7.0913
183	tDR-16:75-Gly-GCC-2	6.54706
184	tDR-16:75-His-GTG-1	4.06639
185	tDR-16:75-Lys-CTT-1	3.47625
186	tDR-16:75-Lys-CTT-2	9.2333
187	tDR-16:75-Lys-TTT-1	10.3926
188	tDR-16:75-Phe-GAA-1	8.86016
189	tDR-16:76-Glu-CTC-1	7.56005
190	tDR-16:76-Glu-TTC-3-M2	8.03449
191	tDR-16:76-His-GTG-1	1.2543
192	tDR-16:76-Lys-TTT-1	7.05458
193	tDR-16:T2-Lys-TTT-1-1	7.40149
194	tDR-17:32-Ile-AAT-1-M2	-6.72388
195	tDR-17:32-Ile-AAT-3	-9.12683
196	tDR-17:32-Lys-CTT-1	-6.68288
197	tDR-17:32-Lys-CTT-2	-6.0994
198	tDR-17:32-Met-CAT-1-M2	-6.42134
199	tDR-17:32-Met-CAT-2	-6.68544
200	tDR-17:33-Lys-CTT-1	-6.15344
201	tDR-17:33-Phe-GAA-1-M4	-6.00749
202	tDR-17:74-Met-CAT-2	-6.38282
203	tDR-17:75-Lys-CTT-1	7.35248
204	tDR-17:75-Met-CAT-3	7.17799
205	tDR-17:75-Phe-GAA-1	6.39675
206	tDR-18:31-Glu-CTC-1-M2	-9.39323
207	tDR-18:32-Glu-CTC-1-M2	-5.72016
208	tDR-18:32-Ile-AAT-1-M3	-7.24193
209	tDR-18:32-Lys-CTT-1	-6.75634
210	tDR-18:32-iMet-CAT-1	-8.51089
211	tDR-18:33-Glu-CTC-1-M2	-3.0262
212	tDR-18:33-Phe-GAA-1-M4	-7.78296
213	tDR-18:34-Glu-CTC-1-M2	-1.72126
214	tDR-18:34-His-GTG-1	-6.4549
215	tDR-18:35-Trp-CCA-1-M6	-5.58646
216	tDR-18:36-Glu-CTC-1-M2	1.88256
217	tDR-18:36-Glu-TTC-2-M3	-5.97283
218	tDR-18:60-Ala-AGC-4-M2-A17G-A20G	6.47516
219	tDR-18:72-Phe-GAA-1	-7.28147
220	tDR-18:73-His-GTG-1	6.65298
221	tDR-18:73-Phe-GAA-1	-6.52846
222	tDR-18:74-Glu-CTC-1	8.95825
223	tDR-18:74-His-GTG-1	1.93827
224	tDR-18:74-Phe-GAA-1	-8.08908
225	tDR-18:75-Arg-ACG-1-A18G	7.81138
226	tDR-18:75-Arg-ACG-3-A18G	7.54464
227	tDR-18:75-Cys-GCA-1-M2	6.65747
228	tDR-18:75-Gln-CTG-2-M2	7.29632
229	tDR-18:75-Glu-CTC-1	8.84105
230	tDR-18:75-Glu-TTC-2	8.30372
231	tDR-18:75-Glu-TTC-3-M2	4.98132
232	tDR-18:75-His-GTG-1	4.64188
233	tDR-18:76-Glu-CTC-1	6.78756
234	tDR-18:76-Glu-TTC-3-M2	6.57123
235	tDR-18:76-His-GTG-1	1.36674
236	tDR-19:32-Glu-CTC-1-M2	-3.79735
237	tDR-19:33-Glu-CTC-1-M2	-1.47231
238	tDR-19:33-Lys-CTT-1	-5.77869
239	tDR-19:33-Phe-GAA-1-M4	-7.09348
240	tDR-19:33-Ser-AGA-1-M10	-6.75775
241	tDR-19:35-Glu-CTC-1-M2	1.88546
242	tDR-19:36-Asp-GTC-2-M2	6.72695
243	tDR-19:36-Glu-CTC-1-M2	4.62491
244	tDR-19:74-Glu-CTC-1	8.39955
245	tDR-19:74-Glu-TTC-2	6.30765
246	tDR-19:74-His-GTG-1	1.56736
247	tDR-19:75-Arg-ACG-1-A17G	6.52086
248	tDR-19:75-Arg-ACG-3-A17G	6.93712
249	tDR-19:75-Glu-CTC-1	10.7709
250	tDR-19:75-Glu-TTC-2	9.28869
251	tDR-19:75-Glu-TTC-3-M2	10.3506
252	tDR-19:75-His-GTG-1	3.32473
253	tDR-19:75-Lys-CTT-2	6.90158
254	tDR-19:76-Glu-TTC-2	6.50849
255	tDR-19:76-Glu-TTC-3-M2	8.32046
256	tDR-19:76-His-GTG-1	1.22131
257	tDR-1:15-Asp-GTC-1-M3	7.07033
258	tDR-1:15-Gln-CTG-8-M4	1.56814
259	tDR-1:15-Pro-AGG-1-M5	1.11706
260	tDR-1:15-Ser-AGA-1-M6	7.49038
261	tDR-1:16-Asp-GTC-1-M3	4.5652
262	tDR-1:16-Leu-AAG-1-M3	-2.04254
263	tDR-1:16-Leu-CAG-1-M3	1.43717
264	tDR-1:16-Leu-TAG-3	-6.9271
265	tDR-1:19-Ala-AGC-4-M3	-6.76891
266	tDR-1:19-His-GTG-1	-6.5341
267	tDR-1:19-Ser-AGA-1-M6	-1.05879
268	tDR-1:19-Ser-GCT-1-M3	-6.47695
269	tDR-1:19-Val-AAC-1-M5	-6.92222
270	tDR-1:20-Ala-AGC-1-M7	-3.01338
271	tDR-1:20-Ala-AGC-2-M3	-3.22589
272	tDR-1:20-Ala-AGC-4-M3	-8.33375
273	tDR-1:20-Pro-AGG-1-M5	-2.62307
274	tDR-1:20-Ser-AGA-1-M6	-7.38015
275	tDR-1:20a-Ser-AGA-1-M6	-2.91854
276	tDR-1:21-Ala-AGC-1-M7	6.29838
277	tDR-1:21-Pro-AGG-1-M5	-1.26607
278	tDR-1:22-Pro-AGG-1-M5	-3.26959
279	tDR-1:22-Ser-AGA-1-M6	-6.72473
280	tDR-1:23-Arg-TCT-1-M3	6.39675
281	tDR-1:23-Pro-AGG-1-M5	-1.74567
282	tDR-1:23-Ser-AGA-1-M6	-1.46565
283	tDR-1:23-Val-AAC-1-M5	-1.34737
284	tDR-1:24-Pro-AGG-1-M5	-8.24319
285	tDR-1:24-Val-AAC-1-M5	-5.76931
286	tDR-1:25-Ala-AGC-1-M7	8.30994
287	tDR-1:25-Ala-AGC-2-M3	7.31857
288	tDR-1:25-Pro-AGG-1-M5	-1.49461
289	tDR-1:26-Glu-CTC-1-M2	0.975322
290	tDR-1:26-Glu-TTC-4	1.79486
291	tDR-1:26-Gly-CCC-1-M2	1.73889
292	tDR-1:28-Glu-TTC-2-M2	7.30084
293	tDR-1:28-Lys-CTT-1-M2	-5.87726
294	tDR-1:28-Pro-AGG-1-M5	-0.833003
295	tDR-1:29-Asp-GTC-2-M2	6.87714
296	tDR-1:29-Gln-CTG-1-M5	3.63357
297	tDR-1:29-Gln-TTG-1-M2	7.21218
298	tDR-1:29-Gln-TTG-3	6.37423
299	tDR-1:29-Glu-CTC-1	-1.56072
300	tDR-1:29-Glu-CTC-1-D5G	-1.86816
301	tDR-1:29-Glu-CTC-1-U5C-G6U	-6.75508
302	tDR-1:29-Pro-AGG-1-M5	-1.3893
303	tDR-1:29-Pro-AGG-1-M5-A14G	-5.9171
304	tDR-1:29-Pro-AGG-1-M5-A23G	-6.14849
305	tDR-1:29-Pro-AGG-1-M5-G22U	-6.3282
306	tDR-1:29-Pro-AGG-1-M5-G2U	-6.52473
307	tDR-1:29-Pro-AGG-1-M5-G6U	-6.83803
308	tDR-1:29-Pro-AGG-1-M5-U11C	-5.97268
309	tDR-1:29-Pro-AGG-1-M5-U21C	-6.0233
310	tDR-1:29-Pro-AGG-1-M5-U25C	-5.87787
311	tDR-1:29-Pro-AGG-1-M5-U4C	-5.98355
312	tDR-1:29-Val-AAC-1-M3	1.47828
313	tDR-1:30-Glu-CTC-1	-1.2868
314	tDR-1:30-Glu-CTC-1-A14G	-6.41575
315	tDR-1:30-Glu-CTC-1-A21G	-6.72945
316	tDR-1:30-Glu-CTC-1-A24G	-6.52903
317	tDR-1:30-Glu-CTC-1-C27U	-5.63159
318	tDR-1:30-Glu-CTC-1-D5G	-1.45532
319	tDR-1:30-Glu-CTC-1-G15U	-6.48132
320	tDR-1:30-Glu-CTC-1-G17A	-6.42743
321	tDR-1:30-Glu-CTC-1-G29A	-6.44644
322	tDR-1:30-Glu-CTC-1-M2-C3U	-6.34774
323	tDR-1:30-Glu-CTC-1-U13C	-6.32662
324	tDR-1:30-Glu-CTC-1-U16C	-6.22946
325	tDR-1:30-Glu-CTC-1-U20C	-5.84838
326	tDR-1:30-Glu-CTC-1-U25C	-6.54828
327	tDR-1:30-Glu-CTC-1-U26C	-6.19842
328	tDR-1:30-Glu-CTC-1-U5C	-6.35594
329	tDR-1:30-Glu-CTC-1-U5C-G6U	-1.55823
330	tDR-1:30-Glu-CTC-1-U8C	-6.48
331	tDR-1:30-Glu-TTC-1-M2	-1.12174
332	tDR-1:30-Lys-CTT-1	-7.68642
333	tDR-1:30-Pro-AGG-1-M5	-1.28453
334	tDR-1:30-Pro-AGG-1-M5-G6U	-6.42894
335	tDR-1:30-Pro-AGG-1-M5-U4C	-5.76963
336	tDR-1:31-Ala-CGC-3	-7.76159
337	tDR-1:31-Asp-GTC-1	-6.4798
338	tDR-1:31-Asp-GTC-2-M2	7.78676
339	tDR-1:31-Glu-CTC-1	-4.70272
340	tDR-1:31-Glu-CTC-1-A14G	-9.60794
341	tDR-1:31-Glu-CTC-1-A14U	-6.2506
342	tDR-1:31-Glu-CTC-1-A21G	-9.29658
343	tDR-1:31-Glu-CTC-1-A21U	-6.47279
344	tDR-1:31-Glu-CTC-1-A24G	-9.60711
345	tDR-1:31-Glu-CTC-1-C12U	-8.19207
346	tDR-1:31-Glu-CTC-1-C27U	-8.54762
347	tDR-1:31-Glu-CTC-1-C2U	-10.0927
348	tDR-1:31-Glu-CTC-1-C2U-D5G	-7.80473
349	tDR-1:31-Glu-CTC-1-C30A	-6.31716
350	tDR-1:31-Glu-CTC-1-C30G	-7.58634
351	tDR-1:31-Glu-CTC-1-C30G-G31C	-6.92049
352	tDR-1:31-Glu-CTC-1-C30U	-8.67013
353	tDR-1:31-Glu-CTC-1-C4A	-5.66848
354	tDR-1:31-Glu-CTC-1-C4U	-8.74704
355	tDR-1:31-Glu-CTC-1-D4UGG	-8.00809
356	tDR-1:31-Glu-CTC-1-D5G	-4.74227
357	tDR-1:31-Glu-CTC-1-D5G-C29G	-6.05949
358	tDR-1:31-Glu-CTC-1-D5G-C29U	-7.32089
359	tDR-1:31-Glu-CTC-1-D5G-G30C	-8.55439
360	tDR-1:31-Glu-CTC-1-D5G-G30U	-10.1234
361	tDR-1:31-Glu-CTC-1-D5G-G6A	-5.90888
362	tDR-1:31-Glu-CTC-1-D5G-G8A	-6.65325
363	tDR-1:31-Glu-CTC-1-D5G-G9A	-6.02607
364	tDR-1:31-Glu-CTC-1-D5G-U7C	-7.84241
365	tDR-1:31-Glu-CTC-1-D8G	-6.04877
366	tDR-1:31-Glu-CTC-1-G10A	-7.61753
367	tDR-1:31-Glu-CTC-1-G10U	-6.78431
368	tDR-1:31-Glu-CTC-1-G15A	-7.59682
369	tDR-1:31-Glu-CTC-1-G15U	-9.05521
370	tDR-1:31-Glu-CTC-1-G17A	-9.84826
371	tDR-1:31-Glu-CTC-1-G17U	-5.81188
372	tDR-1:31-Glu-CTC-1-G18A	-6.96164
373	tDR-1:31-Glu-CTC-1-G22A	-7.61749
374	tDR-1:31-Glu-CTC-1-G22U	-8.17327
375	tDR-1:31-Glu-CTC-1-G23A	-7.02378
376	tDR-1:31-Glu-CTC-1-G23U	-8.71439
377	tDR-1:31-Glu-CTC-1-G31C	-3.71988
378	tDR-1:31-Glu-CTC-1-G31U	-4.3094
379	tDR-1:31-Glu-CTC-1-G6A	-4.54409
380	tDR-1:31-Glu-CTC-1-G6C	-6.0364
381	tDR-1:31-Glu-CTC-1-G6U	-8.99135
382	tDR-1:31-Glu-CTC-1-G7A	-7.46986
383	tDR-1:31-Glu-CTC-1-G7U	-7.37418
384	tDR-1:31-Glu-CTC-1-G9A	-7.80465
385	tDR-1:31-Glu-CTC-1-G9U	-6.97795
386	tDR-1:31-Glu-CTC-1-M2-A21G-G31A	-5.77476
387	tDR-1:31-Glu-CTC-1-M2-A24G-G31A	-6.2054
388	tDR-1:31-Glu-CTC-1-M2-C2U-G31A	-6.41671
389	tDR-1:31-Glu-CTC-1-M2-C3U	-9.06556
390	tDR-1:31-Glu-CTC-1-M2-C3U-D5G	-7.12903
391	tDR-1:31-Glu-CTC-1-M2-C3U-U5C-G6U	-7.52813
392	tDR-1:31-Glu-CTC-1-M2-D5G-G27A	-6.64784
393	tDR-1:31-Glu-CTC-1-M2-D5G-G30A	-4.75931
394	tDR-1:31-Glu-CTC-1-M2-G28A	-8.36268
395	tDR-1:31-Glu-CTC-1-M2-G6A-G31A	-7.05534
396	tDR-1:31-Glu-CTC-1-M2-U19A	-5.70823
397	tDR-1:31-Glu-CTC-1-M2-U25C-G31A	-5.96953
398	tDR-1:31-Glu-CTC-1-M2-U5C-G31A	-6.11917
399	tDR-1:31-Glu-CTC-1-M2-U5C-G6U-G31A	-9.2664
400	tDR-1:31-Glu-CTC-1-M3-G31A	-4.73675
401	tDR-1:31-Glu-CTC-1-U11C	-5.55493
402	tDR-1:31-Glu-CTC-1-U13A	-6.38896
403	tDR-1:31-Glu-CTC-1-U13C	-9.20798
404	tDR-1:31-Glu-CTC-1-U16A	-6.82423
405	tDR-1:31-Glu-CTC-1-U16C	-9.13889
406	tDR-1:31-Glu-CTC-1-U20A	-6.15497
407	tDR-1:31-Glu-CTC-1-U20C	-8.99658
408	tDR-1:31-Glu-CTC-1-U25C	-9.41743
409	tDR-1:31-Glu-CTC-1-U26A	-5.95835
410	tDR-1:31-Glu-CTC-1-U26C	-9.14524
411	tDR-1:31-Glu-CTC-1-U5A	-7.7464
412	tDR-1:31-Glu-CTC-1-U5A-D5G	-5.84838
413	tDR-1:31-Glu-CTC-1-U5C	-9.32534
414	tDR-1:31-Glu-CTC-1-U5C-D5G	-8.21994
415	tDR-1:31-Glu-CTC-1-U5C-D5GG	-6.85413
416	tDR-1:31-Glu-CTC-1-U5C-G6U	-4.8821
417	tDR-1:31-Glu-CTC-1-U5C-G6U-G31U	-6.45634
418	tDR-1:31-Glu-CTC-1-U8A	-6.45429
419	tDR-1:31-Glu-CTC-1-U8C	-9.29497
420	tDR-1:31-Glu-CTC-1-U8C-G31A	-5.74036
421	tDR-1:31-Glu-CTC-1-U8G	-6.17011
422	tDR-1:31-Glu-TTC-1	-4.2722
423	tDR-1:31-Glu-TTC-1-D5G	-9.93503
424	tDR-1:31-Glu-TTC-1-U5C-G6U	-6.25405
425	tDR-1:31-Glu-TTC-5	-7.53845
426	tDR-1:31-Glu-TTC-5-D5G	-6.62386
427	tDR-1:31-Gly-CCC-1-M2	-2.69167
428	tDR-1:31-Gly-CCC-1-M2-A14G	-6.24835
429	tDR-1:31-Gly-CCC-1-M2-A22G	-6.63524
430	tDR-1:31-Gly-CCC-1-M2-A23G	-5.94801
431	tDR-1:31-Gly-CCC-1-M2-A3G	-6.06972
432	tDR-1:31-Gly-CCC-1-M2-C30A	-3.20413
433	tDR-1:31-Gly-CCC-1-M2-C30U	-2.7807
434	tDR-1:31-Gly-CCC-1-M2-D5G	-2.31611
435	tDR-1:31-Gly-CCC-1-M2-D5G-C29U	-6.44455
436	tDR-1:31-Gly-CCC-1-M2-G6A	-6.5828
437	tDR-1:31-Gly-CCC-1-M2-G6U	-7.86899
438	tDR-1:31-Gly-CCC-1-M2-U11C	-6.30496
439	tDR-1:31-Gly-CCC-1-M2-U12C	-6.48574
440	tDR-1:31-Gly-CCC-1-M2-U16C	-5.54663
441	tDR-1:31-Gly-CCC-1-M2-U24C	-5.66546
442	tDR-1:31-Gly-CCC-1-M2-U25C	-6.29706
443	tDR-1:31-Gly-CCC-1-M2-U27C	-6.20272
444	tDR-1:31-Gly-CCC-1-M2-U4C	-5.8748
445	tDR-1:31-Gly-GCC-2-M2	-1.63796
446	tDR-1:31-Gly-GCC-2-M2-C30U	-1.54098
447	tDR-1:31-Lys-CTT-1	-4.6027
448	tDR-1:31-Pro-AGG-1-M4	-1.03811
449	tDR-1:31-Pro-AGG-1-M4-C3U	-5.94509
450	tDR-1:31-Pro-AGG-1-M4-G15U	-6.06716
451	tDR-1:31-Pro-AGG-1-M4-G16U	-6.19141
452	tDR-1:31-Pro-AGG-1-M4-G2A	-6.25509
453	tDR-1:31-Pro-AGG-1-M4-G6C	-5.62814
454	tDR-1:31-Pro-AGG-1-M4-G6U	-1.18614
455	tDR-1:31-Pro-AGG-1-M4-U13C	-6.55058
456	tDR-1:31-Pro-AGG-1-M4-U19C	-6.59461
457	tDR-1:31-Pro-AGG-1-M4-U7C	-6.95903
458	tDR-1:31-Pro-AGG-1-M5-C30A	-1.06108
459	tDR-1:31-Pro-AGG-1-M5-C30U	-1.14288
460	tDR-1:31-Pro-AGG-1-M5-G6A-C30U	-5.71166
461	tDR-1:31-Pro-TGG-2	-0.71631
462	tDR-1:31-Val-AAC-1-M3	-3.90411
463	tDR-1:31-iMet-CAT-1	-6.63809
464	tDR-1:32-Ala-AGC-2-M2	-2.51154
465	tDR-1:32-Ala-CGC-3	-3.29174
466	tDR-1:32-Asp-GTC-2-M2	3.02734
467	tDR-1:32-Glu-CTC-1	-3.39235
468	tDR-1:32-Glu-CTC-1-A14G	-8.87604
469	tDR-1:32-Glu-CTC-1-A21G	-4.32392
470	tDR-1:32-Glu-CTC-1-A21G-C32U	-5.67853
471	tDR-1:32-Glu-CTC-1-A24G	-4.76208
472	tDR-1:32-Glu-CTC-1-C12U	-7.73978
473	tDR-1:32-Glu-CTC-1-C27U	-8.27781
474	tDR-1:32-Glu-CTC-1-C2U	-3.47007
475	tDR-1:32-Glu-CTC-1-C2U-D5G	-6.99403
476	tDR-1:32-Glu-CTC-1-C30A	-6.57655
477	tDR-1:32-Glu-CTC-1-C30G	-8.18551
478	tDR-1:32-Glu-CTC-1-C30U	-8.57435
479	tDR-1:32-Glu-CTC-1-C32U	-7.00265
480	tDR-1:32-Glu-CTC-1-C4U	-3.37589
481	tDR-1:32-Glu-CTC-1-D4UGG	-7.97116
482	tDR-1:32-Glu-CTC-1-D5G	-3.42476
483	tDR-1:32-Glu-CTC-1-D5G-C29G	-6.70088
484	tDR-1:32-Glu-CTC-1-D5G-C29U	-6.93398
485	tDR-1:32-Glu-CTC-1-D5G-G30C	-6.16987
486	tDR-1:32-Glu-CTC-1-D5G-G8A	-5.94494
487	tDR-1:32-Glu-CTC-1-D5G-U7C	-7.20897
488	tDR-1:32-Glu-CTC-1-G10A	-7.13931
489	tDR-1:32-Glu-CTC-1-G10U	-7.32195
490	tDR-1:32-Glu-CTC-1-G15A	-6.84014
491	tDR-1:32-Glu-CTC-1-G15U	-8.39849
492	tDR-1:32-Glu-CTC-1-G17A	-2.89506
493	tDR-1:32-Glu-CTC-1-G18A	-6.15103
494	tDR-1:32-Glu-CTC-1-G22A	-6.95511
495	tDR-1:32-Glu-CTC-1-G22U	-8.79313
496	tDR-1:32-Glu-CTC-1-G23A	-6.5845
497	tDR-1:32-Glu-CTC-1-G23U	-9.02258
498	tDR-1:32-Glu-CTC-1-G28C	-6.29432
499	tDR-1:32-Glu-CTC-1-G29A	-7.57187
500	tDR-1:32-Glu-CTC-1-G29C	-5.70201
501	tDR-1:32-Glu-CTC-1-G29U	-7.2258
502	tDR-1:32-Glu-CTC-1-G31U	-6.53352
503	tDR-1:32-Glu-CTC-1-G6A	-3.10737
504	tDR-1:32-Glu-CTC-1-G6U	-4.23838
505	tDR-1:32-Glu-CTC-1-G7A	-7.0531
506	tDR-1:32-Glu-CTC-1-G7U	-6.79693
507	tDR-1:32-Glu-CTC-1-G9A	-7.52252
508	tDR-1:32-Glu-CTC-1-G9U	-6.36275
509	tDR-1:32-Glu-CTC-1-M2-C3U	-3.2907
510	tDR-1:32-Glu-CTC-1-M2-C3U-D5G	-7.11137
511	tDR-1:32-Glu-CTC-1-M2-C3U-U5C-G6U	-7.45915
512	tDR-1:32-Glu-CTC-1-M2-D5G-G27A	-6.47593
513	tDR-1:32-Glu-CTC-1-M2-D5G-G30A	-7.05861
514	tDR-1:32-Glu-CTC-1-M2-G28A	-8.06787
515	tDR-1:32-Glu-CTC-1-M3-G31A	-3.70515
516	tDR-1:32-Glu-CTC-1-U11C	-3.91902
517	tDR-1:32-Glu-CTC-1-U13A	-6.08803
518	tDR-1:32-Glu-CTC-1-U13C	-3.69737
519	tDR-1:32-Glu-CTC-1-U16A	-6.31531
520	tDR-1:32-Glu-CTC-1-U16C	-8.59423
521	tDR-1:32-Glu-CTC-1-U20C	-8.30569
522	tDR-1:32-Glu-CTC-1-U25C	-4.69466
523	tDR-1:32-Glu-CTC-1-U26C	-8.8576
524	tDR-1:32-Glu-CTC-1-U5A	-7.38496
525	tDR-1:32-Glu-CTC-1-U5A-D5G	-5.78443
526	tDR-1:32-Glu-CTC-1-U5C	-4.57341
527	tDR-1:32-Glu-CTC-1-U5C-D5G	-7.49225
528	tDR-1:32-Glu-CTC-1-U5C-D5GG	-7.2653
529	tDR-1:32-Glu-CTC-1-U5C-G6U	-3.61694
530	tDR-1:32-Glu-CTC-1-U8A	-6.37888
531	tDR-1:32-Glu-CTC-1-U8C	-8.87781
532	tDR-1:32-Glu-CTC-1-U8G	-5.80319
533	tDR-1:32-Glu-TTC-1	-4.08147
534	tDR-1:32-Glu-TTC-1-D5G	-3.70572
535	tDR-1:32-Glu-TTC-1-U5C-G6U	-6.07695
536	tDR-1:32-Gly-CCC-1-M2	-3.30919
537	tDR-1:32-Gly-CCC-1-M2-A14G	-4.77846
538	tDR-1:32-Gly-CCC-1-M2-A20G	-4.33753
539	tDR-1:32-Gly-CCC-1-M2-A20U	-6.48294
540	tDR-1:32-Gly-CCC-1-M2-A22G	-3.85962
541	tDR-1:32-Gly-CCC-1-M2-A23G	-3.6435
542	tDR-1:32-Gly-CCC-1-M2-A3G	-3.53893
543	tDR-1:32-Gly-CCC-1-M2-C13U	-7.50134
544	tDR-1:32-Gly-CCC-1-M2-C26U	-6.05403
545	tDR-1:32-Gly-CCC-1-M2-C28U	-8.43407
546	tDR-1:32-Gly-CCC-1-M2-C2U	-4.2207
547	tDR-1:32-Gly-CCC-1-M2-C30A	-5.66563
548	tDR-1:32-Gly-CCC-1-M2-C30G	-6.76665
549	tDR-1:32-Gly-CCC-1-M2-C30U	-8.1246
550	tDR-1:32-Gly-CCC-1-M2-C31U	-6.24013
551	tDR-1:32-Gly-CCC-1-M2-D5G	-3.14665
552	tDR-1:32-Gly-CCC-1-M2-G10A	-7.42324
553	tDR-1:32-Gly-CCC-1-M2-G10U	-7.15202
554	tDR-1:32-Gly-CCC-1-M2-G17A	-7.40193
555	tDR-1:32-Gly-CCC-1-M2-G17U	-6.77031
556	tDR-1:32-Gly-CCC-1-M2-G18A	-6.62934
557	tDR-1:32-Gly-CCC-1-M2-G21A	-6.40044
558	tDR-1:32-Gly-CCC-1-M2-G21U	-6.70227
559	tDR-1:32-Gly-CCC-1-M2-G29A	-2.67178
560	tDR-1:32-Gly-CCC-1-M2-G29U	-3.60745
561	tDR-1:32-Gly-CCC-1-M2-G6A	-4.94773
562	tDR-1:32-Gly-CCC-1-M2-G6U	-2.90434
563	tDR-1:32-Gly-CCC-1-M2-G7A	-6.68104
564	tDR-1:32-Gly-CCC-1-M2-G9A	-7.42098
565	tDR-1:32-Gly-CCC-1-M2-G9U	-6.63999
566	tDR-1:32-Gly-CCC-1-M2-U11C	-9.03563
567	tDR-1:32-Gly-CCC-1-M2-U12C	-2.55375
568	tDR-1:32-Gly-CCC-1-M2-U16C	-3.66652
569	tDR-1:32-Gly-CCC-1-M2-U19C	-8.31994
570	tDR-1:32-Gly-CCC-1-M2-U24C	-8.82234
571	tDR-1:32-Gly-CCC-1-M2-U25C	-4.3648
572	tDR-1:32-Gly-CCC-1-M2-U27A	-5.88887
573	tDR-1:32-Gly-CCC-1-M2-U27C	-3.88838
574	tDR-1:32-Gly-CCC-1-M2-U4C	-3.29313
575	tDR-1:32-Gly-CCC-1-M2-U8A	-6.53585
576	tDR-1:32-Gly-CCC-1-M2-U8C	-8.69914
577	tDR-1:32-Gly-CCC-1-M4-G15U	-7.03781
578	tDR-1:32-Gly-CCC-1-M4-U5A	-6.78125
579	tDR-1:32-Gly-CCC-1-M4-U5C	-8.81803
580	tDR-1:32-Gly-CCC-2-M2	-3.48342
581	tDR-1:32-Gly-CCC-2-M2-D5G	-6.00243
582	tDR-1:32-Gly-GCC-2-M2	-2.27794
583	tDR-1:32-Gly-GCC-2-M2-A14G	-6.94937
584	tDR-1:32-Gly-GCC-2-M2-A20G	-6.87295
585	tDR-1:32-Gly-GCC-2-M2-A22G	-7.26758
586	tDR-1:32-Gly-GCC-2-M2-A23G	-6.75675
587	tDR-1:32-Gly-GCC-2-M2-A3G	-6.7759
588	tDR-1:32-Gly-GCC-2-M2-C13U	-6.75958
589	tDR-1:32-Gly-GCC-2-M2-C28U	-6.25025
590	tDR-1:32-Gly-GCC-2-M2-C2U	-6.81871
591	tDR-1:32-Gly-GCC-2-M2-D4G	-7.91399
592	tDR-1:32-Gly-GCC-2-M2-D4GG	-3.16613
593	tDR-1:32-Gly-GCC-2-M2-G10U	-6.77039
594	tDR-1:32-Gly-GCC-2-M2-G21U	-6.45695
595	tDR-1:32-Gly-GCC-2-M2-G29A	-6.04847
596	tDR-1:32-Gly-GCC-2-M2-G6A	-7.33939
597	tDR-1:32-Gly-GCC-2-M2-G6U	-6.6611
598	tDR-1:32-Gly-GCC-2-M2-G7U	-6.15817
599	tDR-1:32-Gly-GCC-2-M2-U11C	-7.40535
600	tDR-1:32-Gly-GCC-2-M2-U12C	-7.93588
601	tDR-1:32-Gly-GCC-2-M2-U16C	-6.60197
602	tDR-1:32-Gly-GCC-2-M2-U19C	-5.93717
603	tDR-1:32-Gly-GCC-2-M2-U24C	-6.17723
604	tDR-1:32-Gly-GCC-2-M2-U25C	-7.34956
605	tDR-1:32-Gly-GCC-2-M2-U27C	-7.43023
606	tDR-1:32-Gly-GCC-2-M2-U4C	-6.17236
607	tDR-1:32-Gly-GCC-2-M2-U8C	-6.52229
608	tDR-1:32-Lys-CTT-1	-4.89565
609	tDR-1:32-Lys-CTT-1-A31G	-6.12642
610	tDR-1:32-Lys-CTT-1-G10A	-6.77343
611	tDR-1:32-Lys-CTT-1-G10U	-7.55367
612	tDR-1:32-Lys-CTT-1-G6A	-7.85867
613	tDR-1:32-Lys-CTT-2	-6.10457
614	tDR-1:32-Lys-TTT-1	-3.02238
615	tDR-1:32-Pro-AGG-1-M4	-1.73175
616	tDR-1:32-Pro-AGG-1-M4-A14G	-1.49031
617	tDR-1:32-Pro-AGG-1-M4-A23G	-1.89745
618	tDR-1:32-Pro-AGG-1-M4-C12U	-7.18868
619	tDR-1:32-Pro-AGG-1-M4-C26U	-6.41533
620	tDR-1:32-Pro-AGG-1-M4-C28U	-7.292
621	tDR-1:32-Pro-AGG-1-M4-C3U	-1.6015
622	tDR-1:32-Pro-AGG-1-M4-G10A	-5.67853
623	tDR-1:32-Pro-AGG-1-M4-G10U	-6.08007
624	tDR-1:32-Pro-AGG-1-M4-G15A	-6.35259
625	tDR-1:32-Pro-AGG-1-M4-G16A	-6.17486
626	tDR-1:32-Pro-AGG-1-M4-G16U	-6.14608
627	tDR-1:32-Pro-AGG-1-M4-G17A	-6.71186
628	tDR-1:32-Pro-AGG-1-M4-G17U	-6.43195
629	tDR-1:32-Pro-AGG-1-M4-G18A	-6.18431
630	tDR-1:32-Pro-AGG-1-M4-G18U	-6.02283
631	tDR-1:32-Pro-AGG-1-M4-G22A	-5.87696
632	tDR-1:32-Pro-AGG-1-M4-G22U	-2.27847
633	tDR-1:32-Pro-AGG-1-M4-G29A	-4.64973
634	tDR-1:32-Pro-AGG-1-M4-G2U	-1.81664
635	tDR-1:32-Pro-AGG-1-M4-G6A	-1.75488
636	tDR-1:32-Pro-AGG-1-M4-G6C	-6.13494
637	tDR-1:32-Pro-AGG-1-M4-G9A	-6.79231
638	tDR-1:32-Pro-AGG-1-M4-G9U	-5.98327
639	tDR-1:32-Pro-AGG-1-M4-U11C	-1.54214
640	tDR-1:32-Pro-AGG-1-M4-U13C	-7.66493
641	tDR-1:32-Pro-AGG-1-M4-U21C	-1.6684
642	tDR-1:32-Pro-AGG-1-M4-U24C	-1.50001
643	tDR-1:32-Pro-AGG-1-M4-U25A	-5.70529
644	tDR-1:32-Pro-AGG-1-M4-U25C	-1.7782
645	tDR-1:32-Pro-AGG-1-M4-U27C	-1.36331
646	tDR-1:32-Pro-AGG-1-M4-U7C	-1.87109
647	tDR-1:32-Pro-AGG-1-M4-U8C	-1.71541
648	tDR-1:32-Pro-TGG-2	-0.406306
649	tDR-1:32-Pro-TGG-2-G6U	-5.83882
650	tDR-1:32-Ser-GCT-1-M3	-1.2115
651	tDR-1:32-Ser-GCT-1-M3-A31G	-6.18448
652	tDR-1:32-Ser-GCT-1-M3-G24U	-3.60284
653	tDR-1:32-Thr-TGT-2	-6.5022
654	tDR-1:32-Val-AAC-1-M3	-5.082
655	tDR-1:32-Val-AAC-1-M3-A14G	-5.63486
656	tDR-1:32-Val-AAC-1-M3-A24G	-6.47745
657	tDR-1:32-Val-AAC-1-M3-C25U	-6.75473
658	tDR-1:32-Val-AAC-1-M3-C32U	-6.33893
659	tDR-1:32-Val-AAC-1-M3-G10U	-6.5844
660	tDR-1:32-Val-AAC-1-M3-G7A	-6.6662
661	tDR-1:32-Val-AAC-1-M3-U11C	-5.9777
662	tDR-1:32-Val-AAC-1-M3-U20C	-5.85961
663	tDR-1:32-Val-AAC-1-M3-U22C	-6.90481
664	tDR-1:32-Val-AAC-1-M3-U28C	-6.20652
665	tDR-1:32-Val-AAC-1-M3-U3C	-6.09742
666	tDR-1:32-Val-AAC-1-M3-U4C	-5.95297
667	tDR-1:32-Val-AAC-1-M4-G26C	-6.67017
668	tDR-1:32-Val-AAC-2	-8.94347
669	tDR-1:32-Val-CAC-3	-6.90287
670	tDR-1:32-iMet-CAT-1	-4.04906
671	tDR-1:32-iMet-CAT-1-G2U	-5.66173
672	tDR-1:32-iMet-CAT-2	-4.2785
673	tDR-1:33-Ala-AGC-2-M2	-2.17413
674	tDR-1:33-Ala-AGC-4-M2	-6.7937
675	tDR-1:33-Ala-CGC-3-C24A	-5.46411
676	tDR-1:33-Arg-CCG-1-M2	-6.54103
677	tDR-1:33-Arg-CCG-3	-3.73877
678	tDR-1:33-Arg-TCG-2	-8.32149
679	tDR-1:33-Arg-TCG-3-M2	-4.08158
680	tDR-1:33-Asp-GTC-2-M2	2.78221
681	tDR-1:33-Cys-GCA-1-M3	-0.935492
682	tDR-1:33-Cys-GCA-1-M3-G10U	-6.23967
683	tDR-1:33-Cys-GCA-4-M4	-2.33981
684	tDR-1:33-Glu-CTC-1	-1.63754
685	tDR-1:33-Glu-CTC-1-A14G	-1.59806
686	tDR-1:33-Glu-CTC-1-A14U	-6.58231
687	tDR-1:33-Glu-CTC-1-A21C	-5.77804
688	tDR-1:33-Glu-CTC-1-A21G	-1.58046
689	tDR-1:33-Glu-CTC-1-A21U	-6.52581
690	tDR-1:33-Glu-CTC-1-A24G	-1.83995
691	tDR-1:33-Glu-CTC-1-C12U	-1.69338
692	tDR-1:33-Glu-CTC-1-C27A	-6.57532
693	tDR-1:33-Glu-CTC-1-C27U	-2.01898
694	tDR-1:33-Glu-CTC-1-C2G	-6.22969
695	tDR-1:33-Glu-CTC-1-C2U	-1.69621
696	tDR-1:33-Glu-CTC-1-C2U-D5G	-1.67591
697	tDR-1:33-Glu-CTC-1-C30A	-6.19201
698	tDR-1:33-Glu-CTC-1-C30G	-6.33491
699	tDR-1:33-Glu-CTC-1-C30U	-1.82997
700	tDR-1:33-Glu-CTC-1-C32G	-3.89606
701	tDR-1:33-Glu-CTC-1-C32U	-1.2254
702	tDR-1:33-Glu-CTC-1-C4A	-6.07454
703	tDR-1:33-Glu-CTC-1-C4U	-1.5925
704	tDR-1:33-Glu-CTC-1-D4UGG	-1.0719
705	tDR-1:33-Glu-CTC-1-D5G	-1.59399
706	tDR-1:33-Glu-CTC-1-D5G-G28U	-6.75925
707	tDR-1:33-Glu-CTC-1-D5G-G30U	-6.53391
708	tDR-1:33-Glu-CTC-1-D5G-G6A	-6.59666
709	tDR-1:33-Glu-CTC-1-D5G-G8A	-6.75958
710	tDR-1:33-Glu-CTC-1-D5G-G9A	-6.49838
711	tDR-1:33-Glu-CTC-1-D5G-U10C	-1.26621
712	tDR-1:33-Glu-CTC-1-D5G-U12C	-1.41989
713	tDR-1:33-Glu-CTC-1-D8G	-6.91144
714	tDR-1:33-Glu-CTC-1-G10A	-1.45011
715	tDR-1:33-Glu-CTC-1-G15U	-1.14947
716	tDR-1:33-Glu-CTC-1-G17A	-1.28497
717	tDR-1:33-Glu-CTC-1-G17U	-6.77483
718	tDR-1:33-Glu-CTC-1-G18A	-1.32753
719	tDR-1:33-Glu-CTC-1-G22A	-2.29961
720	tDR-1:33-Glu-CTC-1-G22U	-1.70604
721	tDR-1:33-Glu-CTC-1-G23A	-1.59305
722	tDR-1:33-Glu-CTC-1-G29A	-1.44499
723	tDR-1:33-Glu-CTC-1-G29U	-1.48015
724	tDR-1:33-Glu-CTC-1-G31C	-6.21008
725	tDR-1:33-Glu-CTC-1-G6A	-1.30887
726	tDR-1:33-Glu-CTC-1-G6C	-6.18171
727	tDR-1:33-Glu-CTC-1-G6U	-1.56331
728	tDR-1:33-Glu-CTC-1-G7A	-1.89465
729	tDR-1:33-Glu-CTC-1-G7U	-1.97089
730	tDR-1:33-Glu-CTC-1-G9A	-1.88723
731	tDR-1:33-Glu-CTC-1-M2-C3A	-5.97798
732	tDR-1:33-Glu-CTC-1-M2-C3U	-1.50669
733	tDR-1:33-Glu-CTC-1-M2-C3U-U5C-G6U	-1.4492
734	tDR-1:33-Glu-CTC-1-M2-D5G-G30A	-1.75789
735	tDR-1:33-Glu-CTC-1-M2-G28A	-1.51218
736	tDR-1:33-Glu-CTC-1-M2-U19A	-6.14069
737	tDR-1:33-Glu-CTC-1-M3-G31A	-1.40305
738	tDR-1:33-Glu-CTC-1-U11A	-6.34375
739	tDR-1:33-Glu-CTC-1-U11C	-1.56181
740	tDR-1:33-Glu-CTC-1-U11C-U33C	-7.08066
741	tDR-1:33-Glu-CTC-1-U13C	-1.59462
742	tDR-1:33-Glu-CTC-1-U16C	-1.3502
743	tDR-1:33-Glu-CTC-1-U16G	-6.26169
744	tDR-1:33-Glu-CTC-1-U20A	-6.512
745	tDR-1:33-Glu-CTC-1-U20C	-1.70257
746	tDR-1:33-Glu-CTC-1-U25C	-1.62909
747	tDR-1:33-Glu-CTC-1-U26C	-1.8388
748	tDR-1:33-Glu-CTC-1-U33A	-6.38419
749	tDR-1:33-Glu-CTC-1-U5A	-1.87328
750	tDR-1:33-Glu-CTC-1-U5A-D5G	-6.48745
751	tDR-1:33-Glu-CTC-1-U5C	-1.88821
752	tDR-1:33-Glu-CTC-1-U5C-D5G	-1.22021
753	tDR-1:33-Glu-CTC-1-U5C-G6U	-1.61196
754	tDR-1:33-Glu-CTC-1-U5G	-6.24118
755	tDR-1:33-Glu-CTC-1-U8C	-1.79176
756	tDR-1:33-Glu-CTC-1-U8G	-6.65697
757	tDR-1:33-Glu-TTC-1	-2.10558
758	tDR-1:33-Glu-TTC-1-D5G	-2.23284
759	tDR-1:33-Glu-TTC-1-U5C-G6U	-6.30358
760	tDR-1:33-Glu-TTC-2-M2	-1.65937
761	tDR-1:33-Glu-TTC-2-M2-U32A	6.89942
762	tDR-1:33-Glu-TTC-4	-1.22417
763	tDR-1:33-Glu-TTC-4-U32A	6.58171
764	tDR-1:33-Gly-CCC-1-M2	2.66946
765	tDR-1:33-Gly-CCC-1-M2-A14G	3.90971
766	tDR-1:33-Gly-CCC-1-M2-A20G	8.24228
767	tDR-1:33-Gly-CCC-1-M2-A22G	2.60535
768	tDR-1:33-Gly-CCC-1-M2-A23G	8.42671
769	tDR-1:33-Gly-CCC-1-M2-A3G	2.35581
770	tDR-1:33-Gly-CCC-1-M2-C13U	6.99678
771	tDR-1:33-Gly-CCC-1-M2-C28U	7.4981
772	tDR-1:33-Gly-CCC-1-M2-C2U	3.96893
773	tDR-1:33-Gly-CCC-1-M2-C30U	7.65801
774	tDR-1:33-Gly-CCC-1-M2-D5G	2.89296
775	tDR-1:33-Gly-CCC-1-M2-G10A	6.68533
776	tDR-1:33-Gly-CCC-1-M2-G10U	8.02091
777	tDR-1:33-Gly-CCC-1-M2-G17A	6.4453
778	tDR-1:33-Gly-CCC-1-M2-G21U	6.28659
779	tDR-1:33-Gly-CCC-1-M2-G29A	6.40363
780	tDR-1:33-Gly-CCC-1-M2-G29U	6.29836
781	tDR-1:33-Gly-CCC-1-M2-G6A	3.51095
782	tDR-1:33-Gly-CCC-1-M2-G6U	3.42747
783	tDR-1:33-Gly-CCC-1-M2-G9A	6.38479
784	tDR-1:33-Gly-CCC-1-M2-G9U	6.3164
785	tDR-1:33-Gly-CCC-1-M2-U11C	8.5768
786	tDR-1:33-Gly-CCC-1-M2-U12C	2.60609
787	tDR-1:33-Gly-CCC-1-M2-U19C	7.53341
788	tDR-1:33-Gly-CCC-1-M2-U24C	8.07251
789	tDR-1:33-Gly-CCC-1-M2-U25C	2.88682
790	tDR-1:33-Gly-CCC-1-M2-U27C	8.60204
791	tDR-1:33-Gly-CCC-1-M2-U4C	7.67561
792	tDR-1:33-Gly-CCC-1-M2-U8C	7.88232
793	tDR-1:33-Gly-CCC-1-M4-U5A	6.47722
794	tDR-1:33-Gly-CCC-1-M4-U5C	8.1912
795	tDR-1:33-Gly-GCC-2-M2	2.23692
796	tDR-1:33-Gly-GCC-2-M2-A22G	6.81149
797	tDR-1:33-Gly-GCC-2-M2-C2U	6.98324
798	tDR-1:33-Gly-GCC-2-M2-D4GG	7.5813
799	tDR-1:33-Gly-GCC-2-M2-G6A	6.97741
800	tDR-1:33-Gly-GCC-2-M2-G6U	7.62707
801	tDR-1:33-Gly-GCC-2-M2-U11C	7.12292
802	tDR-1:33-Gly-GCC-2-M2-U25C	6.29249
803	tDR-1:33-Gly-GCC-2-M2-U27C	7.325
804	tDR-1:33-Leu-AAG-1-M3	-1.38486
805	tDR-1:33-Leu-AAG-1-M3-C12U	-5.93702
806	tDR-1:33-Leu-CAG-1-M3	-6.11735
807	tDR-1:33-Leu-TAG-2	-1.18383
808	tDR-1:33-Lys-CTT-1	-2.83217
809	tDR-1:33-Lys-CTT-1-C17U	-6.5219
810	tDR-1:33-Lys-CTT-1-C2U	-6.27087
811	tDR-1:33-Lys-CTT-1-C3U	-8.32228
812	tDR-1:33-Lys-CTT-1-C4U	-6.4289
813	tDR-1:33-Lys-CTT-1-G10A	-7.0559
814	tDR-1:33-Lys-CTT-1-G10U	-6.2965
815	tDR-1:33-Lys-CTT-1-G18U	-6.2965
816	tDR-1:33-Lys-CTT-1-G19U	-6.43677
817	tDR-1:33-Lys-CTT-1-G6A	-8.07094
818	tDR-1:33-Lys-TTT-1	-2.7905
819	tDR-1:33-Phe-GAA-1-M3	-3.95407
820	tDR-1:33-Phe-GAA-1-M3-G10A	-5.80899
821	tDR-1:33-Phe-GAA-1-M3-G22U	-6.36183
822	tDR-1:33-Phe-GAA-2	-6.57114
823	tDR-1:33-Pro-AGG-1-M4	-2.67555
824	tDR-1:33-Pro-AGG-1-M4-A14C	-6.35016
825	tDR-1:33-Pro-AGG-1-M4-A14G	-2.58532
826	tDR-1:33-Pro-AGG-1-M4-A14U	-7.50354
827	tDR-1:33-Pro-AGG-1-M4-A20G	-2.41354
828	tDR-1:33-Pro-AGG-1-M4-A20U	-6.61733
829	tDR-1:33-Pro-AGG-1-M4-A23C	-6.15128
830	tDR-1:33-Pro-AGG-1-M4-A23G	-2.87081
831	tDR-1:33-Pro-AGG-1-M4-A23U	-7.65193
832	tDR-1:33-Pro-AGG-1-M4-C12U	-2.95422
833	tDR-1:33-Pro-AGG-1-M4-C26A	-6.23064
834	tDR-1:33-Pro-AGG-1-M4-C26U	-2.68382
835	tDR-1:33-Pro-AGG-1-M4-C28A	-6.2506
836	tDR-1:33-Pro-AGG-1-M4-C28G	-5.87772
837	tDR-1:33-Pro-AGG-1-M4-C28U	-2.99711
838	tDR-1:33-Pro-AGG-1-M4-C3A	-6.02006
839	tDR-1:33-Pro-AGG-1-M4-C3U	-2.31631
840	tDR-1:33-Pro-AGG-1-M4-C5A	-6.72473
841	tDR-1:33-Pro-AGG-1-M4-C5U	-2.31161
842	tDR-1:33-Pro-AGG-1-M4-C5U-D5GU	-2.48994
843	tDR-1:33-Pro-AGG-1-M4-D23U	-6.10582
844	tDR-1:33-Pro-AGG-1-M4-G10A	-2.41129
845	tDR-1:33-Pro-AGG-1-M4-G10U	-4.38515
846	tDR-1:33-Pro-AGG-1-M4-G15A	-2.61644
847	tDR-1:33-Pro-AGG-1-M4-G15U	-2.01688
848	tDR-1:33-Pro-AGG-1-M4-G16A	-2.21937
849	tDR-1:33-Pro-AGG-1-M4-G16U	-2.59185
850	tDR-1:33-Pro-AGG-1-M4-G17A	-2.80459
851	tDR-1:33-Pro-AGG-1-M4-G17U	-2.28066
852	tDR-1:33-Pro-AGG-1-M4-G18A	-2.83644
853	tDR-1:33-Pro-AGG-1-M4-G18U	-1.56125
854	tDR-1:33-Pro-AGG-1-M4-G22A	-4.42318
855	tDR-1:33-Pro-AGG-1-M4-G22U	-2.96459
856	tDR-1:33-Pro-AGG-1-M4-G29A	-2.69341
857	tDR-1:33-Pro-AGG-1-M4-G29C	-6.64522
858	tDR-1:33-Pro-AGG-1-M4-G29U	-3.79199
859	tDR-1:33-Pro-AGG-1-M4-G2A	-2.83317
860	tDR-1:33-Pro-AGG-1-M4-G2C	-6.44071
861	tDR-1:33-Pro-AGG-1-M4-G2U	-2.58448
862	tDR-1:33-Pro-AGG-1-M4-G6A	-2.61961
863	tDR-1:33-Pro-AGG-1-M4-G6C	-1.7084
864	tDR-1:33-Pro-AGG-1-M4-G6U	-2.47596
865	tDR-1:33-Pro-AGG-1-M4-G9A	-2.39196
866	tDR-1:33-Pro-AGG-1-M4-G9U	-2.82515
867	tDR-1:33-Pro-AGG-1-M4-U11A	-6.9941
868	tDR-1:33-Pro-AGG-1-M4-U11C	-2.7819
869	tDR-1:33-Pro-AGG-1-M4-U11G	-5.98541
870	tDR-1:33-Pro-AGG-1-M4-U13A	-6.28412
871	tDR-1:33-Pro-AGG-1-M4-U13C	-2.66453
872	tDR-1:33-Pro-AGG-1-M4-U19A	-6.98743
873	tDR-1:33-Pro-AGG-1-M4-U19C	-2.63867
874	tDR-1:33-Pro-AGG-1-M4-U21A	-3.91872
875	tDR-1:33-Pro-AGG-1-M4-U21C	-2.98888
876	tDR-1:33-Pro-AGG-1-M4-U21G	-6.4798
877	tDR-1:33-Pro-AGG-1-M4-U24C	-2.8802
878	tDR-1:33-Pro-AGG-1-M4-U25A	-3.02407
879	tDR-1:33-Pro-AGG-1-M4-U25C	-2.63038
880	tDR-1:33-Pro-AGG-1-M4-U27A	-2.72241
881	tDR-1:33-Pro-AGG-1-M4-U27C	-2.8132
882	tDR-1:33-Pro-AGG-1-M4-U31C	-3.07354
883	tDR-1:33-Pro-AGG-1-M4-U31G	-2.28093
884	tDR-1:33-Pro-AGG-1-M4-U32C	-6.69351
885	tDR-1:33-Pro-AGG-1-M4-U4A	-7.55742
886	tDR-1:33-Pro-AGG-1-M4-U4C	-2.82174
887	tDR-1:33-Pro-AGG-1-M4-U7A	-6.91465
888	tDR-1:33-Pro-AGG-1-M4-U7C	-2.62571
889	tDR-1:33-Pro-AGG-1-M4-U7G	-6.42302
890	tDR-1:33-Pro-AGG-1-M4-U8A	-7.67809
891	tDR-1:33-Pro-AGG-1-M4-U8C	-2.72293
892	tDR-1:33-Pro-AGG-1-M4-U8G	-6.40905
893	tDR-1:33-Pro-AGG-1-M5-C30A	-6.10783
894	tDR-1:33-Pro-AGG-1-M5-C30U	-2.52223
895	tDR-1:33-Pro-TGG-2	-1.82261
896	tDR-1:33-Ser-AGA-1-M6	-2.41905
897	tDR-1:33-Ser-AGA-1-M6-G24U	-6.46514
898	tDR-1:33-Ser-CGA-1-M2	-8.21013
899	tDR-1:33-Trp-CCA-1-M2	-3.07277
900	tDR-1:33-Trp-CCA-2-M2	-3.77889
901	tDR-1:33-Val-AAC-1-M3	-1.76159
902	tDR-1:33-Val-AAC-1-M3-C25U	-6.79629
903	tDR-1:33-Val-AAC-1-M3-G7A	-5.69906
904	tDR-1:33-Val-AAC-2	-2.53066
905	tDR-1:33-Val-CAC-3	-2.72148
906	tDR-1:34-Ala-CGC-3	2.04317
907	tDR-1:34-Arg-TCG-2	-1.7857
908	tDR-1:34-Arg-TCG-3-M2	-1.3968
909	tDR-1:34-Asp-GTC-1	-2.88425
910	tDR-1:34-Glu-CTC-1	-0.488351
911	tDR-1:34-Glu-CTC-1-D5G	-0.495344
912	tDR-1:34-Glu-CTC-1-G9A	-5.77476
913	tDR-1:34-Glu-CTC-1-U5C-D5G	-5.88032
914	tDR-1:34-Glu-TTC-1	-1.48197
915	tDR-1:34-Glu-TTC-1-D5G	-1.53601
916	tDR-1:34-Glu-TTC-2-M2	-2.72245
917	tDR-1:34-Glu-TTC-4	-2.99856
918	tDR-1:34-Gly-CCC-1	1.45254
919	tDR-1:34-Gly-CCC-1-M2-C33A	7.47057
920	tDR-1:34-Gly-CCC-2-M2	0.830248
921	tDR-1:34-Gly-GCC-1	4.40853
922	tDR-1:34-Gly-GCC-1-D5G	7.45995
923	tDR-1:34-Gly-GCC-2-M2	8.73754
924	tDR-1:34-His-GTG-1	-3.06742
925	tDR-1:34-His-GTG-1-G17A	-7.43427
926	tDR-1:34-Leu-CAG-1-M3	1.58335
927	tDR-1:34-Leu-TAG-1	1.04213
928	tDR-1:34-Leu-TAG-2	0.798734
929	tDR-1:34-Leu-TAG-3	6.91608
930	tDR-1:34-Pro-AGG-1-M2	-2.27234
931	tDR-1:34-Pro-CGG-1	-1.10029
932	tDR-1:34-Pro-CGG-1-A23G	-1.16037
933	tDR-1:34-Pro-CGG-1-C12U	-6.23256
934	tDR-1:34-Pro-CGG-1-C26U	-6.53362
935	tDR-1:34-Pro-CGG-1-C30U	-6.95396
936	tDR-1:34-Pro-CGG-1-C5U-D5GU	-6.52953
937	tDR-1:34-Pro-CGG-1-G10A	-5.80593
938	tDR-1:34-Pro-CGG-1-G15A	-6.00973
939	tDR-1:34-Pro-CGG-1-G16A	-6.34785
940	tDR-1:34-Pro-CGG-1-G18A	-6.00749
941	tDR-1:34-Pro-CGG-1-G22U	-1.68257
942	tDR-1:34-Pro-CGG-1-G6U	-0.96148
943	tDR-1:34-Pro-CGG-1-G9A	-6.7116
944	tDR-1:34-Pro-CGG-1-G9U	-5.93452
945	tDR-1:34-Pro-CGG-1-M2-C30G	-1.28854
946	tDR-1:34-Pro-CGG-1-U24C	-1.21767
947	tDR-1:34-Pro-CGG-1-U27C	-0.992543
948	tDR-1:34-Pro-TGG-1	-3.36059
949	tDR-1:34-Pro-TGG-1-A14G	-3.55204
950	tDR-1:34-Pro-TGG-1-A14U	-6.72431
951	tDR-1:34-Pro-TGG-1-A20G	-3.16239
952	tDR-1:34-Pro-TGG-1-A20U	-5.82386
953	tDR-1:34-Pro-TGG-1-A23G	-3.38813
954	tDR-1:34-Pro-TGG-1-A23U	-6.74398
955	tDR-1:34-Pro-TGG-1-C12U	-8.10609
956	tDR-1:34-Pro-TGG-1-C26U	-8.21299
957	tDR-1:34-Pro-TGG-1-C28G	-6.01755
958	tDR-1:34-Pro-TGG-1-C28U	-3.21708
959	tDR-1:34-Pro-TGG-1-C3U	-4.59814
960	tDR-1:34-Pro-TGG-1-C5A	-6.5596
961	tDR-1:34-Pro-TGG-1-C5G-D5G	-6.19391
962	tDR-1:34-Pro-TGG-1-C5U	-3.09007
963	tDR-1:34-Pro-TGG-1-C5U-D5GU	-8.09648
964	tDR-1:34-Pro-TGG-1-D24UC	-6.62157
965	tDR-1:34-Pro-TGG-1-D6U	-5.54682
966	tDR-1:34-Pro-TGG-1-G10A	-7.92551
967	tDR-1:34-Pro-TGG-1-G10U	-6.65169
968	tDR-1:34-Pro-TGG-1-G15A	-8.02465
969	tDR-1:34-Pro-TGG-1-G15U	-7.24813
970	tDR-1:34-Pro-TGG-1-G16A	-8.09729
971	tDR-1:34-Pro-TGG-1-G16U	-7.33181
972	tDR-1:34-Pro-TGG-1-G17A	-8.47942
973	tDR-1:34-Pro-TGG-1-G17U	-7.09598
974	tDR-1:34-Pro-TGG-1-G18A	-8.01985
975	tDR-1:34-Pro-TGG-1-G18U	-3.25394
976	tDR-1:34-Pro-TGG-1-G22A	-7.79889
977	tDR-1:34-Pro-TGG-1-G22U	-3.68609
978	tDR-1:34-Pro-TGG-1-G29A	-8.85554
979	tDR-1:34-Pro-TGG-1-G29C	-6.55529
980	tDR-1:34-Pro-TGG-1-G29U	-7.75884
981	tDR-1:34-Pro-TGG-1-G2A	-8.96638
982	tDR-1:34-Pro-TGG-1-G2C	-6.09664
983	tDR-1:34-Pro-TGG-1-G2U	-3.07222
984	tDR-1:34-Pro-TGG-1-G6A	-3.0747
985	tDR-1:34-Pro-TGG-1-G6C	-4.05253
986	tDR-1:34-Pro-TGG-1-G6U	-3.14756
987	tDR-1:34-Pro-TGG-1-G9A	-8.51937
988	tDR-1:34-Pro-TGG-1-G9U	-7.50206
989	tDR-1:34-Pro-TGG-1-M2-C30U	-2.84011
990	tDR-1:34-Pro-TGG-1-U11A	-6.30746
991	tDR-1:34-Pro-TGG-1-U11C	-3.32675
992	tDR-1:34-Pro-TGG-1-U13C	-4.5648
993	tDR-1:34-Pro-TGG-1-U19A	-6.33055
994	tDR-1:34-Pro-TGG-1-U19C	-4.98469
995	tDR-1:34-Pro-TGG-1-U21A	-6.89178
996	tDR-1:34-Pro-TGG-1-U21C	-3.35765
997	tDR-1:34-Pro-TGG-1-U24C	-3.4474
998	tDR-1:34-Pro-TGG-1-U25A	-7.36329
999	tDR-1:34-Pro-TGG-1-U25C	-3.17032
1000	tDR-1:34-Pro-TGG-1-U27A	-7.91072
1001	tDR-1:34-Pro-TGG-1-U27C	-3.08649
1002	tDR-1:34-Pro-TGG-1-U31C	-3.36893
1003	tDR-1:34-Pro-TGG-1-U31G	-5.55028
1004	tDR-1:34-Pro-TGG-1-U32A	-6.3909
1005	tDR-1:34-Pro-TGG-1-U32C	-2.88554
1006	tDR-1:34-Pro-TGG-1-U32G	-8.04234
1007	tDR-1:34-Pro-TGG-1-U4A	-6.90149
1008	tDR-1:34-Pro-TGG-1-U4C	-3.1327
1009	tDR-1:34-Pro-TGG-1-U7A	-6.08738
1010	tDR-1:34-Pro-TGG-1-U7C	-3.84124
1011	tDR-1:34-Pro-TGG-1-U7G	-5.89404
1012	tDR-1:34-Pro-TGG-1-U8A	-7.04465
1013	tDR-1:34-Pro-TGG-1-U8C	-3.53849
1014	tDR-1:34-Pro-TGG-1-U8G	-6.06488
1015	tDR-1:34-Pro-TGG-2	-1.26329
1016	tDR-1:34-Pro-TGG-2-C28U	-6.1357
1017	tDR-1:34-Pro-TGG-2-G22U	-7.4251
1018	tDR-1:34-Pro-TGG-2-G6A	-5.74389
1019	tDR-1:34-Pro-TGG-2-G6U	-7.81197
1020	tDR-1:34-Pro-TGG-2-U27C	-6.25509
1021	tDR-1:34-Ser-CGA-1-M2	1.1748
1022	tDR-1:34-Ser-GCT-1-M3	2.16084
1023	tDR-1:34-Val-AAC-1	6.45586
1024	tDR-1:34-Val-AAC-1-M3-A34G	6.76447
1025	tDR-1:34-Val-AAC-1-M3-A34U	3.10266
1026	tDR-1:34-Val-AAC-2-M3-A34C	7.08929
1027	tDR-1:34-Val-CAC-1-M2	2.75552
1028	tDR-1:34-Val-CAC-3	2.10606
1029	tDR-1:34-iMet-CAT-1	8.92303
1030	tDR-1:34-iMet-CAT-2	7.71125
1031	tDR-1:35-Arg-CCG-3	8.00292
1032	tDR-1:35-Asp-GTC-1	0.909207
1033	tDR-1:35-Asp-GTC-2-M2	1.68586
1034	tDR-1:35-Asp-GTC-2-M2-G6U	7.64156
1035	tDR-1:35-Cys-GCA-1-M3	2.90181
1036	tDR-1:35-Cys-GCA-4-M4	6.3164
1037	tDR-1:35-Glu-CTC-1	1.3955
1038	tDR-1:35-Glu-CTC-1-A14G	1.84896
1039	tDR-1:35-Glu-CTC-1-A21G	1.40171
1040	tDR-1:35-Glu-CTC-1-A24G	1.36148
1041	tDR-1:35-Glu-CTC-1-C27U	1.38539
1042	tDR-1:35-Glu-CTC-1-C2U	1.56822
1043	tDR-1:35-Glu-CTC-1-C2U-D5G	6.81054
1044	tDR-1:35-Glu-CTC-1-C30U	1.71691
1045	tDR-1:35-Glu-CTC-1-C4U	1.98246
1046	tDR-1:35-Glu-CTC-1-D4UGG	1.83741
1047	tDR-1:35-Glu-CTC-1-D5G	1.25325
1048	tDR-1:35-Glu-CTC-1-D5G-U32C	6.56214
1049	tDR-1:35-Glu-CTC-1-D5G-U7C	6.51996
1050	tDR-1:35-Glu-CTC-1-G10A	6.55474
1051	tDR-1:35-Glu-CTC-1-G10U	7.31106
1052	tDR-1:35-Glu-CTC-1-G15U	3.64996
1053	tDR-1:35-Glu-CTC-1-G17A	1.95122
1054	tDR-1:35-Glu-CTC-1-G22A	6.71671
1055	tDR-1:35-Glu-CTC-1-G22U	1.70576
1056	tDR-1:35-Glu-CTC-1-G23A	6.51893
1057	tDR-1:35-Glu-CTC-1-G23U	1.57956
1058	tDR-1:35-Glu-CTC-1-G6A	1.80088
1059	tDR-1:35-Glu-CTC-1-G6U	1.90326
1060	tDR-1:35-Glu-CTC-1-G9A	7.01235
1061	tDR-1:35-Glu-CTC-1-M2-C3U	2.11243
1062	tDR-1:35-Glu-CTC-1-M2-C3U-D5G	6.86544
1063	tDR-1:35-Glu-CTC-1-M2-U19C	1.59701
1064	tDR-1:35-Glu-CTC-1-U11C	1.74521
1065	tDR-1:35-Glu-CTC-1-U13C	1.64604
1066	tDR-1:35-Glu-CTC-1-U16C	1.5296
1067	tDR-1:35-Glu-CTC-1-U25C	1.60768
1068	tDR-1:35-Glu-CTC-1-U26C	1.4052
1069	tDR-1:35-Glu-CTC-1-U33C	1.55288
1070	tDR-1:35-Glu-CTC-1-U33G	7.76936
1071	tDR-1:35-Glu-CTC-1-U5C	1.40061
1072	tDR-1:35-Glu-CTC-1-U5C-G6U	1.28662
1073	tDR-1:35-Gly-CCC-1	4.96987
1074	tDR-1:35-Gly-CCC-2-M2	4.60411
1075	tDR-1:35-Gly-CCC-2-M2-D5G	7.8514
1076	tDR-1:35-Gly-CCC-4	7.02491
1077	tDR-1:35-Gly-GCC-1	4.80574
1078	tDR-1:35-Gly-GCC-1-D5G	8.22539
1079	tDR-1:35-Gly-GCC-1-G6U	6.77438
1080	tDR-1:35-Gly-GCC-2-M2	6.86921
1081	tDR-1:35-Lys-CTT-1	1.97302
1082	tDR-1:35-Lys-CTT-2	7.63634
1083	tDR-1:35-Pro-TGG-1	2.87749
1084	tDR-1:35-Ser-GCT-1-M3	2.78228
1085	tDR-1:35-Trp-CCA-1-M2	1.3656
1086	tDR-1:36-Asp-GTC-1	3.80577
1087	tDR-1:36-Asp-GTC-1-C2U	6.93624
1088	tDR-1:36-Asp-GTC-1-G6A	8.10151
1089	tDR-1:36-Asp-GTC-1-G6U	7.49389
1090	tDR-1:36-Asp-GTC-1-U35C	7.39373
1091	tDR-1:36-Asp-GTC-2-M2	4.13775
1092	tDR-1:36-Asp-GTC-2-M2-A12G	7.00467
1093	tDR-1:36-Asp-GTC-2-M2-A14G	7.45152
1094	tDR-1:36-Asp-GTC-2-M2-A21G	7.99773
1095	tDR-1:36-Asp-GTC-2-M2-A24G	6.83245
1096	tDR-1:36-Asp-GTC-2-M2-A9G	7.41145
1097	tDR-1:36-Asp-GTC-2-M2-C26U	6.81706
1098	tDR-1:36-Asp-GTC-2-M2-C27U	7.24014
1099	tDR-1:36-Asp-GTC-2-M2-C28U	7.17993
1100	tDR-1:36-Asp-GTC-2-M2-C29U	7.39856
1101	tDR-1:36-Asp-GTC-2-M2-C2U	8.26233
1102	tDR-1:36-Asp-GTC-2-M2-C3U	7.59114
1103	tDR-1:36-Asp-GTC-2-M2-C5U	6.83795
1104	tDR-1:36-Asp-GTC-2-M2-D25C	7.2695
1105	tDR-1:36-Asp-GTC-2-M2-G17A	7.32104
1106	tDR-1:36-Asp-GTC-2-M2-G22U	7.02848
1107	tDR-1:36-Asp-GTC-2-M2-G6A	10.0694
1108	tDR-1:36-Asp-GTC-2-M2-G6C	8.05984
1109	tDR-1:36-Asp-GTC-2-M2-G6U	9.51075
1110	tDR-1:36-Asp-GTC-2-M2-U13C	6.78599
1111	tDR-1:36-Asp-GTC-2-M2-U16C	7.31355
1112	tDR-1:36-Asp-GTC-2-M2-U19C	7.21776
1113	tDR-1:36-Asp-GTC-2-M2-U23C	7.80572
1114	tDR-1:36-Asp-GTC-2-M2-U25C	8.3244
1115	tDR-1:36-Asp-GTC-2-M2-U33C	7.92099
1116	tDR-1:36-Asp-GTC-2-M2-U35C	9.36498
1117	tDR-1:36-Asp-GTC-2-M2-U35G	6.65474
1118	tDR-1:36-Asp-GTC-2-M2-U4C	7.93863
1119	tDR-1:36-Asp-GTC-2-M2-U7C	6.43085
1120	tDR-1:36-Asp-GTC-2-M2-U8C	6.41316
1121	tDR-1:36-Glu-CTC-1	3.39031
1122	tDR-1:36-Glu-CTC-1-A14G	4.56724
1123	tDR-1:36-Glu-CTC-1-A21G	3.54745
1124	tDR-1:36-Glu-CTC-1-A24G	3.87035
1125	tDR-1:36-Glu-CTC-1-C12U	8.0635
1126	tDR-1:36-Glu-CTC-1-C27U	4.24446
1127	tDR-1:36-Glu-CTC-1-C2U	3.76942
1128	tDR-1:36-Glu-CTC-1-C2U-D5G	7.52639
1129	tDR-1:36-Glu-CTC-1-C30U	3.63672
1130	tDR-1:36-Glu-CTC-1-C32U	8.42278
1131	tDR-1:36-Glu-CTC-1-C4U	4.8558
1132	tDR-1:36-Glu-CTC-1-D30G	7.63544
1133	tDR-1:36-Glu-CTC-1-D4UGG	8.91772
1134	tDR-1:36-Glu-CTC-1-D5G	3.30755
1135	tDR-1:36-Glu-CTC-1-D5G-A13G	7.71928
1136	tDR-1:36-Glu-CTC-1-D5G-C11U	6.8186
1137	tDR-1:36-Glu-CTC-1-D5G-C29U	7.31405
1138	tDR-1:36-Glu-CTC-1-D5G-G30U	6.29372
1139	tDR-1:36-Glu-CTC-1-D5G-U10C	8.0307
1140	tDR-1:36-Glu-CTC-1-D5G-U12C	6.92668
1141	tDR-1:36-Glu-CTC-1-D5G-U15C	6.85832
1142	tDR-1:36-Glu-CTC-1-D5G-U32C	8.02762
1143	tDR-1:36-Glu-CTC-1-D5G-U34C	8.96102
1144	tDR-1:36-Glu-CTC-1-D5G-U7C	7.30819
1145	tDR-1:36-Glu-CTC-1-G10A	7.60091
1146	tDR-1:36-Glu-CTC-1-G10U	7.98479
1147	tDR-1:36-Glu-CTC-1-G15A	6.99165
1148	tDR-1:36-Glu-CTC-1-G15U	4.66591
1149	tDR-1:36-Glu-CTC-1-G17A	3.63679
1150	tDR-1:36-Glu-CTC-1-G18A	6.85844
1151	tDR-1:36-Glu-CTC-1-G22A	7.21886
1152	tDR-1:36-Glu-CTC-1-G22U	9.01992
1153	tDR-1:36-Glu-CTC-1-G23A	6.95747
1154	tDR-1:36-Glu-CTC-1-G23U	3.27006
1155	tDR-1:36-Glu-CTC-1-G28U	8.18896
1156	tDR-1:36-Glu-CTC-1-G29A	7.53325
1157	tDR-1:36-Glu-CTC-1-G29U	8.40192
1158	tDR-1:36-Glu-CTC-1-G31C	6.47306
1159	tDR-1:36-Glu-CTC-1-G31U	3.92719
1160	tDR-1:36-Glu-CTC-1-G6A	3.7428
1161	tDR-1:36-Glu-CTC-1-G6U	3.73149
1162	tDR-1:36-Glu-CTC-1-G7A	7.43307
1163	tDR-1:36-Glu-CTC-1-G7U	7.53626
1164	tDR-1:36-Glu-CTC-1-G9A	7.57788
1165	tDR-1:36-Glu-CTC-1-M2-C34U	7.80192
1166	tDR-1:36-Glu-CTC-1-M2-C3U	3.66285
1167	tDR-1:36-Glu-CTC-1-M2-C3U-D5G	7.82862
1168	tDR-1:36-Glu-CTC-1-M2-C3U-U5C-G6U	7.1584
1169	tDR-1:36-Glu-CTC-1-M2-D5G-G27A	6.26276
1170	tDR-1:36-Glu-CTC-1-M2-D5G-G30A	6.73134
1171	tDR-1:36-Glu-CTC-1-M2-G28A	8.52857
1172	tDR-1:36-Glu-CTC-1-M2-G31A	8.32003
1173	tDR-1:36-Glu-CTC-1-M2-U19C	3.95253
1174	tDR-1:36-Glu-CTC-1-U11C	4.3217
1175	tDR-1:36-Glu-CTC-1-U13C	9.19718
1176	tDR-1:36-Glu-CTC-1-U16C	8.81198
1177	tDR-1:36-Glu-CTC-1-U20A	6.5892
1178	tDR-1:36-Glu-CTC-1-U20C	3.25221
1179	tDR-1:36-Glu-CTC-1-U25C	3.39382
1180	tDR-1:36-Glu-CTC-1-U26A	6.42733
1181	tDR-1:36-Glu-CTC-1-U26C	3.79388
1182	tDR-1:36-Glu-CTC-1-U33A	6.5402
1183	tDR-1:36-Glu-CTC-1-U33C	3.17827
1184	tDR-1:36-Glu-CTC-1-U33G	7.89364
1185	tDR-1:36-Glu-CTC-1-U35C	3.94734
1186	tDR-1:36-Glu-CTC-1-U35G	2.55907
1187	tDR-1:36-Glu-CTC-1-U5A	7.56001
1188	tDR-1:36-Glu-CTC-1-U5C	5.20251
1189	tDR-1:36-Glu-CTC-1-U5C-D5G	7.87626
1190	tDR-1:36-Glu-CTC-1-U5C-D5GG	8.287
1191	tDR-1:36-Glu-CTC-1-U5C-G6U	3.16392
1192	tDR-1:36-Glu-CTC-1-U8C	3.62895
1193	tDR-1:36-Glu-TTC-1	1.25654
1194	tDR-1:36-Glu-TTC-1-D5G	1.42888
1195	tDR-1:36-Glu-TTC-1-D5G-U33C	7.2528
1196	tDR-1:36-Glu-TTC-2-M2	2.36423
1197	tDR-1:36-Glu-TTC-4	1.81142
1198	tDR-1:36-Gly-CCC-1	7.77068
1199	tDR-1:36-Gly-CCC-1-D5G	7.83597
1200	tDR-1:36-Gly-CCC-1-M2-C33U	7.58511
1201	tDR-1:36-Gly-CCC-2-M2	7.15284
1202	tDR-1:36-Gly-CCC-2-M2-D5G	9.76171
1203	tDR-1:36-Gly-CCC-4	8.36177
1204	tDR-1:36-Gly-GCC-1	5.67
1205	tDR-1:36-Gly-GCC-1-C2U	8.8098
1206	tDR-1:36-Gly-GCC-1-C30U	6.48192
1207	tDR-1:36-Gly-GCC-1-D5G	10.4107
1208	tDR-1:36-Gly-GCC-1-G6U	8.23058
1209	tDR-1:36-Gly-GCC-1-U12C	7.0636
1210	tDR-1:36-Gly-GCC-1-U32C	6.51809
1211	tDR-1:36-Gly-GCC-2-M2	9.27615
1212	tDR-1:36-Lys-CTT-1	4.21993
1213	tDR-1:36-Lys-CTT-2	7.48028
1214	tDR-1:36-Lys-TTT-1	7.12681
1215	tDR-1:36-Pro-TGG-1	6.3484
1216	tDR-1:36-Ser-GCT-1-M3	1.69775
1217	tDR-1:36-Val-CAC-1-M2	2.64545
1218	tDR-1:37-Asp-GTC-2-M2-C36U-A37C	7.45776
1219	tDR-1:37-Glu-CTC-1	7.85229
1220	tDR-1:37-Gly-CCC-2-M2	6.5402
1221	tDR-1:38-Cys-GCA-1-M3	6.38872
1222	tDR-1:38-Glu-CTC-1	4.27159
1223	tDR-1:39-Glu-CTC-1	2.10883
1224	tDR-1:39-Glu-CTC-1-D5G	2.0764
1225	tDR-1:39-Glu-TTC-4	6.29249
1226	tDR-1:40-Ala-TGC-1-M2-A36G	7.45715
1227	tDR-1:40-Arg-ACG-1-M3-A34G	7.34844
1228	tDR-1:40-Cys-GCA-1-M3	3.41195
1229	tDR-1:40-Gln-CTG-1-M5	8.75345
1230	tDR-1:40-Glu-CTC-1	3.51049
1231	tDR-1:40-Glu-TTC-4	1.86692
1232	tDR-1:40-Leu-AAG-1-M3-A35G	8.0875
1233	tDR-1:40-Lys-CTT-1	8.09112
1234	tDR-1:40-Trp-CCA-2-M2	6.93994
1235	tDR-1:41-Gln-CTG-1-M5	7.99315
1236	tDR-1:41-Glu-CTC-1	4.02093
1237	tDR-1:41-Glu-CTC-1-D5G	7.14182
1238	tDR-1:41-Glu-TTC-2-M2	6.78527
1239	tDR-1:41-Glu-TTC-4	7.40223
1240	tDR-1:41-Lys-CTT-1	8.12254
1241	tDR-1:41-Lys-CTT-2	6.50556
1242	tDR-1:41-Pro-TGG-1	6.46831
1243	tDR-1:42-Glu-CTC-1	2.06119
1244	tDR-1:42-Glu-CTC-1-D5G	1.69416
1245	tDR-1:42-Phe-GAA-1-M3	6.77861
1246	tDR-1:43-Glu-CTC-1	7.15835
1247	tDR-1:43-Pro-AGG-1-M4-A33G	6.8551
1248	tDR-1:44-Gln-CTG-1-M4	7.74204
1249	tDR-1:44-Glu-CTC-1	6.46901
1250	tDR-1:44-Glu-TTC-2-M2	7.23475
1251	tDR-1:44-Glu-TTC-4	7.94
1252	tDR-1:44-Gly-TCC-1-M2	7.25043
1253	tDR-1:44-Pro-AGG-1-M4-A33G	1.7597
1254	tDR-1:44-Pro-TGG-1	6.97163
1255	tDR-1:45-Gln-CTG-1-M4	7.53559
1256	tDR-1:48-Glu-TTC-4	6.25617
1257	tDR-1:49-Gln-CTG-1-M4	2.96138
1258	tDR-1:50-Gln-CTG-1-M3	6.74078
1259	tDR-1:50-Gly-GCC-1	7.36852
1260	tDR-1:50-Pro-CGG-1	7.76612
1261	tDR-1:50-Pro-TGG-1	2.10792
1262	tDR-1:51-Pro-TGG-1	7.32366
1263	tDR-1:52-Pro-TGG-1	6.35064
1264	tDR-1:53-Pro-TGG-1	6.91531
1265	tDR-1:54-Gly-GCC-1	7.36847
1266	tDR-1:54-Pro-CGG-1	6.26225
1267	tDR-1:54-Pro-TGG-1	7.18608
1268	tDR-1:55-Lys-CTT-2	7.22864
1269	tDR-1:55-Pro-AGG-1-M4-A33G	-6.56631
1270	tDR-1:56-Arg-CCG-3	7.57942
1271	tDR-1:56-Pro-AGG-1-M4-A33G	-2.07222
1272	tDR-1:56-Pro-CGG-1	7.46638
1273	tDR-1:60-Glu-CTC-1	7.05739
1274	tDR-1:61-Pro-AGG-1-M4-A33G	-5.91172
1275	tDR-1:61-Pro-TGG-2	7.49445
1276	tDR-1:61-iMet-CAT-1	6.8506
1277	tDR-1:64-Gln-CTG-1-M3	7.42364
1278	tDR-1:66-Gln-CTG-1-M3	1.8641
1279	tDR-1:66-Gln-CTG-5	6.49266
1280	tDR-1:74-Glu-CTC-1	7.34902
1281	tDR-1:74-Glu-CTC-1-D5G	6.26571
1282	tDR-1:75-Glu-CTC-1	9.4612
1283	tDR-1:75-Glu-CTC-1-D5G	8.22947
1284	tDR-1:76-Glu-CTC-1	7.00012
1285	tDR-1:e1-Ser-AGA-1-M6-A34G-I45G-D48G	-6.15897
1286	tDR-1:e2-Leu-TAA-1	3.8642
1287	tDR-1:e2-Leu-TAA-1-C2U	6.77203
1288	tDR-1:e2-Ser-AGA-2-M2-A34G	-6.44301
1289	tDR-20:33-Glu-CTC-1-M2	-1.56222
1290	tDR-20:34-His-GTG-1	-5.63812
1291	tDR-20:35-Glu-CTC-1-M2	2.55714
1292	tDR-20:36-Asp-GTC-2-M2	6.97151
1293	tDR-20:36-Glu-CTC-1-M2	4.46527
1294	tDR-20:73-His-GTG-1	3.79932
1295	tDR-20:74-Arg-ACG-1-A16G	6.27965
1296	tDR-20:74-Glu-CTC-1	8.07781
1297	tDR-20:74-Glu-TTC-2	7.77442
1298	tDR-20:74-Glu-TTC-3-M2	2.20081
1299	tDR-20:74-His-GTG-1	2.20535
1300	tDR-20:75-Arg-ACG-1-A16G	7.15189
1301	tDR-20:75-Arg-ACG-3-A16G	6.77532
1302	tDR-20:75-Cys-GCA-1-M2	7.39731
1303	tDR-20:75-Gln-CTG-2-M2	7.29618
1304	tDR-20:75-Glu-CTC-1	10.773
1305	tDR-20:75-Glu-TTC-2	5.24209
1306	tDR-20:75-Glu-TTC-3-M2	4.3879
1307	tDR-20:75-His-GTG-1	2.91989
1308	tDR-20:75-Lys-CTT-1	7.00741
1309	tDR-20:75-Lys-CTT-2	7.19564
1310	tDR-20:75-Phe-GAA-1	7.7571
1311	tDR-20:76-Glu-TTC-3-M2	4.506
1312	tDR-20a:34-Asp-GTC-2-M2	-7.86797
1313	tDR-20a:34-His-GTG-1	-6.40013
1314	tDR-20a:35-Asp-GTC-2-M2	-0.972269
1315	tDR-20a:36-Asp-GTC-2-M2	1.62526
1316	tDR-20a:36-Glu-CTC-1-M2	2.64066
1317	tDR-20a:71-Arg-TCT-3	6.54506
1318	tDR-20a:71-Glu-CTC-1	6.9925
1319	tDR-20a:72-Arg-ACG-1-A15G	7.64687
1320	tDR-20a:72-Arg-ACG-3-A15G	7.10638
1321	tDR-20a:72-Arg-CCG-3	7.71224
1322	tDR-20a:72-Arg-TCT-3	6.609
1323	tDR-20a:72-Glu-CTC-1	7.35568
1324	tDR-20a:72-Glu-TTC-3-M2	7.19674
1325	tDR-20a:72-His-GTG-1	6.59782
1326	tDR-20a:73-Arg-ACG-1-A15G	7.57176
1327	tDR-20a:73-Glu-TTC-3-M2	7.20218
1328	tDR-20a:73-His-GTG-1	7.4406
1329	tDR-20a:74-Arg-ACG-1-A15G	3.37684
1330	tDR-20a:74-Arg-ACG-2-A15G	6.74259
1331	tDR-20a:74-Arg-ACG-3-A15G	7.41988
1332	tDR-20a:74-Arg-CCT-4	6.66196
1333	tDR-20a:74-Glu-CTC-1	9.16705
1334	tDR-20a:74-Glu-TTC-2	1.58264
1335	tDR-20a:74-Glu-TTC-3-M2	0.981213
1336	tDR-20a:74-His-GTG-1	1.35771
1337	tDR-20a:75-Arg-ACG-1-A15G	9.26842
1338	tDR-20a:75-Arg-ACG-2-A15G	7.9584
1339	tDR-20a:75-Arg-ACG-3-A15G	8.67666
1340	tDR-20a:75-Arg-CCT-2	6.81872
1341	tDR-20a:75-Gln-CTG-1	7.54557
1342	tDR-20a:75-Gln-CTG-2-M2	8.54938
1343	tDR-20a:75-Gln-CTG-5	8.3678
1344	tDR-20a:75-Glu-CTC-1	6.49174
1345	tDR-20a:75-Glu-TTC-2	4.08882
1346	tDR-20a:75-Glu-TTC-3-M2	4.06893
1347	tDR-20a:75-Gly-TCC-1-M2	9.50776
1348	tDR-20a:75-Gly-TCC-2	9.38244
1349	tDR-20a:75-His-GTG-1	3.56993
1350	tDR-20a:75-Leu-CAG-2	6.68882
1351	tDR-20a:76-Arg-ACG-1-A15G	6.87488
1352	tDR-20a:76-Gln-CTG-5	7.06157
1353	tDR-20a:76-Glu-CTC-1	7.04157
1354	tDR-20a:76-Glu-TTC-3-M2	4.76952
1355	tDR-20a:76-Gly-TCC-1-M2	6.61459
1356	tDR-20a:76-His-GTG-1	1.08954
1357	tDR-21:35-Trp-CCA-1-M6	-7.65302
1358	tDR-21:36-Asp-GTC-1-M3	6.66472
1359	tDR-21:36-Glu-CTC-1-M2	1.2036
1360	tDR-21:40-Arg-ACG-1-M3-A14G	6.73408
1361	tDR-21:40-Cys-GCA-1-M11	7.06348
1362	tDR-21:41-Arg-TCT-1-M4	-6.1791
1363	tDR-21:48-Arg-CCG-3	6.91608
1364	tDR-21:48-Leu-AAG-2-A14G	6.65298
1365	tDR-21:48-Ser-GCT-1-M3	7.00148
1366	tDR-21:49-Ser-GCT-1-M2	7.42889
1367	tDR-21:50-Leu-AAG-2-A14G	2.52231
1368	tDR-21:50-Ser-GCT-1-M2	9.72915
1369	tDR-21:51-Leu-AAG-2-A14G	-6.15546
1370	tDR-21:54-Cys-GCA-1-M2	6.43943
1371	tDR-21:55-Leu-AAG-2-A14G	-10.3646
1372	tDR-21:55-Lys-CTT-2	8.00627
1373	tDR-21:56-Arg-TCT-2-M2	-6.32223
1374	tDR-21:56-Cys-GCA-1-M2	6.69578
1375	tDR-21:56-Gln-CTG-1-M4	-5.80931
1376	tDR-21:56-Leu-AAG-1-M3-A14G	-6.26534
1377	tDR-21:56-Leu-AAG-2-A14G	-5.8233
1378	tDR-21:57-Arg-CCT-1-M3-C36U-G37U	7.79236
1379	tDR-21:60-Arg-CCG-3	7.29921
1380	tDR-21:60-Arg-CCT-3-M2	6.57697
1381	tDR-21:60-Leu-CAG-1-M2	6.83713
1382	tDR-21:60-Lys-CTT-1	7.78035
1383	tDR-21:60-Lys-CTT-2	7.07844
1384	tDR-21:60-Ser-AGA-1-A14G	8.15765
1385	tDR-21:61-Arg-CCG-3	7.01162
1386	tDR-21:61-Ser-AGA-1-A14G	8.02602
1387	tDR-21:61-Ser-CGA-2	7.60018
1388	tDR-21:66-Arg-CCG-3	8.19975
1389	tDR-21:66-Ser-GCT-3	8.92941
1390	tDR-21:67-Arg-CCG-3	7.55005
1391	tDR-21:68-Arg-CCG-3	6.62476
1392	tDR-21:69-Cys-GCA-1-M2	6.96502
1393	tDR-21:71-Arg-TCT-3	-8.01052
1394	tDR-21:72-Arg-ACG-1-A14G	6.6817
1395	tDR-21:72-Arg-CCG-3	7.00449
1396	tDR-21:72-Arg-TCG-3-M2	-6.61974
1397	tDR-21:72-Arg-TCT-2	-6.22295
1398	tDR-21:72-Arg-TCT-3	-8.93739
1399	tDR-21:72-Asn-GTT-1	-6.06474
1400	tDR-21:72-Cys-GCA-1-M2	9.11587
1401	tDR-21:72-Cys-GCA-3-M2	6.609
1402	tDR-21:73-Arg-ACG-1-A14G	7.24023
1403	tDR-21:73-Arg-CCT-4	7.17735
1404	tDR-21:73-Arg-TCG-3	-6.40505
1405	tDR-21:73-Arg-TCT-1	-5.70512
1406	tDR-21:73-Arg-TCT-2	-7.07627
1407	tDR-21:73-Arg-TCT-3	-8.22997
1408	tDR-21:73-Asn-GTT-1	-3.23261
1409	tDR-21:73-Cys-GCA-1-M2	2.87127
1410	tDR-21:73-Cys-GCA-3-M2	8.25609
1411	tDR-21:73-His-GTG-1	7.46857
1412	tDR-21:74-Arg-TCG-3	-9.29406
1413	tDR-21:74-Arg-TCT-3	-6.4589
1414	tDR-21:74-Cys-GCA-1-M2	3.66498
1415	tDR-21:74-Cys-GCA-2-M5	7.23468
1416	tDR-21:74-Cys-GCA-3-M2	8.43344
1417	tDR-21:74-Glu-CTC-1	9.22393
1418	tDR-21:74-Glu-TTC-3-M2	1.05111
1419	tDR-21:74-His-GTG-1	1.1626
1420	tDR-21:74-Tyr-GTA-1-M2	6.84039
1421	tDR-21:74-Tyr-GTA-1-M2-U39A	6.73724
1422	tDR-21:75-Arg-ACG-1-A14G	3.54476
1423	tDR-21:75-Arg-ACG-2-A14G	8.37756
1424	tDR-21:75-Arg-ACG-3-A14G	8.50707
1425	tDR-21:75-Arg-CCG-3	7.34012
1426	tDR-21:75-Arg-CCT-2	9.22863
1427	tDR-21:75-Cys-GCA-1-M2	5.00981
1428	tDR-21:75-Cys-GCA-2-M5	9.25028
1429	tDR-21:75-Cys-GCA-3-M2	10.2489
1430	tDR-21:75-Gln-CTG-1-M2	8.73972
1431	tDR-21:75-Gln-CTG-2-M2	8.96049
1432	tDR-21:75-Glu-CTC-1	5.25667
1433	tDR-21:75-Glu-TTC-2	3.48391
1434	tDR-21:75-Glu-TTC-3-M2	4.20621
1435	tDR-21:75-His-GTG-1	3.07008
1436	tDR-21:75-Lys-CTT-1	6.93853
1437	tDR-21:75-Lys-CTT-2	7.63479
1438	tDR-21:75-Phe-GAA-1	6.75177
1439	tDR-21:75-Tyr-GTA-1-M2	9.25296
1440	tDR-21:75-Tyr-GTA-1-M2-G37A-U39A	7.13275
1441	tDR-21:75-Tyr-GTA-1-M2-U39A	8.60618
1442	tDR-21:76-Cys-GCA-1-M2	7.50652
1443	tDR-21:76-Gln-CTG-2-M2	6.95559
1444	tDR-21:76-Glu-CTC-1	7.23838
1445	tDR-21:76-Glu-TTC-3-M2	2.60241
1446	tDR-21:76-His-GTG-1	0.736695
1447	tDR-22:36-Glu-CTC-1-M2	3.31249
1448	tDR-22:56-Leu-AAG-2-A13G	-6.5791
1449	tDR-22:72-Cys-GCA-1-M2	8.83385
1450	tDR-22:72-Cys-GCA-3-M2	6.80079
1451	tDR-22:73-Asn-GTT-1	-5.86789
1452	tDR-22:73-Cys-GCA-1-M2	3.11502
1453	tDR-22:73-Cys-GCA-2-M5	6.82343
1454	tDR-22:73-Cys-GCA-3-M2	8.03652
1455	tDR-22:73-His-GTG-1	7.06844
1456	tDR-22:74-Cys-GCA-1-M2	4.11189
1457	tDR-22:74-Cys-GCA-3-M2	7.81192
1458	tDR-22:74-His-GTG-1	1.24693
1459	tDR-22:75-Arg-ACG-1-A13G	7.16912
1460	tDR-22:75-Arg-ACG-3-A13G	6.48079
1461	tDR-22:75-Cys-GCA-1-M2	5.14688
1462	tDR-22:75-Cys-GCA-2-M5	8.75948
1463	tDR-22:75-Cys-GCA-3-M2	9.95336
1464	tDR-22:75-Gln-CTG-1-M2	7.70508
1465	tDR-22:75-Gln-CTG-2-M2	8.17591
1466	tDR-22:75-His-GTG-1	3.28115
1467	tDR-22:75-Phe-GAA-1	6.74171
1468	tDR-22:75-Tyr-GTA-1-M2	7.95701
1469	tDR-22:75-Tyr-GTA-1-M2-U38A	7.16233
1470	tDR-22:76-Cys-GCA-1-M2	7.22686
1471	tDR-22:76-Gln-CTG-2-M2	6.50556
1472	tDR-22:76-His-GTG-1	1.08437
1473	tDR-23:72-Cys-GCA-1-M2	7.75595
1474	tDR-23:73-Cys-GCA-1-M2	3.55916
1475	tDR-23:73-Cys-GCA-3-M2	7.4374
1476	tDR-23:73-His-GTG-1	7.15527
1477	tDR-23:74-Cys-GCA-1-M2	8.85894
1478	tDR-23:74-Cys-GCA-3-M2	6.68882
1479	tDR-23:74-Glu-CTC-1	9.36012
1480	tDR-23:74-His-GTG-1	1.81615
1481	tDR-23:75-Arg-ACG-1-A12G	7.16922
1482	tDR-23:75-Arg-ACG-3-A12G	7.10731
1483	tDR-23:75-Arg-TCT-3	6.95623
1484	tDR-23:75-Cys-GCA-1-M2	4.76945
1485	tDR-23:75-Cys-GCA-2-M5	7.55729
1486	tDR-23:75-Cys-GCA-3-M2	8.89108
1487	tDR-23:75-Gln-CTG-1-M2	6.3553
1488	tDR-23:75-Gln-CTG-2-M2	7.18057
1489	tDR-23:75-Glu-CTC-1	5.36657
1490	tDR-23:75-Glu-TTC-2	4.28057
1491	tDR-23:75-Glu-TTC-3-M2	9.94037
1492	tDR-23:75-His-GTG-1	3.98321
1493	tDR-23:75-iMet-CAT-1-M2	8.05363
1494	tDR-23:76-Glu-CTC-1	7.25139
1495	tDR-23:76-Glu-TTC-3-M2	3.23532
1496	tDR-23:76-His-GTG-1	1.25706
1497	tDR-24:40-Cys-GCA-1-M12	7.11093
1498	tDR-24:56-His-GTG-1	7.31128
1499	tDR-24:60-His-GTG-1	7.34189
1500	tDR-24:61-His-GTG-1	6.36813
1501	tDR-24:72-Cys-GCA-1-M2	7.37835
1502	tDR-24:72-Gln-CTG-1-M2	7.25157
1503	tDR-24:73-Cys-GCA-1-M2	8.66015
1504	tDR-24:74-Cys-GCA-1-M2	8.91532
1505	tDR-24:74-Cys-GCA-3-M2	7.21085
1506	tDR-24:74-Gln-CTG-2-M2	6.83877
1507	tDR-24:74-Glu-CTC-1	4.06074
1508	tDR-24:74-Glu-TTC-3-M2	8.0105
1509	tDR-24:75-Cys-GCA-1-M2	5.91337
1510	tDR-24:75-Cys-GCA-2-M5	7.61698
1511	tDR-24:75-Cys-GCA-3-M2	8.63486
1512	tDR-24:75-Gln-CTG-1-M2	9.40019
1513	tDR-24:75-Gln-CTG-2-M2	8.33185
1514	tDR-24:75-Glu-CTC-1	10.1465
1515	tDR-24:75-Glu-TTC-2	9.38537
1516	tDR-24:75-Glu-TTC-3-M2	5.21612
1517	tDR-24:75-His-GTG-1	7.54214
1518	tDR-24:75-iMet-CAT-1-M2	6.94146
1519	tDR-24:76-Glu-CTC-1	6.8147
1520	tDR-24:76-Glu-TTC-3-M2	7.73917
1521	tDR-25:72-Cys-GCA-1-M2	7.28445
1522	tDR-25:73-Cys-GCA-1-M2	8.98258
1523	tDR-25:74-Cys-GCA-1-M2	7.74447
1524	tDR-25:74-Glu-CTC-1	9.24073
1525	tDR-25:74-Glu-TTC-2	7.31847
1526	tDR-25:74-Glu-TTC-3-M2	7.67148
1527	tDR-25:75-Arg-CCG-3	7.06835
1528	tDR-25:75-Asn-GTT-1	7.16987
1529	tDR-25:75-Cys-GCA-1-M2	10.4779
1530	tDR-25:75-Cys-GCA-2-M6	7.29338
1531	tDR-25:75-Cys-GCA-3-M2	7.54264
1532	tDR-25:75-Gln-CTG-1-M2	7.01379
1533	tDR-25:75-Gln-CTG-2-M2	7.19422
1534	tDR-25:75-Glu-CTC-1	6.33873
1535	tDR-25:75-Glu-TTC-2	9.69969
1536	tDR-25:75-Glu-TTC-3-M2	5.66447
1537	tDR-25:75-His-GTG-1	7.09198
1538	tDR-25:75-Leu-CAA-2	6.99165
1539	tDR-25:75-Ser-GCT-3	7.05745
1540	tDR-25:75-Tyr-GTA-1-M2	7.89334
1541	tDR-25:75-Tyr-GTA-1-M2-U35A	6.84748
1542	tDR-25:76-Glu-TTC-3-M2	8.26074
1543	tDR-26:51-Cys-GCA-1-M2	6.46494
1544	tDR-26:54-Cys-GCA-1-M2	7.19246
1545	tDR-26:55-Cys-GCA-1-M2	6.87635
1546	tDR-26:56-Cys-GCA-1-M2	8.39266
1547	tDR-26:63-Cys-GCA-1-M2	7.32315
1548	tDR-26:73-Cys-GCA-1-M2	8.17666
1549	tDR-26:74-Cys-GCA-1-M2	6.42625
1550	tDR-26:74-Glu-CTC-1	8.25691
1551	tDR-26:74-Glu-TTC-2	6.7685
1552	tDR-26:74-Glu-TTC-3-M2	7.20097
1553	tDR-26:75-Arg-CCG-3	6.57517
1554	tDR-26:75-Cys-GCA-1-M2	9.74523
1555	tDR-26:75-Cys-GCA-2-M6	6.97798
1556	tDR-26:75-Cys-GCA-3-M2	7.23952
1557	tDR-26:75-Gln-CTG-1-M2	6.29838
1558	tDR-26:75-Gln-CTG-2-M2	6.66024
1559	tDR-26:75-Glu-CTC-1	9.57572
1560	tDR-26:75-Glu-TTC-2	8.25188
1561	tDR-26:75-Glu-TTC-3-M2	8.98024
1562	tDR-26:75-Tyr-GTA-1-M2	7.47374
1563	tDR-26:75-Tyr-GTA-1-M2-U34A	7.3552
1564	tDR-26:76-Glu-CTC-1	6.93929
1565	tDR-26:76-Glu-TTC-2	6.62651
1566	tDR-26:76-Glu-TTC-3-M2	7.19797
1567	tDR-27:73-Asn-GTT-1	-6.99978
1568	tDR-27:74-Arg-ACG-1-A8G	7.00231
1569	tDR-27:74-Arg-ACG-3-A8G	7.24138
1570	tDR-27:74-Asn-GTT-1	-1.55534
1571	tDR-27:74-Glu-CTC-1	7.13736
1572	tDR-27:75-Arg-ACG-1-A8G	7.38991
1573	tDR-27:75-Arg-ACG-3-A8G	8.27056
1574	tDR-27:75-Cys-GCA-1-M2	8.81642
1575	tDR-27:75-Cys-GCA-3-M2	6.33938
1576	tDR-27:75-Gln-CTG-1-M2	6.71596
1577	tDR-27:75-Gln-CTG-2-M2	7.25384
1578	tDR-27:75-Glu-CTC-1	8.62494
1579	tDR-27:75-Leu-CAA-1	7.28462
1580	tDR-27:75-Leu-CAA-2	4.68087
1581	tDR-27:75-Leu-CAG-2	8.50256
1582	tDR-27:75-Phe-GAA-1	7.96828
1583	tDR-27:75-Ser-GCT-3	8.26876
1584	tDR-27:75-Tyr-GTA-1-M2	9.12929
1585	tDR-27:75-Tyr-GTA-1-M2-G31A-U33A	6.93994
1586	tDR-27:75-Tyr-GTA-1-M2-U33A	8.26919
1587	tDR-27:76-Arg-ACG-3-A8G	6.88777
1588	tDR-27:76-Leu-CAA-2	7.42739
1589	tDR-27:76-Ser-GCT-3	7.46381
1590	tDR-28:72-Tyr-GTA-1-M2	6.96801
1591	tDR-28:73-Asn-GTT-1	-1.71661
1592	tDR-28:73-Cys-GCA-1-M2	8.77308
1593	tDR-28:73-Cys-GCA-3-M2	6.26571
1594	tDR-28:73-Tyr-GTA-1-M2	7.66084
1595	tDR-28:73-Tyr-GTA-1-M2-U32A	6.84829
1596	tDR-28:74-Arg-ACG-1-A7G	6.59017
1597	tDR-28:74-Arg-ACG-3-A7G	6.50658
1598	tDR-28:74-Arg-CCG-3	6.98084
1599	tDR-28:74-Arg-CCT-4	6.95699
1600	tDR-28:74-Asn-GTT-1	-1.99216
1601	tDR-28:75-Arg-ACG-1-A7G	3.97185
1602	tDR-28:75-Arg-ACG-2-A7G	7.08514
1603	tDR-28:75-Arg-ACG-3-A7G	9.22845
1604	tDR-28:75-Arg-CCG-3	7.83999
1605	tDR-28:75-Arg-TCG-3	6.74008
1606	tDR-28:75-Cys-GCA-1-M2	8.79671
1607	tDR-28:75-Cys-GCA-3-M2	6.97586
1608	tDR-28:75-Gln-CTG-1-M2	6.94742
1609	tDR-28:75-Gln-CTG-2-M2	8.04063
1610	tDR-28:75-Leu-AAG-2-A7G	7.03267
1611	tDR-28:75-Leu-CAA-1	6.92281
1612	tDR-28:75-Leu-CAA-2	8.21243
1613	tDR-28:75-Lys-CTT-1	6.91925
1614	tDR-28:75-Lys-CTT-2	7.14099
1615	tDR-28:75-Phe-GAA-1	3.28494
1616	tDR-28:75-Ser-GCT-3	9.18277
1617	tDR-28:75-Tyr-GTA-1-M2	3.67031
1618	tDR-28:75-Tyr-GTA-1-M2-G30A-U32A	8.70499
1619	tDR-28:75-Tyr-GTA-1-M2-U32A	4.74727
1620	tDR-28:75-Tyr-GTA-1-M2-U32C	8.27556
1621	tDR-28:76-Arg-ACG-3-A7G	7.85879
1622	tDR-28:76-Gln-CTG-2-M2	6.75177
1623	tDR-28:76-Phe-GAA-1	6.6817
1624	tDR-28:76-Ser-GCT-3	7.51908
1625	tDR-28:76-Tyr-GTA-1-M2-U32A	1.68733
1626	tDR-29:66-Arg-CCG-3	7.27681
1627	tDR-29:67-Arg-CCG-3	7.40124
1628	tDR-29:72-Cys-GCA-1-M2	7.40864
1629	tDR-29:73-Cys-GCA-1-M2	4.04881
1630	tDR-29:74-Asn-GTT-1	-1.81687
1631	tDR-29:74-Cys-GCA-1-M2	3.39506
1632	tDR-29:74-Cys-GCA-3-M2	7.09578
1633	tDR-29:75-Arg-ACG-1-A6G	6.31133
1634	tDR-29:75-Arg-ACG-3-A6G	6.54351
1635	tDR-29:75-Arg-CCG-3	7.50481
1636	tDR-29:75-Cys-GCA-1-M2	10.2547
1637	tDR-29:75-Cys-GCA-2-M7	6.99741
1638	tDR-29:75-Cys-GCA-3-M2	8.07746
1639	tDR-29:75-Gln-CTG-2-M2	6.39082
1640	tDR-29:75-Glu-CTC-1	7.14478
1641	tDR-29:75-Leu-CAA-1	6.41377
1642	tDR-29:75-Leu-CAA-2	4.82205
1643	tDR-29:75-Lys-CTT-1	7.54507
1644	tDR-29:75-Phe-GAA-1	4.25487
1645	tDR-29:75-Ser-GCT-3	6.2752
1646	tDR-29:75-Tyr-GTA-1-M2	7.32202
1647	tDR-29:76-Arg-CCG-3	6.41403
1648	tDR-29:76-Cys-GCA-1-M2	6.47306
1649	tDR-29:76-Leu-CAA-2	6.87862
1650	tDR-29:76-Phe-GAA-1	7.13208
1651	tDR-2:20-Ala-AGC-1-M7-A4G-U5A-G6U-I7G-U19C	-6.41512
1652	tDR-2:20-Pro-AGG-1-M5	-6.17437
1653	tDR-2:22-Pro-AGG-1-M5	-3.69987
1654	tDR-2:23-Ala-AGC-1-M7	7.25601
1655	tDR-2:23-Val-AAC-1-M5	-6.20284
1656	tDR-2:28-Glu-CTC-1	-6.00496
1657	tDR-2:29-Glu-CTC-1	-1.33829
1658	tDR-2:29-Glu-CTC-1-U4C-G5U	-6.18635
1659	tDR-2:29-Pro-AGG-1-M5	-1.32175
1660	tDR-2:30-Glu-CTC-1-U4C-G5U	-1.47448
1661	tDR-2:31-Glu-CTC-1	-3.06415
1662	tDR-2:31-Glu-CTC-1-D4G	-3.80197
1663	tDR-2:31-Glu-CTC-1-G5A	-6.33267
1664	tDR-2:31-Glu-CTC-1-G5U	-6.6762
1665	tDR-2:31-Glu-CTC-1-M2-U4C-G5U-G30A	-9.15817
1666	tDR-2:31-Glu-CTC-1-M3-G30A	-3.10437
1667	tDR-2:31-Glu-CTC-1-U4C-G5U	-4.78234
1668	tDR-2:31-Glu-TTC-1	-7.43338
1669	tDR-2:31-Glu-TTC-1-D4G	-6.52592
1670	tDR-2:31-Glu-TTC-1-U4C-G5U	-6.4547
1671	tDR-2:31-Gly-CCC-1-M2	-6.79409
1672	tDR-2:31-Lys-CTT-1	-6.71017
1673	tDR-2:32-Asp-GTC-2-M2	7.52651
1674	tDR-2:32-Glu-CTC-1	-1.83779
1675	tDR-2:32-Glu-CTC-1-C31U	-2.01044
1676	tDR-2:32-Glu-CTC-1-D4G	-2.37937
1677	tDR-2:32-Glu-CTC-1-D4G-C30A	-7.02861
1678	tDR-2:32-Glu-CTC-1-D4G-C30U	-1.87975
1679	tDR-2:32-Glu-CTC-1-G5A	-5.7934
1680	tDR-2:32-Glu-CTC-1-U4C-G5U	-3.29745
1681	tDR-2:32-Glu-CTC-1-U4C-G5U-C31A	-7.01332
1682	tDR-2:32-Glu-CTC-1-U4C-G5U-C31U	-4.61834
1683	tDR-2:32-Glu-TTC-1	-7.43295
1684	tDR-2:32-Glu-TTC-1-D4G	-6.46054
1685	tDR-2:32-Glu-TTC-1-U4C-G5U	-6.8404
1686	tDR-2:32-Glu-TTC-4	1.2982
1687	tDR-2:32-Gly-CCC-1-M2	-2.64125
1688	tDR-2:32-Gly-CCC-1-M2-C30U	-7.1208
1689	tDR-2:32-Gly-GCC-2-M2	-1.45865
1690	tDR-2:32-Lys-CTT-1	-8.51228
1691	tDR-2:32-Pro-AGG-1-M4	-1.0534
1692	tDR-2:32-Pro-AGG-1-M4-G1U-U30C	-1.10158
1693	tDR-2:32-Pro-AGG-1-M4-G5U	-6.1202
1694	tDR-2:32-Pro-AGG-1-M4-U30A	-1.38195
1695	tDR-2:32-Val-AAC-1-M3	-8.35133
1696	tDR-2:33-Glu-CTC-1	-1.468
1697	tDR-2:33-Glu-CTC-1-D4G	-1.39679
1698	tDR-2:33-Glu-CTC-1-U4C-G5U	-1.41456
1699	tDR-2:33-Glu-TTC-1-U4C-G5U	-6.42103
1700	tDR-2:33-Gly-CCC-1-M2	3.20179
1701	tDR-2:33-Gly-GCC-2-M2	7.85217
1702	tDR-2:33-Leu-CAG-1-M3	-5.73478
1703	tDR-2:33-Lys-CTT-1	-1.88205
1704	tDR-2:33-Pro-AGG-1-M4	-1.2433
1705	tDR-2:33-Pro-AGG-1-M4-A13G	-6.42966
1706	tDR-2:33-Pro-AGG-1-M4-A22G	-6.45766
1707	tDR-2:33-Pro-AGG-1-M4-C4U	-6.42639
1708	tDR-2:33-Pro-AGG-1-M4-U10C	-6.44682
1709	tDR-2:33-Pro-AGG-1-M4-U20C	-6.16082
1710	tDR-2:33-Pro-AGG-1-M4-U23C	-6.11943
1711	tDR-2:33-Pro-AGG-1-M4-U3C	-6.22149
1712	tDR-2:33-Pro-AGG-1-M4-U6C	-6.36801
1713	tDR-2:33-Pro-AGG-1-M4-U7C	-6.22788
1714	tDR-2:33-Val-AAC-1-M3	-6.75308
1715	tDR-2:34-Asp-GTC-1	-5.97024
1716	tDR-2:34-Pro-CGG-1	-0.708618
1717	tDR-2:34-Pro-TGG-1	-1.46595
1718	tDR-2:34-Pro-TGG-1-G5A	-6.12189
1719	tDR-2:34-Pro-TGG-1-G5U	-5.91696
1720	tDR-2:34-Val-CAC-1-M2	7.63032
1721	tDR-2:35-Glu-CTC-1	1.63362
1722	tDR-2:35-Glu-CTC-1-C1U-U4C	6.58254
1723	tDR-2:35-Glu-CTC-1-D4G	1.61799
1724	tDR-2:35-Glu-CTC-1-D4G-U33C	6.63514
1725	tDR-2:35-Glu-CTC-1-U4C-G5U	1.4406
1726	tDR-2:35-Gly-GCC-1	7.6068
1727	tDR-2:35-SeC-TCA-1	-6.10937
1728	tDR-2:36-Asp-GTC-1	8.06315
1729	tDR-2:36-Asp-GTC-2-M2	5.79106
1730	tDR-2:36-Glu-CTC-1	3.6612
1731	tDR-2:36-Glu-CTC-1-C1U-U4C	7.35113
1732	tDR-2:36-Glu-CTC-1-D4G	3.54225
1733	tDR-2:36-Glu-CTC-1-U4C-G5U	3.40041
1734	tDR-2:36-Glu-TTC-4	7.2463
1735	tDR-2:36-Gly-CCC-2-M2	7.15001
1736	tDR-2:36-Gly-CCC-4	6.973
1737	tDR-2:36-Gly-GCC-1	6.36263
1738	tDR-2:36-Gly-GCC-2-M2	7.15077
1739	tDR-30:63-Ser-GCT-1-M2	6.27046
1740	tDR-30:66-Gln-CTG-1-M4	8.43065
1741	tDR-30:66-Ser-GCT-3	7.32207
1742	tDR-30:67-Ser-GCT-3	6.3484
1743	tDR-30:68-Arg-TCG-3-M2	6.86781
1744	tDR-30:68-Ser-GCT-3	7.32818
1745	tDR-30:72-Arg-ACG-1-A5G	6.72115
1746	tDR-30:74-Glu-CTC-1	6.93701
1747	tDR-30:75-Arg-CCG-3	9.0699
1748	tDR-30:75-Cys-GCA-1-M2	6.76102
1749	tDR-30:75-Gln-CTG-1-M2	8.09682
1750	tDR-30:75-Gln-CTG-2-M2	3.42966
1751	tDR-30:75-Gln-TTG-1-M2	6.91906
1752	tDR-30:75-Glu-CTC-1	8.39765
1753	tDR-30:75-Leu-CAA-1	7.25209
1754	tDR-30:75-Leu-CAA-2	8.62792
1755	tDR-30:75-Leu-CAG-2	7.6561
1756	tDR-30:75-Ser-GCT-3	7.07835
1757	tDR-30:76-Arg-CCG-3	6.65747
1758	tDR-30:76-Gln-CTG-2-M2	3.41586
1759	tDR-30:e21-Ser-GCT-1-M4	3.51171
1760	tDR-31:75-Arg-CCG-3	9.25551
1761	tDR-31:75-Arg-TCG-1	7.17928
1762	tDR-31:75-Gln-CTG-1-M2	6.51893
1763	tDR-31:75-Gln-CTG-2-M2	8.54682
1764	tDR-31:75-Glu-CTC-1	7.59777
1765	tDR-31:75-Leu-CAA-1	7.17472
1766	tDR-31:75-Leu-CAA-2	9.10477
1767	tDR-31:75-Leu-CAG-2	6.67988
1768	tDR-31:75-Met-CAT-2	6.7219
1769	tDR-31:75-Phe-GAA-1	8.34286
1770	tDR-31:75-Ser-GCT-3	6.9227
1771	tDR-31:75-Trp-CCA-6	8.01572
1772	tDR-31:76-Arg-CCG-3	7.35411
1773	tDR-32:74-Glu-CTC-1	7.09361
1774	tDR-32:75-Arg-ACG-3-A3G	7.07509
1775	tDR-32:75-Arg-CCG-3	8.4376
1776	tDR-32:75-Arg-TCG-1	6.55382
1777	tDR-32:75-Gln-CTG-2-M2	8.26723
1778	tDR-32:75-Glu-CTC-1	8.25354
1779	tDR-32:75-Glu-TTC-3-M2	7.1169
1780	tDR-32:75-Leu-CAA-2	7.77904
1781	tDR-32:75-Leu-CAG-2	7.70005
1782	tDR-32:75-Met-CAT-2	7.85879
1783	tDR-32:75-Met-CAT-3	7.13854
1784	tDR-32:75-Phe-GAA-1	7.57453
1785	tDR-32:75-Ser-GCT-3	7.543
1786	tDR-32:75-Trp-CCA-6	7.37618
1787	tDR-32:76-Arg-CCG-3	6.45584
1788	tDR-32:76-Ser-GCT-3	6.68869
1789	tDR-33:72-Leu-CAA-2	-6.33861
1790	tDR-33:73-Leu-CAA-2	-7.29029
1791	tDR-33:73-Lys-TTT-1	-6.16435
1792	tDR-33:74-Asn-GTT-1	-6.11317
1793	tDR-33:74-Glu-CTC-1	7.95792
1794	tDR-33:74-Lys-TTT-1	-2.84492
1795	tDR-33:74-Met-CAT-1	-6.9941
1796	tDR-33:74-Met-CAT-3	-6.34531
1797	tDR-33:74-Ser-GCT-3	6.99312
1798	tDR-33:75-Arg-CCG-3	7.77601
1799	tDR-33:75-Gln-CTG-2-M2	7.44213
1800	tDR-33:75-Glu-CTC-1	8.68515
1801	tDR-33:75-Glu-TTC-3-M2	7.79057
1802	tDR-33:75-Leu-CAA-1	7.23459
1803	tDR-33:75-Leu-CAA-2	2.78658
1804	tDR-33:75-Leu-CAG-2	7.39406
1805	tDR-33:75-Lys-CTT-1	6.98095
1806	tDR-33:75-Lys-TTT-1	2.19389
1807	tDR-33:75-Met-CAT-1	6.44747
1808	tDR-33:75-Met-CAT-2	7.76813
1809	tDR-33:75-Phe-GAA-1	7.25932
1810	tDR-33:75-Ser-GCT-1	6.8916
1811	tDR-33:75-Ser-GCT-3	8.32627
1812	tDR-33:75-Trp-CCA-6	6.81624
1813	tDR-33:76-Ser-GCT-3	7.19792
1814	tDR-34:50-Met-CAT-2	-6.59302
1815	tDR-34:54-Phe-GAA-1-M2	-6.20907
1816	tDR-34:56-Met-CAT-1-M2	-6.99702
1817	tDR-34:60-Met-CAT-1	-6.92994
1818	tDR-34:63-Met-CAT-1	-7.30958
1819	tDR-34:63-Met-CAT-2	-6.53215
1820	tDR-34:63-Met-CAT-3	-2.96718
1821	tDR-34:65-Ser-GCT-3	6.32575
1822	tDR-34:66-Arg-CCG-3	7.10909
1823	tDR-34:66-Ile-AAT-1-M2-A1G	7.09988
1824	tDR-34:66-Ser-GCT-1	7.02069
1825	tDR-34:66-Ser-GCT-3	1.59011
1826	tDR-34:67-Pro-AGG-1-M3-A1G	-6.74583
1827	tDR-34:69-Met-CAT-2	-10.1638
1828	tDR-34:70-Arg-ACG-3-A1G	7.93382
1829	tDR-34:70-Lys-CTT-1	-5.88856
1830	tDR-34:70-Met-CAT-2	-8.20207
1831	tDR-34:70-Pro-AGG-1-M3-A1G	-1.67237
1832	tDR-34:71-Arg-ACG-1-A1G	8.40643
1833	tDR-34:71-Arg-ACG-3-A1G	7.09988
1834	tDR-34:71-Met-CAT-1	-6.49792
1835	tDR-34:71-Met-CAT-2	-8.55099
1836	tDR-34:71-Met-CAT-3	-7.3539
1837	tDR-34:71-Pro-AGG-1-M3-A1G	-1.70827
1838	tDR-34:71-Thr-AGT-1-A1G	-5.87987
1839	tDR-34:72-Arg-ACG-1-A1G	8.709
1840	tDR-34:72-Arg-ACG-2-A1G	6.93864
1841	tDR-34:72-Arg-ACG-3-A1G	8.64145
1842	tDR-34:72-Leu-AAG-2-A1G	-6.67043
1843	tDR-34:72-Leu-CAA-2	-8.15506
1844	tDR-34:72-Met-CAT-1	-5.06789
1845	tDR-34:72-Met-CAT-2	-5.26612
1846	tDR-34:72-Met-CAT-2-A10G	-6.20955
1847	tDR-34:72-Met-CAT-2-A11G	-6.6002
1848	tDR-34:72-Met-CAT-2-A19G	-6.18419
1849	tDR-34:72-Met-CAT-2-A25G	-6.41903
1850	tDR-34:72-Met-CAT-2-A2G	-6.14849
1851	tDR-34:72-Met-CAT-2-A31G	-6.1462
1852	tDR-34:72-Met-CAT-2-A33G	-6.92005
1853	tDR-34:72-Met-CAT-2-A5G	-6.24099
1854	tDR-34:72-Met-CAT-2-C28U	-5.8593
1855	tDR-34:72-Met-CAT-2-G16U	-5.93731
1856	tDR-34:72-Met-CAT-2-G36U	-5.74339
1857	tDR-34:72-Met-CAT-2-G38A	-5.84494
1858	tDR-34:72-Met-CAT-2-U14C	-6.35623
1859	tDR-34:72-Met-CAT-2-U17C	-5.84838
1860	tDR-34:72-Met-CAT-2-U21C	-5.74069
1861	tDR-34:72-Met-CAT-2-U22C	-6.24361
1862	tDR-34:72-Met-CAT-2-U29C	-6.68235
1863	tDR-34:72-Met-CAT-2-U8C	-6.05243
1864	tDR-34:72-Met-CAT-3	-4.5333
1865	tDR-34:72-Phe-GAA-1	-10.621
1866	tDR-34:72-Pro-AGG-1-M3-A1G	-1.56192
1867	tDR-34:72-Ser-AGA-1-A1G	-6.62988
1868	tDR-34:72-Ser-GCT-3	-0.77168
1869	tDR-34:72-Ser-GCT-3-C42U	-5.95878
1870	tDR-34:72-Thr-AGT-1-A1G	-2.06314
1871	tDR-34:72-Thr-AGT-1-A1G-C39U	-5.81461
1872	tDR-34:72-Thr-AGT-2-A1G	-1.75007
1873	tDR-34:72-Thr-AGT-3-M2-A1G-U36G	-6.70669
1874	tDR-34:73-Arg-ACG-3-A1G	7.25506
1875	tDR-34:73-Arg-CCG-3	6.58171
1876	tDR-34:73-Leu-AAG-2-A1G	-7.16162
1877	tDR-34:73-Leu-CAA-2	-9.23248
1878	tDR-34:73-Lys-TTT-1	-7.33008
1879	tDR-34:73-Met-CAT-1	-5.72682
1880	tDR-34:73-Met-CAT-2	-5.30935
1881	tDR-34:73-Met-CAT-3	-5.00234
1882	tDR-34:73-Phe-GAA-1	-9.86721
1883	tDR-34:73-Ser-AGA-1-A1G	-7.62277
1884	tDR-34:73-Ser-GCT-1	-1.52492
1885	tDR-34:73-Ser-GCT-3	-1.11162
1886	tDR-34:73-Thr-AGT-1-A1G	-2.77198
1887	tDR-34:73-Thr-AGT-1-A1G-U40C	-6.88141
1888	tDR-34:73-Thr-AGT-2-A1G	-2.80066
1889	tDR-34:73-Thr-AGT-3-M2-A1G-U36G	-7.26401
1890	tDR-34:T2-Lys-CTT-1-2	7.7828
1891	tDR-34:74-Arg-CCG-3	8.35184
1892	tDR-34:74-Arg-CCT-4	1.828
1893	tDR-34:74-Glu-CTC-1	3.3657
1894	tDR-34:74-Leu-CAA-2	-3.27201
1895	tDR-34:74-Lys-CTT-1	-2.4307
1896	tDR-34:74-Lys-TTT-1	-3.61634
1897	tDR-34:74-Met-CAT-1	-5.5986
1898	tDR-34:74-Met-CAT-1-A10G	-6.62606
1899	tDR-34:74-Met-CAT-1-A11G	-6.76241
1900	tDR-34:74-Met-CAT-1-A19G	-6.52982
1901	tDR-34:74-Met-CAT-1-A25G	-6.19621
1902	tDR-34:74-Met-CAT-1-A2G	-6.37486
1903	tDR-34:74-Met-CAT-1-A31G	-6.03117
1904	tDR-34:74-Met-CAT-1-A40G	-7.24914
1905	tDR-34:74-Met-CAT-1-C27U	-6.06448
1906	tDR-34:74-Met-CAT-1-D33G	-6.46238
1907	tDR-34:74-Met-CAT-1-M2-G26U	-6.99405
1908	tDR-34:74-Met-CAT-1-U14C	-6.20187
1909	tDR-34:74-Met-CAT-1-U29C	-6.44899
1910	tDR-34:74-Met-CAT-1-U8C	-6.06703
1911	tDR-34:74-Met-CAT-2	-4.75647
1912	tDR-34:74-Met-CAT-2-A10G	-7.31606
1913	tDR-34:74-Met-CAT-2-A11G	-7.30816
1914	tDR-34:74-Met-CAT-2-A19G	-7.51924
1915	tDR-34:74-Met-CAT-2-A25G	-7.11397
1916	tDR-34:74-Met-CAT-2-A2G	-7.03751
1917	tDR-34:74-Met-CAT-2-A31G	-7.03828
1918	tDR-34:74-Met-CAT-2-A33G	-7.48611
1919	tDR-34:74-Met-CAT-2-A40G	-8.00298
1920	tDR-34:74-Met-CAT-2-A40U	-5.8178
1921	tDR-34:74-Met-CAT-2-A4G	-6.42879
1922	tDR-34:74-Met-CAT-2-A5G	-6.27274
1923	tDR-34:74-Met-CAT-2-C23U	-6.70711
1924	tDR-34:74-Met-CAT-2-C27U	-6.29639
1925	tDR-34:74-Met-CAT-2-C28U	-6.23448
1926	tDR-34:74-Met-CAT-2-C34U	-7.02668
1927	tDR-34:74-Met-CAT-2-D34G	-6.43277
1928	tDR-34:74-Met-CAT-2-G13A	-6.44858
1929	tDR-34:74-Met-CAT-2-G16A	-5.91202
1930	tDR-34:74-Met-CAT-2-G16U	-7.44809
1931	tDR-34:74-Met-CAT-2-G36U	-7.36657
1932	tDR-34:74-Met-CAT-2-G38A	-5.83598
1933	tDR-34:74-Met-CAT-2-U14C	-7.01444
1934	tDR-34:74-Met-CAT-2-U17C	-6.70564
1935	tDR-34:74-Met-CAT-2-U21C	-6.86361
1936	tDR-34:74-Met-CAT-2-U22C	-7.018
1937	tDR-34:74-Met-CAT-2-U26C	-6.95656
1938	tDR-34:74-Met-CAT-2-U29C	-7.50711
1939	tDR-34:74-Met-CAT-2-U3C	-6.49057
1940	tDR-34:74-Met-CAT-2-U6C	-6.43915
1941	tDR-34:74-Met-CAT-2-U8C	-6.835
1942	tDR-34:74-Met-CAT-3	-4.72798
1943	tDR-34:74-Met-CAT-3-A10G	-6.85691
1944	tDR-34:74-Met-CAT-3-A11G	-6.72115
1945	tDR-34:74-Met-CAT-3-A19G	-6.58459
1946	tDR-34:74-Met-CAT-3-A25G	-7.01786
1947	tDR-34:74-Met-CAT-3-A2G	-6.81653
1948	tDR-34:74-Met-CAT-3-A31G	-6.34563
1949	tDR-34:74-Met-CAT-3-A33G	-6.57702
1950	tDR-34:74-Met-CAT-3-A40G	-7.61954
1951	tDR-34:74-Met-CAT-3-A5G	-5.99653
1952	tDR-34:74-Met-CAT-3-D33G	-6.63342
1953	tDR-34:74-Met-CAT-3-G34A	-5.63141
1954	tDR-34:74-Met-CAT-3-U14C	-6.15977
1955	tDR-34:74-Met-CAT-3-U17C	-6.0291
1956	tDR-34:74-Met-CAT-3-U21C	-6.05394
1957	tDR-34:74-Met-CAT-3-U22C	-6.32798
1958	tDR-34:74-Met-CAT-3-U29C	-6.80955
1959	tDR-34:74-Met-CAT-3-U8C	-6.51704
1960	tDR-34:74-Phe-GAA-1	-4.179
1961	tDR-34:74-Ser-AGA-1-A1G	-2.59381
1962	tDR-34:74-Ser-AGA-1-A1G-C50U	-6.1325
1963	tDR-34:74-Ser-GCT-1	-2.61155
1964	tDR-34:74-Ser-GCT-1-C45U	-5.84807
1965	tDR-34:74-Ser-GCT-1-C48U	-6.25308
1966	tDR-34:74-Ser-GCT-3	-1.8443
1967	tDR-34:74-Ser-GCT-3-A21G	-3.09287
1968	tDR-34:74-Ser-GCT-3-A5G	-7.32274
1969	tDR-34:74-Ser-GCT-3-A9G	-7.28036
1970	tDR-34:74-Ser-GCT-3-C15U	-6.10993
1971	tDR-34:74-Ser-GCT-3-C20U	-6.52845
1972	tDR-34:74-Ser-GCT-3-C22U	-7.10922
1973	tDR-34:74-Ser-GCT-3-C24U	-6.34028
1974	tDR-34:74-Ser-GCT-3-C2U	-6.12616
1975	tDR-34:74-Ser-GCT-3-C32U	-6.81965
1976	tDR-34:74-Ser-GCT-3-C38U	-6.32897
1977	tDR-34:74-Ser-GCT-3-C39U	-6.42764
1978	tDR-34:74-Ser-GCT-3-C42U	-6.17212
1979	tDR-34:74-Ser-GCT-3-C43U	-6.04093
1980	tDR-34:74-Ser-GCT-3-C45U	-2.43311
1981	tDR-34:74-Ser-GCT-3-C48U	-2.67703
1982	tDR-34:74-Ser-GCT-3-C8U	-5.94815
1983	tDR-34:74-Ser-GCT-3-G12A	-5.9534
1984	tDR-34:74-Ser-GCT-3-G14A	-6.08699
1985	tDR-34:74-Ser-GCT-3-G14U	-5.84196
1986	tDR-34:74-Ser-GCT-3-G19A	-6.33334
1987	tDR-34:74-Ser-GCT-3-G23A	-6.40075
1988	tDR-34:74-Ser-GCT-3-G28U	-6.94004
1989	tDR-34:74-Ser-GCT-3-G33A	-6.20516
1990	tDR-34:74-Ser-GCT-3-G49C	-6.26643
1991	tDR-34:74-Ser-GCT-3-M2-G25A	-6.05389
1992	tDR-34:74-Ser-GCT-3-M2-G46A	-5.91128
1993	tDR-34:74-Ser-GCT-3-U11C	-2.50765
1994	tDR-34:74-Ser-GCT-3-U13C	-3.33646
1995	tDR-34:74-Ser-GCT-3-U30C	-3.18192
1996	tDR-34:74-Ser-GCT-3-U3C	-6.97262
1997	tDR-34:74-Ser-GCT-3-U44C	-1.47707
1998	tDR-34:74-Ser-GCT-3-U47C	-1.92919
1999	tDR-34:74-Ser-GCT-3-U6C	-7.52291
[truncated: 2,064 more rows]

## Sheet: CM_GSD_Cells
	Feature	log2FoldChange
1	tDR-16:33-Lys-TTT-1-M3	-7.1648
2	tDR-1:32-Asp-GTC-2-M2	1.47656
3	tDR-1:32-Glu-TTC-2-M2	1.90291
4	tDR-1:32-Glu-TTC-4	1.98466
5	tDR-1:34-Leu-TAG-1	-3.32791
6	tDR-1:34-Leu-TAG-3	-6.73752
7	tDR-1:34-Pro-CGG-1	-2.30747
8	tDR-1:35-Lys-CTT-1	-1.61556
9	tDR-1:35-Lys-CTT-2	-1.71947
10	tDR-1:36-Asp-GTC-2-M2	-2.71
11	tDR-1:36-Glu-CTC-1	-2.2311
12	tDR-1:36-Glu-CTC-1-D5G	-2.07126
13	tDR-1:36-Glu-CTC-1-U5C-G6U	-6.83144
14	tDR-1:36-Gly-GCC-2-M2	-1.96031
15	tDR-1:36-Val-AAC-1-M3-A34G	-6.73959
16	tDR-1:T12-Ser-AGA-3-1-A34G	-6.75056
17	tDR-20a:46-Arg-ACG-1-M3-A15G	7.44272
18	tDR-20a:46-Arg-CCT-3-M2	7.04244
19	tDR-20a:49-Arg-CCG-3	7.4573
20	tDR-21:54-His-GTG-1	7.48493
21	tDR-25:53-Gly-GCC-1-M2	7.25274
22	tDR-33:75-Thr-CGT-4	-6.70008
23	tDR-34:73-Ser-AGA-1-A1G	-6.78758
24	tDR-34:74-Met-CAT-1	-6.8073
25	tDR-34:74-Met-CAT-2	-8.25115
26	tDR-34:74-Met-CAT-3	-7.26124
27	tDR-34:74-Phe-GAA-1	-6.79264
28	tDR-35:74-Leu-CAG-1	-8.42846
29	tDR-35:74-Leu-CAG-2	-2.80795
30	tDR-37:53-Glu-TTC-2-M3	7.77727
31	tDR-37:74-Glu-CTC-1-M2	-2.11015
32	tDR-38:72-Asp-GTC-2	3.33171
33	tDR-39:72-Asp-GTC-2	3.03256
34	tDR-40:72-Asp-GTC-2	2.09059
35	tDR-45:59-Arg-TCT-3-M2	7.53864
36	tDR-L1:53-His-GTG-1	-6.9932

## Sheet: CM_GSD_Exs
	Feature	log2FoldChange
1	tDR-10:32-Gly-CCC-1-M4	-4.52073
2	tDR-10:33-Lys-CTT-1	-6.69044
3	tDR-10:33-Lys-CTT-2	-6.00184
4	tDR-10:33-Pro-AGG-1-M4	-6.97692
5	tDR-10:36-Gly-GCC-1-M3	7.27336
6	tDR-10:74-Glu-CTC-1	6.27308
7	tDR-10:74-His-GTG-1	6.9747
8	tDR-10:75-Glu-CTC-1	6.83822
9	tDR-10:75-Glu-TTC-3-M2	7.99471
10	tDR-10:75-His-GTG-1	8.06234
11	tDR-10:76-Glu-TTC-3-M2	6.4493
12	tDR-10:76-His-GTG-1	7.63878
13	tDR-11:31-Glu-CTC-1-M2	-7.54204
14	tDR-11:32-Glu-CTC-1-M2	-8.12083
15	tDR-11:32-Gly-CCC-1-M4	-8.05706
16	tDR-11:32-Lys-CTT-1	-6.84269
17	tDR-11:32-iMet-CAT-1	-7.48692
18	tDR-11:32-iMet-CAT-2	-6.29542
19	tDR-11:33-Glu-CTC-1-M2	-3.23764
20	tDR-11:33-Lys-CTT-1	-6.87881
21	tDR-11:33-Pro-AGG-1-M4	-7.61151
22	tDR-11:74-Glu-CTC-1	6.46895
23	tDR-11:74-His-GTG-1	7.72582
24	tDR-11:75-Glu-CTC-1	7.43847
25	tDR-11:75-Glu-TTC-2	6.831
26	tDR-11:75-Glu-TTC-3-M2	8.34586
27	tDR-11:75-His-GTG-1	9.24659
28	tDR-11:75-Lys-CTT-1	7.25322
29	tDR-11:76-Glu-TTC-3-M2	7.42785
30	tDR-11:76-His-GTG-1	3.81786
31	tDR-12:31-Glu-CTC-1-M2	-7.92106
32	tDR-12:32-Glu-CTC-1-M2	-8.41113
33	tDR-12:32-Gly-CCC-1-M4	-8.24043
34	tDR-12:32-iMet-CAT-1	-7.27169
35	tDR-12:33-Glu-CTC-1-M2	-4.22555
36	tDR-12:33-Lys-CTT-1	-7.42259
37	tDR-12:33-Pro-AGG-1-M4	-7.10092
38	tDR-12:33-Ser-AGA-1-M10	-3.84799
39	tDR-12:74-Glu-CTC-1	4.19811
40	tDR-12:74-Glu-TTC-3-M2	7.06645
41	tDR-12:74-His-GTG-1	8.03572
42	tDR-12:75-Glu-CTC-1	4.61919
43	tDR-12:75-Glu-TTC-2	7.80739
44	tDR-12:75-Glu-TTC-3-M2	4.59394
45	tDR-12:75-His-GTG-1	9.45508
46	tDR-12:75-Lys-CTT-1	3.6774
47	tDR-12:76-Glu-TTC-3-M2	7.56344
48	tDR-12:76-His-GTG-1	2.11159
49	tDR-12:76-Lys-CTT-1	7.18191
50	tDR-13:31-Glu-CTC-1-M2	-8.59805
51	tDR-13:32-Glu-CTC-1-M2	-8.99212
52	tDR-13:32-Gly-CCC-1-M4	-8.31407
53	tDR-13:32-iMet-CAT-1	-6.303
54	tDR-13:33-Glu-CTC-1-M2	-3.0114
55	tDR-13:33-Gly-CCC-1-M4	6.52809
56	tDR-13:33-Lys-CTT-1	-6.31536
57	tDR-13:33-Pro-AGG-1-M4	-8.26841
58	tDR-13:33-Ser-AGA-1-M10	-7.66007
59	tDR-13:34-His-GTG-1	-6.54584
60	tDR-13:34-Pro-TGG-1	-6.07484
61	tDR-13:35-His-GTG-1	6.17436
62	tDR-13:36-Gly-GCC-1-M3	6.37709
63	tDR-13:74-Glu-CTC-1	8.32213
64	tDR-13:74-Glu-TTC-2	6.62789
65	tDR-13:74-Glu-TTC-3-M2	7.05561
66	tDR-13:74-His-GTG-1	8.30386
67	tDR-13:75-Glu-CTC-1	9.56175
68	tDR-13:75-Glu-TTC-2	7.85654
69	tDR-13:75-Glu-TTC-3-M2	4.39204
70	tDR-13:75-His-GTG-1	5.45958
71	tDR-13:75-Lys-CTT-1	7.86049
72	tDR-13:76-Glu-TTC-3-M2	7.24048
73	tDR-13:76-His-GTG-1	3.03952
74	tDR-13:76-Lys-CTT-1	6.78818
75	tDR-14:31-Glu-CTC-1-M2	-8.97547
76	tDR-14:32-Glu-CTC-1-M2	-10.6366
77	tDR-14:32-Gly-CCC-1-M4	-8.11552
78	tDR-14:32-Lys-CTT-1	-6.23132
79	tDR-14:32-iMet-CAT-1	-8.1602
80	tDR-14:33-Glu-CTC-1-M2	-3.54607
81	tDR-14:33-Glu-TTC-2-M3	-7.11541
82	tDR-14:33-Lys-CTT-1	-6.88703
83	tDR-14:33-Pro-AGG-1-M4	-8.34828
84	tDR-14:33-Ser-AGA-1-M10	-7.18183
85	tDR-14:34-His-GTG-1	-6.86652
86	tDR-14:48-Arg-CCG-3	7.2611
87	tDR-14:68-Arg-CCG-3	6.34712
88	tDR-14:73-His-GTG-1	6.53724
89	tDR-14:74-Glu-CTC-1	4.67074
90	tDR-14:74-Glu-TTC-2	7.26884
91	tDR-14:74-His-GTG-1	4.17434
92	tDR-14:75-Cys-GCA-1	6.88209
93	tDR-14:75-Glu-CTC-1	5.46563
94	tDR-14:75-Glu-TTC-2	7.66
95	tDR-14:75-Glu-TTC-3-M2	4.47171
96	tDR-14:75-His-GTG-1	5.5229
97	tDR-14:75-Lys-CTT-1	6.90283
98	tDR-14:76-Glu-CTC-1	6.95105
99	tDR-14:76-Glu-TTC-3-M2	7.98794
100	tDR-14:76-His-GTG-1	3.27944
101	tDR-15:31-Glu-CTC-1-M2	-8.23076
102	tDR-15:32-Glu-CTC-1-M2	-9.65292
103	tDR-15:32-Gly-CCC-1-M4	-8.34271
104	tDR-15:32-iMet-CAT-1	-8.21063
105	tDR-15:33-Glu-CTC-1-M2	-4.02517
106	tDR-15:33-Lys-CTT-1	-6.22638
107	tDR-15:34-His-GTG-1	-6.42905
108	tDR-15:34-iMet-CAT-1	6.21662
109	tDR-15:74-Glu-CTC-1	8.65849
110	tDR-15:74-Glu-TTC-2	6.59777
111	tDR-15:74-His-GTG-1	4.09767
112	tDR-15:75-Glu-CTC-1	8.98288
113	tDR-15:75-Glu-TTC-2	7.19807
114	tDR-15:75-Glu-TTC-3-M2	8.45485
115	tDR-15:75-His-GTG-1	9.98763
116	tDR-15:75-Lys-CTT-1	6.80567
117	tDR-15:76-Glu-CTC-1	7.02688
118	tDR-15:76-Glu-TTC-3-M2	7.01382
119	tDR-15:76-His-GTG-1	3.57255
120	tDR-16:31-Glu-CTC-1-M2	-8.11675
121	tDR-16:32-Glu-CTC-1-M2	-8.33514
122	tDR-16:32-Gly-CCC-1-M6	-8.07064
123	tDR-16:32-Lys-CTT-1	-7.39389
124	tDR-16:32-iMet-CAT-1	-7.06732
125	tDR-16:33-Glu-CTC-1-M2	-4.25241
126	tDR-16:33-Leu-CAG-1-M3	-6.95965
127	tDR-16:33-Lys-CTT-1	-7.08414
128	tDR-16:34-iMet-CAT-1	6.52726
129	tDR-16:55-Lys-CTT-1	6.35077
130	tDR-16:72-Lys-CTT-1	3.35346
131	tDR-16:T2-Lys-CTT-1-2	7.79897
132	tDR-16:T2-Lys-CTT-1-1	6.57322
133	tDR-16:74-Arg-ACG-1-A19G	6.75343
134	tDR-16:74-Glu-CTC-1	8.39429
135	tDR-16:74-Glu-TTC-2	6.7321
136	tDR-16:74-His-GTG-1	8.61576
137	tDR-16:74-Lys-CTT-1	1.42098
138	tDR-16:74-Lys-CTT-2	7.0224
139	tDR-16:74-Phe-GAA-1	6.28873
140	tDR-16:75-Arg-ACG-1-A19G	7.38011
141	tDR-16:75-Arg-ACG-3-A19G	7.15984
142	tDR-16:75-Cys-GCA-1	6.19473
143	tDR-16:75-Glu-CTC-1	8.77843
144	tDR-16:75-Glu-TTC-2	7.3302
145	tDR-16:75-Glu-TTC-3-M2	8.04317
146	tDR-16:75-Gly-GCC-1	6.49203
147	tDR-16:75-Gly-GCC-2	6.24009
148	tDR-16:75-His-GTG-1	5.16053
149	tDR-16:75-Lys-CTT-1	3.94819
150	tDR-16:75-Lys-CTT-2	8.59047
151	tDR-16:75-Lys-TTT-1	10.5288
152	tDR-16:75-Phe-GAA-1	9.26963
153	tDR-16:76-Glu-CTC-1	6.98587
154	tDR-16:76-Glu-TTC-3-M2	7.24592
155	tDR-16:76-His-GTG-1	2.78185
156	tDR-16:76-Lys-CTT-1	2.75691
157	tDR-16:76-Lys-CTT-2	7.2431
158	tDR-16:76-Lys-TTT-1	8.56282
159	tDR-16:T1-Lys-CTT-1-7	6.58983
160	tDR-16:T2-Lys-TTT-1-1	7.71662
161	tDR-17:32-Ile-AAT-3	-9.01098
162	tDR-17:32-Lys-CTT-1	-7.58051
163	tDR-17:32-Lys-TTT-1-M3	-6.53768
164	tDR-17:32-Met-CAT-1-M2	-7.37798
165	tDR-17:32-Met-CAT-2	-7.9456
166	tDR-17:33-Lys-CTT-1	-6.88073
167	tDR-17:33-Met-CAT-1-M2	-6.42495
168	tDR-17:33-Phe-GAA-1-M4	-6.36504
169	tDR-17:72-Met-CAT-2	-7.4512
170	tDR-17:72-Met-CAT-3	-6.73635
171	tDR-17:74-Met-CAT-2	-7.6105
172	tDR-18:31-Glu-CTC-1-M2	-8.25717
173	tDR-18:32-Glu-CTC-1-M2	-9.27478
174	tDR-18:32-Gly-CCC-1-M6	-6.53035
175	tDR-18:32-Ile-AAT-1-M3	-7.16186
176	tDR-18:32-Lys-CTT-1	-6.9495
177	tDR-18:32-iMet-CAT-1	-7.72077
178	tDR-18:33-Glu-CTC-1-M2	-3.21291
179	tDR-18:33-Phe-GAA-1-M4	-9.3274
180	tDR-18:33-Trp-CCA-1-M6	-6.22722
181	tDR-18:34-Glu-CTC-1-M2	-6.84002
182	tDR-18:34-His-GTG-1	-6.9911
183	tDR-18:71-Phe-GAA-1	-6.83128
184	tDR-18:72-Phe-GAA-1	-9.07953
185	tDR-18:73-Phe-GAA-1	-9.04854
186	tDR-18:74-Glu-CTC-1	8.42997
187	tDR-18:74-Glu-TTC-2	6.44109
188	tDR-18:74-His-GTG-1	2.77684
189	tDR-18:74-Phe-GAA-1	-4.31348
190	tDR-18:75-Cys-GCA-1-M2	7.24113
191	tDR-18:75-Glu-CTC-1	8.05839
192	tDR-18:75-Glu-TTC-2	7.28295
193	tDR-18:75-Glu-TTC-3-M2	8.44397
194	tDR-18:75-His-GTG-1	4.63349
195	tDR-18:76-His-GTG-1	3.04637
196	tDR-19:32-Glu-CTC-1-M2	-8.50597
197	tDR-19:33-Glu-CTC-1-M2	-3.89323
198	tDR-19:33-Lys-CTT-1	-6.56164
199	tDR-19:33-Phe-GAA-1-M4	-7.39462
200	tDR-19:33-Ser-AGA-1-M10	-7.32464
201	tDR-19:74-Glu-CTC-1	7.82903
202	tDR-19:74-Glu-TTC-2	6.93564
203	tDR-19:74-His-GTG-1	8.24794
204	tDR-19:75-Arg-ACG-1-A17G	6.35452
205	tDR-19:75-Glu-CTC-1	5.62978
206	tDR-19:75-Glu-TTC-2	8.52312
207	tDR-19:75-Glu-TTC-3-M2	4.8206
208	tDR-19:75-His-GTG-1	5.18431
209	tDR-19:76-Glu-TTC-3-M2	7.93757
210	tDR-19:76-His-GTG-1	2.71219
211	tDR-1:15-Asp-GTC-1-M3	6.76645
212	tDR-1:15-Val-AAC-1-M5	6.35183
213	tDR-1:16-Asp-GTC-1-M3	4.56781
214	tDR-1:16-Glu-CTC-1-M4	6.62345
215	tDR-1:16-Leu-AAG-1-M3	-1.95564
216	tDR-1:16-Leu-CAG-1-M3	1.88533
217	tDR-1:16-Ser-AGA-1-M6	-1.12453
218	tDR-1:16-Ser-AGA-1-M6-U16C	-6.2474
219	tDR-1:19-Ala-AGC-2-M3	-2.45126
220	tDR-1:19-Ala-AGC-4-M3	-6.58133
221	tDR-1:19-Arg-TCT-1-M3	-6.375
222	tDR-1:19-Asn-GTT-1-M4	-6.05234
223	tDR-1:19-Ser-AGA-1-M6	-1.01477
224	tDR-1:20-Ala-AGC-1-M7	-1.61144
225	tDR-1:20-Ala-AGC-2-M3	-3.17719
226	tDR-1:20-Ala-AGC-4-M3	-8.17059
227	tDR-1:20-Ala-AGC-5-M3	-6.39644
228	tDR-1:20-Arg-TCT-1-M3	-7.76615
229	tDR-1:20-Gly-GCC-2-M2	-6.42905
230	tDR-1:20-Leu-CAG-1-M3	-6.15653
231	tDR-1:20-Pro-AGG-1-M5	-3.39654
232	tDR-1:20-Ser-AGA-1-M6	-7.59487
233	tDR-1:20a-Leu-AAG-1-M3	-6.25689
234	tDR-1:20a-Leu-CAG-1-M3	-2.55813
235	tDR-1:20a-Ser-AGA-1-M6	-3.72508
236	tDR-1:20a-Ser-GCT-1-M3	-8.09308
237	tDR-1:21-Ala-AGC-1-M7	6.62345
238	tDR-1:21-Ala-AGC-2-M3	6.80543
239	tDR-1:21-Pro-AGG-1-M5	-1.95152
240	tDR-1:22-Pro-AGG-1-M5	-4.16198
241	tDR-1:22-Val-AAC-1-M5	-3.14761
242	tDR-1:23-Gly-CCC-1-M2	6.41047
243	tDR-1:23-Pro-AGG-1-M5	-2.71616
244	tDR-1:23-Ser-AGA-1-M6	-1.79527
245	tDR-1:23-Val-AAC-1-M5	-1.96926
246	tDR-1:24-Pro-AGG-1-M5	-7.45627
247	tDR-1:25-Ala-AGC-1-M7	8.25888
248	tDR-1:25-Ala-AGC-2-M3	6.565
249	tDR-1:25-Cys-GCA-1-M3	6.85026
250	tDR-1:25-Glu-CTC-1-M2	6.19053
251	tDR-1:26-Glu-TTC-4	1.39382
252	tDR-1:26-Gly-CCC-1-M2	1.39497
253	tDR-1:27-Pro-AGG-1-M5	-1.10992
254	tDR-1:28-Lys-CTT-1-M2	-7.29056
255	tDR-1:28-Pro-AGG-1-M5	-1.03225
256	tDR-1:29-Ala-CGC-3	-6.43763
257	tDR-1:29-Asp-GTC-2-M2	6.38671
258	tDR-1:29-Gln-TTG-1-M2	6.15638
259	tDR-1:29-Glu-CTC-1	-1.94128
260	tDR-1:29-Glu-CTC-1-D5G	-1.94818
261	tDR-1:29-Glu-CTC-1-U5C-G6U	-6.1545
262	tDR-1:29-Gly-GCC-2-M2	-0.898599
263	tDR-1:29-His-GTG-1	-6.255
264	tDR-1:29-Pro-AGG-1-M5	-2.72404
265	tDR-1:30-Ala-CGC-3	-7.84509
266	tDR-1:30-Glu-CTC-1	-1.96337
267	tDR-1:30-Glu-CTC-1-A14G	-6.76998
268	tDR-1:30-Glu-CTC-1-A21G	-6.42401
269	tDR-1:30-Glu-CTC-1-A24G	-6.5216
270	tDR-1:30-Glu-CTC-1-D5G	-2.12532
271	tDR-1:30-Glu-CTC-1-G17A	-6.54497
272	tDR-1:30-Glu-CTC-1-G29A	-6.36603
273	tDR-1:30-Glu-CTC-1-G29C	-6.19694
274	tDR-1:30-Glu-CTC-1-M2-C3U	-6.66775
275	tDR-1:30-Glu-CTC-1-U11C	-7.01703
276	tDR-1:30-Glu-CTC-1-U13C	-6.6283
277	tDR-1:30-Glu-CTC-1-U25C	-6.69997
278	tDR-1:30-Glu-CTC-1-U26C	-6.08246
279	tDR-1:30-Glu-CTC-1-U5C	-6.49445
280	tDR-1:30-Glu-CTC-1-U5C-G6U	-2.13436
281	tDR-1:30-Glu-CTC-1-U8C	-6.47515
282	tDR-1:30-Glu-TTC-1-M2	-1.75509
283	tDR-1:30-Glu-TTC-2-M2	-2.4784
284	tDR-1:30-Glu-TTC-4	-1.7055
285	tDR-1:30-Lys-CTT-1	-8.49225
286	tDR-1:30-Pro-AGG-1-M5	-2.25959
287	tDR-1:31-Ala-AGC-2-M2	-4.90943
288	tDR-1:31-Ala-CGC-3	-9.55906
289	tDR-1:31-Asp-GTC-1	-3.71138
290	tDR-1:31-Asp-GTC-2-M2	6.87381
291	tDR-1:31-Glu-CTC-1	-5.56951
292	tDR-1:31-Glu-CTC-1-A14G	-9.93915
293	tDR-1:31-Glu-CTC-1-A21G	-5.62859
294	tDR-1:31-Glu-CTC-1-A21U	-6.05234
295	tDR-1:31-Glu-CTC-1-A24G	-10.0747
296	tDR-1:31-Glu-CTC-1-C12U	-8.27848
297	tDR-1:31-Glu-CTC-1-C27U	-9.2798
298	tDR-1:31-Glu-CTC-1-C2U	-10.3648
299	tDR-1:31-Glu-CTC-1-C2U-D5G	-7.94409
300	tDR-1:31-Glu-CTC-1-C30A	-6.67059
301	tDR-1:31-Glu-CTC-1-C30G	-8.15845
302	tDR-1:31-Glu-CTC-1-C30G-G31C	-8.26625
303	tDR-1:31-Glu-CTC-1-C30U	-9.15636
304	tDR-1:31-Glu-CTC-1-C4U	-9.0403
305	tDR-1:31-Glu-CTC-1-D4UGG	-8.39327
306	tDR-1:31-Glu-CTC-1-D5G	-5.52654
307	tDR-1:31-Glu-CTC-1-D5G-C29G	-6.78088
308	tDR-1:31-Glu-CTC-1-D5G-C29U	-7.6262
309	tDR-1:31-Glu-CTC-1-D5G-G28A	-7.07915
310	tDR-1:31-Glu-CTC-1-D5G-G30C	-9.32187
311	tDR-1:31-Glu-CTC-1-D5G-G30U	-10.5722
312	tDR-1:31-Glu-CTC-1-D5G-G6A	-6.40029
313	tDR-1:31-Glu-CTC-1-D5G-U7C	-8.2691
314	tDR-1:31-Glu-CTC-1-G10A	-7.94097
315	tDR-1:31-Glu-CTC-1-G10U	-7.48793
316	tDR-1:31-Glu-CTC-1-G15A	-8.02902
317	tDR-1:31-Glu-CTC-1-G15U	-9.39483
318	tDR-1:31-Glu-CTC-1-G17A	-5.96526
319	tDR-1:31-Glu-CTC-1-G18A	-7.58737
320	tDR-1:31-Glu-CTC-1-G18U	-5.91779
321	tDR-1:31-Glu-CTC-1-G22A	-7.81155
322	tDR-1:31-Glu-CTC-1-G22U	-8.32726
323	tDR-1:31-Glu-CTC-1-G23A	-7.77398
324	tDR-1:31-Glu-CTC-1-G23U	-8.33582
325	tDR-1:31-Glu-CTC-1-G29A	-8.45443
326	tDR-1:31-Glu-CTC-1-G29U	-7.13236
327	tDR-1:31-Glu-CTC-1-G31C	-6.44981
328	tDR-1:31-Glu-CTC-1-G31U	-5.22975
329	tDR-1:31-Glu-CTC-1-G6A	-4.819
330	tDR-1:31-Glu-CTC-1-G6C	-6.23624
331	tDR-1:31-Glu-CTC-1-G6U	-9.23177
332	tDR-1:31-Glu-CTC-1-G7A	-7.84982
333	tDR-1:31-Glu-CTC-1-G7U	-7.55257
334	tDR-1:31-Glu-CTC-1-G9A	-8.43147
335	tDR-1:31-Glu-CTC-1-G9U	-7.83482
336	tDR-1:31-Glu-CTC-1-M2-C2U-G31A	-6.71789
337	tDR-1:31-Glu-CTC-1-M2-C3U	-9.51454
338	tDR-1:31-Glu-CTC-1-M2-C3U-D5G	-7.34882
339	tDR-1:31-Glu-CTC-1-M2-C3U-U5C-G6U	-7.96281
340	tDR-1:31-Glu-CTC-1-M2-D5G-G27A	-7.0902
341	tDR-1:31-Glu-CTC-1-M2-D5G-G30A	-5.81035
342	tDR-1:31-Glu-CTC-1-M2-G28A	-8.61895
343	tDR-1:31-Glu-CTC-1-M2-G6A-G31A	-7.44546
344	tDR-1:31-Glu-CTC-1-M2-U25C-G31A	-6.0377
345	tDR-1:31-Glu-CTC-1-M2-U5C-G31A	-6.30219
346	tDR-1:31-Glu-CTC-1-M2-U5C-G6U-G31A	-9.81912
347	tDR-1:31-Glu-CTC-1-M3-G31A	-5.6415
348	tDR-1:31-Glu-CTC-1-U11C	-10.2378
349	tDR-1:31-Glu-CTC-1-U13A	-6.79742
350	tDR-1:31-Glu-CTC-1-U13C	-9.5987
351	tDR-1:31-Glu-CTC-1-U16A	-6.97528
352	tDR-1:31-Glu-CTC-1-U16C	-9.58799
353	tDR-1:31-Glu-CTC-1-U20A	-6.30483
354	tDR-1:31-Glu-CTC-1-U20C	-9.38219
355	tDR-1:31-Glu-CTC-1-U25C	-9.8608
356	tDR-1:31-Glu-CTC-1-U26A	-6.7387
357	tDR-1:31-Glu-CTC-1-U26C	-9.57356
358	tDR-1:31-Glu-CTC-1-U5A	-8.23687
359	tDR-1:31-Glu-CTC-1-U5A-D5G	-6.41799
360	tDR-1:31-Glu-CTC-1-U5C	-9.93667
361	tDR-1:31-Glu-CTC-1-U5C-D5G	-8.38234
362	tDR-1:31-Glu-CTC-1-U5C-D5GG	-7.35791
363	tDR-1:31-Glu-CTC-1-U5C-G6U	-5.49805
364	tDR-1:31-Glu-CTC-1-U5C-G6U-G31U	-6.79555
365	tDR-1:31-Glu-CTC-1-U8A	-7.28159
366	tDR-1:31-Glu-CTC-1-U8C	-9.9121
367	tDR-1:31-Glu-CTC-1-U8G	-6.75631
368	tDR-1:31-Glu-TTC-1	-6.18286
369	tDR-1:31-Glu-TTC-1-D5G	-10.2748
370	tDR-1:31-Glu-TTC-1-U5C-G6U	-6.6335
371	tDR-1:31-Glu-TTC-2-M2	-2.03035
372	tDR-1:31-Glu-TTC-4	-2.07139
373	tDR-1:31-Glu-TTC-5	-8.28893
374	tDR-1:31-Glu-TTC-5-D5G	-7.10672
375	tDR-1:31-Gly-CCC-1-M2	-3.8283
376	tDR-1:31-Gly-CCC-1-M2-A14G	-6.8704
377	tDR-1:31-Gly-CCC-1-M2-A20G	-6.49175
378	tDR-1:31-Gly-CCC-1-M2-A22G	-7.36467
379	tDR-1:31-Gly-CCC-1-M2-A23G	-6.68024
380	tDR-1:31-Gly-CCC-1-M2-A3G	-6.83803
381	tDR-1:31-Gly-CCC-1-M2-C30A	-3.22596
382	tDR-1:31-Gly-CCC-1-M2-C30U	-3.67417
383	tDR-1:31-Gly-CCC-1-M2-D5G	-4.02747
384	tDR-1:31-Gly-CCC-1-M2-D5G-C29U	-7.17087
385	tDR-1:31-Gly-CCC-1-M2-G29A	-6.36054
386	tDR-1:31-Gly-CCC-1-M2-G6A	-7.05041
387	tDR-1:31-Gly-CCC-1-M2-G6U	-4.44657
388	tDR-1:31-Gly-CCC-1-M2-U11C	-6.94348
389	tDR-1:31-Gly-CCC-1-M2-U12C	-6.64983
390	tDR-1:31-Gly-CCC-1-M2-U19C	-6.22939
391	tDR-1:31-Gly-CCC-1-M2-U24C	-6.38858
392	tDR-1:31-Gly-CCC-1-M2-U25C	-7.04197
393	tDR-1:31-Gly-CCC-1-M2-U27C	-6.85305
394	tDR-1:31-Gly-CCC-1-M2-U4C	-6.87581
395	tDR-1:31-Gly-CCC-1-M4-U5C	-6.30113
396	tDR-1:31-Gly-CCC-2-M2	-2.25813
397	tDR-1:31-Gly-GCC-2-M2	-2.82408
398	tDR-1:31-Gly-GCC-2-M2-C30A	-8.19448
399	tDR-1:31-Gly-GCC-2-M2-C30U	-2.86357
400	tDR-1:31-Gly-GCC-2-M2-U12C	-6.38858
401	tDR-1:31-His-GTG-1	-2.53063
402	tDR-1:31-Lys-CTT-1	-5.27299
403	tDR-1:31-Pro-AGG-1-M4	-3.55452
404	tDR-1:31-Pro-AGG-1-M5-C30A	-7.52182
405	tDR-1:31-Pro-AGG-1-M5-C30U	-3.90557
406	tDR-1:31-Pro-TGG-2	-8.45561
407	tDR-1:31-Ser-GCT-1-M3	-6.2324
408	tDR-1:31-Val-AAC-1-M3	-4.95862
409	tDR-1:31-iMet-CAT-1	-7.61339
410	tDR-1:31-iMet-CAT-2	-7.45204
411	tDR-1:32-Ala-AGC-2-M2	-10.6999
412	tDR-1:32-Ala-CGC-3	-5.43308
413	tDR-1:32-Ala-CGC-3-C24A	-6.67945
414	tDR-1:32-Asn-GTT-1-M2	-6.43167
415	tDR-1:32-Asp-GTC-1	-2.42186
416	tDR-1:32-Asp-GTC-2-M2	2.80135
417	tDR-1:32-Glu-CTC-1	-5.11977
418	tDR-1:32-Glu-CTC-1-A14G	-9.66274
419	tDR-1:32-Glu-CTC-1-A21G	-9.58592
420	tDR-1:32-Glu-CTC-1-A21G-C32U	-6.30586
421	tDR-1:32-Glu-CTC-1-A24G	-9.99074
422	tDR-1:32-Glu-CTC-1-C12U	-8.37267
423	tDR-1:32-Glu-CTC-1-C27U	-10.023
424	tDR-1:32-Glu-CTC-1-C2U	-10.7957
425	tDR-1:32-Glu-CTC-1-C2U-D5G	-7.89162
426	tDR-1:32-Glu-CTC-1-C30A	-7.75244
427	tDR-1:32-Glu-CTC-1-C30G	-9.42773
428	tDR-1:32-Glu-CTC-1-C30U	-9.59428
429	tDR-1:32-Glu-CTC-1-C32U	-7.61513
430	tDR-1:32-Glu-CTC-1-C4U	-9.40752
431	tDR-1:32-Glu-CTC-1-D4UGG	-8.70366
432	tDR-1:32-Glu-CTC-1-D5G	-5.07546
433	tDR-1:32-Glu-CTC-1-D5G-C29G	-7.6922
434	tDR-1:32-Glu-CTC-1-D5G-C29U	-7.97087
435	tDR-1:32-Glu-CTC-1-D5G-G28A	-7.38588
436	tDR-1:32-Glu-CTC-1-D5G-G28U	-7.2939
437	tDR-1:32-Glu-CTC-1-D5G-G30C	-7.89812
438	tDR-1:32-Glu-CTC-1-D5G-G8A	-6.70552
439	tDR-1:32-Glu-CTC-1-D5G-G9A	-6.2531
440	tDR-1:32-Glu-CTC-1-D5G-U7C	-7.95098
441	tDR-1:32-Glu-CTC-1-D8G	-6.13555
442	tDR-1:32-Glu-CTC-1-G10A	-7.90449
443	tDR-1:32-Glu-CTC-1-G10U	-7.7077
444	tDR-1:32-Glu-CTC-1-G15A	-7.66013
445	tDR-1:32-Glu-CTC-1-G15U	-8.94756
446	tDR-1:32-Glu-CTC-1-G17A	-10.2753
447	tDR-1:32-Glu-CTC-1-G18A	-7.29802
448	tDR-1:32-Glu-CTC-1-G22A	-7.73371
449	tDR-1:32-Glu-CTC-1-G22U	-9.42307
450	tDR-1:32-Glu-CTC-1-G23A	-7.52105
451	tDR-1:32-Glu-CTC-1-G23U	-8.94567
452	tDR-1:32-Glu-CTC-1-G28C	-7.07349
453	tDR-1:32-Glu-CTC-1-G29A	-8.62867
454	tDR-1:32-Glu-CTC-1-G29U	-8.70589
455	tDR-1:32-Glu-CTC-1-G31C	-4.70754
456	tDR-1:32-Glu-CTC-1-G31C-C32U	-7.16243
457	tDR-1:32-Glu-CTC-1-G31U	-7.61725
458	tDR-1:32-Glu-CTC-1-G6A	-4.89418
459	tDR-1:32-Glu-CTC-1-G6U	-5.61428
460	tDR-1:32-Glu-CTC-1-G7A	-7.74928
461	tDR-1:32-Glu-CTC-1-G7U	-7.90621
462	tDR-1:32-Glu-CTC-1-G9A	-8.11932
463	tDR-1:32-Glu-CTC-1-G9U	-6.97491
464	tDR-1:32-Glu-CTC-1-M2-C3U	-10.1071
465	tDR-1:32-Glu-CTC-1-M2-C3U-D5G	-7.80321
466	tDR-1:32-Glu-CTC-1-M2-C3U-U5C-G6U	-8.19046
467	tDR-1:32-Glu-CTC-1-M2-D5G-G27A	-7.21826
468	tDR-1:32-Glu-CTC-1-M2-D5G-G30A	-8.26982
469	tDR-1:32-Glu-CTC-1-M2-G28A	-8.90079
470	tDR-1:32-Glu-CTC-1-M2-G28A-C32U	-6.04209
471	tDR-1:32-Glu-CTC-1-M3-G31A	-5.35568
472	tDR-1:32-Glu-CTC-1-U11C	-10.1969
473	tDR-1:32-Glu-CTC-1-U13A	-6.2411
474	tDR-1:32-Glu-CTC-1-U13C	-9.42039
475	tDR-1:32-Glu-CTC-1-U16A	-7.22989
476	tDR-1:32-Glu-CTC-1-U16C	-9.32196
477	tDR-1:32-Glu-CTC-1-U16G	-6.08791
478	tDR-1:32-Glu-CTC-1-U20C	-9.12848
479	tDR-1:32-Glu-CTC-1-U25C	-9.99661
480	tDR-1:32-Glu-CTC-1-U26C	-9.55086
481	tDR-1:32-Glu-CTC-1-U5A	-8.05743
482	tDR-1:32-Glu-CTC-1-U5C	-9.82624
483	tDR-1:32-Glu-CTC-1-U5C-D5G	-8.37096
484	tDR-1:32-Glu-CTC-1-U5C-D5GG	-7.65604
485	tDR-1:32-Glu-CTC-1-U5C-G6U	-5.44201
486	tDR-1:32-Glu-CTC-1-U8A	-7.53522
487	tDR-1:32-Glu-CTC-1-U8C	-9.73417
488	tDR-1:32-Glu-CTC-1-U8G	-6.3507
489	tDR-1:32-Glu-TTC-1	-5.96494
490	tDR-1:32-Glu-TTC-1-D5G	-6.52434
491	tDR-1:32-Glu-TTC-1-U5C-G6U	-7.02827
492	tDR-1:32-Glu-TTC-2-M2	-3.10304
493	tDR-1:32-Glu-TTC-4	-3.42414
494	tDR-1:32-Gly-CCC-1-M2	-4.55136
495	tDR-1:32-Gly-CCC-1-M2-A14G	-9.97104
496	tDR-1:32-Gly-CCC-1-M2-A14U	-6.19076
497	tDR-1:32-Gly-CCC-1-M2-A20G	-9.76476
498	tDR-1:32-Gly-CCC-1-M2-A20U	-7.28853
499	tDR-1:32-Gly-CCC-1-M2-A22G	-10.4181
500	tDR-1:32-Gly-CCC-1-M2-A22U	-6.95367
501	tDR-1:32-Gly-CCC-1-M2-A23G	-10.0062
502	tDR-1:32-Gly-CCC-1-M2-A3G	-4.41755
503	tDR-1:32-Gly-CCC-1-M2-C13U	-8.10156
504	tDR-1:32-Gly-CCC-1-M2-C26U	-7.17048
505	tDR-1:32-Gly-CCC-1-M2-C28U	-9.18447
506	tDR-1:32-Gly-CCC-1-M2-C2U	-9.81017
507	tDR-1:32-Gly-CCC-1-M2-C30A	-7.6901
508	tDR-1:32-Gly-CCC-1-M2-C30G	-8.23919
509	tDR-1:32-Gly-CCC-1-M2-C30U	-4.39371
510	tDR-1:32-Gly-CCC-1-M2-C31U	-6.90309
511	tDR-1:32-Gly-CCC-1-M2-D5G	-4.41071
512	tDR-1:32-Gly-CCC-1-M2-D8G	-6.19274
513	tDR-1:32-Gly-CCC-1-M2-G10A	-8.1007
514	tDR-1:32-Gly-CCC-1-M2-G10U	-7.75401
515	tDR-1:32-Gly-CCC-1-M2-G17A	-8.17622
516	tDR-1:32-Gly-CCC-1-M2-G17U	-7.71422
517	tDR-1:32-Gly-CCC-1-M2-G18A	-7.56669
518	tDR-1:32-Gly-CCC-1-M2-G18U	-6.50856
519	tDR-1:32-Gly-CCC-1-M2-G21A	-7.28622
520	tDR-1:32-Gly-CCC-1-M2-G21U	-7.61128
521	tDR-1:32-Gly-CCC-1-M2-G29A	-4.37034
522	tDR-1:32-Gly-CCC-1-M2-G29C	-7.94812
523	tDR-1:32-Gly-CCC-1-M2-G29U	-8.73964
524	tDR-1:32-Gly-CCC-1-M2-G6A	-5.71119
525	tDR-1:32-Gly-CCC-1-M2-G6U	-4.16498
526	tDR-1:32-Gly-CCC-1-M2-G7A	-7.83521
527	tDR-1:32-Gly-CCC-1-M2-G9A	-8.35588
528	tDR-1:32-Gly-CCC-1-M2-G9U	-6.92971
529	tDR-1:32-Gly-CCC-1-M2-U11C	-5.43777
530	tDR-1:32-Gly-CCC-1-M2-U12C	-9.99456
531	tDR-1:32-Gly-CCC-1-M2-U16A	-7.28956
532	tDR-1:32-Gly-CCC-1-M2-U16C	-9.4287
533	tDR-1:32-Gly-CCC-1-M2-U19C	-9.14917
534	tDR-1:32-Gly-CCC-1-M2-U24C	-9.63854
535	tDR-1:32-Gly-CCC-1-M2-U25C	-10.2493
536	tDR-1:32-Gly-CCC-1-M2-U27A	-6.76164
537	tDR-1:32-Gly-CCC-1-M2-U27C	-6.10743
538	tDR-1:32-Gly-CCC-1-M2-U4C	-9.56993
539	tDR-1:32-Gly-CCC-1-M2-U8A	-7.12925
540	tDR-1:32-Gly-CCC-1-M2-U8C	-9.3574
541	tDR-1:32-Gly-CCC-1-M4-G15U	-7.59024
542	tDR-1:32-Gly-CCC-1-M4-U5A	-8.15688
543	tDR-1:32-Gly-CCC-1-M4-U5C	-9.63533
544	tDR-1:32-Gly-CCC-2-M2	-4.12915
545	tDR-1:32-Gly-CCC-2-M2-D5G	-6.84213
546	tDR-1:32-Gly-GCC-2-M2	-3.52686
547	tDR-1:32-Gly-GCC-2-M2-A14G	-4.20013
548	tDR-1:32-Gly-GCC-2-M2-A20G	-8.21912
549	tDR-1:32-Gly-GCC-2-M2-A22G	-8.6613
550	tDR-1:32-Gly-GCC-2-M2-A23G	-8.08509
551	tDR-1:32-Gly-GCC-2-M2-A3G	-4.30337
552	tDR-1:32-Gly-GCC-2-M2-C13U	-7.14667
553	tDR-1:32-Gly-GCC-2-M2-C26U	-6.0727
554	tDR-1:32-Gly-GCC-2-M2-C28U	-7.78221
555	tDR-1:32-Gly-GCC-2-M2-C2U	-8.1893
556	tDR-1:32-Gly-GCC-2-M2-C30G	-6.59592
557	tDR-1:32-Gly-GCC-2-M2-C30U	-3.54187
558	tDR-1:32-Gly-GCC-2-M2-D4G	-8.46064
559	tDR-1:32-Gly-GCC-2-M2-D4GG	-8.88362
560	tDR-1:32-Gly-GCC-2-M2-G10A	-6.51806
561	tDR-1:32-Gly-GCC-2-M2-G10U	-7.51287
562	tDR-1:32-Gly-GCC-2-M2-G21U	-7.3491
563	tDR-1:32-Gly-GCC-2-M2-G29A	-7.56087
564	tDR-1:32-Gly-GCC-2-M2-G6A	-4.47959
565	tDR-1:32-Gly-GCC-2-M2-G6U	-7.27765
566	tDR-1:32-Gly-GCC-2-M2-G7U	-6.79579
567	tDR-1:32-Gly-GCC-2-M2-G9A	-6.25253
568	tDR-1:32-Gly-GCC-2-M2-U11C	-8.3764
569	tDR-1:32-Gly-GCC-2-M2-U12C	-9.03184
570	tDR-1:32-Gly-GCC-2-M2-U16C	-7.83593
571	tDR-1:32-Gly-GCC-2-M2-U19C	-7.63269
572	tDR-1:32-Gly-GCC-2-M2-U24C	-7.88259
573	tDR-1:32-Gly-GCC-2-M2-U25C	-8.60358
574	tDR-1:32-Gly-GCC-2-M2-U27C	-8.56542
575	tDR-1:32-Gly-GCC-2-M2-U4C	-7.52747
576	tDR-1:32-Gly-GCC-2-M2-U8C	-7.67497
577	tDR-1:32-His-GTG-1	-3.75079
578	tDR-1:32-Leu-AAG-1-M3	-6.82993
579	tDR-1:32-Lys-CTT-1	-6.06489
580	tDR-1:32-Lys-CTT-1-A14G	-6.46586
581	tDR-1:32-Lys-CTT-1-A23G	-7.14667
582	tDR-1:32-Lys-CTT-1-A26G	-6.90722
583	tDR-1:32-Lys-CTT-1-A31G	-7.90544
584	tDR-1:32-Lys-CTT-1-A9G	-6.19188
585	tDR-1:32-Lys-CTT-1-C2U	-6.72944
586	tDR-1:32-Lys-CTT-1-C3U	-6.67626
587	tDR-1:32-Lys-CTT-1-C4U	-6.66793
588	tDR-1:32-Lys-CTT-1-G10A	-8.58787
589	tDR-1:32-Lys-CTT-1-G10U	-8.64682
590	tDR-1:32-Lys-CTT-1-G18U	-6.41341
591	tDR-1:32-Lys-CTT-1-G6A	-9.18218
592	tDR-1:32-Lys-CTT-1-U12C	-6.8711
593	tDR-1:32-Lys-CTT-2	-7.24512
594	tDR-1:32-Lys-TTT-1	-9.42896
595	tDR-1:32-Pro-AGG-1-M4	-5.26897
596	tDR-1:32-Pro-AGG-1-M4-A14G	-7.97869
597	tDR-1:32-Pro-AGG-1-M4-A20G	-7.81421
598	tDR-1:32-Pro-AGG-1-M4-A23G	-8.55516
599	tDR-1:32-Pro-AGG-1-M4-C12U	-6.38141
600	tDR-1:32-Pro-AGG-1-M4-C28U	-6.9794
601	tDR-1:32-Pro-AGG-1-M4-C3U	-7.21948
602	tDR-1:32-Pro-AGG-1-M4-C5U	-7.35671
603	tDR-1:32-Pro-AGG-1-M4-G16A	-6.2907
604	tDR-1:32-Pro-AGG-1-M4-G17U	-6.28885
605	tDR-1:32-Pro-AGG-1-M4-G22U	-7.84607
606	tDR-1:32-Pro-AGG-1-M4-G29A	-7.32412
607	tDR-1:32-Pro-AGG-1-M4-G29U	-6.95499
608	tDR-1:32-Pro-AGG-1-M4-G2A	-6.96095
609	tDR-1:32-Pro-AGG-1-M4-G2U	-9.28396
610	tDR-1:32-Pro-AGG-1-M4-G6A	-9.63196
611	tDR-1:32-Pro-AGG-1-M4-G6C	-6.1868
612	tDR-1:32-Pro-AGG-1-M4-G6U	-7.26761
613	tDR-1:32-Pro-AGG-1-M4-G9A	-6.61682
614	tDR-1:32-Pro-AGG-1-M4-U11C	-8.20191
615	tDR-1:32-Pro-AGG-1-M4-U13C	-7.31817
616	tDR-1:32-Pro-AGG-1-M4-U19C	-7.26751
617	tDR-1:32-Pro-AGG-1-M4-U21C	-8.34282
618	tDR-1:32-Pro-AGG-1-M4-U24C	-7.90534
619	tDR-1:32-Pro-AGG-1-M4-U25C	-8.44055
620	tDR-1:32-Pro-AGG-1-M4-U27C	-8.23818
621	tDR-1:32-Pro-AGG-1-M4-U4C	-8.11131
622	tDR-1:32-Pro-AGG-1-M4-U7C	-8.10458
623	tDR-1:32-Pro-AGG-1-M4-U8C	-7.5567
624	tDR-1:32-Pro-AGG-1-M5-C30U	-7.55213
625	tDR-1:32-Pro-TGG-2	-4.31551
626	tDR-1:32-Ser-AGA-1-M6	-4.10613
627	tDR-1:32-Ser-CGA-1-M2	-9.19017
628	tDR-1:32-Ser-GCT-1-M3	-5.41642
629	tDR-1:32-Ser-GCT-1-M3-A14G	-6.39418
630	tDR-1:32-Ser-GCT-1-M3-A22G	-6.52708
631	tDR-1:32-Ser-GCT-1-M3-A27G	-6.74826
632	tDR-1:32-Ser-GCT-1-M3-A2G	-7.29197
633	tDR-1:32-Ser-GCT-1-M3-A31G	-8.11176
634	tDR-1:32-Ser-GCT-1-M3-A5G	-6.8772
635	tDR-1:32-Ser-GCT-1-M3-C12U	-6.52564
636	tDR-1:32-Ser-GCT-1-M3-G10A	-7.15808
637	tDR-1:32-Ser-GCT-1-M3-G24U	-8.79436
638	tDR-1:32-Ser-GCT-1-M3-G26A	-7.4871
639	tDR-1:32-Ser-GCT-1-M3-G6A	-8.12571
640	tDR-1:32-Ser-GCT-1-M4-C25U	-6.0377
641	tDR-1:32-Thr-TGT-2	-6.83534
642	tDR-1:32-Val-AAC-1-M3	-5.6046
643	tDR-1:32-Val-AAC-1-M3-A24G	-6.65675
644	tDR-1:32-Val-AAC-1-M3-C25U	-6.38066
645	tDR-1:32-Val-AAC-1-M3-G10U	-6.34157
646	tDR-1:32-Val-AAC-1-M3-G7A	-6.51371
647	tDR-1:32-Val-AAC-1-M3-U20C	-6.08459
648	tDR-1:32-Val-AAC-1-M3-U22C	-6.93815
649	tDR-1:32-Val-AAC-1-M3-U28C	-6.37794
650	tDR-1:32-Val-AAC-1-M3-U4C	-6.30974
651	tDR-1:32-Val-AAC-2	-9.14396
652	tDR-1:32-Val-AAC-2-M2-U27C	-6.23216
653	tDR-1:32-Val-CAC-3	-11.5379
654	tDR-1:32-iMet-CAT-1	-5.414
655	tDR-1:32-iMet-CAT-1-C3U	-6.5332
656	tDR-1:32-iMet-CAT-1-G10A	-6.56881
657	tDR-1:32-iMet-CAT-1-G10U	-6.58605
658	tDR-1:32-iMet-CAT-1-G2U	-7.19176
659	tDR-1:32-iMet-CAT-2	-5.95967
660	tDR-1:32-iMet-CAT-2-G10A	-6.96604
661	tDR-1:32-iMet-CAT-2-G2U	-6.97452
662	tDR-1:33-Ala-AGC-1-M7-D22GC-A25G-U26C	-7.47283
663	tDR-1:33-Ala-AGC-2-M2	-4.29564
664	tDR-1:33-Ala-AGC-2-M2-C24A	-6.66873
665	tDR-1:33-Ala-AGC-2-M2-G10A	-6.44474
666	tDR-1:33-Ala-AGC-4-M2	-3.48453
667	tDR-1:33-Ala-AGC-5-M2	-7.67632
668	tDR-1:33-Ala-CGC-3	-2.3553
669	tDR-1:33-Ala-CGC-3-C24A	-6.69464
670	tDR-1:33-Arg-CCG-1-M2	-7.87652
671	tDR-1:33-Arg-CCG-3	-5.1999
672	tDR-1:33-Arg-TCG-2	-4.83669
673	tDR-1:33-Arg-TCG-3-M2	-3.99647
674	tDR-1:33-Asn-GTT-1-M2	3.70419
675	tDR-1:33-Asp-GTC-1	1.12764
676	tDR-1:33-Asp-GTC-2-M2	4.62276
677	tDR-1:33-Cys-GCA-1-M3	-2.40108
678	tDR-1:33-Cys-GCA-1-M3-G10U	-7.19961
679	tDR-1:33-Cys-GCA-4-M4	-3.22643
680	tDR-1:33-Glu-CTC-1	-2.9769
681	tDR-1:33-Glu-CTC-1-A14G	-3.22443
682	tDR-1:33-Glu-CTC-1-A14U	-6.92088
683	tDR-1:33-Glu-CTC-1-A21G	-3.29173
684	tDR-1:33-Glu-CTC-1-A21G-U33C	-7.02185
685	tDR-1:33-Glu-CTC-1-A21U	-6.52181
686	tDR-1:33-Glu-CTC-1-A24G	-2.98639
687	tDR-1:33-Glu-CTC-1-A24U	-5.95811
688	tDR-1:33-Glu-CTC-1-C12U	-8.93221
689	tDR-1:33-Glu-CTC-1-C27U	-3.38868
690	tDR-1:33-Glu-CTC-1-C2G	-6.61849
691	tDR-1:33-Glu-CTC-1-C2U	-3.33052
692	tDR-1:33-Glu-CTC-1-C2U-D5G	-3.97021
693	tDR-1:33-Glu-CTC-1-C30A	-6.53456
694	tDR-1:33-Glu-CTC-1-C30G	-6.91729
695	tDR-1:33-Glu-CTC-1-C30U	-2.97323
696	tDR-1:33-Glu-CTC-1-C32A	-3.42481
697	tDR-1:33-Glu-CTC-1-C32G	-8.63766
698	tDR-1:33-Glu-CTC-1-C32U	-2.25639
699	tDR-1:33-Glu-CTC-1-C4U	-2.88372
700	tDR-1:33-Glu-CTC-1-D4UGG	-2.21614
701	tDR-1:33-Glu-CTC-1-D5G	-2.92704
702	tDR-1:33-Glu-CTC-1-D5G-C11U	-7.34288
703	tDR-1:33-Glu-CTC-1-D5G-C31A	-6.393
704	tDR-1:33-Glu-CTC-1-D5G-G28A	-7.13204
705	tDR-1:33-Glu-CTC-1-D5G-G28U	-6.52652
706	tDR-1:33-Glu-CTC-1-D5G-G30U	-6.54409
707	tDR-1:33-Glu-CTC-1-D5G-G6A	-6.72355
708	tDR-1:33-Glu-CTC-1-D5G-G8A	-7.21547
709	tDR-1:33-Glu-CTC-1-D5G-G9A	-6.60459
710	tDR-1:33-Glu-CTC-1-D5G-U10C	-2.79208
711	tDR-1:33-Glu-CTC-1-D5G-U12C	-3.18479
712	tDR-1:33-Glu-CTC-1-D5G-U7C	-4.1963
713	tDR-1:33-Glu-CTC-1-D8G	-6.19738
714	tDR-1:33-Glu-CTC-1-G10A	-3.21274
715	tDR-1:33-Glu-CTC-1-G10U	-3.56815
716	tDR-1:33-Glu-CTC-1-G15A	-3.66589
717	tDR-1:33-Glu-CTC-1-G15U	-3.86798
718	tDR-1:33-Glu-CTC-1-G17A	-2.91037
719	tDR-1:33-Glu-CTC-1-G17U	-6.59928
720	tDR-1:33-Glu-CTC-1-G18A	-8.0081
721	tDR-1:33-Glu-CTC-1-G22A	-8.57975
722	tDR-1:33-Glu-CTC-1-G22U	-4.01196
723	tDR-1:33-Glu-CTC-1-G23A	-8.1835
724	tDR-1:33-Glu-CTC-1-G23U	-7.24685
725	tDR-1:33-Glu-CTC-1-G28U	-3.78305
726	tDR-1:33-Glu-CTC-1-G29A	-3.87952
727	tDR-1:33-Glu-CTC-1-G29U	-3.61862
728	tDR-1:33-Glu-CTC-1-G31C	-7.30158
729	tDR-1:33-Glu-CTC-1-G31C-U33C	-6.676
730	tDR-1:33-Glu-CTC-1-G31U	-3.74917
731	tDR-1:33-Glu-CTC-1-G6A	-2.57945
732	tDR-1:33-Glu-CTC-1-G6C	-6.3809
733	tDR-1:33-Glu-CTC-1-G6U	-2.97753
734	tDR-1:33-Glu-CTC-1-G7A	-3.49436
735	tDR-1:33-Glu-CTC-1-G7U	-8.72473
736	tDR-1:33-Glu-CTC-1-G9A	-3.24024
737	tDR-1:33-Glu-CTC-1-G9U	-6.98423
738	tDR-1:33-Glu-CTC-1-M2-C3U	-3.29477
739	tDR-1:33-Glu-CTC-1-M2-C3U-D5G	-4.14976
740	tDR-1:33-Glu-CTC-1-M2-C3U-U5C-G6U	-3.70946
741	tDR-1:33-Glu-CTC-1-M2-D5G-G27A	-3.47643
742	tDR-1:33-Glu-CTC-1-M2-D5G-G30A	-8.09375
743	tDR-1:33-Glu-CTC-1-M2-G28A	-2.78004
744	tDR-1:33-Glu-CTC-1-M2-G28A-U33C	-6.22251
745	tDR-1:33-Glu-CTC-1-M2-U19A	-6.89548
746	tDR-1:33-Glu-CTC-1-M3-G31A	-2.83531
747	tDR-1:33-Glu-CTC-1-U11A	-6.93157
748	tDR-1:33-Glu-CTC-1-U11C	-3.14076
749	tDR-1:33-Glu-CTC-1-U11C-U33C	-7.47863
750	tDR-1:33-Glu-CTC-1-U13A	-7.1719
751	tDR-1:33-Glu-CTC-1-U13C	-2.99374
752	tDR-1:33-Glu-CTC-1-U16A	-7.57404
753	tDR-1:33-Glu-CTC-1-U16C	-2.92087
754	tDR-1:33-Glu-CTC-1-U16G	-6.67157
755	tDR-1:33-Glu-CTC-1-U20A	-6.75916
756	tDR-1:33-Glu-CTC-1-U20C	-2.75326
757	tDR-1:33-Glu-CTC-1-U25C	-3.48693
758	tDR-1:33-Glu-CTC-1-U26A	-6.95163
759	tDR-1:33-Glu-CTC-1-U26C	-3.29663
760	tDR-1:33-Glu-CTC-1-U33C	-3.83158
761	tDR-1:33-Glu-CTC-1-U5A	-3.20649
762	tDR-1:33-Glu-CTC-1-U5A-D5G	-6.7496
763	tDR-1:33-Glu-CTC-1-U5C	-3.12794
764	tDR-1:33-Glu-CTC-1-U5C-D5G	-3.19262
765	tDR-1:33-Glu-CTC-1-U5C-D5GG	-8.43666
766	tDR-1:33-Glu-CTC-1-U5C-G6U	-2.97027
767	tDR-1:33-Glu-CTC-1-U5G	-6.7831
768	tDR-1:33-Glu-CTC-1-U8A	-7.75042
769	tDR-1:33-Glu-CTC-1-U8C	-3.03282
770	tDR-1:33-Glu-CTC-1-U8G	-6.89965
771	tDR-1:33-Glu-TTC-1	-3.77679
772	tDR-1:33-Glu-TTC-1-D5G	-4.17087
773	tDR-1:33-Glu-TTC-1-U5C-G6U	-7.53022
774	tDR-1:33-Glu-TTC-2-M2	-3.46579
775	tDR-1:33-Glu-TTC-2-M2-U32A	6.56248
776	tDR-1:33-Glu-TTC-4	-3.54436
777	tDR-1:33-Gly-CCC-1-M2	1.17247
778	tDR-1:33-Gly-CCC-1-M2-A22G	1.43743
779	tDR-1:33-Gly-CCC-1-M2-C31A	6.5294
780	tDR-1:33-Gly-CCC-1-M2-D5G	1.35191
781	tDR-1:33-Gly-CCC-1-M2-G6U	1.78162
782	tDR-1:33-Gly-CCC-1-M2-U24C	1.62593
783	tDR-1:33-Gly-CCC-1-M4-U5A	6.42765
784	tDR-1:33-Gly-CCC-2-M2	-2.27208
785	tDR-1:33-Gly-GCC-2-M2	1.55537
786	tDR-1:33-Gly-GCC-2-M2-C2U	7.13526
787	tDR-1:33-Gly-GCC-2-M2-D4GG	7.0579
788	tDR-1:33-Gly-GCC-2-M2-G6A	3.4386
789	tDR-1:33-Gly-GCC-2-M2-U4C	6.31389
790	tDR-1:33-His-GTG-1	-1.17655
791	tDR-1:33-Leu-AAG-1-M3	-3.37183
792	tDR-1:33-Leu-AAG-1-M3-C12U	-7.19402
793	tDR-1:33-Leu-AAG-1-M3-C26U	-6.1484
794	tDR-1:33-Leu-AAG-1-M3-G10A	-3.4714
795	tDR-1:33-Leu-AAG-1-M3-G27A	-7.10777
796	tDR-1:33-Leu-AAG-1-M3-G2U	-6.71728
797	tDR-1:33-Leu-AAG-1-M3-G5U	-6.42926
798	tDR-1:33-Leu-CAG-1-M3	-8.31567
799	tDR-1:33-Leu-TAG-2	-3.31354
800	tDR-1:33-Lys-CTT-1	-3.99344
801	tDR-1:33-Lys-CTT-1-A23G	-6.34134
802	tDR-1:33-Lys-CTT-1-A31G	-6.4367
803	tDR-1:33-Lys-CTT-1-A9G	-6.31156
804	tDR-1:33-Lys-CTT-1-C17U	-6.61388
805	tDR-1:33-Lys-CTT-1-C2U	-7.08368
806	tDR-1:33-Lys-CTT-1-C3U	-4.71628
807	tDR-1:33-Lys-CTT-1-C4U	-6.8273
808	tDR-1:33-Lys-CTT-1-G10A	-8.30333
809	tDR-1:33-Lys-CTT-1-G10U	-7.13002
810	tDR-1:33-Lys-CTT-1-G18U	-7.39751
811	tDR-1:33-Lys-CTT-1-G19U	-6.82203
812	tDR-1:33-Lys-CTT-1-G6A	-9.01795
813	tDR-1:33-Lys-CTT-1-U12C	-6.42211
814	tDR-1:33-Lys-CTT-1-U27C	-6.08791
815	tDR-1:33-Lys-CTT-2	-7.88901
816	tDR-1:33-Lys-TTT-1	-4.07702
817	tDR-1:33-Phe-GAA-1-M3	-4.58284
818	tDR-1:33-Phe-GAA-1-M3-G10A	-6.72141
819	tDR-1:33-Phe-GAA-1-M3-G22U	-7.08261
820	tDR-1:33-Phe-GAA-2	-7.26656
821	tDR-1:33-Pro-AGG-1-M4	-5.85074
822	tDR-1:33-Pro-AGG-1-M4-A14C	-6.27076
823	tDR-1:33-Pro-AGG-1-M4-A14G	-6.03982
824	tDR-1:33-Pro-AGG-1-M4-A14U	-7.83977
825	tDR-1:33-Pro-AGG-1-M4-A20G	-6.87741
826	tDR-1:33-Pro-AGG-1-M4-A20U	-7.28025
827	tDR-1:33-Pro-AGG-1-M4-A23C	-6.50586
828	tDR-1:33-Pro-AGG-1-M4-A23G	-6.27324
829	tDR-1:33-Pro-AGG-1-M4-A23U	-8.21251
830	tDR-1:33-Pro-AGG-1-M4-C12U	-9.73887
831	tDR-1:33-Pro-AGG-1-M4-C26A	-6.44495
832	tDR-1:33-Pro-AGG-1-M4-C26U	-9.29441
833	tDR-1:33-Pro-AGG-1-M4-C28A	-6.40891
834	tDR-1:33-Pro-AGG-1-M4-C28G	-6.65694
835	tDR-1:33-Pro-AGG-1-M4-C28U	-10.2278
836	tDR-1:33-Pro-AGG-1-M4-C3A	-6.22227
837	tDR-1:33-Pro-AGG-1-M4-C3U	-10.9951
838	tDR-1:33-Pro-AGG-1-M4-C5A	-7.52958
839	tDR-1:33-Pro-AGG-1-M4-C5G-D5G	-8.25154
840	tDR-1:33-Pro-AGG-1-M4-C5U	-6.92372
841	tDR-1:33-Pro-AGG-1-M4-C5U-D5GU	-9.07904
842	tDR-1:33-Pro-AGG-1-M4-D23U	-7.07101
843	tDR-1:33-Pro-AGG-1-M4-D24UC	-7.06826
844	tDR-1:33-Pro-AGG-1-M4-D26U	-7.17514
845	tDR-1:33-Pro-AGG-1-M4-D6U	-6.32373
846	tDR-1:33-Pro-AGG-1-M4-G10A	-9.14311
847	tDR-1:33-Pro-AGG-1-M4-G10U	-8.68913
848	tDR-1:33-Pro-AGG-1-M4-G15A	-9.61758
849	tDR-1:33-Pro-AGG-1-M4-G15U	-9.56887
850	tDR-1:33-Pro-AGG-1-M4-G16A	-9.57405
851	tDR-1:33-Pro-AGG-1-M4-G16U	-8.47967
852	tDR-1:33-Pro-AGG-1-M4-G17A	-9.80256
853	tDR-1:33-Pro-AGG-1-M4-G17U	-10.1223
854	tDR-1:33-Pro-AGG-1-M4-G18A	-9.22293
855	tDR-1:33-Pro-AGG-1-M4-G18U	-9.1802
856	tDR-1:33-Pro-AGG-1-M4-G22A	-9.14521
857	tDR-1:33-Pro-AGG-1-M4-G22U	-10.8774
858	tDR-1:33-Pro-AGG-1-M4-G29A	-10.0838
859	tDR-1:33-Pro-AGG-1-M4-G29C	-7.80185
860	tDR-1:33-Pro-AGG-1-M4-G29U	-8.4589
861	tDR-1:33-Pro-AGG-1-M4-G2A	-10.4831
862	tDR-1:33-Pro-AGG-1-M4-G2C	-7.19387
863	tDR-1:33-Pro-AGG-1-M4-G2U	-6.10175
864	tDR-1:33-Pro-AGG-1-M4-G6A	-5.8486
865	tDR-1:33-Pro-AGG-1-M4-G6C	-9.77371
866	tDR-1:33-Pro-AGG-1-M4-G6U	-6.23478
867	tDR-1:33-Pro-AGG-1-M4-G9A	-9.68127
868	tDR-1:33-Pro-AGG-1-M4-G9U	-9.15715
869	tDR-1:33-Pro-AGG-1-M4-U11A	-7.32616
870	tDR-1:33-Pro-AGG-1-M4-U11C	-6.70362
871	tDR-1:33-Pro-AGG-1-M4-U11G	-6.93575
872	tDR-1:33-Pro-AGG-1-M4-U13A	-6.67883
873	tDR-1:33-Pro-AGG-1-M4-U13C	-10.5773
874	tDR-1:33-Pro-AGG-1-M4-U19A	-7.46671
875	tDR-1:33-Pro-AGG-1-M4-U19C	-10.6327
876	tDR-1:33-Pro-AGG-1-M4-U21A	-8.66354
877	tDR-1:33-Pro-AGG-1-M4-U21C	-6.09864
878	tDR-1:33-Pro-AGG-1-M4-U21G	-7.04787
879	tDR-1:33-Pro-AGG-1-M4-U24A	-6.91849
880	tDR-1:33-Pro-AGG-1-M4-U24C	-6.77445
881	tDR-1:33-Pro-AGG-1-M4-U24G	-6.30769
882	tDR-1:33-Pro-AGG-1-M4-U25A	-8.78392
883	tDR-1:33-Pro-AGG-1-M4-U25C	-6.47366
884	tDR-1:33-Pro-AGG-1-M4-U27A	-9.01741
885	tDR-1:33-Pro-AGG-1-M4-U27C	-6.41358
886	tDR-1:33-Pro-AGG-1-M4-U31A	-9.1522
887	tDR-1:33-Pro-AGG-1-M4-U31C	-5.59939
888	tDR-1:33-Pro-AGG-1-M4-U31G	-5.22768
889	tDR-1:33-Pro-AGG-1-M4-U32C	-7.47344
890	tDR-1:33-Pro-AGG-1-M4-U4A	-8.31774
891	tDR-1:33-Pro-AGG-1-M4-U4C	-6.97209
892	tDR-1:33-Pro-AGG-1-M4-U4G	-6.49265
893	tDR-1:33-Pro-AGG-1-M4-U7A	-7.64107
894	tDR-1:33-Pro-AGG-1-M4-U7C	-7.07954
895	tDR-1:33-Pro-AGG-1-M4-U7G	-6.95969
896	tDR-1:33-Pro-AGG-1-M4-U8A	-7.99764
897	tDR-1:33-Pro-AGG-1-M4-U8C	-11.1888
898	tDR-1:33-Pro-AGG-1-M4-U8G	-7.10868
899	tDR-1:33-Pro-AGG-1-M5-C30A	-7.22193
900	tDR-1:33-Pro-AGG-1-M5-C30U	-10.0376
901	tDR-1:33-Pro-TGG-2	-4.19896
902	tDR-1:33-Ser-AGA-1-M6	-3.9303
903	tDR-1:33-Ser-AGA-1-M6-C25U	-6.4593
904	tDR-1:33-Ser-AGA-1-M6-G24U	-7.5198
905	tDR-1:33-Ser-CGA-1-M2	-5.85634
906	tDR-1:33-Ser-GCT-1-M3	-2.15418
907	tDR-1:33-Ser-GCT-1-M3-A27G	-2.68334
908	tDR-1:33-Ser-GCT-1-M3-A2U	-6.30403
909	tDR-1:33-Ser-GCT-1-M3-A31G	-2.76831
910	tDR-1:33-Ser-GCT-1-M3-A5G	-2.51617
911	tDR-1:33-Ser-GCT-1-M3-A5U	-6.32294
912	tDR-1:33-Ser-GCT-1-M3-C11U	-7.78293
913	tDR-1:33-Ser-GCT-1-M3-G10A	-2.6356
914	tDR-1:33-Ser-GCT-1-M3-G13A	-6.5332
915	tDR-1:33-Ser-GCT-1-M3-G24U	-3.04459
916	tDR-1:33-Ser-GCT-1-M3-G26A	-1.89136
917	tDR-1:33-Ser-GCT-1-M3-G29A	-6.45508
918	tDR-1:33-Ser-GCT-1-M3-G6A	-1.8264
919	tDR-1:33-Ser-GCT-1-M3-G9A	-6.51845
920	tDR-1:33-Ser-GCT-1-M3-U20C	-7.12084
921	tDR-1:33-Ser-GCT-1-M3-U28C	-3.32052
922	tDR-1:33-Ser-GCT-1-M3-U8C	-3.63268
923	tDR-1:33-Ser-GCT-1-M4-G4A	-6.87458
924	tDR-1:33-Ser-GCT-4	-1.46892
925	tDR-1:33-Trp-CCA-1-M2	-5.48357
926	tDR-1:33-Trp-CCA-1-M2-G10A	-6.49285
927	tDR-1:33-Trp-CCA-2-M2	-5.52546
928	tDR-1:33-Trp-CCA-2-M2-G10A	-6.81786
929	tDR-1:33-Trp-CCA-4	-8.3409
930	tDR-1:33-Val-AAC-1-M3	-3.98169
931	tDR-1:33-Val-AAC-1-M3-C25U	-7.11479
932	tDR-1:33-Val-AAC-2	-4.51512
933	tDR-1:33-Val-CAC-3	-5.87464
934	tDR-1:34-Arg-CCG-1-M2	-7.16458
935	tDR-1:34-Arg-CCG-3	-6.36054
936	tDR-1:34-Arg-TCG-2	-4.1549
937	tDR-1:34-Arg-TCG-3-M2	-3.49585
938	tDR-1:34-Asp-GTC-1	-4.07838
939	tDR-1:34-Glu-CTC-1	-1.22402
940	tDR-1:34-Glu-CTC-1-C30U	-6.44827
941	tDR-1:34-Glu-CTC-1-D5G	-1.19267
942	tDR-1:34-Glu-CTC-1-G22U	-6.28083
943	tDR-1:34-Glu-CTC-1-U5C-G6U	-1.34132
944	tDR-1:34-Glu-CTC-1-U8C	-6.74446
945	tDR-1:34-Glu-TTC-1	-3.31569
946	tDR-1:34-Glu-TTC-1-D5G	-4.13764
947	tDR-1:34-Glu-TTC-1-U5C-G6U	-6.38427
948	tDR-1:34-Glu-TTC-2-M2	-3.97302
949	tDR-1:34-Glu-TTC-4	-4.21066
950	tDR-1:34-Gly-CCC-1-M2-C33A	8.02065
951	tDR-1:34-Gly-GCC-1	6.08247
952	tDR-1:34-Gly-GCC-1-D5G	7.36754
953	tDR-1:34-Gly-GCC-1-G6U	6.17024
954	tDR-1:34-Gly-GCC-2-M2	10.7095
955	tDR-1:34-His-GTG-1	-3.93091
956	tDR-1:34-His-GTG-1-G17A	-6.53633
957	tDR-1:34-Leu-AAG-1-M3-A35G	7.09337
958	tDR-1:34-Pro-AGG-1-M2	-3.8424
959	tDR-1:34-Pro-AGG-1-M4-A33G	-0.886379
960	tDR-1:34-Pro-CGG-1	-2.9567
961	tDR-1:34-Pro-CGG-1-A14G	-2.97316
962	tDR-1:34-Pro-CGG-1-A20G	-4.06201
963	tDR-1:34-Pro-CGG-1-A23G	-3.08513
964	tDR-1:34-Pro-CGG-1-C12U	-6.87619
965	tDR-1:34-Pro-CGG-1-C26U	-7.12395
966	tDR-1:34-Pro-CGG-1-C28U	-3.96414
967	tDR-1:34-Pro-CGG-1-C30U	-7.39994
968	tDR-1:34-Pro-CGG-1-C3U	-3.7728
969	tDR-1:34-Pro-CGG-1-C5U	-2.50164
970	tDR-1:34-Pro-CGG-1-C5U-D5GU	-6.8772
971	tDR-1:34-Pro-CGG-1-G10A	-6.36899
972	tDR-1:34-Pro-CGG-1-G15A	-6.99186
973	tDR-1:34-Pro-CGG-1-G16A	-6.92274
974	tDR-1:34-Pro-CGG-1-G17A	-7.33078
975	tDR-1:34-Pro-CGG-1-G18A	-6.73174
976	tDR-1:34-Pro-CGG-1-G22U	-3.3962
977	tDR-1:34-Pro-CGG-1-G29A	-7.55618
978	tDR-1:34-Pro-CGG-1-G29U	-7.38627
979	tDR-1:34-Pro-CGG-1-G2A	-7.97033
980	tDR-1:34-Pro-CGG-1-G2U	-2.57117
981	tDR-1:34-Pro-CGG-1-G6A	-2.78282
982	tDR-1:34-Pro-CGG-1-G6C	-3.36204
983	tDR-1:34-Pro-CGG-1-G6U	-3.02537
984	tDR-1:34-Pro-CGG-1-G9A	-7.24201
985	tDR-1:34-Pro-CGG-1-M2-C30G	-3.26695
986	tDR-1:34-Pro-CGG-1-U11C	-2.78585
987	tDR-1:34-Pro-CGG-1-U13C	-7.97761
988	tDR-1:34-Pro-CGG-1-U19C	-4.01144
989	tDR-1:34-Pro-CGG-1-U21A	-6.00536
990	tDR-1:34-Pro-CGG-1-U21C	-3.44901
991	tDR-1:34-Pro-CGG-1-U24C	-3.08054
992	tDR-1:34-Pro-CGG-1-U25C	-4.05821
993	tDR-1:34-Pro-CGG-1-U27A	-6.60673
994	tDR-1:34-Pro-CGG-1-U27C	-3.7716
995	tDR-1:34-Pro-CGG-1-U31C	-2.97855
996	tDR-1:34-Pro-CGG-1-U31G	-6.21333
997	tDR-1:34-Pro-CGG-1-U32C	-1.83034
998	tDR-1:34-Pro-CGG-1-U32G	-7.94918
999	tDR-1:34-Pro-CGG-1-U4C	-3.66017
1000	tDR-1:34-Pro-CGG-1-U7C	-3.23385
1001	tDR-1:34-Pro-CGG-1-U8C	-4.03064
1002	tDR-1:34-Pro-TGG-1	-5.18012
1003	tDR-1:34-Pro-TGG-1-A14G	-5.46497
1004	tDR-1:34-Pro-TGG-1-A14U	-7.19806
1005	tDR-1:34-Pro-TGG-1-A20G	-10.1856
1006	tDR-1:34-Pro-TGG-1-A20U	-6.51688
1007	tDR-1:34-Pro-TGG-1-A23G	-5.32219
1008	tDR-1:34-Pro-TGG-1-A23U	-7.00087
1009	tDR-1:34-Pro-TGG-1-C12U	-8.27818
1010	tDR-1:34-Pro-TGG-1-C26A	-6.12703
1011	tDR-1:34-Pro-TGG-1-C26U	-8.48505
1012	tDR-1:34-Pro-TGG-1-C28A	-6.63186
1013	tDR-1:34-Pro-TGG-1-C28G	-6.64776
1014	tDR-1:34-Pro-TGG-1-C28U	-9.55828
1015	tDR-1:34-Pro-TGG-1-C3U	-9.62598
1016	tDR-1:34-Pro-TGG-1-C5A	-6.75078
1017	tDR-1:34-Pro-TGG-1-C5G-D5G	-6.72491
1018	tDR-1:34-Pro-TGG-1-C5U	-9.92802
1019	tDR-1:34-Pro-TGG-1-C5U-D5GU	-8.30784
1020	tDR-1:34-Pro-TGG-1-D23U	-6.77239
1021	tDR-1:34-Pro-TGG-1-D24UC	-6.63534
1022	tDR-1:34-Pro-TGG-1-D26U	-6.53164
1023	tDR-1:34-Pro-TGG-1-G10A	-8.45353
1024	tDR-1:34-Pro-TGG-1-G10U	-6.55945
1025	tDR-1:34-Pro-TGG-1-G15A	-8.35017
1026	tDR-1:34-Pro-TGG-1-G15U	-7.90584
1027	tDR-1:34-Pro-TGG-1-G16A	-8.72285
1028	tDR-1:34-Pro-TGG-1-G16U	-6.93626
1029	tDR-1:34-Pro-TGG-1-G17A	-9.04784
1030	tDR-1:34-Pro-TGG-1-G17U	-7.90103
1031	tDR-1:34-Pro-TGG-1-G18A	-8.29483
1032	tDR-1:34-Pro-TGG-1-G18U	-8.37553
1033	tDR-1:34-Pro-TGG-1-G22A	-8.33781
1034	tDR-1:34-Pro-TGG-1-G22U	-9.56157
1035	tDR-1:34-Pro-TGG-1-G29A	-9.1997
1036	tDR-1:34-Pro-TGG-1-G29C	-7.07054
1037	tDR-1:34-Pro-TGG-1-G29U	-8.48419
1038	tDR-1:34-Pro-TGG-1-G2A	-5.47282
1039	tDR-1:34-Pro-TGG-1-G2C	-6.41704
1040	tDR-1:34-Pro-TGG-1-G2U	-5.48016
1041	tDR-1:34-Pro-TGG-1-G6A	-4.89296
1042	tDR-1:34-Pro-TGG-1-G6C	-9.21685
1043	tDR-1:34-Pro-TGG-1-G6U	-5.64549
1044	tDR-1:34-Pro-TGG-1-G9A	-8.89377
1045	tDR-1:34-Pro-TGG-1-G9U	-7.7993
1046	tDR-1:34-Pro-TGG-1-M2-C30A	-6.56424
1047	tDR-1:34-Pro-TGG-1-M2-C30U	-9.57041
1048	tDR-1:34-Pro-TGG-1-U11A	-6.91838
1049	tDR-1:34-Pro-TGG-1-U11C	-5.95215
1050	tDR-1:34-Pro-TGG-1-U11G	-6.61977
1051	tDR-1:34-Pro-TGG-1-U13C	-9.72866
1052	tDR-1:34-Pro-TGG-1-U19A	-6.86258
1053	tDR-1:34-Pro-TGG-1-U19C	-9.83885
1054	tDR-1:34-Pro-TGG-1-U21A	-7.80153
1055	tDR-1:34-Pro-TGG-1-U21C	-5.19183
1056	tDR-1:34-Pro-TGG-1-U21G	-6.68244
1057	tDR-1:34-Pro-TGG-1-U24C	-5.95581
1058	tDR-1:34-Pro-TGG-1-U25A	-7.80991
1059	tDR-1:34-Pro-TGG-1-U25C	-5.49299
1060	tDR-1:34-Pro-TGG-1-U27A	-8.26889
1061	tDR-1:34-Pro-TGG-1-U27C	-6.56587
1062	tDR-1:34-Pro-TGG-1-U31C	-4.95903
1063	tDR-1:34-Pro-TGG-1-U31G	-7.06494
1064	tDR-1:34-Pro-TGG-1-U32A	-7.41863
1065	tDR-1:34-Pro-TGG-1-U32C	-9.95264
1066	tDR-1:34-Pro-TGG-1-U32G	-9.29831
1067	tDR-1:34-Pro-TGG-1-U4A	-7.62992
1068	tDR-1:34-Pro-TGG-1-U4C	-4.95077
1069	tDR-1:34-Pro-TGG-1-U7A	-6.25713
1070	tDR-1:34-Pro-TGG-1-U7C	-10.4888
1071	tDR-1:34-Pro-TGG-1-U7G	-6.65082
1072	tDR-1:34-Pro-TGG-1-U8A	-7.22874
1073	tDR-1:34-Pro-TGG-1-U8C	-6.16712
1074	tDR-1:34-Pro-TGG-1-U8G	-6.27824
1075	tDR-1:34-Pro-TGG-2	-3.28415
1076	tDR-1:34-Pro-TGG-2-C28U	-6.41075
1077	tDR-1:34-Pro-TGG-2-G22U	-7.38659
1078	tDR-1:34-Pro-TGG-2-G2U	-6.29542
1079	tDR-1:34-Pro-TGG-2-G6A	-6.76259
1080	tDR-1:34-Pro-TGG-2-G6U	-8.19543
1081	tDR-1:34-Pro-TGG-2-U27C	-7.03819
1082	tDR-1:34-Ser-GCT-1-M3	1.80222
1083	tDR-1:34-Val-TAC-1	-2.31078
1084	tDR-1:34-iMet-CAT-1	9.1704
1085	tDR-1:34-iMet-CAT-2	8.02106
1086	tDR-1:35-Ala-AGC-2-M2-A33G	6.74213
1087	tDR-1:35-Asp-GTC-2-M2	1.90305
1088	tDR-1:35-Asp-GTC-2-M2-G6A	6.46784
1089	tDR-1:35-Cys-GCA-1-M3	2.49017
1090	tDR-1:35-Glu-CTC-1	0.949207
1091	tDR-1:35-Glu-CTC-1-D5G	0.989881
1092	tDR-1:35-Glu-CTC-1-D5G-U10C	6.20785
1093	tDR-1:35-Glu-CTC-1-G6A	1.42175
1094	tDR-1:35-Glu-TTC-4	-0.902587
1095	tDR-1:35-Gly-CCC-1	2.05306
1096	tDR-1:35-Gly-CCC-2-M2	1.87331
1097	tDR-1:35-Gly-GCC-1	5.09911
1098	tDR-1:35-Gly-GCC-1-D5G	8.84922
1099	tDR-1:35-Gly-GCC-1-G6U	7.9402
1100	tDR-1:35-Gly-GCC-2-M2	8.94055
1101	tDR-1:35-Lys-CTT-1	1.66525
1102	tDR-1:35-Pro-AGG-1-M4-A33G	1.48794
1103	tDR-1:35-Ser-GCT-1-M3	9.49909
1104	tDR-1:36-Ala-CGC-3	7.20091
1105	tDR-1:36-Asp-GTC-1	2.14533
1106	tDR-1:36-Asp-GTC-1-G6A	6.36943
1107	tDR-1:36-Asp-GTC-2-M2	3.28005
1108	tDR-1:36-Asp-GTC-2-M2-A21G	7.08231
1109	tDR-1:36-Asp-GTC-2-M2-C2U	6.58882
1110	tDR-1:36-Asp-GTC-2-M2-G6A	4.49865
1111	tDR-1:36-Asp-GTC-2-M2-G6C	6.68162
1112	tDR-1:36-Asp-GTC-2-M2-G6U	8.24396
1113	tDR-1:36-Asp-GTC-2-M2-U25C	6.58891
1114	tDR-1:36-Asp-GTC-2-M2-U35C	8.71361
1115	tDR-1:36-Asp-GTC-2-M2-U4C	6.47844
1116	tDR-1:36-Glu-CTC-1	1.77329
1117	tDR-1:36-Glu-CTC-1-C27U	2.69426
1118	tDR-1:36-Glu-CTC-1-C2U	2.43139
1119	tDR-1:36-Glu-CTC-1-C32U	6.72129
1120	tDR-1:36-Glu-CTC-1-D4UGG	7.28271
1121	tDR-1:36-Glu-CTC-1-D5G	1.80588
1122	tDR-1:36-Glu-CTC-1-D5G-U32C	6.79641
1123	tDR-1:36-Glu-CTC-1-D5G-U34C	3.26867
1124	tDR-1:36-Glu-CTC-1-G29U	6.37125
1125	tDR-1:36-Glu-CTC-1-G6A	1.8664
1126	tDR-1:36-Glu-CTC-1-G6U	2.49627
1127	tDR-1:36-Glu-CTC-1-M2-C3U	2.60494
1128	tDR-1:36-Glu-CTC-1-M2-G28A	6.34737
1129	tDR-1:36-Glu-CTC-1-M2-G31A	7.21532
1130	tDR-1:36-Glu-CTC-1-M2-U19C	1.6367
1131	tDR-1:36-Glu-CTC-1-U33G	6.06023
1132	tDR-1:36-Glu-CTC-1-U35A	6.75103
1133	tDR-1:36-Glu-CTC-1-U35C	2.72938
1134	tDR-1:36-Glu-CTC-1-U5C-G6U	1.89113
1135	tDR-1:36-Gly-CCC-1	6.64909
1136	tDR-1:36-Gly-CCC-1-D5G	7.0444
1137	tDR-1:36-Gly-CCC-1-M2-C33A	7.87407
1138	tDR-1:36-Gly-CCC-1-M2-C33U	7.77344
1139	tDR-1:36-Gly-CCC-2-M2	5.25953
1140	tDR-1:36-Gly-CCC-2-M2-D5G	9.4989
1141	tDR-1:36-Gly-CCC-2-M2-G6U	7.41978
1142	tDR-1:36-Gly-CCC-4	7.83946
1143	tDR-1:36-Gly-GCC-1	6.60281
1144	tDR-1:36-Gly-GCC-1-A14G	7.32766
1145	tDR-1:36-Gly-GCC-1-A20G	7.07827
1146	tDR-1:36-Gly-GCC-1-A22G	7.71583
1147	tDR-1:36-Gly-GCC-1-A23G	7.21828
1148	tDR-1:36-Gly-GCC-1-A3G	7.22414
1149	tDR-1:36-Gly-GCC-1-C2U	9.17568
1150	tDR-1:36-Gly-GCC-1-C30U	7.13437
1151	tDR-1:36-Gly-GCC-1-C31U	6.22838
1152	tDR-1:36-Gly-GCC-1-C34U	7.52929
1153	tDR-1:36-Gly-GCC-1-D5G	11.3404
1154	tDR-1:36-Gly-GCC-1-G10U	6.45902
1155	tDR-1:36-Gly-GCC-1-G6A	7.97767
1156	tDR-1:36-Gly-GCC-1-G6U	10.445
1157	tDR-1:36-Gly-GCC-1-M3-U5C	6.53627
1158	tDR-1:36-Gly-GCC-1-U11C	7.28223
1159	tDR-1:36-Gly-GCC-1-U12C	7.69813
1160	tDR-1:36-Gly-GCC-1-U16C	6.67616
1161	tDR-1:36-Gly-GCC-1-U19C	6.32203
1162	tDR-1:36-Gly-GCC-1-U25C	7.6474
1163	tDR-1:36-Gly-GCC-1-U27C	6.98385
1164	tDR-1:36-Gly-GCC-1-U32C	7.82125
1165	tDR-1:36-Gly-GCC-1-U4C	6.84194
1166	tDR-1:36-Gly-GCC-1-U8C	6.90838
1167	tDR-1:36-Gly-GCC-2-M2	12.2777
1168	tDR-1:36-Gly-GCC-2-M2-C2U	6.82506
1169	tDR-1:36-Lys-CTT-1	9.21601
1170	tDR-1:36-Lys-CTT-2	7.47343
1171	tDR-1:36-Lys-TTT-1	6.6204
1172	tDR-1:36-Pro-AGG-1-M4-A33G	7.15185
1173	tDR-1:36-Ser-GCT-1-M3	9.24582
1174	tDR-1:36-Val-CAC-1-M2	2.78644
1175	tDR-1:37-Glu-CTC-1	7.12417
1176	tDR-1:37-Gly-GCC-1	6.68109
1177	tDR-1:37-Pro-AGG-1-M4-A33G	6.56963
1178	tDR-1:38-Cys-GCA-1-M3	6.78375
1179	tDR-1:38-Glu-CTC-1	9.3676
1180	tDR-1:38-Glu-CTC-1-D5G	7.5446
1181	tDR-1:38-Pro-AGG-1-M4-A33G	6.71122
1182	tDR-1:39-Glu-CTC-1	4.08317
1183	tDR-1:39-Glu-CTC-1-D5G	7.9439
1184	tDR-1:40-Arg-ACG-1-M3-A34G	7.12396
1185	tDR-1:40-Cys-GCA-1-M3	3.82067
1186	tDR-1:40-Gln-CTG-1-M5	8.72675
1187	tDR-1:40-Glu-CTC-1	6.71159
1188	tDR-1:40-Glu-TTC-2-M2	6.60208
1189	tDR-1:40-Glu-TTC-4	6.82409
1190	tDR-1:40-Lys-CTT-1	7.54154
1191	tDR-1:41-Gln-CTG-1-M5	8.00021
1192	tDR-1:41-Glu-CTC-1	7.52702
1193	tDR-1:41-Lys-CTT-1	7.40626
1194	tDR-1:42-Glu-CTC-1	4.84426
1195	tDR-1:42-Glu-CTC-1-D5G	7.82805
1196	tDR-1:43-Glu-CTC-1	6.97641
1197	tDR-1:44-Gln-CTG-1-M4	8.39867
1198	tDR-1:44-Glu-TTC-2-M2	6.81953
1199	tDR-1:44-Glu-TTC-4	7.65735
1200	tDR-1:44-Gly-TCC-1-M2	6.95427
1201	tDR-1:44-Pro-TGG-1	6.69337
1202	tDR-1:45-Gln-CTG-1-M4	6.70777
1203	tDR-1:48-Glu-CTC-1	6.4178
1204	tDR-1:48-Gly-GCC-1	7.21143
1205	tDR-1:49-Gln-CTG-1-M4	8.13302
1206	tDR-1:50-Gly-GCC-1	6.41336
1207	tDR-1:50-Pro-CGG-1	7.26647
1208	tDR-1:51-Pro-AGG-1-M4-A33G	7.14568
1209	tDR-1:53-Pro-AGG-1-M4-A33G	7.49355
1210	tDR-1:53-Pro-CGG-1	6.25383
1211	tDR-1:53-Pro-TGG-1	6.497
1212	tDR-1:54-Ala-CGC-3-A36G	6.42864
1213	tDR-1:54-Gly-GCC-1	6.78339
1214	tDR-1:54-Pro-AGG-1-M4-A33G	7.26793
1215	tDR-1:54-Pro-CGG-1	6.26398
1216	tDR-1:54-Pro-TGG-1	6.91035
1217	tDR-1:56-Arg-CCG-3	8.15336
1218	tDR-1:56-Pro-AGG-1-M4-A33G	-1.84971
1219	tDR-1:56-Pro-CGG-1	7.05289
1220	tDR-1:60-Glu-CTC-1	7.17381
1221	tDR-1:61-Arg-CCG-3	6.27972
1222	tDR-1:61-Pro-TGG-2	6.69374
1223	tDR-1:63-Gln-CTG-1-M3	6.95905
1224	tDR-1:66-Gln-CTG-5	6.81844
1225	tDR-1:74-Glu-CTC-1	6.19919
1226	tDR-1:75-Glu-CTC-1	8.13859
1227	tDR-1:75-Glu-CTC-1-D5G	6.34162
1228	tDR-1:e2-Leu-TAA-1	1.79643
1229	tDR-1:e2-Ser-AGA-2-M2-A34G	-6.29197
1230	tDR-20:33-Glu-CTC-1-M2	-2.47954
1231	tDR-20:33-Ser-AGA-1-M10	-2.46906
1232	tDR-20:34-His-GTG-1	-6.368
1233	tDR-20:70-His-GTG-1	6.08694
1234	tDR-20:71-Glu-CTC-1	6.29502
1235	tDR-20:72-His-GTG-1	6.27332
1236	tDR-20:73-Cys-GCA-1-M2	6.27368
1237	tDR-20:73-His-GTG-1	8.12622
1238	tDR-20:74-Arg-ACG-1-A16G	6.3673
1239	tDR-20:74-Cys-GCA-1-M2	6.35571
1240	tDR-20:74-Glu-CTC-1	7.81018
1241	tDR-20:74-Glu-TTC-3-M2	2.88731
1242	tDR-20:74-His-GTG-1	3.60974
1243	tDR-20:75-Arg-ACG-1-A16G	6.18388
1244	tDR-20:75-Cys-GCA-1-M2	7.60105
1245	tDR-20:75-Gln-CTG-2-M2	6.47127
1246	tDR-20:75-Glu-CTC-1	10.1959
1247	tDR-20:75-Glu-TTC-2	9.22879
1248	tDR-20:75-Glu-TTC-3-M2	5.32526
1249	tDR-20:75-His-GTG-1	4.58037
1250	tDR-20:75-Lys-CTT-1	6.55318
1251	tDR-20:75-Phe-GAA-1	7.26496
1252	tDR-20:76-Glu-TTC-2	6.65414
1253	tDR-20:76-Glu-TTC-3-M2	8.60103
1254	tDR-20:76-His-GTG-1	2.44083
1255	tDR-20:T1-His-GTG-1-2	6.31224
1256	tDR-20a:34-Asp-GTC-2-M2	-8.54484
1257	tDR-20a:34-Glu-CTC-1-M2	-4.12534
1258	tDR-20a:34-His-GTG-1	-6.69308
1259	tDR-20a:35-Asp-GTC-2-M2	-2.5282
1260	tDR-20a:70-Glu-CTC-1	6.72156
1261	tDR-20a:71-Glu-CTC-1	6.61621
1262	tDR-20a:73-His-GTG-1	6.91707
1263	tDR-20a:74-Arg-ACG-1-A15G	6.54415
1264	tDR-20a:74-Glu-CTC-1	2.77898
1265	tDR-20a:74-Glu-TTC-3-M2	-1.12446
1266	tDR-20a:74-Gly-TCC-2	6.88812
1267	tDR-20a:74-His-GTG-1	3.1062
1268	tDR-20a:75-Arg-ACG-1-A15G	6.97232
1269	tDR-20a:75-Arg-ACG-3-A15G	6.28612
1270	tDR-20a:75-Gln-CTG-2-M2	7.52709
1271	tDR-20a:75-Glu-CTC-1	3.90504
1272	tDR-20a:75-Glu-TTC-2	1.63667
1273	tDR-20a:75-Glu-TTC-3-M2	1.81698
1274	tDR-20a:75-Gly-TCC-1-M2	2.762
1275	tDR-20a:75-Gly-TCC-2	3.76446
1276	tDR-20a:75-His-GTG-1	4.48801
1277	tDR-20a:75-Leu-CAG-2	6.45815
1278	tDR-20a:76-Glu-CTC-1	6.20121
1279	tDR-20a:76-Glu-TTC-2	6.79362
1280	tDR-20a:76-Glu-TTC-3-M2	8.91449
1281	tDR-20a:76-Gly-TCC-2	6.0184
1282	tDR-20a:76-His-GTG-1	2.5394
1283	tDR-20b:34-Leu-CAG-1-M3	-6.12055
1284	tDR-21:35-Trp-CCA-1-M6	-7.31172
1285	tDR-21:40-Cys-GCA-1-M11	6.91571
1286	tDR-21:41-Arg-TCT-1-M4	-6.86118
1287	tDR-21:48-Arg-CCG-3	7.7338
1288	tDR-21:50-Arg-CCG-3	6.11914
1289	tDR-21:54-Leu-AAG-2-A14G	-6.81663
1290	tDR-21:55-Cys-GCA-1-M2	7.18193
1291	tDR-21:55-Leu-AAG-2-A14G	-10.7088
1292	tDR-21:56-Arg-CCG-3	6.53981
1293	tDR-21:56-Arg-TCT-2-M2	-9.35823
1294	tDR-21:56-Cys-GCA-1-M2	7.30869
1295	tDR-21:56-Leu-AAG-2-A14G	-11.9063
1296	tDR-21:57-Arg-CCG-3	6.53705
1297	tDR-21:59-Arg-CCG-3	8.29069
1298	tDR-21:60-Arg-CCG-3	8.65029
1299	tDR-21:61-Arg-CCG-3	7.67235
1300	tDR-21:66-Arg-CCG-3	8.74781
1301	tDR-21:67-Arg-ACG-1-A14G	6.45414
1302	tDR-21:67-Arg-CCG-3	7.613
1303	tDR-21:68-Arg-ACG-3-A14G	6.73953
1304	tDR-21:68-Arg-CCG-3	7.88076
1305	tDR-21:69-Arg-CCG-3	6.54427
1306	tDR-21:69-Cys-GCA-1-M2	6.45676
1307	tDR-21:71-Arg-TCG-3-M2	-6.80958
1308	tDR-21:71-Arg-TCT-2	-6.39858
1309	tDR-21:71-Arg-TCT-3	-4.82864
1310	tDR-21:72-Arg-TCG-2	-7.74044
1311	tDR-21:72-Arg-TCG-3-M2	-9.48214
1312	tDR-21:72-Arg-TCT-1	-6.93189
1313	tDR-21:72-Arg-TCT-2	-7.9646
1314	tDR-21:72-Arg-TCT-3	-3.97702
1315	tDR-21:72-Arg-TCT-4	-7.66013
1316	tDR-21:72-Cys-GCA-1-M2	7.75254
1317	tDR-21:73-Arg-TCG-3	-8.5972
1318	tDR-21:73-Arg-TCG-4	-6.89607
1319	tDR-21:73-Arg-TCT-1	-8.04876
1320	tDR-21:73-Arg-TCT-2	-9.08681
1321	tDR-21:73-Arg-TCT-3	-5.75993
1322	tDR-21:73-Arg-TCT-4	-8.38886
1323	tDR-21:73-Cys-GCA-1-M2	3.36637
1324	tDR-21:73-Cys-GCA-2-M5	7.60075
1325	tDR-21:73-Pro-AGG-1-M3-A14G	-6.452
1326	tDR-21:74-Arg-CCT-2	-1.50446
1327	tDR-21:74-Arg-CCT-4	-1.82889
1328	tDR-21:74-Arg-TCG-3	-5.14515
1329	tDR-21:74-Arg-TCG-4	-9.05909
1330	tDR-21:74-Arg-TCT-2	-7.21674
1331	tDR-21:74-Arg-TCT-3	-8.52331
1332	tDR-21:74-Arg-TCT-4	-6.43428
1333	tDR-21:74-Cys-GCA-1-M2	4.0266
1334	tDR-21:74-Cys-GCA-2-M5	8.15293
1335	tDR-21:74-Cys-GCA-3-M2	3.5732
1336	tDR-21:74-Glu-CTC-1	8.971
1337	tDR-21:74-His-GTG-1	2.14583
1338	tDR-21:75-Arg-ACG-3-A14G	3.43924
1339	tDR-21:75-Arg-CCG-3	7.16244
1340	tDR-21:75-Cys-GCA-1-M2	5.10651
1341	tDR-21:75-Cys-GCA-2-M5	5.36146
1342	tDR-21:75-Cys-GCA-3-M2	9.65681
1343	tDR-21:75-Gln-CTG-1-M2	6.87356
1344	tDR-21:75-Glu-CTC-1	10.1969
1345	tDR-21:75-Glu-TTC-2	2.51153
1346	tDR-21:75-Glu-TTC-3-M2	2.58334
1347	tDR-21:75-His-GTG-1	4.96091
1348	tDR-21:75-Leu-CAG-2	6.27903
1349	tDR-21:75-Tyr-GTA-1-M2	8.01228
1350	tDR-21:75-Tyr-GTA-1-M2-U39A	7.36543
1351	tDR-21:76-Cys-GCA-1-M2	6.93854
1352	tDR-21:76-Glu-CTC-1	7.00696
1353	tDR-21:76-Glu-TTC-2	6.88698
1354	tDR-21:76-Glu-TTC-3-M2	8.4506
1355	tDR-21:76-His-GTG-1	2.80371
1356	tDR-22:40-Cys-GCA-1-M11	6.50656
1357	tDR-22:72-Cys-GCA-1-M2	7.66307
1358	tDR-22:73-Cys-GCA-1-M2	4.04725
1359	tDR-22:73-Cys-GCA-2-M5	7.39586
1360	tDR-22:73-Cys-GCA-3-M2	7.24383
1361	tDR-22:74-Arg-ACG-1-A13G	6.16677
1362	tDR-22:74-Cys-GCA-1-M2	5.17361
1363	tDR-22:74-Cys-GCA-2-M5	7.40092
1364	tDR-22:74-Cys-GCA-3-M2	7.54352
1365	tDR-22:74-His-GTG-1	7.78307
1366	tDR-22:75-Cys-GCA-1-M2	5.14995
1367	tDR-22:75-Cys-GCA-2-M5	9.27399
1368	tDR-22:75-Cys-GCA-3-M2	9.0092
1369	tDR-22:75-Gln-CTG-2-M2	7.55838
1370	tDR-22:75-His-GTG-1	9.17876
1371	tDR-22:75-Tyr-GTA-1-M2	6.83532
1372	tDR-22:76-Cys-GCA-1-M2	6.63122
1373	tDR-22:76-His-GTG-1	4.13771
1374	tDR-23:73-Cys-GCA-1-M2	8.83826
1375	tDR-23:73-Cys-GCA-2-M5	6.29502
1376	tDR-23:73-Cys-GCA-3-M2	6.38996
1377	tDR-23:73-His-GTG-1	6.29502
1378	tDR-23:74-Arg-ACG-1-A12G	6.35452
1379	tDR-23:74-Cys-GCA-1-M2	8.52921
1380	tDR-23:74-Cys-GCA-2-M5	6.8345
1381	tDR-23:74-Glu-CTC-1	8.64537
1382	tDR-23:74-Glu-TTC-2	7.01507
1383	tDR-23:74-Glu-TTC-3-M2	6.92072
1384	tDR-23:74-His-GTG-1	7.88628
1385	tDR-23:74-iMet-CAT-1-M2	6.4224
1386	tDR-23:75-Arg-ACG-3-A12G	6.49604
1387	tDR-23:75-Cys-GCA-1-M2	6.05184
1388	tDR-23:75-Cys-GCA-2-M5	8.03251
1389	tDR-23:75-Cys-GCA-3-M2	8.13613
1390	tDR-23:75-Gln-CTG-2-M2	6.41755
1391	tDR-23:75-Glu-CTC-1	8.73542
1392	tDR-23:75-Glu-TTC-2	8.17337
1393	tDR-23:75-Glu-TTC-3-M2	8.62166
1394	tDR-23:75-His-GTG-1	9.28711
1395	tDR-23:75-iMet-CAT-1-M2	7.90194
1396	tDR-23:76-Glu-TTC-2	6.95342
1397	tDR-23:76-Glu-TTC-3-M2	8.10388
1398	tDR-23:76-His-GTG-1	3.91933
1399	tDR-24:60-His-GTG-1	6.26075
1400	tDR-24:72-Gln-CTG-1-M2	6.3015
1401	tDR-24:73-Cys-GCA-1-M2	8.16025
1402	tDR-24:73-Cys-GCA-2-M5	6.32963
1403	tDR-24:73-Gln-CTG-1-M2	6.52726
1404	tDR-24:74-Cys-GCA-1-M2	8.751
1405	tDR-24:74-Cys-GCA-2-M5	6.14734
1406	tDR-24:74-Cys-GCA-3-M2	6.47186
1407	tDR-24:74-Gln-CTG-2-M2	7.16444
1408	tDR-24:74-Glu-CTC-1	4.33761
1409	tDR-24:74-Glu-TTC-2	7.03791
1410	tDR-24:74-Glu-TTC-3-M2	7.272
1411	tDR-24:75-Cys-GCA-1-M2	10.0398
1412	tDR-24:75-Cys-GCA-2-M5	8.12041
1413	tDR-24:75-Cys-GCA-3-M2	7.80789
1414	tDR-24:75-Gln-CTG-1-M2	4.0081
1415	tDR-24:75-Gln-CTG-2-M2	8.90632
1416	tDR-24:75-Glu-CTC-1	9.19635
1417	tDR-24:75-Glu-TTC-2	7.99769
1418	tDR-24:75-Glu-TTC-3-M2	8.63882
1419	tDR-24:75-His-GTG-1	6.73283
1420	tDR-24:75-iMet-CAT-1-M2	6.6795
1421	tDR-24:76-Glu-CTC-1	6.19592
1422	tDR-24:76-Glu-TTC-2	6.39533
1423	tDR-24:76-Glu-TTC-3-M2	7.26285
1424	tDR-25:72-Cys-GCA-1-M2	6.22668
1425	tDR-25:73-Cys-GCA-1-M2	9.1387
1426	tDR-25:73-Cys-GCA-2-M6	7.4082
1427	tDR-25:73-Cys-GCA-3-M2	6.27735
1428	tDR-25:74-Cys-GCA-1-M2	7.622
1429	tDR-25:74-Glu-CTC-1	8.7737
1430	tDR-25:74-Glu-TTC-2	6.69788
1431	tDR-25:75-Asn-GTT-1	6.21662
1432	tDR-25:75-Cys-GCA-1-M2	10.2681
1433	tDR-25:75-Cys-GCA-2-M6	8.71424
1434	tDR-25:75-Cys-GCA-3-M2	7.35088
1435	tDR-25:75-Glu-CTC-1	9.74842
1436	tDR-25:75-Glu-TTC-2	8.66631
1437	tDR-25:75-Glu-TTC-3-M2	4.5398
1438	tDR-25:75-Leu-CAA-2	6.57127
1439	tDR-25:75-Tyr-GTA-1-M2	6.64181
1440	tDR-25:76-Glu-CTC-1	7.21168
1441	tDR-25:76-Glu-TTC-3-M2	7.52
1442	tDR-26:40-Cys-GCA-1-M13	7.43784
1443	tDR-26:56-Cys-GCA-1-M2	7.39023
1444	tDR-26:73-Cys-GCA-1-M2	7.86705
1445	tDR-26:74-Cys-GCA-1-M2	6.41489
1446	tDR-26:74-Glu-CTC-1	7.97599
1447	tDR-26:74-Glu-TTC-2	6.57656
1448	tDR-26:74-Glu-TTC-3-M2	6.61923
1449	tDR-26:75-Cys-GCA-1-M2	9.36917
1450	tDR-26:75-Cys-GCA-2-M6	7.44034
1451	tDR-26:75-Cys-GCA-3-M2	7.00324
1452	tDR-26:75-Glu-CTC-1	8.78465
1453	tDR-26:75-Glu-TTC-2	7.56898
1454	tDR-26:75-Glu-TTC-3-M2	7.6224
1455	tDR-26:75-Tyr-GTA-1-M2	6.78677
1456	tDR-27:73-Cys-GCA-1-M2	6.34131
1457	tDR-27:74-Cys-GCA-1-M2	6.16554
1458	tDR-27:74-Glu-CTC-1	7.19546
1459	tDR-27:74-Ser-GCT-3	6.32203
1460	tDR-27:75-Arg-ACG-1-A8G	6.6093
1461	tDR-27:75-Arg-ACG-3-A8G	7.33953
1462	tDR-27:75-Cys-GCA-1-M2	8.39367
1463	tDR-27:75-Cys-GCA-3-M2	6.25969
1464	tDR-27:75-Glu-CTC-1	7.75937
1465	tDR-27:75-Leu-CAA-1	7.02982
1466	tDR-27:75-Leu-CAA-2	2.56219
1467	tDR-27:75-Leu-CAG-2	7.78307
1468	tDR-27:75-Phe-GAA-1	7.62651
1469	tDR-27:75-Ser-GCT-3	7.36202
1470	tDR-27:75-Tyr-GTA-1-M2	7.79173
1471	tDR-27:75-Tyr-GTA-1-M2-U33A	7.24641
1472	tDR-27:76-Leu-CAA-2	6.73714
1473	tDR-28:73-Cys-GCA-1-M2	8.20141
1474	tDR-28:73-Cys-GCA-2-M7	6.47586
1475	tDR-28:73-Cys-GCA-3-M2	6.21304
1476	tDR-28:73-Tyr-GTA-1-M2	6.69669
1477	tDR-28:74-Tyr-GTA-1-M2-G30A-U32A	6.33204
1478	tDR-28:74-Tyr-GTA-1-M2-U32A	7.58378
1479	tDR-28:75-Arg-ACG-1-A7G	7.67013
1480	tDR-28:75-Arg-ACG-2-A7G	6.59527
1481	tDR-28:75-Arg-ACG-3-A7G	8.68876
1482	tDR-28:75-Arg-CCG-3	6.97398
1483	tDR-28:75-Arg-TCG-3	6.24847
1484	tDR-28:75-Cys-GCA-1-M2	8.53371
1485	tDR-28:75-Cys-GCA-2-M7	6.58083
1486	tDR-28:75-Gln-CTG-2-M2	6.99098
1487	tDR-28:75-Leu-CAA-1	6.16677
1488	tDR-28:75-Leu-CAA-2	7.96167
1489	tDR-28:75-Phe-GAA-1	2.71657
1490	tDR-28:75-Ser-GCT-3	8.03609
1491	tDR-28:75-Tyr-GTA-1-M2	4.99688
1492	tDR-28:75-Tyr-GTA-1-M2-G30A-U32A	7.66461
1493	tDR-28:75-Tyr-GTA-1-M2-U32A	8.96325
1494	tDR-28:75-Tyr-GTA-1-M2-U32C	7.13355
1495	tDR-28:76-Arg-ACG-3-A7G	7.3642
1496	tDR-28:76-Phe-GAA-1	6.6754
1497	tDR-28:76-Ser-GCT-3	6.76161
1498	tDR-28:76-Tyr-GTA-1-M2	7.66988
1499	tDR-28:76-Tyr-GTA-1-M2-U32A	6.77297
1500	tDR-29:66-Arg-CCG-3	6.82909
1501	tDR-29:67-Arg-CCG-3	6.845
1502	tDR-29:69-Arg-CCG-3	6.32977
1503	tDR-29:73-Asn-GTT-1	-6.44711
1504	tDR-29:73-Cys-GCA-1-M2	8.30984
1505	tDR-29:73-Cys-GCA-3-M2	6.17862
1506	tDR-29:74-Cys-GCA-1-M2	3.17477
1507	tDR-29:74-Cys-GCA-2-M7	6.32963
1508	tDR-29:74-Cys-GCA-3-M2	7.09314
1509	tDR-29:75-Cys-GCA-1-M2	9.59679
1510	tDR-29:75-Cys-GCA-2-M7	7.64984
1511	tDR-29:75-Cys-GCA-3-M2	7.46467
1512	tDR-29:75-Leu-CAA-1	6.2924
1513	tDR-29:75-Leu-CAA-2	7.84588
1514	tDR-29:75-Lys-CTT-1	6.80103
1515	tDR-29:75-Phe-GAA-1	2.97688
1516	tDR-29:76-Phe-GAA-1	7.60871
1517	tDR-2:23-Val-AAC-1-M5	-6.55924
1518	tDR-2:29-Pro-AGG-1-M5	-6.2474
1519	tDR-2:30-Glu-CTC-1	-2.47309
1520	tDR-2:30-Glu-CTC-1-D4G	-2.37613
1521	tDR-2:30-Glu-CTC-1-U4C-G5U	-1.93032
1522	tDR-2:31-Glu-CTC-1	-4.40104
1523	tDR-2:31-Glu-CTC-1-D4G	-5.22502
1524	tDR-2:31-Glu-CTC-1-G5A	-6.47516
1525	tDR-2:31-Glu-CTC-1-M2-U4C-G5U-G30A	-9.34394
1526	tDR-2:31-Glu-CTC-1-M3-G30A	-4.5125
1527	tDR-2:31-Glu-CTC-1-U4C-G5U	-5.80488
1528	tDR-2:31-Glu-TTC-1	-7.52811
1529	tDR-2:31-Glu-TTC-1-U4C-G5U	-6.49676
1530	tDR-2:31-Gly-CCC-1-M2	-7.24268
1531	tDR-2:31-Lys-CTT-1	-6.60515
1532	tDR-2:31-Pro-AGG-1-M4	-6.69282
1533	tDR-2:32-Glu-CTC-1	-4.11252
1534	tDR-2:32-Glu-CTC-1-C31A	-8.13248
1535	tDR-2:32-Glu-CTC-1-C31U	-4.06188
1536	tDR-2:32-Glu-CTC-1-D4G	-4.74598
1537	tDR-2:32-Glu-CTC-1-D4G-C30A	-6.82517
1538	tDR-2:32-Glu-CTC-1-D4G-C30U	-9.40523
1539	tDR-2:32-Glu-CTC-1-G5A	-6.04114
1540	tDR-2:32-Glu-CTC-1-U4C	-6.28643
1541	tDR-2:32-Glu-CTC-1-U4C-G5U	-5.35129
1542	tDR-2:32-Glu-CTC-1-U4C-G5U-C31A	-7.4355
1543	tDR-2:32-Glu-CTC-1-U4C-G5U-C31U	-9.78441
1544	tDR-2:32-Glu-TTC-1	-7.79425
1545	tDR-2:32-Glu-TTC-1-D4G	-7.25338
1546	tDR-2:32-Glu-TTC-1-U4C-G5U	-6.9682
1547	tDR-2:32-Gly-CCC-1-M2	-4.14144
1548	tDR-2:32-Gly-CCC-1-M2-C30A	-6.0355
1549	tDR-2:32-Gly-CCC-1-M2-C30U	-7.85901
1550	tDR-2:32-Gly-GCC-2-M2	-2.88273
1551	tDR-2:32-Gly-GCC-2-M2-C30U	-6.80302
1552	tDR-2:32-Lys-CTT-1	-9.85995
1553	tDR-2:32-Pro-AGG-1-M4	-3.44855
1554	tDR-2:32-Pro-AGG-1-M4-G1U-U30C	-7.09398
1555	tDR-2:32-Ser-GCT-1-M3	-6.4259
1556	tDR-2:32-Val-AAC-1-M3	-8.48781
1557	tDR-2:33-Cys-GCA-1-M3	-6.90994
1558	tDR-2:33-Glu-CTC-1	-2.86899
1559	tDR-2:33-Glu-CTC-1-C1U-U4C	-7.20437
1560	tDR-2:33-Glu-CTC-1-D4G	-2.81469
1561	tDR-2:33-Glu-CTC-1-G5U	-7.08368
1562	tDR-2:33-Glu-CTC-1-U4C-G5U	-2.96365
1563	tDR-2:33-Glu-TTC-1	-7.7139
1564	tDR-2:33-Glu-TTC-1-D4G	-6.92423
1565	tDR-2:33-Glu-TTC-1-U4C-G5U	-7.25955
1566	tDR-2:33-Glu-TTC-4	-2.23121
1567	tDR-2:33-Gly-CCC-1-M2	1.96441
1568	tDR-2:33-Gly-GCC-2-M2	2.44858
1569	tDR-2:33-Leu-AAG-1-M3	-4.02463
1570	tDR-2:33-Leu-CAG-1-M3	-7.0564
1571	tDR-2:33-Lys-CTT-1	-3.89917
1572	tDR-2:33-Lys-TTT-1	-6.53477
1573	tDR-2:33-Pro-AGG-1-M4	-4.63332
1574	tDR-2:33-Ser-GCT-1-M3	-1.48282
1575	tDR-2:33-Val-AAC-1-M3	-7.7673
1576	tDR-2:34-Asp-GTC-1	-6.95943
1577	tDR-2:34-Glu-CTC-1	-1.07387
1578	tDR-2:34-Glu-CTC-1-D4G	-1.0454
1579	tDR-2:34-Glu-CTC-1-U4C-G5U	-1.14572
1580	tDR-2:34-Glu-TTC-1	-6.61279
1581	tDR-2:34-Glu-TTC-2-M2	-6.51391
1582	tDR-2:34-Glu-TTC-4	-7.47736
1583	tDR-2:34-Pro-CGG-1	-2.58419
1584	tDR-2:34-Pro-TGG-1	-4.42351
1585	tDR-2:35-Asp-GTC-2-M2	7.60896
1586	tDR-2:35-Glu-CTC-1-D4G	0.885796
1587	tDR-2:35-Glu-CTC-1-U4C-G5U	1.05095
1588	tDR-2:35-Gly-GCC-1	7.63319
1589	tDR-2:36-Asp-GTC-2-M2	3.99592
1590	tDR-2:36-Glu-CTC-1	1.6157
1591	tDR-2:36-Glu-CTC-1-D4G	1.78643
1592	tDR-2:36-Glu-CTC-1-U4C-G5U	1.76945
1593	tDR-2:36-Gly-CCC-1	6.48775
1594	tDR-2:36-Gly-CCC-2-M2	6.6363
1595	tDR-2:36-Gly-GCC-1	6.67912
1596	tDR-2:36-Gly-GCC-2-M2	8.5122
1597	tDR-30:66-Gln-CTG-1-M4	6.21426
1598	tDR-30:68-Arg-TCG-3-M2	6.12685
1599	tDR-30:74-Glu-CTC-1	6.06973
1600	tDR-30:74-Leu-CAA-2	-6.66508
1601	tDR-30:75-Arg-CCG-3	7.9802
1602	tDR-30:75-Cys-GCA-1-M2	6.18618
1603	tDR-30:75-Gln-CTG-2-M2	2.35924
1604	tDR-30:75-Glu-CTC-1	7.10435
1605	tDR-30:75-Leu-CAG-2	7.60843
1606	tDR-30:76-Gln-CTG-2-M2	6.93408
1607	tDR-30:e21-Ser-GCT-1-M4	7.42336
1608	tDR-31:75-Arg-CCG-3	8.01093
1609	tDR-31:75-Gln-CTG-2-M2	6.91307
1610	tDR-31:75-Glu-CTC-1	6.47334
1611	tDR-31:75-Leu-CAA-1	6.95847
1612	tDR-31:75-Leu-CAA-2	2.2416
1613	tDR-31:75-Leu-CAG-2	6.53284
1614	tDR-31:75-Phe-GAA-1	8.20304
1615	tDR-31:75-Trp-CCA-6	6.34416
1616	tDR-32:74-Glu-CTC-1	6.43867
1617	tDR-32:75-Arg-ACG-3-A3G	6.16996
1618	tDR-32:75-Arg-CCG-3	7.47198
1619	tDR-32:75-Gln-CTG-2-M2	6.95017
1620	tDR-32:75-Glu-CTC-1	7.37443
1621	tDR-32:75-Leu-CAA-2	7.65447
1622	tDR-32:75-Leu-CAG-2	6.97622
1623	tDR-32:75-Met-CAT-2	6.87004
1624	tDR-32:75-Phe-GAA-1	7.56707
1625	tDR-33:72-Leu-CAA-2	-6.59994
1626	tDR-33:72-Met-CAT-2	-6.7179
1627	tDR-33:73-Leu-CAA-2	-8.57144
1628	tDR-33:74-Glu-CTC-1	7.76586
1629	tDR-33:74-Leu-CAA-2	-4.07196
1630	tDR-33:74-Lys-TTT-1	-3.92416
1631	tDR-33:74-Met-CAT-1	-7.10732
1632	tDR-33:74-Met-CAT-2	-7.66778
1633	tDR-33:74-Ser-GCT-3	6.39898
1634	tDR-33:75-Arg-CCG-3	6.74269
1635	tDR-33:75-Gln-CTG-2-M2	6.27322
1636	tDR-33:75-Glu-CTC-1	7.91375
1637	tDR-33:75-Glu-TTC-3-M2	6.50307
1638	tDR-33:75-Leu-CAA-1	6.59003
1639	tDR-33:75-Leu-CAA-2	1.43618
1640	tDR-33:75-Leu-CAG-2	6.91117
1641	tDR-33:75-Met-CAT-1	6.28718
1642	tDR-33:75-Met-CAT-2	6.7546
1643	tDR-33:75-Ser-GCT-3	6.91848
1644	tDR-33:75-Trp-CCA-6	6.44173
1645	tDR-33:76-Ser-GCT-3	6.73575
1646	tDR-34:50-Met-CAT-2	-7.60917
1647	tDR-34:54-Phe-GAA-1-M2	-7.75028
1648	tDR-34:56-Met-CAT-1-M2	-7.20804
1649	tDR-34:56-Pro-AGG-1-M4-A1G	-6.07912
1650	tDR-34:60-Asn-GTT-1-M4	6.55807
1651	tDR-34:60-Met-CAT-1	-7.15191
1652	tDR-34:63-Met-CAT-1	-7.30353
1653	tDR-34:63-Met-CAT-2	-6.54413
1654	tDR-34:66-Arg-CCG-3	6.88318
1655	tDR-34:67-Pro-AGG-1-M3-A1G	-6.8396
1656	tDR-34:68-Pro-AGG-1-M3-A1G	-7.74966
1657	tDR-34:69-Met-CAT-2	-9.91195
1658	tDR-34:70-Arg-ACG-3-A1G	6.96845
1659	tDR-34:70-Met-CAT-2	-7.89936
1660	tDR-34:70-Pro-AGG-1-M3-A1G	-4.04519
1661	tDR-34:70-Ser-AGA-1-A1G	-7.83322
1662	tDR-34:71-Arg-ACG-1-A1G	8.13779
1663	tDR-34:71-Arg-ACG-3-A1G	6.45576
1664	tDR-34:71-Arg-CCG-3	6.17876
1665	tDR-34:71-Met-CAT-2	-8.59179
1666	tDR-34:71-Met-CAT-3	-6.30239
1667	tDR-34:71-Pro-AGG-1-M3-A1G	-4.0408
1668	tDR-34:71-Ser-GCT-3	-1.54169
1669	tDR-34:71-Thr-AGT-1-A1G	-7.39178
1670	tDR-34:71-Thr-AGT-2-A1G	-6.64053
1671	tDR-34:72-Arg-ACG-1-A1G	7.8109
1672	tDR-34:72-Arg-ACG-3-A1G	7.61549
1673	tDR-34:72-Leu-AAG-2-A1G	-8.26869
1674	tDR-34:72-Leu-CAA-2	-4.60678
1675	tDR-34:72-Met-CAT-1	-6.48549
1676	tDR-34:72-Met-CAT-1-A33G	-6.30036
1677	tDR-34:72-Met-CAT-2	-6.34007
1678	tDR-34:72-Met-CAT-2-A19G	-6.77148
1679	tDR-34:72-Met-CAT-2-A33G	-6.77413
1680	tDR-34:72-Met-CAT-2-U14C	-6.08459
1681	tDR-34:72-Met-CAT-2-U29C	-6.45086
1682	tDR-34:72-Met-CAT-3	-5.49082
1683	tDR-34:72-Phe-GAA-1	-11.8926
1684	tDR-34:72-Pro-AGG-1-M3-A1G	-3.42948
1685	tDR-34:72-Ser-AGA-1-A1G	-8.17757
1686	tDR-34:72-Ser-GCT-1	-3.01737
1687	tDR-34:72-Ser-GCT-2	-6.51452
1688	tDR-34:72-Ser-GCT-3	-3.05423
1689	tDR-34:72-Thr-AGT-1-A1G	-4.92716
1690	tDR-34:72-Thr-AGT-1-A1G-C39U	-7.04357
1691	tDR-34:72-Thr-AGT-2-A1G	-3.58592
1692	tDR-34:72-Thr-AGT-2-A1G-C39U	-7.08144
1693	tDR-34:72-Thr-AGT-3-M2-A1G-U36G	-7.41931
1694	tDR-34:73-Arg-ACG-3-A1G	6.62771
1695	tDR-34:73-Asn-GTT-1	2.41837
1696	tDR-34:73-Leu-AAG-2-A1G	-9.34942
1697	tDR-34:73-Leu-CAA-2	-4.15559
1698	tDR-34:73-Lys-TTT-1	-7.58253
1699	tDR-34:73-Met-CAT-1	-7.31764
1700	tDR-34:73-Met-CAT-2	-6.23138
1701	tDR-34:73-Met-CAT-2-U29C	-6.16197
1702	tDR-34:73-Met-CAT-3	-5.4922
1703	tDR-34:73-Phe-GAA-1	-11.676
1704	tDR-34:73-Pro-AGG-1-M3-A1G	-6.78746
1705	tDR-34:73-Ser-AGA-1-A1G	-9.52756
1706	tDR-34:73-Ser-AGA-3-A1G	-6.37772
1707	tDR-34:73-Ser-GCT-1	-2.7961
1708	tDR-34:73-Ser-GCT-2	-7.63553
1709	tDR-34:73-Ser-GCT-3	-2.4271
1710	tDR-34:73-Thr-AGT-1-A1G	-3.65928
1711	tDR-34:73-Thr-AGT-1-A1G-U40A	-6.98903
1712	tDR-34:73-Thr-AGT-1-A1G-U40C	-8.27956
1713	tDR-34:73-Thr-AGT-2-A1G	-3.56045
1714	tDR-34:73-Thr-AGT-3-M2-A1G-U36G	-7.87483
1715	tDR-34:74-Asn-GTT-1	7.63581
1716	tDR-34:74-Asp-GTC-2	6.78298
1717	tDR-34:74-Glu-CTC-1	3.08316
1718	tDR-34:74-Leu-AAG-2-A1G	-4.84612
1719	tDR-34:74-Leu-CAA-2	-4.04066
1720	tDR-34:74-Leu-CAG-2	6.59848
1721	tDR-34:74-Lys-CTT-1	-4.43048
1722	tDR-34:74-Lys-TTT-1	-5.05644
1723	tDR-34:74-Met-CAT-1	-6.72879
1724	tDR-34:74-Met-CAT-1-A10G	-6.92685
1725	tDR-34:74-Met-CAT-1-A11G	-7.00352
1726	tDR-34:74-Met-CAT-1-A19G	-6.84928
1727	tDR-34:74-Met-CAT-1-A25G	-6.84791
1728	tDR-34:74-Met-CAT-1-A2G	-6.54874
1729	tDR-34:74-Met-CAT-1-A31G	-7.0169
1730	tDR-34:74-Met-CAT-1-A40G	-7.66432
1731	tDR-34:74-Met-CAT-1-C27U	-6.53681
1732	tDR-34:74-Met-CAT-1-D33G	-6.71676
1733	tDR-34:74-Met-CAT-1-G35U	-6.12587
1734	tDR-34:74-Met-CAT-1-M2-G26U	-6.80002
1735	tDR-34:74-Met-CAT-1-U14C	-6.25453
1736	tDR-34:74-Met-CAT-1-U17C	-6.19274
1737	tDR-34:74-Met-CAT-1-U22C	-6.30791
1738	tDR-34:74-Met-CAT-1-U29C	-7.12485
1739	tDR-34:74-Met-CAT-1-U8C	-6.51331
1740	tDR-34:74-Met-CAT-2	-6.02234
1741	tDR-34:74-Met-CAT-2-A10G	-7.6339
1742	tDR-34:74-Met-CAT-2-A11G	-7.7215
1743	tDR-34:74-Met-CAT-2-A19G	-7.77275
1744	tDR-34:74-Met-CAT-2-A25G	-7.50579
1745	tDR-34:74-Met-CAT-2-A2G	-7.58946
1746	tDR-34:74-Met-CAT-2-A31G	-7.70649
1747	tDR-34:74-Met-CAT-2-A33G	-7.39572
1748	tDR-34:74-Met-CAT-2-A40G	-8.94858
1749	tDR-34:74-Met-CAT-2-A40U	-6.26843
1750	tDR-34:74-Met-CAT-2-A4G	-6.92442
1751	tDR-34:74-Met-CAT-2-A5G	-7.25583
1752	tDR-34:74-Met-CAT-2-C23U	-6.70613
1753	tDR-34:74-Met-CAT-2-C27U	-6.6408
1754	tDR-34:74-Met-CAT-2-C28U	-6.30791
1755	tDR-34:74-Met-CAT-2-C34U	-7.46716
1756	tDR-34:74-Met-CAT-2-D34G	-6.78244
1757	tDR-34:74-Met-CAT-2-G13A	-6.64776
1758	tDR-34:74-Met-CAT-2-G16U	-7.6863
1759	tDR-34:74-Met-CAT-2-G36U	-7.78057
1760	tDR-34:74-Met-CAT-2-G38A	-6.23934
1761	tDR-34:74-Met-CAT-2-U14C	-7.48173
1762	tDR-34:74-Met-CAT-2-U17C	-7.32809
1763	tDR-34:74-Met-CAT-2-U21C	-6.94103
1764	tDR-34:74-Met-CAT-2-U22C	-7.13883
1765	tDR-34:74-Met-CAT-2-U26C	-7.43005
1766	tDR-34:74-Met-CAT-2-U29C	-8.1605
1767	tDR-34:74-Met-CAT-2-U3C	-6.8323
1768	tDR-34:74-Met-CAT-2-U6C	-7.06792
1769	tDR-34:74-Met-CAT-2-U8C	-7.42552
1770	tDR-34:74-Met-CAT-3	-5.86235
1771	tDR-34:74-Met-CAT-3-A10G	-6.09454
1772	tDR-34:74-Met-CAT-3-A19G	-6.17228
1773	tDR-34:74-Met-CAT-3-A25G	-6.20419
1774	tDR-34:74-Met-CAT-3-A40G	-7.3967
1775	tDR-34:74-Met-CAT-3-U17C	-6.28407
1776	tDR-34:74-Met-CAT-3-U29C	-6.17542
1777	tDR-34:74-Phe-GAA-1	-6.39999
1778	tDR-34:74-Phe-GAA-1-A40G	-6.63768
1779	tDR-34:74-Phe-GAA-2	-7.62446
1780	tDR-34:74-Ser-AGA-1-A1G	-5.65391
1781	tDR-34:74-Ser-AGA-1-A1G-C50U	-7.89546
1782	tDR-34:74-Ser-AGA-2-A1G	-7.51068
1783	tDR-34:74-Ser-GCT-1	-3.92234
1784	tDR-34:74-Ser-GCT-2	-3.21153
1785	tDR-34:74-Ser-GCT-3	-3.45395
1786	tDR-34:74-Ser-GCT-3-A21G	-4.56786
1787	tDR-34:74-Ser-GCT-3-A34G	-8.50457
1788	tDR-34:74-Ser-GCT-3-A35G	-8.24755
1789	tDR-34:74-Ser-GCT-3-A40G	-3.82894
1790	tDR-34:74-Ser-GCT-3-A40U	-6.44068
1791	tDR-34:74-Ser-GCT-3-A4G	-8.03797
1792	tDR-34:74-Ser-GCT-3-A5G	-7.80704
1793	tDR-34:74-Ser-GCT-3-A9G	-8.27537
1794	tDR-34:74-Ser-GCT-3-C15U	-7.08822
1795	tDR-34:74-Ser-GCT-3-C20U	-7.14955
1796	tDR-34:74-Ser-GCT-3-C22U	-7.61642
1797	tDR-34:74-Ser-GCT-3-C24U	-7.04225
1798	tDR-34:74-Ser-GCT-3-C2U	-7.00504
1799	tDR-34:74-Ser-GCT-3-C32U	-7.27547
1800	tDR-34:74-Ser-GCT-3-C37U	-6.45601
1801	tDR-34:74-Ser-GCT-3-C38U	-6.84764
1802	tDR-34:74-Ser-GCT-3-C39U	-6.92171
1803	tDR-34:74-Ser-GCT-3-C42U	-6.98094
1804	tDR-34:74-Ser-GCT-3-C43U	-6.72278
1805	tDR-34:74-Ser-GCT-3-C45U	-8.57218
1806	tDR-34:74-Ser-GCT-3-C48U	-4.43426
1807	tDR-34:74-Ser-GCT-3-C7U	-6.61175
1808	tDR-34:74-Ser-GCT-3-C8U	-6.81288
1809	tDR-34:74-Ser-GCT-3-G12A	-6.65147
1810	tDR-34:74-Ser-GCT-3-G14A	-6.84961
1811	tDR-34:74-Ser-GCT-3-G19A	-7.12187
1812	tDR-34:74-Ser-GCT-3-G23A	-6.67441
1813	tDR-34:74-Ser-GCT-3-G27U	-6.40416
1814	tDR-34:74-Ser-GCT-3-G28A	-6.49696
1815	tDR-34:74-Ser-GCT-3-G28U	-7.3365
1816	tDR-34:74-Ser-GCT-3-G29A	-5.91779
1817	tDR-34:74-Ser-GCT-3-G33A	-6.84661
1818	tDR-34:74-Ser-GCT-3-G49A	-2.86188
1819	tDR-34:74-Ser-GCT-3-M2-G25A	-6.5142
1820	tDR-34:74-Ser-GCT-3-M2-G46A	-6.23108
1821	tDR-34:74-Ser-GCT-3-U10C	-7.92871
1822	tDR-34:74-Ser-GCT-3-U11C	-4.17024
1823	tDR-34:74-Ser-GCT-3-U13C	-8.1901
1824	tDR-34:74-Ser-GCT-3-U16C	-8.20023
1825	tDR-34:74-Ser-GCT-3-U18C	-4.32921
1826	tDR-34:74-Ser-GCT-3-U26C	-8.04092
1827	tDR-34:74-Ser-GCT-3-U30C	-8.19548
1828	tDR-34:74-Ser-GCT-3-U31C	-7.98214
1829	tDR-34:74-Ser-GCT-3-U36C	-8.30325
1830	tDR-34:74-Ser-GCT-3-U3C	-7.60026
1831	tDR-34:74-Ser-GCT-3-U44C	-4.2716
1832	tDR-34:74-Ser-GCT-3-U47A	-6.22336
1833	tDR-34:74-Ser-GCT-3-U47C	-8.97171
1834	tDR-34:74-Ser-GCT-3-U47G	-7.21075
1835	tDR-34:74-Ser-GCT-3-U6C	-8.07485
1836	tDR-34:74-Thr-AGT-1-A1G	-2.11322
1837	tDR-34:74-Thr-AGT-2-A1G	-2.36577
1838	tDR-34:74-Thr-AGT-3-M2-A1G-U36G	-3.61002
1839	tDR-34:75-Arg-ACG-1-A1G	8.72071
1840	tDR-34:75-Arg-ACG-2-A1G	7.78824
1841	tDR-34:75-Arg-ACG-3-A1G	4.22301
1842	tDR-34:75-Arg-ACG-3-A1G-C2U	7.29181
1843	tDR-34:75-Arg-ACG-3-A1G-C42U	7.27025
1844	tDR-34:75-Arg-CCG-3	3.73518
1845	tDR-34:75-Arg-CCT-4	2.51408
1846	tDR-34:75-Asn-GTT-1	4.94716
1847	tDR-34:75-Asn-GTT-3	6.40921
1848	tDR-34:75-Asp-GTC-2	7.70936
1849	tDR-34:75-Cys-GCA-1-M2	6.77217
1850	tDR-34:75-Gln-CTG-2-M2	7.51128
1851	tDR-34:75-Glu-CTC-1	5.38773
1852	tDR-34:75-Ile-AAT-1-M2-A1G	1.64253
1853	tDR-34:75-Leu-CAA-1	7.41098
1854	tDR-34:75-Leu-CAG-1	7.05956
1855	tDR-34:75-Leu-CAG-2	9.18456
1856	tDR-34:75-Met-CAT-1	-1.74799
1857	tDR-34:75-Met-CAT-2	-1.54294
1858	tDR-34:75-Met-CAT-3	-1.24665
1859	tDR-34:75-Phe-GAA-1	-1.31192
1860	tDR-34:75-Ser-GCT-2	1.82876
1861	tDR-34:75-Ser-GCT-3	1.50228
1862	tDR-34:75-Ser-GCT-3-C50U	6.37333
1863	tDR-34:75-Thr-AGT-1-A1G	1.712
1864	tDR-34:75-Thr-AGT-1-A1G-C42U	2.56696
1865	tDR-34:75-Thr-AGT-2-A1G	2.71924
1866	tDR-34:75-Thr-AGT-2-A1G-C42U	6.85599
1867	tDR-34:75-Thr-AGT-3-M2-A1G-U36G	3.67351
1868	tDR-34:75-Thr-CGT-3	3.1075
1869	tDR-34:75-Thr-CGT-4	2.37864
1870	tDR-34:75-Trp-CCA-6	7.99163
1871	tDR-34:76-Arg-ACG-1-A1G	6.7783
1872	tDR-34:76-Arg-ACG-3-A1G	7.99707
1873	tDR-34:76-Arg-CCG-3	8.15541
1874	tDR-34:76-Asn-GTT-1	9.96724
1875	tDR-34:76-Glu-CTC-1	8.01352
1876	tDR-34:76-Ile-AAT-1-M2-A1G	8.65158
1877	tDR-34:76-Leu-AAG-2-A1G	7.13022
1878	tDR-34:76-Leu-CAG-2	6.2489
1879	tDR-34:76-Lys-CTT-1	8.15255
1880	tDR-34:76-Met-CAT-1	6.70388
1881	tDR-34:76-Met-CAT-2	8.69908
1882	tDR-34:76-Met-CAT-3	7.65904
1883	tDR-34:76-Phe-GAA-1	7.63823
1884	tDR-34:76-Ser-AGA-1-A1G	6.68976
1885	tDR-34:76-Ser-GCT-1	9.41388
1886	tDR-34:76-Ser-GCT-2	7.36706
1887	tDR-34:76-Ser-GCT-3	6.77813
1888	tDR-34:76-Thr-AGT-1-A1G	9.66671
1889	tDR-34:76-Thr-AGT-2-A1G	7.44114
1890	tDR-34:76-Thr-CGT-3	6.48556
1891	tDR-34:76-Thr-CGT-4	7.2418
1892	tDR-34:T1-Lys-TTT-1-4	-7.61914
1893	tDR-34:T1-Met-CAT-1-1	-7.69203
1894	tDR-34:T1-Met-CAT-2-2	-6.20911
1895	tDR-34:T1-Met-CAT-2-2-A40G	-6.08459
1896	tDR-34:T1-Ser-GCT-1-1	-4.14926
1897	tDR-34:T1-Ser-GCT-3-1	-3.36603
1898	tDR-34:T1-Ser-GCT-3-3	-3.2926
1899	tDR-34:T1-Thr-AGT-2-1-A1G	-7.56208
1900	tDR-34:T2-Ile-AAT-1-6-A1G	7.5988
1901	tDR-34:T2-Met-CAT-2-1	-1.90566
1902	tDR-34:T2-Thr-AGT-1-1-A1G	6.23838
1903	tDR-34:e3-Ser-GCT-1-M5	2.88981
1904	tDR-35:51-Met-CAT-2	6.65849
1905	tDR-35:66-Arg-CCG-3	3.45453
1906	tDR-35:66-Met-CAT-2	6.36997
1907	tDR-35:69-Met-CAT-2	-6.33598
1908	tDR-35:71-Pro-AGG-1-M3	-3.5812
1909	tDR-35:71-Pro-TGG-2	-7.79051
1910	tDR-35:72-Ala-CGC-2-M2-A3G	-8.3599
1911	tDR-35:72-Leu-CAA-2	-9.05852
1912	tDR-35:72-Leu-CAG-1	-3.12014
1913	tDR-35:72-Leu-CAG-2	-3.64086
1914	tDR-35:72-Leu-CAG-2-A46G	-7.23966
1915	tDR-35:72-Leu-CAG-2-U10C	-6.4558
1916	tDR-35:72-Leu-CAG-2-U12C	-6.47282
1917	tDR-35:72-Lys-TTT-1	-8.46456
1918	tDR-35:72-Met-CAT-1	-8.46151
1919	tDR-35:72-Met-CAT-2	-3.24487
1920	tDR-35:72-Met-CAT-3	-7.52532
1921	tDR-35:72-Pro-TGG-2	-6.04333
1922	tDR-35:72-Ser-GCT-3	-2.90852
1923	tDR-35:72-Thr-CGT-3	-8.68907
1924	tDR-35:72-Thr-CGT-4	-7.80045
1925	tDR-35:72-Thr-TGT-2-M2	-8.98774
1926	tDR-35:72-Val-TAC-1	6.21426
1927	tDR-35:73-Arg-CCG-3	1.20777
1928	tDR-35:73-Arg-CCT-4	-7.06668
1929	tDR-35:73-Asn-GTT-1	-2.29103
1930	tDR-35:73-Leu-CAA-2	-3.86842
1931	tDR-35:73-Leu-CAG-1	-3.2485
1932	tDR-35:73-Leu-CAG-2	-3.96074
1933	tDR-35:73-Leu-CAG-2-A20G	-7.82268
1934	tDR-35:73-Leu-CAG-2-A33G	-7.79388
1935	tDR-35:73-Leu-CAG-2-A34G	-7.23772
1936	tDR-35:73-Leu-CAG-2-A39G	-7.5191
1937	tDR-35:73-Leu-CAG-2-A46G	-7.94417
1938	tDR-35:73-Leu-CAG-2-A8G	-7.80809
1939	tDR-35:73-Leu-CAG-2-C13U	-6.34614
1940	tDR-35:73-Leu-CAG-2-C15U	-6.77471
1941	tDR-35:73-Leu-CAG-2-C16G	-6.44045
1942	tDR-35:73-Leu-CAG-2-C23U	-6.49189
1943	tDR-35:73-Leu-CAG-2-C31U	-6.66489
1944	tDR-35:73-Leu-CAG-2-C37U	-6.65518
1945	tDR-35:73-Leu-CAG-2-C38U	-6.53035
1946	tDR-35:73-Leu-CAG-2-C7U	-6.37869
1947	tDR-35:73-Leu-CAG-2-G27U	-6.77206
1948	tDR-35:73-Leu-CAG-2-G2U	-7.47314
1949	tDR-35:73-Leu-CAG-2-G6A	-6.4628
1950	tDR-35:73-Leu-CAG-2-M2-C16U	-8.07028
1951	tDR-35:73-Leu-CAG-2-U10C	-8.14143
1952	tDR-35:73-Leu-CAG-2-U12C	-8.00753
1953	tDR-35:73-Leu-CAG-2-U17C	-7.34055
1954	tDR-35:73-Leu-CAG-2-U25C	-6.79467
1955	tDR-35:73-Leu-CAG-2-U29C	-7.59258
1956	tDR-35:73-Leu-CAG-2-U30C	-7.54379
1957	tDR-35:73-Leu-CAG-2-U35C	-7.67775
1958	tDR-35:73-Leu-CAG-2-U41C	-7.41614
1959	tDR-35:73-Leu-CAG-2-U44C	-7.93789
1960	tDR-35:73-Leu-CAG-2-U4C	-7.50306
1961	tDR-35:73-Lys-CTT-1	-6.29829
1962	tDR-35:73-Lys-TTT-1	-5.82363
1963	tDR-35:73-Met-CAT-1	-8.53759
1964	tDR-35:73-Met-CAT-2	-3.42117
1965	tDR-35:73-Met-CAT-3	-7.20533
1966	tDR-35:73-Ser-AGA-4-M2	-6.20429
1967	tDR-35:73-Ser-GCT-3	-4.99728
1968	tDR-35:73-Thr-CGT-1-M2	-7.23028
1969	tDR-35:73-Thr-CGT-3	-10.9082
1970	tDR-35:73-Thr-CGT-4	-6.4179
1971	tDR-35:73-Thr-TGT-2-M2	-9.51278
1972	tDR-35:74-Ala-CGC-2-M2-A3G	-7.19013
1973	tDR-35:74-Arg-CCG-3	-0.954343
1974	tDR-35:74-Arg-CCT-4	-3.67418
1975	tDR-35:74-Arg-TCG-3	-6.75496
1976	tDR-35:74-Asn-GTT-1	-2.00039
1977	tDR-35:74-Glu-CTC-1-M2	3.81063
1978	tDR-35:74-Leu-AAG-1-M2	-7.19905
1979	tDR-35:74-Leu-AAG-1-M2-G44U	-8.12006
1980	tDR-35:74-Leu-CAA-2	-3.31523
1981	tDR-35:74-Leu-CAG-1	-2.34446
1982	tDR-35:74-Leu-CAG-1-A20G	-6.41535
1983	tDR-35:74-Leu-CAG-1-A46G	-6.33419
1984	tDR-35:74-Leu-CAG-1-C15U	-6.57964
1985	tDR-35:74-Leu-CAG-1-G19U	-6.89723
1986	tDR-35:74-Leu-CAG-1-U44C	-6.12263
1987	tDR-35:74-Leu-CAG-2	-2.49247
1988	tDR-35:74-Leu-CAG-2-A20G	-7.5159
1989	tDR-35:74-Leu-CAG-2-A33G	-7.50935
1990	tDR-35:74-Leu-CAG-2-A34G	-7.06507
1991	tDR-35:74-Leu-CAG-2-A39G	-7.32454
1992	tDR-35:74-Leu-CAG-2-A46G	-3.42787
1993	tDR-35:74-Leu-CAG-2-A48G	-2.47606
1994	tDR-35:74-Leu-CAG-2-A8G	-3.64009
1995	tDR-35:74-Leu-CAG-2-C13U	-6.40979
1996	tDR-35:74-Leu-CAG-2-C15U	-6.42042
1997	tDR-35:74-Leu-CAG-2-C23U	-6.34533
1998	tDR-35:74-Leu-CAG-2-C37U	-6.52721
1999	tDR-35:74-Leu-CAG-2-C47U	-6.30403
[truncated: 1,510 more rows]

## Sheet: Rat_GSD_Cells_Common
	tDR	log2FoldChange.x	log2FoldChange.y
1	tDR-1:32-Asp-GTC-2-M2	2.256	1.47656
2	tDR-1:32-Glu-TTC-2-M2	3.10357	1.90291
3	tDR-1:32-Glu-TTC-4	3.23232	1.98466
4	tDR-1:34-Pro-CGG-1	-1.4817	-2.30747
5	tDR-1:36-Asp-GTC-2-M2	-1.29069	-2.71
6	tDR-1:36-Gly-GCC-2-M2	-1.73889	-1.96031
7	tDR-38:72-Asp-GTC-2	1.74719	3.33171
8	tDR-39:72-Asp-GTC-2	2.30881	3.03256
9	tDR-40:72-Asp-GTC-2	2.60011	2.09059

## Sheet: Rat_GSD_Exs_Common
	tDR	log2FoldChange.x	log2FoldChange.y
1	tDR-1:15-Asp-GTC-1-M3	7.07033	6.76645
2	tDR-1:16-Asp-GTC-1-M3	4.5652	4.56781
3	tDR-1:16-Leu-AAG-1-M3	-2.04254	-1.95564
4	tDR-1:16-Leu-CAG-1-M3	1.43717	1.88533
5	tDR-1:19-Ala-AGC-4-M3	-6.76891	-6.58133
6	tDR-1:19-Ser-AGA-1-M6	-1.05879	-1.01477
7	tDR-1:20-Ala-AGC-1-M7	-3.01338	-1.61144
8	tDR-1:20-Ala-AGC-2-M3	-3.22589	-3.17719
9	tDR-1:20-Ala-AGC-4-M3	-8.33375	-8.17059
10	tDR-1:20-Pro-AGG-1-M5	-2.62307	-3.39654
11	tDR-1:20-Ser-AGA-1-M6	-7.38015	-7.59487
12	tDR-1:20a-Ser-AGA-1-M6	-2.91854	-3.72508
13	tDR-1:21-Ala-AGC-1-M7	6.29838	6.62345
14	tDR-1:21-Pro-AGG-1-M5	-1.26607	-1.95152
15	tDR-1:22-Pro-AGG-1-M5	-3.26959	-4.16198
16	tDR-1:23-Pro-AGG-1-M5	-1.74567	-2.71616
17	tDR-1:23-Ser-AGA-1-M6	-1.46565	-1.79527
18	tDR-1:23-Val-AAC-1-M5	-1.34737	-1.96926
19	tDR-1:24-Pro-AGG-1-M5	-8.24319	-7.45627
20	tDR-1:25-Ala-AGC-1-M7	8.30994	8.25888
21	tDR-1:25-Ala-AGC-2-M3	7.31857	6.565
22	tDR-1:26-Glu-TTC-4	1.79486	1.39382
23	tDR-1:26-Gly-CCC-1-M2	1.73889	1.39497
24	tDR-1:28-Lys-CTT-1-M2	-5.87726	-7.29056
25	tDR-1:29-Asp-GTC-2-M2	6.87714	6.38671
26	tDR-1:29-Gln-TTG-1-M2	7.21218	6.15638
27	tDR-1:29-Glu-CTC-1	-1.56072	-1.94128
28	tDR-1:29-Glu-CTC-1-D5G	-1.86816	-1.94818
29	tDR-1:29-Glu-CTC-1-U5C-G6U	-6.75508	-6.1545
30	tDR-1:29-Pro-AGG-1-M5	-1.3893	-2.72404
31	tDR-1:30-Glu-CTC-1	-1.2868	-1.96337
32	tDR-1:30-Glu-CTC-1-A14G	-6.41575	-6.76998
33	tDR-1:30-Glu-CTC-1-A21G	-6.72945	-6.42401
34	tDR-1:30-Glu-CTC-1-A24G	-6.52903	-6.5216
35	tDR-1:30-Glu-CTC-1-D5G	-1.45532	-2.12532
36	tDR-1:30-Glu-CTC-1-G17A	-6.42743	-6.54497
37	tDR-1:30-Glu-CTC-1-G29A	-6.44644	-6.36603
38	tDR-1:30-Glu-CTC-1-M2-C3U	-6.34774	-6.66775
39	tDR-1:30-Glu-CTC-1-U13C	-6.32662	-6.6283
40	tDR-1:30-Glu-CTC-1-U25C	-6.54828	-6.69997
41	tDR-1:30-Glu-CTC-1-U26C	-6.19842	-6.08246
42	tDR-1:30-Glu-CTC-1-U5C	-6.35594	-6.49445
43	tDR-1:30-Glu-CTC-1-U5C-G6U	-1.55823	-2.13436
44	tDR-1:30-Glu-CTC-1-U8C	-6.48	-6.47515
45	tDR-1:30-Glu-TTC-1-M2	-1.12174	-1.75509
46	tDR-1:30-Lys-CTT-1	-7.68642	-8.49225
47	tDR-1:30-Pro-AGG-1-M5	-1.28453	-2.25959
48	tDR-1:31-Ala-CGC-3	-7.76159	-9.55906
49	tDR-1:31-Asp-GTC-1	-6.4798	-3.71138
50	tDR-1:31-Asp-GTC-2-M2	7.78676	6.87381
51	tDR-1:31-Glu-CTC-1	-4.70272	-5.56951
52	tDR-1:31-Glu-CTC-1-A14G	-9.60794	-9.93915
53	tDR-1:31-Glu-CTC-1-A21G	-9.29658	-5.62859
54	tDR-1:31-Glu-CTC-1-A21U	-6.47279	-6.05234
55	tDR-1:31-Glu-CTC-1-A24G	-9.60711	-10.0747
56	tDR-1:31-Glu-CTC-1-C12U	-8.19207	-8.27848
57	tDR-1:31-Glu-CTC-1-C27U	-8.54762	-9.2798
58	tDR-1:31-Glu-CTC-1-C2U	-10.0927	-10.3648
59	tDR-1:31-Glu-CTC-1-C2U-D5G	-7.80473	-7.94409
60	tDR-1:31-Glu-CTC-1-C30A	-6.31716	-6.67059
61	tDR-1:31-Glu-CTC-1-C30G	-7.58634	-8.15845
62	tDR-1:31-Glu-CTC-1-C30G-G31C	-6.92049	-8.26625
63	tDR-1:31-Glu-CTC-1-C30U	-8.67013	-9.15636
64	tDR-1:31-Glu-CTC-1-C4U	-8.74704	-9.0403
65	tDR-1:31-Glu-CTC-1-D4UGG	-8.00809	-8.39327
66	tDR-1:31-Glu-CTC-1-D5G	-4.74227	-5.52654
67	tDR-1:31-Glu-CTC-1-D5G-C29G	-6.05949	-6.78088
68	tDR-1:31-Glu-CTC-1-D5G-C29U	-7.32089	-7.6262
69	tDR-1:31-Glu-CTC-1-D5G-G30C	-8.55439	-9.32187
70	tDR-1:31-Glu-CTC-1-D5G-G30U	-10.1234	-10.5722
71	tDR-1:31-Glu-CTC-1-D5G-G6A	-5.90888	-6.40029
72	tDR-1:31-Glu-CTC-1-D5G-U7C	-7.84241	-8.2691
73	tDR-1:31-Glu-CTC-1-G10A	-7.61753	-7.94097
74	tDR-1:31-Glu-CTC-1-G10U	-6.78431	-7.48793
75	tDR-1:31-Glu-CTC-1-G15A	-7.59682	-8.02902
76	tDR-1:31-Glu-CTC-1-G15U	-9.05521	-9.39483
77	tDR-1:31-Glu-CTC-1-G17A	-9.84826	-5.96526
78	tDR-1:31-Glu-CTC-1-G18A	-6.96164	-7.58737
79	tDR-1:31-Glu-CTC-1-G22A	-7.61749	-7.81155
80	tDR-1:31-Glu-CTC-1-G22U	-8.17327	-8.32726
81	tDR-1:31-Glu-CTC-1-G23A	-7.02378	-7.77398
82	tDR-1:31-Glu-CTC-1-G23U	-8.71439	-8.33582
83	tDR-1:31-Glu-CTC-1-G31C	-3.71988	-6.44981
84	tDR-1:31-Glu-CTC-1-G31U	-4.3094	-5.22975
85	tDR-1:31-Glu-CTC-1-G6A	-4.54409	-4.819
86	tDR-1:31-Glu-CTC-1-G6C	-6.0364	-6.23624
87	tDR-1:31-Glu-CTC-1-G6U	-8.99135	-9.23177
88	tDR-1:31-Glu-CTC-1-G7A	-7.46986	-7.84982
89	tDR-1:31-Glu-CTC-1-G7U	-7.37418	-7.55257
90	tDR-1:31-Glu-CTC-1-G9A	-7.80465	-8.43147
91	tDR-1:31-Glu-CTC-1-G9U	-6.97795	-7.83482
92	tDR-1:31-Glu-CTC-1-M2-C2U-G31A	-6.41671	-6.71789
93	tDR-1:31-Glu-CTC-1-M2-C3U	-9.06556	-9.51454
94	tDR-1:31-Glu-CTC-1-M2-C3U-D5G	-7.12903	-7.34882
95	tDR-1:31-Glu-CTC-1-M2-C3U-U5C-G6U	-7.52813	-7.96281
96	tDR-1:31-Glu-CTC-1-M2-D5G-G27A	-6.64784	-7.0902
97	tDR-1:31-Glu-CTC-1-M2-D5G-G30A	-4.75931	-5.81035
98	tDR-1:31-Glu-CTC-1-M2-G28A	-8.36268	-8.61895
99	tDR-1:31-Glu-CTC-1-M2-G6A-G31A	-7.05534	-7.44546
100	tDR-1:31-Glu-CTC-1-M2-U25C-G31A	-5.96953	-6.0377
101	tDR-1:31-Glu-CTC-1-M2-U5C-G31A	-6.11917	-6.30219
102	tDR-1:31-Glu-CTC-1-M2-U5C-G6U-G31A	-9.2664	-9.81912
103	tDR-1:31-Glu-CTC-1-M3-G31A	-4.73675	-5.6415
104	tDR-1:31-Glu-CTC-1-U11C	-5.55493	-10.2378
105	tDR-1:31-Glu-CTC-1-U13A	-6.38896	-6.79742
106	tDR-1:31-Glu-CTC-1-U13C	-9.20798	-9.5987
107	tDR-1:31-Glu-CTC-1-U16A	-6.82423	-6.97528
108	tDR-1:31-Glu-CTC-1-U16C	-9.13889	-9.58799
109	tDR-1:31-Glu-CTC-1-U20A	-6.15497	-6.30483
110	tDR-1:31-Glu-CTC-1-U20C	-8.99658	-9.38219
111	tDR-1:31-Glu-CTC-1-U25C	-9.41743	-9.8608
112	tDR-1:31-Glu-CTC-1-U26A	-5.95835	-6.7387
113	tDR-1:31-Glu-CTC-1-U26C	-9.14524	-9.57356
114	tDR-1:31-Glu-CTC-1-U5A	-7.7464	-8.23687
115	tDR-1:31-Glu-CTC-1-U5A-D5G	-5.84838	-6.41799
116	tDR-1:31-Glu-CTC-1-U5C	-9.32534	-9.93667
117	tDR-1:31-Glu-CTC-1-U5C-D5G	-8.21994	-8.38234
118	tDR-1:31-Glu-CTC-1-U5C-D5GG	-6.85413	-7.35791
119	tDR-1:31-Glu-CTC-1-U5C-G6U	-4.8821	-5.49805
120	tDR-1:31-Glu-CTC-1-U5C-G6U-G31U	-6.45634	-6.79555
121	tDR-1:31-Glu-CTC-1-U8A	-6.45429	-7.28159
122	tDR-1:31-Glu-CTC-1-U8C	-9.29497	-9.9121
123	tDR-1:31-Glu-CTC-1-U8G	-6.17011	-6.75631
124	tDR-1:31-Glu-TTC-1	-4.2722	-6.18286
125	tDR-1:31-Glu-TTC-1-D5G	-9.93503	-10.2748
126	tDR-1:31-Glu-TTC-1-U5C-G6U	-6.25405	-6.6335
127	tDR-1:31-Glu-TTC-5	-7.53845	-8.28893
128	tDR-1:31-Glu-TTC-5-D5G	-6.62386	-7.10672
129	tDR-1:31-Gly-CCC-1-M2	-2.69167	-3.8283
130	tDR-1:31-Gly-CCC-1-M2-A14G	-6.24835	-6.8704
131	tDR-1:31-Gly-CCC-1-M2-A22G	-6.63524	-7.36467
132	tDR-1:31-Gly-CCC-1-M2-A23G	-5.94801	-6.68024
133	tDR-1:31-Gly-CCC-1-M2-A3G	-6.06972	-6.83803
134	tDR-1:31-Gly-CCC-1-M2-C30A	-3.20413	-3.22596
135	tDR-1:31-Gly-CCC-1-M2-C30U	-2.7807	-3.67417
136	tDR-1:31-Gly-CCC-1-M2-D5G	-2.31611	-4.02747
137	tDR-1:31-Gly-CCC-1-M2-D5G-C29U	-6.44455	-7.17087
138	tDR-1:31-Gly-CCC-1-M2-G6A	-6.5828	-7.05041
139	tDR-1:31-Gly-CCC-1-M2-G6U	-7.86899	-4.44657
140	tDR-1:31-Gly-CCC-1-M2-U11C	-6.30496	-6.94348
141	tDR-1:31-Gly-CCC-1-M2-U12C	-6.48574	-6.64983
142	tDR-1:31-Gly-CCC-1-M2-U24C	-5.66546	-6.38858
143	tDR-1:31-Gly-CCC-1-M2-U25C	-6.29706	-7.04197
144	tDR-1:31-Gly-CCC-1-M2-U27C	-6.20272	-6.85305
145	tDR-1:31-Gly-CCC-1-M2-U4C	-5.8748	-6.87581
146	tDR-1:31-Gly-GCC-2-M2	-1.63796	-2.82408
147	tDR-1:31-Gly-GCC-2-M2-C30U	-1.54098	-2.86357
148	tDR-1:31-iMet-CAT-1	-6.63809	-7.61339
149	tDR-1:31-Lys-CTT-1	-4.6027	-5.27299
150	tDR-1:31-Pro-AGG-1-M4	-1.03811	-3.55452
151	tDR-1:31-Pro-AGG-1-M5-C30A	-1.06108	-7.52182
152	tDR-1:31-Pro-AGG-1-M5-C30U	-1.14288	-3.90557
153	tDR-1:31-Val-AAC-1-M3	-3.90411	-4.95862
154	tDR-1:32-Ala-AGC-2-M2	-2.51154	-10.6999
155	tDR-1:32-Ala-CGC-3	-3.29174	-5.43308
156	tDR-1:32-Asp-GTC-2-M2	3.02734	2.80135
157	tDR-1:32-Glu-CTC-1	-3.39235	-5.11977
158	tDR-1:32-Glu-CTC-1-A14G	-8.87604	-9.66274
159	tDR-1:32-Glu-CTC-1-A21G	-4.32392	-9.58592
160	tDR-1:32-Glu-CTC-1-A21G-C32U	-5.67853	-6.30586
161	tDR-1:32-Glu-CTC-1-A24G	-4.76208	-9.99074
162	tDR-1:32-Glu-CTC-1-C12U	-7.73978	-8.37267
163	tDR-1:32-Glu-CTC-1-C27U	-8.27781	-10.023
164	tDR-1:32-Glu-CTC-1-C2U	-3.47007	-10.7957
165	tDR-1:32-Glu-CTC-1-C2U-D5G	-6.99403	-7.89162
166	tDR-1:32-Glu-CTC-1-C30A	-6.57655	-7.75244
167	tDR-1:32-Glu-CTC-1-C30G	-8.18551	-9.42773
168	tDR-1:32-Glu-CTC-1-C30U	-8.57435	-9.59428
169	tDR-1:32-Glu-CTC-1-C32U	-7.00265	-7.61513
170	tDR-1:32-Glu-CTC-1-C4U	-3.37589	-9.40752
171	tDR-1:32-Glu-CTC-1-D4UGG	-7.97116	-8.70366
172	tDR-1:32-Glu-CTC-1-D5G	-3.42476	-5.07546
173	tDR-1:32-Glu-CTC-1-D5G-C29G	-6.70088	-7.6922
174	tDR-1:32-Glu-CTC-1-D5G-C29U	-6.93398	-7.97087
175	tDR-1:32-Glu-CTC-1-D5G-G30C	-6.16987	-7.89812
176	tDR-1:32-Glu-CTC-1-D5G-G8A	-5.94494	-6.70552
177	tDR-1:32-Glu-CTC-1-D5G-U7C	-7.20897	-7.95098
178	tDR-1:32-Glu-CTC-1-G10A	-7.13931	-7.90449
179	tDR-1:32-Glu-CTC-1-G10U	-7.32195	-7.7077
180	tDR-1:32-Glu-CTC-1-G15A	-6.84014	-7.66013
181	tDR-1:32-Glu-CTC-1-G15U	-8.39849	-8.94756
182	tDR-1:32-Glu-CTC-1-G17A	-2.89506	-10.2753
183	tDR-1:32-Glu-CTC-1-G18A	-6.15103	-7.29802
184	tDR-1:32-Glu-CTC-1-G22A	-6.95511	-7.73371
185	tDR-1:32-Glu-CTC-1-G22U	-8.79313	-9.42307
186	tDR-1:32-Glu-CTC-1-G23A	-6.5845	-7.52105
187	tDR-1:32-Glu-CTC-1-G23U	-9.02258	-8.94567
188	tDR-1:32-Glu-CTC-1-G28C	-6.29432	-7.07349
189	tDR-1:32-Glu-CTC-1-G29A	-7.57187	-8.62867
190	tDR-1:32-Glu-CTC-1-G29U	-7.2258	-8.70589
191	tDR-1:32-Glu-CTC-1-G31U	-6.53352	-7.61725
192	tDR-1:32-Glu-CTC-1-G6A	-3.10737	-4.89418
193	tDR-1:32-Glu-CTC-1-G6U	-4.23838	-5.61428
194	tDR-1:32-Glu-CTC-1-G7A	-7.0531	-7.74928
195	tDR-1:32-Glu-CTC-1-G7U	-6.79693	-7.90621
196	tDR-1:32-Glu-CTC-1-G9A	-7.52252	-8.11932
197	tDR-1:32-Glu-CTC-1-G9U	-6.36275	-6.97491
198	tDR-1:32-Glu-CTC-1-M2-C3U	-3.2907	-10.1071
199	tDR-1:32-Glu-CTC-1-M2-C3U-D5G	-7.11137	-7.80321
200	tDR-1:32-Glu-CTC-1-M2-C3U-U5C-G6U	-7.45915	-8.19046
201	tDR-1:32-Glu-CTC-1-M2-D5G-G27A	-6.47593	-7.21826
202	tDR-1:32-Glu-CTC-1-M2-D5G-G30A	-7.05861	-8.26982
203	tDR-1:32-Glu-CTC-1-M2-G28A	-8.06787	-8.90079
204	tDR-1:32-Glu-CTC-1-M3-G31A	-3.70515	-5.35568
205	tDR-1:32-Glu-CTC-1-U11C	-3.91902	-10.1969
206	tDR-1:32-Glu-CTC-1-U13A	-6.08803	-6.2411
207	tDR-1:32-Glu-CTC-1-U13C	-3.69737	-9.42039
208	tDR-1:32-Glu-CTC-1-U16A	-6.31531	-7.22989
209	tDR-1:32-Glu-CTC-1-U16C	-8.59423	-9.32196
210	tDR-1:32-Glu-CTC-1-U20C	-8.30569	-9.12848
211	tDR-1:32-Glu-CTC-1-U25C	-4.69466	-9.99661
212	tDR-1:32-Glu-CTC-1-U26C	-8.8576	-9.55086
213	tDR-1:32-Glu-CTC-1-U5A	-7.38496	-8.05743
214	tDR-1:32-Glu-CTC-1-U5C	-4.57341	-9.82624
215	tDR-1:32-Glu-CTC-1-U5C-D5G	-7.49225	-8.37096
216	tDR-1:32-Glu-CTC-1-U5C-D5GG	-7.2653	-7.65604
217	tDR-1:32-Glu-CTC-1-U5C-G6U	-3.61694	-5.44201
218	tDR-1:32-Glu-CTC-1-U8A	-6.37888	-7.53522
219	tDR-1:32-Glu-CTC-1-U8C	-8.87781	-9.73417
220	tDR-1:32-Glu-CTC-1-U8G	-5.80319	-6.3507
221	tDR-1:32-Glu-TTC-1	-4.08147	-5.96494
222	tDR-1:32-Glu-TTC-1-D5G	-3.70572	-6.52434
223	tDR-1:32-Glu-TTC-1-U5C-G6U	-6.07695	-7.02827
224	tDR-1:32-Gly-CCC-1-M2	-3.30919	-4.55136
225	tDR-1:32-Gly-CCC-1-M2-A14G	-4.77846	-9.97104
226	tDR-1:32-Gly-CCC-1-M2-A20G	-4.33753	-9.76476
227	tDR-1:32-Gly-CCC-1-M2-A20U	-6.48294	-7.28853
228	tDR-1:32-Gly-CCC-1-M2-A22G	-3.85962	-10.4181
229	tDR-1:32-Gly-CCC-1-M2-A23G	-3.6435	-10.0062
230	tDR-1:32-Gly-CCC-1-M2-A3G	-3.53893	-4.41755
231	tDR-1:32-Gly-CCC-1-M2-C13U	-7.50134	-8.10156
232	tDR-1:32-Gly-CCC-1-M2-C26U	-6.05403	-7.17048
233	tDR-1:32-Gly-CCC-1-M2-C28U	-8.43407	-9.18447
234	tDR-1:32-Gly-CCC-1-M2-C2U	-4.2207	-9.81017
235	tDR-1:32-Gly-CCC-1-M2-C30A	-5.66563	-7.6901
236	tDR-1:32-Gly-CCC-1-M2-C30G	-6.76665	-8.23919
237	tDR-1:32-Gly-CCC-1-M2-C30U	-8.1246	-4.39371
238	tDR-1:32-Gly-CCC-1-M2-C31U	-6.24013	-6.90309
239	tDR-1:32-Gly-CCC-1-M2-D5G	-3.14665	-4.41071
240	tDR-1:32-Gly-CCC-1-M2-G10A	-7.42324	-8.1007
241	tDR-1:32-Gly-CCC-1-M2-G10U	-7.15202	-7.75401
242	tDR-1:32-Gly-CCC-1-M2-G17A	-7.40193	-8.17622
243	tDR-1:32-Gly-CCC-1-M2-G17U	-6.77031	-7.71422
244	tDR-1:32-Gly-CCC-1-M2-G18A	-6.62934	-7.56669
245	tDR-1:32-Gly-CCC-1-M2-G21A	-6.40044	-7.28622
246	tDR-1:32-Gly-CCC-1-M2-G21U	-6.70227	-7.61128
247	tDR-1:32-Gly-CCC-1-M2-G29A	-2.67178	-4.37034
248	tDR-1:32-Gly-CCC-1-M2-G29U	-3.60745	-8.73964
249	tDR-1:32-Gly-CCC-1-M2-G6A	-4.94773	-5.71119
250	tDR-1:32-Gly-CCC-1-M2-G6U	-2.90434	-4.16498
251	tDR-1:32-Gly-CCC-1-M2-G7A	-6.68104	-7.83521
252	tDR-1:32-Gly-CCC-1-M2-G9A	-7.42098	-8.35588
253	tDR-1:32-Gly-CCC-1-M2-G9U	-6.63999	-6.92971
254	tDR-1:32-Gly-CCC-1-M2-U11C	-9.03563	-5.43777
255	tDR-1:32-Gly-CCC-1-M2-U12C	-2.55375	-9.99456
256	tDR-1:32-Gly-CCC-1-M2-U16C	-3.66652	-9.4287
257	tDR-1:32-Gly-CCC-1-M2-U19C	-8.31994	-9.14917
258	tDR-1:32-Gly-CCC-1-M2-U24C	-8.82234	-9.63854
259	tDR-1:32-Gly-CCC-1-M2-U25C	-4.3648	-10.2493
260	tDR-1:32-Gly-CCC-1-M2-U27A	-5.88887	-6.76164
261	tDR-1:32-Gly-CCC-1-M2-U27C	-3.88838	-6.10743
262	tDR-1:32-Gly-CCC-1-M2-U4C	-3.29313	-9.56993
263	tDR-1:32-Gly-CCC-1-M2-U8A	-6.53585	-7.12925
264	tDR-1:32-Gly-CCC-1-M2-U8C	-8.69914	-9.3574
265	tDR-1:32-Gly-CCC-1-M4-G15U	-7.03781	-7.59024
266	tDR-1:32-Gly-CCC-1-M4-U5A	-6.78125	-8.15688
267	tDR-1:32-Gly-CCC-1-M4-U5C	-8.81803	-9.63533
268	tDR-1:32-Gly-CCC-2-M2	-3.48342	-4.12915
269	tDR-1:32-Gly-CCC-2-M2-D5G	-6.00243	-6.84213
270	tDR-1:32-Gly-GCC-2-M2	-2.27794	-3.52686
271	tDR-1:32-Gly-GCC-2-M2-A14G	-6.94937	-4.20013
272	tDR-1:32-Gly-GCC-2-M2-A20G	-6.87295	-8.21912
273	tDR-1:32-Gly-GCC-2-M2-A22G	-7.26758	-8.6613
274	tDR-1:32-Gly-GCC-2-M2-A23G	-6.75675	-8.08509
275	tDR-1:32-Gly-GCC-2-M2-A3G	-6.7759	-4.30337
276	tDR-1:32-Gly-GCC-2-M2-C13U	-6.75958	-7.14667
277	tDR-1:32-Gly-GCC-2-M2-C28U	-6.25025	-7.78221
278	tDR-1:32-Gly-GCC-2-M2-C2U	-6.81871	-8.1893
279	tDR-1:32-Gly-GCC-2-M2-D4G	-7.91399	-8.46064
280	tDR-1:32-Gly-GCC-2-M2-D4GG	-3.16613	-8.88362
281	tDR-1:32-Gly-GCC-2-M2-G10U	-6.77039	-7.51287
282	tDR-1:32-Gly-GCC-2-M2-G21U	-6.45695	-7.3491
283	tDR-1:32-Gly-GCC-2-M2-G29A	-6.04847	-7.56087
284	tDR-1:32-Gly-GCC-2-M2-G6A	-7.33939	-4.47959
285	tDR-1:32-Gly-GCC-2-M2-G6U	-6.6611	-7.27765
286	tDR-1:32-Gly-GCC-2-M2-G7U	-6.15817	-6.79579
287	tDR-1:32-Gly-GCC-2-M2-U11C	-7.40535	-8.3764
288	tDR-1:32-Gly-GCC-2-M2-U12C	-7.93588	-9.03184
289	tDR-1:32-Gly-GCC-2-M2-U16C	-6.60197	-7.83593
290	tDR-1:32-Gly-GCC-2-M2-U19C	-5.93717	-7.63269
291	tDR-1:32-Gly-GCC-2-M2-U24C	-6.17723	-7.88259
292	tDR-1:32-Gly-GCC-2-M2-U25C	-7.34956	-8.60358
293	tDR-1:32-Gly-GCC-2-M2-U27C	-7.43023	-8.56542
294	tDR-1:32-Gly-GCC-2-M2-U4C	-6.17236	-7.52747
295	tDR-1:32-Gly-GCC-2-M2-U8C	-6.52229	-7.67497
296	tDR-1:32-iMet-CAT-1	-4.04906	-5.414
297	tDR-1:32-iMet-CAT-1-G2U	-5.66173	-7.19176
298	tDR-1:32-iMet-CAT-2	-4.2785	-5.95967
299	tDR-1:32-Lys-CTT-1	-4.89565	-6.06489
300	tDR-1:32-Lys-CTT-1-A31G	-6.12642	-7.90544
301	tDR-1:32-Lys-CTT-1-G10A	-6.77343	-8.58787
302	tDR-1:32-Lys-CTT-1-G10U	-7.55367	-8.64682
303	tDR-1:32-Lys-CTT-1-G6A	-7.85867	-9.18218
304	tDR-1:32-Lys-CTT-2	-6.10457	-7.24512
305	tDR-1:32-Lys-TTT-1	-3.02238	-9.42896
306	tDR-1:32-Pro-AGG-1-M4	-1.73175	-5.26897
307	tDR-1:32-Pro-AGG-1-M4-A14G	-1.49031	-7.97869
308	tDR-1:32-Pro-AGG-1-M4-A23G	-1.89745	-8.55516
309	tDR-1:32-Pro-AGG-1-M4-C12U	-7.18868	-6.38141
310	tDR-1:32-Pro-AGG-1-M4-C28U	-7.292	-6.9794
311	tDR-1:32-Pro-AGG-1-M4-C3U	-1.6015	-7.21948
312	tDR-1:32-Pro-AGG-1-M4-G16A	-6.17486	-6.2907
313	tDR-1:32-Pro-AGG-1-M4-G17U	-6.43195	-6.28885
314	tDR-1:32-Pro-AGG-1-M4-G22U	-2.27847	-7.84607
315	tDR-1:32-Pro-AGG-1-M4-G29A	-4.64973	-7.32412
316	tDR-1:32-Pro-AGG-1-M4-G2U	-1.81664	-9.28396
317	tDR-1:32-Pro-AGG-1-M4-G6A	-1.75488	-9.63196
318	tDR-1:32-Pro-AGG-1-M4-G6C	-6.13494	-6.1868
319	tDR-1:32-Pro-AGG-1-M4-G9A	-6.79231	-6.61682
320	tDR-1:32-Pro-AGG-1-M4-U11C	-1.54214	-8.20191
321	tDR-1:32-Pro-AGG-1-M4-U13C	-7.66493	-7.31817
322	tDR-1:32-Pro-AGG-1-M4-U21C	-1.6684	-8.34282
323	tDR-1:32-Pro-AGG-1-M4-U24C	-1.50001	-7.90534
324	tDR-1:32-Pro-AGG-1-M4-U25C	-1.7782	-8.44055
325	tDR-1:32-Pro-AGG-1-M4-U27C	-1.36331	-8.23818
326	tDR-1:32-Pro-AGG-1-M4-U7C	-1.87109	-8.10458
327	tDR-1:32-Pro-AGG-1-M4-U8C	-1.71541	-7.5567
328	tDR-1:32-Ser-GCT-1-M3	-1.2115	-5.41642
329	tDR-1:32-Ser-GCT-1-M3-A31G	-6.18448	-8.11176
330	tDR-1:32-Ser-GCT-1-M3-G24U	-3.60284	-8.79436
331	tDR-1:32-Thr-TGT-2	-6.5022	-6.83534
332	tDR-1:32-Val-AAC-1-M3	-5.082	-5.6046
333	tDR-1:32-Val-AAC-1-M3-A24G	-6.47745	-6.65675
334	tDR-1:32-Val-AAC-1-M3-C25U	-6.75473	-6.38066
335	tDR-1:32-Val-AAC-1-M3-G10U	-6.5844	-6.34157
336	tDR-1:32-Val-AAC-1-M3-G7A	-6.6662	-6.51371
337	tDR-1:32-Val-AAC-1-M3-U20C	-5.85961	-6.08459
338	tDR-1:32-Val-AAC-1-M3-U22C	-6.90481	-6.93815
339	tDR-1:32-Val-AAC-1-M3-U28C	-6.20652	-6.37794
340	tDR-1:32-Val-AAC-1-M3-U4C	-5.95297	-6.30974
341	tDR-1:32-Val-AAC-2	-8.94347	-9.14396
342	tDR-1:32-Val-CAC-3	-6.90287	-11.5379
343	tDR-1:33-Ala-AGC-2-M2	-2.17413	-4.29564
344	tDR-1:33-Ala-AGC-4-M2	-6.7937	-3.48453
345	tDR-1:33-Ala-CGC-3-C24A	-5.46411	-6.69464
346	tDR-1:33-Arg-CCG-1-M2	-6.54103	-7.87652
347	tDR-1:33-Arg-CCG-3	-3.73877	-5.1999
348	tDR-1:33-Arg-TCG-2	-8.32149	-4.83669
349	tDR-1:33-Arg-TCG-3-M2	-4.08158	-3.99647
350	tDR-1:33-Asp-GTC-2-M2	2.78221	4.62276
351	tDR-1:33-Cys-GCA-1-M3-G10U	-6.23967	-7.19961
352	tDR-1:33-Cys-GCA-4-M4	-2.33981	-3.22643
353	tDR-1:33-Glu-CTC-1	-1.63754	-2.9769
354	tDR-1:33-Glu-CTC-1-A14G	-1.59806	-3.22443
355	tDR-1:33-Glu-CTC-1-A14U	-6.58231	-6.92088
356	tDR-1:33-Glu-CTC-1-A21G	-1.58046	-3.29173
357	tDR-1:33-Glu-CTC-1-A21U	-6.52581	-6.52181
358	tDR-1:33-Glu-CTC-1-A24G	-1.83995	-2.98639
359	tDR-1:33-Glu-CTC-1-C12U	-1.69338	-8.93221
360	tDR-1:33-Glu-CTC-1-C27U	-2.01898	-3.38868
361	tDR-1:33-Glu-CTC-1-C2G	-6.22969	-6.61849
362	tDR-1:33-Glu-CTC-1-C2U	-1.69621	-3.33052
363	tDR-1:33-Glu-CTC-1-C2U-D5G	-1.67591	-3.97021
364	tDR-1:33-Glu-CTC-1-C30A	-6.19201	-6.53456
365	tDR-1:33-Glu-CTC-1-C30G	-6.33491	-6.91729
366	tDR-1:33-Glu-CTC-1-C30U	-1.82997	-2.97323
367	tDR-1:33-Glu-CTC-1-C32G	-3.89606	-8.63766
368	tDR-1:33-Glu-CTC-1-C32U	-1.2254	-2.25639
369	tDR-1:33-Glu-CTC-1-C4U	-1.5925	-2.88372
370	tDR-1:33-Glu-CTC-1-D4UGG	-1.0719	-2.21614
371	tDR-1:33-Glu-CTC-1-D5G	-1.59399	-2.92704
372	tDR-1:33-Glu-CTC-1-D5G-G28U	-6.75925	-6.52652
373	tDR-1:33-Glu-CTC-1-D5G-G30U	-6.53391	-6.54409
374	tDR-1:33-Glu-CTC-1-D5G-G6A	-6.59666	-6.72355
375	tDR-1:33-Glu-CTC-1-D5G-G8A	-6.75958	-7.21547
376	tDR-1:33-Glu-CTC-1-D5G-G9A	-6.49838	-6.60459
377	tDR-1:33-Glu-CTC-1-D5G-U10C	-1.26621	-2.79208
378	tDR-1:33-Glu-CTC-1-D5G-U12C	-1.41989	-3.18479
379	tDR-1:33-Glu-CTC-1-D8G	-6.91144	-6.19738
380	tDR-1:33-Glu-CTC-1-G10A	-1.45011	-3.21274
381	tDR-1:33-Glu-CTC-1-G15U	-1.14947	-3.86798
382	tDR-1:33-Glu-CTC-1-G17A	-1.28497	-2.91037
383	tDR-1:33-Glu-CTC-1-G17U	-6.77483	-6.59928
384	tDR-1:33-Glu-CTC-1-G18A	-1.32753	-8.0081
385	tDR-1:33-Glu-CTC-1-G22A	-2.29961	-8.57975
386	tDR-1:33-Glu-CTC-1-G22U	-1.70604	-4.01196
387	tDR-1:33-Glu-CTC-1-G23A	-1.59305	-8.1835
388	tDR-1:33-Glu-CTC-1-G29A	-1.44499	-3.87952
389	tDR-1:33-Glu-CTC-1-G29U	-1.48015	-3.61862
390	tDR-1:33-Glu-CTC-1-G31C	-6.21008	-7.30158
391	tDR-1:33-Glu-CTC-1-G6A	-1.30887	-2.57945
392	tDR-1:33-Glu-CTC-1-G6C	-6.18171	-6.3809
393	tDR-1:33-Glu-CTC-1-G6U	-1.56331	-2.97753
394	tDR-1:33-Glu-CTC-1-G7A	-1.89465	-3.49436
395	tDR-1:33-Glu-CTC-1-G7U	-1.97089	-8.72473
396	tDR-1:33-Glu-CTC-1-G9A	-1.88723	-3.24024
397	tDR-1:33-Glu-CTC-1-M2-C3U	-1.50669	-3.29477
398	tDR-1:33-Glu-CTC-1-M2-C3U-U5C-G6U	-1.4492	-3.70946
399	tDR-1:33-Glu-CTC-1-M2-D5G-G30A	-1.75789	-8.09375
400	tDR-1:33-Glu-CTC-1-M2-G28A	-1.51218	-2.78004
401	tDR-1:33-Glu-CTC-1-M2-U19A	-6.14069	-6.89548
402	tDR-1:33-Glu-CTC-1-M3-G31A	-1.40305	-2.83531
403	tDR-1:33-Glu-CTC-1-U11A	-6.34375	-6.93157
404	tDR-1:33-Glu-CTC-1-U11C	-1.56181	-3.14076
405	tDR-1:33-Glu-CTC-1-U11C-U33C	-7.08066	-7.47863
406	tDR-1:33-Glu-CTC-1-U13C	-1.59462	-2.99374
407	tDR-1:33-Glu-CTC-1-U16C	-1.3502	-2.92087
408	tDR-1:33-Glu-CTC-1-U16G	-6.26169	-6.67157
409	tDR-1:33-Glu-CTC-1-U20A	-6.512	-6.75916
410	tDR-1:33-Glu-CTC-1-U20C	-1.70257	-2.75326
411	tDR-1:33-Glu-CTC-1-U25C	-1.62909	-3.48693
412	tDR-1:33-Glu-CTC-1-U26C	-1.8388	-3.29663
413	tDR-1:33-Glu-CTC-1-U5A	-1.87328	-3.20649
414	tDR-1:33-Glu-CTC-1-U5A-D5G	-6.48745	-6.7496
415	tDR-1:33-Glu-CTC-1-U5C	-1.88821	-3.12794
416	tDR-1:33-Glu-CTC-1-U5C-D5G	-1.22021	-3.19262
417	tDR-1:33-Glu-CTC-1-U5C-G6U	-1.61196	-2.97027
418	tDR-1:33-Glu-CTC-1-U5G	-6.24118	-6.7831
419	tDR-1:33-Glu-CTC-1-U8C	-1.79176	-3.03282
420	tDR-1:33-Glu-CTC-1-U8G	-6.65697	-6.89965
421	tDR-1:33-Glu-TTC-1	-2.10558	-3.77679
422	tDR-1:33-Glu-TTC-1-D5G	-2.23284	-4.17087
423	tDR-1:33-Glu-TTC-1-U5C-G6U	-6.30358	-7.53022
424	tDR-1:33-Glu-TTC-2-M2	-1.65937	-3.46579
425	tDR-1:33-Glu-TTC-2-M2-U32A	6.89942	6.56248
426	tDR-1:33-Glu-TTC-4	-1.22417	-3.54436
427	tDR-1:33-Gly-CCC-1-M2	2.66946	1.17247
428	tDR-1:33-Gly-CCC-1-M2-A22G	2.60535	1.43743
429	tDR-1:33-Gly-CCC-1-M2-D5G	2.89296	1.35191
430	tDR-1:33-Gly-CCC-1-M2-G6U	3.42747	1.78162
431	tDR-1:33-Gly-CCC-1-M2-U24C	8.07251	1.62593
432	tDR-1:33-Gly-CCC-1-M4-U5A	6.47722	6.42765
433	tDR-1:33-Gly-GCC-2-M2	2.23692	1.55537
434	tDR-1:33-Gly-GCC-2-M2-C2U	6.98324	7.13526
435	tDR-1:33-Gly-GCC-2-M2-D4GG	7.5813	7.0579
436	tDR-1:33-Gly-GCC-2-M2-G6A	6.97741	3.4386
437	tDR-1:33-Leu-AAG-1-M3	-1.38486	-3.37183
438	tDR-1:33-Leu-AAG-1-M3-C12U	-5.93702	-7.19402
439	tDR-1:33-Leu-CAG-1-M3	-6.11735	-8.31567
440	tDR-1:33-Leu-TAG-2	-1.18383	-3.31354
441	tDR-1:33-Lys-CTT-1	-2.83217	-3.99344
442	tDR-1:33-Lys-CTT-1-C17U	-6.5219	-6.61388
443	tDR-1:33-Lys-CTT-1-C2U	-6.27087	-7.08368
444	tDR-1:33-Lys-CTT-1-C3U	-8.32228	-4.71628
445	tDR-1:33-Lys-CTT-1-C4U	-6.4289	-6.8273
446	tDR-1:33-Lys-CTT-1-G10A	-7.0559	-8.30333
447	tDR-1:33-Lys-CTT-1-G10U	-6.2965	-7.13002
448	tDR-1:33-Lys-CTT-1-G18U	-6.2965	-7.39751
449	tDR-1:33-Lys-CTT-1-G19U	-6.43677	-6.82203
450	tDR-1:33-Lys-CTT-1-G6A	-8.07094	-9.01795
451	tDR-1:33-Lys-TTT-1	-2.7905	-4.07702
452	tDR-1:33-Phe-GAA-1-M3	-3.95407	-4.58284
453	tDR-1:33-Phe-GAA-1-M3-G10A	-5.80899	-6.72141
454	tDR-1:33-Phe-GAA-1-M3-G22U	-6.36183	-7.08261
455	tDR-1:33-Phe-GAA-2	-6.57114	-7.26656
456	tDR-1:33-Pro-AGG-1-M4	-2.67555	-5.85074
457	tDR-1:33-Pro-AGG-1-M4-A14C	-6.35016	-6.27076
458	tDR-1:33-Pro-AGG-1-M4-A14G	-2.58532	-6.03982
459	tDR-1:33-Pro-AGG-1-M4-A14U	-7.50354	-7.83977
460	tDR-1:33-Pro-AGG-1-M4-A20G	-2.41354	-6.87741
461	tDR-1:33-Pro-AGG-1-M4-A20U	-6.61733	-7.28025
462	tDR-1:33-Pro-AGG-1-M4-A23C	-6.15128	-6.50586
463	tDR-1:33-Pro-AGG-1-M4-A23G	-2.87081	-6.27324
464	tDR-1:33-Pro-AGG-1-M4-A23U	-7.65193	-8.21251
465	tDR-1:33-Pro-AGG-1-M4-C12U	-2.95422	-9.73887
466	tDR-1:33-Pro-AGG-1-M4-C26A	-6.23064	-6.44495
467	tDR-1:33-Pro-AGG-1-M4-C26U	-2.68382	-9.29441
468	tDR-1:33-Pro-AGG-1-M4-C28A	-6.2506	-6.40891
469	tDR-1:33-Pro-AGG-1-M4-C28G	-5.87772	-6.65694
470	tDR-1:33-Pro-AGG-1-M4-C28U	-2.99711	-10.2278
471	tDR-1:33-Pro-AGG-1-M4-C3A	-6.02006	-6.22227
472	tDR-1:33-Pro-AGG-1-M4-C3U	-2.31631	-10.9951
473	tDR-1:33-Pro-AGG-1-M4-C5A	-6.72473	-7.52958
474	tDR-1:33-Pro-AGG-1-M4-C5U	-2.31161	-6.92372
475	tDR-1:33-Pro-AGG-1-M4-C5U-D5GU	-2.48994	-9.07904
476	tDR-1:33-Pro-AGG-1-M4-D23U	-6.10582	-7.07101
477	tDR-1:33-Pro-AGG-1-M4-G10A	-2.41129	-9.14311
478	tDR-1:33-Pro-AGG-1-M4-G10U	-4.38515	-8.68913
479	tDR-1:33-Pro-AGG-1-M4-G15A	-2.61644	-9.61758
480	tDR-1:33-Pro-AGG-1-M4-G15U	-2.01688	-9.56887
481	tDR-1:33-Pro-AGG-1-M4-G16A	-2.21937	-9.57405
482	tDR-1:33-Pro-AGG-1-M4-G16U	-2.59185	-8.47967
483	tDR-1:33-Pro-AGG-1-M4-G17A	-2.80459	-9.80256
484	tDR-1:33-Pro-AGG-1-M4-G17U	-2.28066	-10.1223
485	tDR-1:33-Pro-AGG-1-M4-G18A	-2.83644	-9.22293
486	tDR-1:33-Pro-AGG-1-M4-G18U	-1.56125	-9.1802
487	tDR-1:33-Pro-AGG-1-M4-G22A	-4.42318	-9.14521
488	tDR-1:33-Pro-AGG-1-M4-G22U	-2.96459	-10.8774
489	tDR-1:33-Pro-AGG-1-M4-G29A	-2.69341	-10.0838
490	tDR-1:33-Pro-AGG-1-M4-G29C	-6.64522	-7.80185
491	tDR-1:33-Pro-AGG-1-M4-G29U	-3.79199	-8.4589
492	tDR-1:33-Pro-AGG-1-M4-G2A	-2.83317	-10.4831
493	tDR-1:33-Pro-AGG-1-M4-G2C	-6.44071	-7.19387
494	tDR-1:33-Pro-AGG-1-M4-G2U	-2.58448	-6.10175
495	tDR-1:33-Pro-AGG-1-M4-G6A	-2.61961	-5.8486
496	tDR-1:33-Pro-AGG-1-M4-G6C	-1.7084	-9.77371
497	tDR-1:33-Pro-AGG-1-M4-G6U	-2.47596	-6.23478
498	tDR-1:33-Pro-AGG-1-M4-G9A	-2.39196	-9.68127
499	tDR-1:33-Pro-AGG-1-M4-G9U	-2.82515	-9.15715
500	tDR-1:33-Pro-AGG-1-M4-U11A	-6.9941	-7.32616
501	tDR-1:33-Pro-AGG-1-M4-U11C	-2.7819	-6.70362
502	tDR-1:33-Pro-AGG-1-M4-U11G	-5.98541	-6.93575
503	tDR-1:33-Pro-AGG-1-M4-U13A	-6.28412	-6.67883
504	tDR-1:33-Pro-AGG-1-M4-U13C	-2.66453	-10.5773
505	tDR-1:33-Pro-AGG-1-M4-U19A	-6.98743	-7.46671
506	tDR-1:33-Pro-AGG-1-M4-U19C	-2.63867	-10.6327
507	tDR-1:33-Pro-AGG-1-M4-U21A	-3.91872	-8.66354
508	tDR-1:33-Pro-AGG-1-M4-U21C	-2.98888	-6.09864
509	tDR-1:33-Pro-AGG-1-M4-U21G	-6.4798	-7.04787
510	tDR-1:33-Pro-AGG-1-M4-U24C	-2.8802	-6.77445
511	tDR-1:33-Pro-AGG-1-M4-U25A	-3.02407	-8.78392
512	tDR-1:33-Pro-AGG-1-M4-U25C	-2.63038	-6.47366
513	tDR-1:33-Pro-AGG-1-M4-U27A	-2.72241	-9.01741
514	tDR-1:33-Pro-AGG-1-M4-U27C	-2.8132	-6.41358
515	tDR-1:33-Pro-AGG-1-M4-U31C	-3.07354	-5.59939
516	tDR-1:33-Pro-AGG-1-M4-U31G	-2.28093	-5.22768
517	tDR-1:33-Pro-AGG-1-M4-U32C	-6.69351	-7.47344
518	tDR-1:33-Pro-AGG-1-M4-U4A	-7.55742	-8.31774
519	tDR-1:33-Pro-AGG-1-M4-U4C	-2.82174	-6.97209
520	tDR-1:33-Pro-AGG-1-M4-U7A	-6.91465	-7.64107
521	tDR-1:33-Pro-AGG-1-M4-U7C	-2.62571	-7.07954
522	tDR-1:33-Pro-AGG-1-M4-U7G	-6.42302	-6.95969
523	tDR-1:33-Pro-AGG-1-M4-U8A	-7.67809	-7.99764
524	tDR-1:33-Pro-AGG-1-M4-U8C	-2.72293	-11.1888
525	tDR-1:33-Pro-AGG-1-M4-U8G	-6.40905	-7.10868
526	tDR-1:33-Pro-AGG-1-M5-C30A	-6.10783	-7.22193
527	tDR-1:33-Pro-AGG-1-M5-C30U	-2.52223	-10.0376
528	tDR-1:33-Pro-TGG-2	-1.82261	-4.19896
529	tDR-1:33-Ser-AGA-1-M6	-2.41905	-3.9303
530	tDR-1:33-Ser-AGA-1-M6-G24U	-6.46514	-7.5198
531	tDR-1:33-Ser-CGA-1-M2	-8.21013	-5.85634
532	tDR-1:33-Trp-CCA-1-M2	-3.07277	-5.48357
533	tDR-1:33-Trp-CCA-2-M2	-3.77889	-5.52546
534	tDR-1:33-Val-AAC-1-M3	-1.76159	-3.98169
535	tDR-1:33-Val-AAC-1-M3-C25U	-6.79629	-7.11479
536	tDR-1:33-Val-AAC-2	-2.53066	-4.51512
537	tDR-1:33-Val-CAC-3	-2.72148	-5.87464
538	tDR-1:34-Arg-TCG-2	-1.7857	-4.1549
539	tDR-1:34-Arg-TCG-3-M2	-1.3968	-3.49585
540	tDR-1:34-Asp-GTC-1	-2.88425	-4.07838
541	tDR-1:34-Glu-TTC-1	-1.48197	-3.31569
542	tDR-1:34-Glu-TTC-1-D5G	-1.53601	-4.13764
543	tDR-1:34-Glu-TTC-2-M2	-2.72245	-3.97302
544	tDR-1:34-Glu-TTC-4	-2.99856	-4.21066
545	tDR-1:34-Gly-CCC-1-M2-C33A	7.47057	8.02065
546	tDR-1:34-Gly-GCC-1	4.40853	6.08247
547	tDR-1:34-Gly-GCC-1-D5G	7.45995	7.36754
548	tDR-1:34-Gly-GCC-2-M2	8.73754	10.7095
549	tDR-1:34-His-GTG-1	-3.06742	-3.93091
550	tDR-1:34-His-GTG-1-G17A	-7.43427	-6.53633
551	tDR-1:34-iMet-CAT-1	8.92303	9.1704
552	tDR-1:34-iMet-CAT-2	7.71125	8.02106
553	tDR-1:34-Pro-AGG-1-M2	-2.27234	-3.8424
554	tDR-1:34-Pro-CGG-1	-1.10029	-2.9567
555	tDR-1:34-Pro-CGG-1-A23G	-1.16037	-3.08513
556	tDR-1:34-Pro-CGG-1-C12U	-6.23256	-6.87619
557	tDR-1:34-Pro-CGG-1-C26U	-6.53362	-7.12395
558	tDR-1:34-Pro-CGG-1-C30U	-6.95396	-7.39994
559	tDR-1:34-Pro-CGG-1-C5U-D5GU	-6.52953	-6.8772
560	tDR-1:34-Pro-CGG-1-G10A	-5.80593	-6.36899
561	tDR-1:34-Pro-CGG-1-G15A	-6.00973	-6.99186
562	tDR-1:34-Pro-CGG-1-G16A	-6.34785	-6.92274
563	tDR-1:34-Pro-CGG-1-G18A	-6.00749	-6.73174
564	tDR-1:34-Pro-CGG-1-G22U	-1.68257	-3.3962
565	tDR-1:34-Pro-CGG-1-G9A	-6.7116	-7.24201
566	tDR-1:34-Pro-CGG-1-M2-C30G	-1.28854	-3.26695
567	tDR-1:34-Pro-CGG-1-U24C	-1.21767	-3.08054
568	tDR-1:34-Pro-TGG-1	-3.36059	-5.18012
569	tDR-1:34-Pro-TGG-1-A14G	-3.55204	-5.46497
570	tDR-1:34-Pro-TGG-1-A14U	-6.72431	-7.19806
571	tDR-1:34-Pro-TGG-1-A20G	-3.16239	-10.1856
572	tDR-1:34-Pro-TGG-1-A20U	-5.82386	-6.51688
573	tDR-1:34-Pro-TGG-1-A23G	-3.38813	-5.32219
574	tDR-1:34-Pro-TGG-1-A23U	-6.74398	-7.00087
575	tDR-1:34-Pro-TGG-1-C12U	-8.10609	-8.27818
576	tDR-1:34-Pro-TGG-1-C26U	-8.21299	-8.48505
577	tDR-1:34-Pro-TGG-1-C28G	-6.01755	-6.64776
578	tDR-1:34-Pro-TGG-1-C28U	-3.21708	-9.55828
579	tDR-1:34-Pro-TGG-1-C3U	-4.59814	-9.62598
580	tDR-1:34-Pro-TGG-1-C5A	-6.5596	-6.75078
580	tDR-1:34-Pro-TGG-1-C5G-D5G	-6.19391	-6.72491
	tDR-1:34-Pro-TGG-1-C5U	-3.09007	-9.92802
	tDR-1:34-Pro-TGG-1-C5U-D5GU	-8.09648	-8.30784
	tDR-1:34-Pro-TGG-1-D24UC	-6.62157	-6.63534
	tDR-1:34-Pro-TGG-1-G10A	-7.92551	-8.45353
	tDR-1:34-Pro-TGG-1-G10U	-6.65169	-6.55945
	tDR-1:34-Pro-TGG-1-G15A	-8.02465	-8.35017
	tDR-1:34-Pro-TGG-1-G15U	-7.24813	-7.90584
	tDR-1:34-Pro-TGG-1-G16A	-8.09729	-8.72285
	tDR-1:34-Pro-TGG-1-G16U	-7.33181	-6.93626
	tDR-1:34-Pro-TGG-1-G17A	-8.47942	-9.04784
	tDR-1:34-Pro-TGG-1-G17U	-7.09598	-7.90103
	tDR-1:34-Pro-TGG-1-G18A	-8.01985	-8.29483
	tDR-1:34-Pro-TGG-1-G18U	-3.25394	-8.37553
	tDR-1:34-Pro-TGG-1-G22A	-7.79889	-8.33781
	tDR-1:34-Pro-TGG-1-G22U	-3.68609	-9.56157
	tDR-1:34-Pro-TGG-1-G29A	-8.85554	-9.1997
	tDR-1:34-Pro-TGG-1-G29C	-6.55529	-7.07054
	tDR-1:34-Pro-TGG-1-G29U	-7.75884	-8.48419
	tDR-1:34-Pro-TGG-1-G2A	-8.96638	-5.47282
	tDR-1:34-Pro-TGG-1-G2C	-6.09664	-6.41704
	tDR-1:34-Pro-TGG-1-G2U	-3.07222	-5.48016
	tDR-1:34-Pro-TGG-1-G6A	-3.0747	-4.89296
	tDR-1:34-Pro-TGG-1-G6C	-4.05253	-9.21685
	tDR-1:34-Pro-TGG-1-G6U	-3.14756	-5.64549
	tDR-1:34-Pro-TGG-1-G9A	-8.51937	-8.89377
	tDR-1:34-Pro-TGG-1-G9U	-7.50206	-7.7993
	tDR-1:34-Pro-TGG-1-M2-C30U	-2.84011	-9.57041
	tDR-1:34-Pro-TGG-1-U11A	-6.30746	-6.91838
	tDR-1:34-Pro-TGG-1-U11C	-3.32675	-5.95215
	tDR-1:34-Pro-TGG-1-U13C	-4.5648	-9.72866
	tDR-1:34-Pro-TGG-1-U19A	-6.33055	-6.86258
	tDR-1:34-Pro-TGG-1-U19C	-4.98469	-9.83885
	tDR-1:34-Pro-TGG-1-U21A	-6.89178	-7.80153
	tDR-1:34-Pro-TGG-1-U21C	-3.35765	-5.19183
	tDR-1:34-Pro-TGG-1-U24C	-3.4474	-5.95581
	tDR-1:34-Pro-TGG-1-U25A	-7.36329	-7.80991
	tDR-1:34-Pro-TGG-1-U25C	-3.17032	-5.49299
	tDR-1:34-Pro-TGG-1-U27A	-7.91072	-8.26889
	tDR-1:34-Pro-TGG-1-U27C	-3.08649	-6.56587
	tDR-1:34-Pro-TGG-1-U31C	-3.36893	-4.95903
	tDR-1:34-Pro-TGG-1-U31G	-5.55028	-7.06494
	tDR-1:34-Pro-TGG-1-U32A	-6.3909	-7.41863
	tDR-1:34-Pro-TGG-1-U32C	-2.88554	-9.95264
	tDR-1:34-Pro-TGG-1-U32G	-8.04234	-9.29831
	tDR-1:34-Pro-TGG-1-U4A	-6.90149	-7.62992
	tDR-1:34-Pro-TGG-1-U4C	-3.1327	-4.95077
	tDR-1:34-Pro-TGG-1-U7A	-6.08738	-6.25713
	tDR-1:34-Pro-TGG-1-U7C	-3.84124	-10.4888
	tDR-1:34-Pro-TGG-1-U7G	-5.89404	-6.65082
	tDR-1:34-Pro-TGG-1-U8A	-7.04465	-7.22874
	tDR-1:34-Pro-TGG-1-U8C	-3.53849	-6.16712
	tDR-1:34-Pro-TGG-1-U8G	-6.06488	-6.27824
	tDR-1:34-Pro-TGG-2	-1.26329	-3.28415
	tDR-1:34-Pro-TGG-2-C28U	-6.1357	-6.41075
	tDR-1:34-Pro-TGG-2-G22U	-7.4251	-7.38659
	tDR-1:34-Pro-TGG-2-G6A	-5.74389	-6.76259
	tDR-1:34-Pro-TGG-2-G6U	-7.81197	-8.19543
	tDR-1:34-Pro-TGG-2-U27C	-6.25509	-7.03819
	tDR-1:34-Ser-GCT-1-M3	2.16084	1.80222
	tDR-1:35-Asp-GTC-2-M2	1.68586	1.90305
	tDR-1:35-Cys-GCA-1-M3	2.90181	2.49017
	tDR-1:35-Glu-CTC-1-G6A	1.80088	1.42175
	tDR-1:35-Gly-CCC-1	4.96987	2.05306
	tDR-1:35-Gly-CCC-2-M2	4.60411	1.87331
	tDR-1:35-Gly-GCC-1	4.80574	5.09911
	tDR-1:35-Gly-GCC-1-D5G	8.22539	8.84922
	tDR-1:35-Gly-GCC-1-G6U	6.77438	7.9402
	tDR-1:35-Gly-GCC-2-M2	6.86921	8.94055
	tDR-1:35-Lys-CTT-1	1.97302	1.66525
	tDR-1:35-Ser-GCT-1-M3	2.78228	9.49909
	tDR-1:36-Asp-GTC-1	3.80577	2.14533
	tDR-1:36-Asp-GTC-1-G6A	8.10151	6.36943
	tDR-1:36-Asp-GTC-2-M2	4.13775	3.28005
	tDR-1:36-Asp-GTC-2-M2-A21G	7.99773	7.08231
	tDR-1:36-Asp-GTC-2-M2-C2U	8.26233	6.58882
	tDR-1:36-Asp-GTC-2-M2-G6A	10.0694	4.49865
	tDR-1:36-Asp-GTC-2-M2-G6C	8.05984	6.68162
	tDR-1:36-Asp-GTC-2-M2-G6U	9.51075	8.24396
	tDR-1:36-Asp-GTC-2-M2-U25C	8.3244	6.58891
	tDR-1:36-Asp-GTC-2-M2-U35C	9.36498	8.71361
	tDR-1:36-Asp-GTC-2-M2-U4C	7.93863	6.47844
	tDR-1:36-Glu-CTC-1	3.39031	1.77329
	tDR-1:36-Glu-CTC-1-C27U	4.24446	2.69426
	tDR-1:36-Glu-CTC-1-C2U	3.76942	2.43139
	tDR-1:36-Glu-CTC-1-C32U	8.42278	6.72129
	tDR-1:36-Glu-CTC-1-D4UGG	8.91772	7.28271
	tDR-1:36-Glu-CTC-1-D5G	3.30755	1.80588
	tDR-1:36-Glu-CTC-1-D5G-U32C	8.02762	6.79641
	tDR-1:36-Glu-CTC-1-D5G-U34C	8.96102	3.26867
	tDR-1:36-Glu-CTC-1-G29U	8.40192	6.37125
	tDR-1:36-Glu-CTC-1-G6A	3.7428	1.8664
	tDR-1:36-Glu-CTC-1-G6U	3.73149	2.49627
	tDR-1:36-Glu-CTC-1-M2-C3U	3.66285	2.60494
	tDR-1:36-Glu-CTC-1-M2-G28A	8.52857	6.34737
	tDR-1:36-Glu-CTC-1-M2-G31A	8.32003	7.21532
	tDR-1:36-Glu-CTC-1-M2-U19C	3.95253	1.6367
	tDR-1:36-Glu-CTC-1-U33G	7.89364	6.06023
	tDR-1:36-Glu-CTC-1-U35C	3.94734	2.72938
	tDR-1:36-Glu-CTC-1-U5C-G6U	3.16392	1.89113
	tDR-1:36-Gly-CCC-1	7.77068	6.64909
	tDR-1:36-Gly-CCC-1-D5G	7.83597	7.0444
	tDR-1:36-Gly-CCC-1-M2-C33U	7.58511	7.77344
	tDR-1:36-Gly-CCC-2-M2	7.15284	5.25953
	tDR-1:36-Gly-CCC-2-M2-D5G	9.76171	9.4989
	tDR-1:36-Gly-CCC-4	8.36177	7.83946
	tDR-1:36-Gly-GCC-1	5.67	6.60281
	tDR-1:36-Gly-GCC-1-C2U	8.8098	9.17568
	tDR-1:36-Gly-GCC-1-C30U	6.48192	7.13437
	tDR-1:36-Gly-GCC-1-D5G	10.4107	11.3404
	tDR-1:36-Gly-GCC-1-G6U	8.23058	10.445
	tDR-1:36-Gly-GCC-1-U12C	7.0636	7.69813
	tDR-1:36-Gly-GCC-1-U32C	6.51809	7.82125
	tDR-1:36-Gly-GCC-2-M2	9.27615	12.2777
	tDR-1:36-Lys-CTT-1	4.21993	9.21601
	tDR-1:36-Lys-CTT-2	7.48028	7.47343
	tDR-1:36-Lys-TTT-1	7.12681	6.6204
	tDR-1:36-Ser-GCT-1-M3	1.69775	9.24582
	tDR-1:36-Val-CAC-1-M2	2.64545	2.78644
	tDR-1:37-Glu-CTC-1	7.85229	7.12417
	tDR-1:38-Cys-GCA-1-M3	6.38872	6.78375
	tDR-1:38-Glu-CTC-1	4.27159	9.3676
	tDR-1:39-Glu-CTC-1	2.10883	4.08317
	tDR-1:39-Glu-CTC-1-D5G	2.0764	7.9439
	tDR-1:40-Arg-ACG-1-M3-A34G	7.34844	7.12396
	tDR-1:40-Cys-GCA-1-M3	3.41195	3.82067
	tDR-1:40-Gln-CTG-1-M5	8.75345	8.72675
	tDR-1:40-Glu-CTC-1	3.51049	6.71159
	tDR-1:40-Glu-TTC-4	1.86692	6.82409
	tDR-1:40-Lys-CTT-1	8.09112	7.54154
	tDR-1:41-Gln-CTG-1-M5	7.99315	8.00021
	tDR-1:41-Glu-CTC-1	4.02093	7.52702
	tDR-1:41-Lys-CTT-1	8.12254	7.40626
	tDR-1:42-Glu-CTC-1	2.06119	4.84426
	tDR-1:42-Glu-CTC-1-D5G	1.69416	7.82805
	tDR-1:43-Glu-CTC-1	7.15835	6.97641
	tDR-1:44-Gln-CTG-1-M4	7.74204	8.39867
	tDR-1:44-Glu-TTC-2-M2	7.23475	6.81953
	tDR-1:44-Glu-TTC-4	7.94	7.65735
	tDR-1:44-Gly-TCC-1-M2	7.25043	6.95427
	tDR-1:44-Pro-TGG-1	6.97163	6.69337
	tDR-1:45-Gln-CTG-1-M4	7.53559	6.70777
	tDR-1:49-Gln-CTG-1-M4	2.96138	8.13302
	tDR-1:50-Gly-GCC-1	7.36852	6.41336
	tDR-1:50-Pro-CGG-1	7.76612	7.26647
	tDR-1:53-Pro-TGG-1	6.91531	6.497
	tDR-1:54-Gly-GCC-1	7.36847	6.78339
	tDR-1:54-Pro-CGG-1	6.26225	6.26398
	tDR-1:54-Pro-TGG-1	7.18608	6.91035
	tDR-1:56-Arg-CCG-3	7.57942	8.15336
	tDR-1:56-Pro-AGG-1-M4-A33G	-2.07222	-1.84971
	tDR-1:56-Pro-CGG-1	7.46638	7.05289
	tDR-1:60-Glu-CTC-1	7.05739	7.17381
	tDR-1:61-Pro-TGG-2	7.49445	6.69374
	tDR-1:66-Gln-CTG-5	6.49266	6.81844
	tDR-1:74-Glu-CTC-1	7.34902	6.19919
	tDR-1:75-Glu-CTC-1	9.4612	8.13859
	tDR-1:75-Glu-CTC-1-D5G	8.22947	6.34162
	tDR-1:e2-Leu-TAA-1	3.8642	1.79643
	tDR-1:e2-Ser-AGA-2-M2-A34G	-6.44301	-6.29197
	tDR-10:32-Gly-CCC-1-M4	-2.93657	-4.52073
	tDR-10:33-Lys-CTT-2	-6.27251	-6.00184
	tDR-10:33-Pro-AGG-1-M4	-6.27449	-6.97692
	tDR-10:36-Gly-GCC-1-M3	6.97512	7.27336
	tDR-10:74-Glu-CTC-1	6.43467	6.27308
	tDR-10:75-Glu-CTC-1	7.59356	6.83822
	tDR-10:75-Glu-TTC-3-M2	8.83658	7.99471
	tDR-10:75-His-GTG-1	9.18905	8.06234
	tDR-10:76-Glu-TTC-3-M2	7.25043	6.4493
	tDR-10:76-His-GTG-1	1.41986	7.63878
	tDR-11:31-Glu-CTC-1-M2	-7.95006	-7.54204
	tDR-11:32-Glu-CTC-1-M2	-8.00699	-8.12083
	tDR-11:32-Gly-CCC-1-M4	-7.55756	-8.05706
	tDR-11:32-iMet-CAT-1	-6.80205	-7.48692
	tDR-11:33-Glu-CTC-1-M2	-2.53743	-3.23764
	tDR-11:33-Lys-CTT-1	-5.58646	-6.87881
	tDR-11:74-Glu-CTC-1	6.97862	6.46895
	tDR-11:74-His-GTG-1	1.87914	7.72582
	tDR-11:75-Glu-CTC-1	8.24227	7.43847
	tDR-11:75-Glu-TTC-2	7.21203	6.831
	tDR-11:75-Glu-TTC-3-M2	9.21321	8.34586
	tDR-11:75-His-GTG-1	3.50274	9.24659
	tDR-11:75-Lys-CTT-1	7.83277	7.25322
	tDR-11:76-Glu-TTC-3-M2	7.8151	7.42785
	tDR-12:31-Glu-CTC-1-M2	-8.90608	-7.92106
	tDR-12:32-Glu-CTC-1-M2	-8.70378	-8.41113
	tDR-12:32-Gly-CCC-1-M4	-7.55747	-8.24043
	tDR-12:32-iMet-CAT-1	-6.92414	-7.27169
	tDR-12:33-Glu-CTC-1-M2	-2.8942	-4.22555
	tDR-12:33-Lys-CTT-1	-7.16473	-7.42259
	tDR-12:33-Pro-AGG-1-M4	-6.534	-7.10092
	tDR-12:74-Glu-CTC-1	9.13434	4.19811
	tDR-12:74-His-GTG-1	1.81132	8.03572
	tDR-12:75-Glu-CTC-1	4.01217	4.61919
	tDR-12:75-Glu-TTC-2	8.84569	7.80739
	tDR-12:75-Glu-TTC-3-M2	3.89196	4.59394
	tDR-12:75-His-GTG-1	3.76439	9.45508
	tDR-12:75-Lys-CTT-1	3.63061	3.6774
	tDR-12:76-Glu-TTC-3-M2	3.75853	7.56344
	tDR-12:76-Lys-CTT-1	7.07578	7.18191
	tDR-13:31-Glu-CTC-1-M2	-9.00333	-8.59805
	tDR-13:32-Glu-CTC-1-M2	-8.80752	-8.99212
	tDR-13:32-Gly-CCC-1-M4	-7.55079	-8.31407
	tDR-13:33-Glu-CTC-1-M2	-1.87983	-3.0114
	tDR-13:33-Gly-CCC-1-M4	6.63123	6.52809
	tDR-13:33-Lys-CTT-1	-6.02384	-6.31536
	tDR-13:33-Pro-AGG-1-M4	-7.86645	-8.26841
	tDR-13:34-His-GTG-1	-6.07994	-6.54584
	tDR-13:34-Pro-TGG-1	-6.039	-6.07484
	tDR-13:74-Glu-CTC-1	8.97399	8.32213
	tDR-13:74-Glu-TTC-2	7.19102	6.62789
	tDR-13:74-His-GTG-1	1.76699	8.30386
	tDR-13:75-Glu-CTC-1	4.44661	9.56175
	tDR-13:75-Glu-TTC-2	9.04269	7.85654
	tDR-13:75-Glu-TTC-3-M2	5.16156	4.39204
	tDR-13:75-His-GTG-1	3.64107	5.45958
	tDR-13:75-Lys-CTT-1	8.382	7.86049
	tDR-13:76-Glu-TTC-3-M2	8.42975	7.24048
	tDR-13:76-His-GTG-1	1.16295	3.03952
	tDR-13:76-Lys-CTT-1	6.9407	6.78818
	tDR-14:31-Glu-CTC-1-M2	-10.09	-8.97547
	tDR-14:32-Glu-CTC-1-M2	-5.56372	-10.6366
	tDR-14:32-Gly-CCC-1-M4	-7.89713	-8.11552
	tDR-14:32-iMet-CAT-1	-3.75305	-8.1602
	tDR-14:33-Glu-CTC-1-M2	-3.33627	-3.54607
	tDR-14:33-Glu-TTC-2-M3	-6.58111	-7.11541
	tDR-14:33-Lys-CTT-1	-5.92514	-6.88703
	tDR-14:33-Pro-AGG-1-M4	-8.09954	-8.34828
	tDR-14:33-Ser-AGA-1-M10	-6.34607	-7.18183
	tDR-14:34-His-GTG-1	-6.19758	-6.86652
	tDR-14:73-His-GTG-1	7.37955	6.53724
	tDR-14:74-Glu-CTC-1	9.6888	4.67074
	tDR-14:74-His-GTG-1	1.5222	4.17434
	tDR-14:75-Glu-CTC-1	4.77738	5.46563
	tDR-14:75-Glu-TTC-2	8.76568	7.66
	tDR-14:75-Glu-TTC-3-M2	6.19779	4.47171
	tDR-14:75-His-GTG-1	3.63956	5.5229
	tDR-14:75-Lys-CTT-1	7.56675	6.90283
	tDR-14:76-Glu-CTC-1	7.59268	6.95105
	tDR-14:76-Glu-TTC-3-M2	8.9205	7.98794
	tDR-14:76-His-GTG-1	1.12567	3.27944
	tDR-15:31-Glu-CTC-1-M2	-9.03204	-8.23076
	tDR-15:32-Glu-CTC-1-M2	-3.98508	-9.65292
	tDR-15:32-Gly-CCC-1-M4	-7.64409	-8.34271
	tDR-15:32-iMet-CAT-1	-8.07309	-8.21063
	tDR-15:33-Glu-CTC-1-M2	-1.86006	-4.02517
	tDR-15:34-iMet-CAT-1	7.67187	6.21662
	tDR-15:74-Glu-CTC-1	9.14653	8.65849
	tDR-15:74-Glu-TTC-2	7.0738	6.59777
	tDR-15:74-His-GTG-1	1.46201	4.09767
	tDR-15:75-Glu-CTC-1	10.0276	8.98288
	tDR-15:75-Glu-TTC-2	8.41456	7.19807
	tDR-15:75-Glu-TTC-3-M2	9.72719	8.45485
	tDR-15:75-His-GTG-1	4.03409	9.98763
	tDR-15:75-Lys-CTT-1	7.00595	6.80567
	tDR-15:76-Glu-CTC-1	7.70755	7.02688
	tDR-15:76-Glu-TTC-3-M2	7.92638	7.01382
	tDR-15:76-His-GTG-1	1.32351	3.57255
	tDR-16:31-Glu-CTC-1-M2	-9.07265	-8.11675
	tDR-16:32-Glu-CTC-1-M2	-8.55368	-8.33514
	tDR-16:32-Gly-CCC-1-M6	-7.8071	-8.07064
	tDR-16:32-iMet-CAT-1	-6.3621	-7.06732
	tDR-16:32-Lys-CTT-1	-6.50031	-7.39389
	tDR-16:33-Glu-CTC-1-M2	-1.86257	-4.25241
	tDR-16:33-Leu-CAG-1-M3	-6.8785	-6.95965
	tDR-16:34-iMet-CAT-1	7.9318	6.52726
	tDR-16:72-Lys-CTT-1	8.0684	3.35346
	tDR-16:T2-Lys-CTT-1-2	7.64756	7.79897
	tDR-16:74-Glu-CTC-1	8.66788	8.39429
	tDR-16:74-Glu-TTC-2	7.117	6.7321
	tDR-16:74-His-GTG-1	2.14276	8.61576
	tDR-16:74-Lys-CTT-1	1.54069	1.42098
	tDR-16:75-Arg-ACG-1-A19G	7.91493	7.38011
	tDR-16:75-Arg-ACG-3-A19G	7.94672	7.15984
	tDR-16:75-Glu-CTC-1	9.55806	8.77843
	tDR-16:75-Glu-TTC-2	8.36133	7.3302
	tDR-16:75-Glu-TTC-3-M2	9.32445	8.04317
	tDR-16:75-Gly-GCC-1	7.0913	6.49203
	tDR-16:75-Gly-GCC-2	6.54706	6.24009
	tDR-16:75-His-GTG-1	4.06639	5.16053
	tDR-16:75-Lys-CTT-1	3.47625	3.94819
	tDR-16:75-Lys-CTT-2	9.2333	8.59047
	tDR-16:75-Lys-TTT-1	10.3926	10.5288
	tDR-16:75-Phe-GAA-1	8.86016	9.26963
	tDR-16:76-Glu-CTC-1	7.56005	6.98587
	tDR-16:76-Glu-TTC-3-M2	8.03449	7.24592
	tDR-16:76-His-GTG-1	1.2543	2.78185
	tDR-16:76-Lys-TTT-1	7.05458	8.56282
	tDR-16:T2-Lys-TTT-1-1	7.40149	7.71662
	tDR-17:32-Ile-AAT-3	-9.12683	-9.01098
	tDR-17:32-Lys-CTT-1	-6.68288	-7.58051
	tDR-17:32-Met-CAT-1-M2	-6.42134	-7.37798
	tDR-17:32-Met-CAT-2	-6.68544	-7.9456
	tDR-17:33-Lys-CTT-1	-6.15344	-6.88073
	tDR-17:33-Phe-GAA-1-M4	-6.00749	-6.36504
	tDR-17:74-Met-CAT-2	-6.38282	-7.6105
	tDR-18:31-Glu-CTC-1-M2	-9.39323	-8.25717
	tDR-18:32-Glu-CTC-1-M2	-5.72016	-9.27478
	tDR-18:32-Ile-AAT-1-M3	-7.24193	-7.16186
	tDR-18:32-iMet-CAT-1	-8.51089	-7.72077
	tDR-18:32-Lys-CTT-1	-6.75634	-6.9495
	tDR-18:33-Glu-CTC-1-M2	-3.0262	-3.21291
	tDR-18:33-Phe-GAA-1-M4	-7.78296	-9.3274
	tDR-18:34-Glu-CTC-1-M2	-1.72126	-6.84002
	tDR-18:34-His-GTG-1	-6.4549	-6.9911
	tDR-18:72-Phe-GAA-1	-7.28147	-9.07953
	tDR-18:73-Phe-GAA-1	-6.52846	-9.04854
	tDR-18:74-Glu-CTC-1	8.95825	8.42997
	tDR-18:74-His-GTG-1	1.93827	2.77684
	tDR-18:74-Phe-GAA-1	-8.08908	-4.31348
	tDR-18:75-Cys-GCA-1-M2	6.65747	7.24113
	tDR-18:75-Glu-CTC-1	8.84105	8.05839
	tDR-18:75-Glu-TTC-2	8.30372	7.28295
	tDR-18:75-Glu-TTC-3-M2	4.98132	8.44397
	tDR-18:75-His-GTG-1	4.64188	4.63349
	tDR-18:76-His-GTG-1	1.36674	3.04637
	tDR-19:32-Glu-CTC-1-M2	-3.79735	-8.50597
	tDR-19:33-Glu-CTC-1-M2	-1.47231	-3.89323
	tDR-19:33-Lys-CTT-1	-5.77869	-6.56164
	tDR-19:33-Phe-GAA-1-M4	-7.09348	-7.39462
	tDR-19:33-Ser-AGA-1-M10	-6.75775	-7.32464
	tDR-19:74-Glu-CTC-1	8.39955	7.82903
	tDR-19:74-Glu-TTC-2	6.30765	6.93564
	tDR-19:74-His-GTG-1	1.56736	8.24794
	tDR-19:75-Arg-ACG-1-A17G	6.52086	6.35452
	tDR-19:75-Glu-CTC-1	10.7709	5.62978
	tDR-19:75-Glu-TTC-2	9.28869	8.52312
	tDR-19:75-Glu-TTC-3-M2	10.3506	4.8206
	tDR-19:75-His-GTG-1	3.32473	5.18431
	tDR-19:76-Glu-TTC-3-M2	8.32046	7.93757
	tDR-19:76-His-GTG-1	1.22131	2.71219
	tDR-2:23-Val-AAC-1-M5	-6.20284	-6.55924
	tDR-2:29-Pro-AGG-1-M5	-1.32175	-6.2474
	tDR-2:30-Glu-CTC-1-U4C-G5U	-1.47448	-1.93032
	tDR-2:31-Glu-CTC-1	-3.06415	-4.40104
	tDR-2:31-Glu-CTC-1-D4G	-3.80197	-5.22502
	tDR-2:31-Glu-CTC-1-G5A	-6.33267	-6.47516
	tDR-2:31-Glu-CTC-1-M2-U4C-G5U-G30A	-9.15817	-9.34394
	tDR-2:31-Glu-CTC-1-M3-G30A	-3.10437	-4.5125
	tDR-2:31-Glu-CTC-1-U4C-G5U	-4.78234	-5.80488
	tDR-2:31-Glu-TTC-1	-7.43338	-7.52811
	tDR-2:31-Glu-TTC-1-U4C-G5U	-6.4547	-6.49676
	tDR-2:31-Gly-CCC-1-M2	-6.79409	-7.24268
	tDR-2:31-Lys-CTT-1	-6.71017	-6.60515
	tDR-2:32-Glu-CTC-1	-1.83779	-4.11252
	tDR-2:32-Glu-CTC-1-C31U	-2.01044	-4.06188
	tDR-2:32-Glu-CTC-1-D4G	-2.37937	-4.74598
	tDR-2:32-Glu-CTC-1-D4G-C30A	-7.02861	-6.82517
	tDR-2:32-Glu-CTC-1-D4G-C30U	-1.87975	-9.40523
	tDR-2:32-Glu-CTC-1-G5A	-5.7934	-6.04114
	tDR-2:32-Glu-CTC-1-U4C-G5U	-3.29745	-5.35129
	tDR-2:32-Glu-CTC-1-U4C-G5U-C31A	-7.01332	-7.4355
	tDR-2:32-Glu-CTC-1-U4C-G5U-C31U	-4.61834	-9.78441
	tDR-2:32-Glu-TTC-1	-7.43295	-7.79425
	tDR-2:32-Glu-TTC-1-D4G	-6.46054	-7.25338
	tDR-2:32-Glu-TTC-1-U4C-G5U	-6.8404	-6.9682
	tDR-2:32-Gly-CCC-1-M2	-2.64125	-4.14144
	tDR-2:32-Gly-CCC-1-M2-C30U	-7.1208	-7.85901
	tDR-2:32-Gly-GCC-2-M2	-1.45865	-2.88273
	tDR-2:32-Lys-CTT-1	-8.51228	-9.85995
	tDR-2:32-Pro-AGG-1-M4	-1.0534	-3.44855
	tDR-2:32-Pro-AGG-1-M4-G1U-U30C	-1.10158	-7.09398
	tDR-2:32-Val-AAC-1-M3	-8.35133	-8.48781
	tDR-2:33-Glu-CTC-1	-1.468	-2.86899
	tDR-2:33-Glu-CTC-1-D4G	-1.39679	-2.81469
	tDR-2:33-Glu-CTC-1-U4C-G5U	-1.41456	-2.96365
	tDR-2:33-Glu-TTC-1-U4C-G5U	-6.42103	-7.25955
	tDR-2:33-Gly-CCC-1-M2	3.20179	1.96441
	tDR-2:33-Gly-GCC-2-M2	7.85217	2.44858
	tDR-2:33-Leu-CAG-1-M3	-5.73478	-7.0564
	tDR-2:33-Lys-CTT-1	-1.88205	-3.89917
	tDR-2:33-Pro-AGG-1-M4	-1.2433	-4.63332
	tDR-2:33-Val-AAC-1-M3	-6.75308	-7.7673
	tDR-2:34-Asp-GTC-1	-5.97024	-6.95943
	tDR-2:34-Pro-TGG-1	-1.46595	-4.42351
	tDR-2:35-Glu-CTC-1-U4C-G5U	1.4406	1.05095
	tDR-2:35-Gly-GCC-1	7.6068	7.63319
	tDR-2:36-Asp-GTC-2-M2	5.79106	3.99592
	tDR-2:36-Glu-CTC-1	3.6612	1.6157
	tDR-2:36-Glu-CTC-1-D4G	3.54225	1.78643
	tDR-2:36-Glu-CTC-1-U4C-G5U	3.40041	1.76945
	tDR-2:36-Gly-CCC-2-M2	7.15001	6.6363
	tDR-2:36-Gly-GCC-1	6.36263	6.67912
	tDR-2:36-Gly-GCC-2-M2	7.15077	8.5122
	tDR-20:33-Glu-CTC-1-M2	-1.56222	-2.47954
	tDR-20:34-His-GTG-1	-5.63812	-6.368
	tDR-20:73-His-GTG-1	3.79932	8.12622
	tDR-20:74-Arg-ACG-1-A16G	6.27965	6.3673
	tDR-20:74-Glu-CTC-1	8.07781	7.81018
	tDR-20:74-Glu-TTC-3-M2	2.20081	2.88731
	tDR-20:74-His-GTG-1	2.20535	3.60974
	tDR-20:75-Arg-ACG-1-A16G	7.15189	6.18388
	tDR-20:75-Cys-GCA-1-M2	7.39731	7.60105
	tDR-20:75-Gln-CTG-2-M2	7.29618	6.47127
	tDR-20:75-Glu-CTC-1	10.773	10.1959
	tDR-20:75-Glu-TTC-2	5.24209	9.22879
	tDR-20:75-Glu-TTC-3-M2	4.3879	5.32526
	tDR-20:75-His-GTG-1	2.91989	4.58037
	tDR-20:75-Lys-CTT-1	7.00741	6.55318
	tDR-20:75-Phe-GAA-1	7.7571	7.26496
	tDR-20:76-Glu-TTC-3-M2	4.506	8.60103
	tDR-20a:34-Asp-GTC-2-M2	-7.86797	-8.54484
	tDR-20a:34-His-GTG-1	-6.40013	-6.69308
	tDR-20a:71-Glu-CTC-1	6.9925	6.61621
	tDR-20a:73-His-GTG-1	7.4406	6.91707
	tDR-20a:74-Arg-ACG-1-A15G	3.37684	6.54415
	tDR-20a:74-Glu-CTC-1	9.16705	2.77898
	tDR-20a:74-His-GTG-1	1.35771	3.1062
	tDR-20a:75-Arg-ACG-1-A15G	9.26842	6.97232
	tDR-20a:75-Arg-ACG-3-A15G	8.67666	6.28612
	tDR-20a:75-Gln-CTG-2-M2	8.54938	7.52709
	tDR-20a:75-Glu-CTC-1	6.49174	3.90504
	tDR-20a:75-Glu-TTC-2	4.08882	1.63667
	tDR-20a:75-Glu-TTC-3-M2	4.06893	1.81698
	tDR-20a:75-Gly-TCC-1-M2	9.50776	2.762
	tDR-20a:75-Gly-TCC-2	9.38244	3.76446
	tDR-20a:75-His-GTG-1	3.56993	4.48801
	tDR-20a:75-Leu-CAG-2	6.68882	6.45815
	tDR-20a:76-Glu-CTC-1	7.04157	6.20121
	tDR-20a:76-Glu-TTC-3-M2	4.76952	8.91449
	tDR-20a:76-His-GTG-1	1.08954	2.5394
	tDR-21:35-Trp-CCA-1-M6	-7.65302	-7.31172
	tDR-21:40-Cys-GCA-1-M11	7.06348	6.91571
	tDR-21:41-Arg-TCT-1-M4	-6.1791	-6.86118
	tDR-21:48-Arg-CCG-3	6.91608	7.7338
	tDR-21:55-Leu-AAG-2-A14G	-10.3646	-10.7088
	tDR-21:56-Arg-TCT-2-M2	-6.32223	-9.35823
	tDR-21:56-Cys-GCA-1-M2	6.69578	7.30869
	tDR-21:56-Leu-AAG-2-A14G	-5.8233	-11.9063
	tDR-21:60-Arg-CCG-3	7.29921	8.65029
	tDR-21:61-Arg-CCG-3	7.01162	7.67235
	tDR-21:66-Arg-CCG-3	8.19975	8.74781
	tDR-21:67-Arg-CCG-3	7.55005	7.613
	tDR-21:68-Arg-CCG-3	6.62476	7.88076
	tDR-21:69-Cys-GCA-1-M2	6.96502	6.45676
	tDR-21:71-Arg-TCT-3	-8.01052	-4.82864
	tDR-21:72-Arg-TCG-3-M2	-6.61974	-9.48214
	tDR-21:72-Arg-TCT-2	-6.22295	-7.9646
	tDR-21:72-Arg-TCT-3	-8.93739	-3.97702
	tDR-21:72-Cys-GCA-1-M2	9.11587	7.75254
	tDR-21:73-Arg-TCG-3	-6.40505	-8.5972
	tDR-21:73-Arg-TCT-1	-5.70512	-8.04876
	tDR-21:73-Arg-TCT-2	-7.07627	-9.08681
	tDR-21:73-Arg-TCT-3	-8.22997	-5.75993
	tDR-21:73-Cys-GCA-1-M2	2.87127	3.36637
	tDR-21:74-Arg-TCG-3	-9.29406	-5.14515
	tDR-21:74-Arg-TCT-3	-6.4589	-8.52331
	tDR-21:74-Cys-GCA-1-M2	3.66498	4.0266
	tDR-21:74-Cys-GCA-2-M5	7.23468	8.15293
	tDR-21:74-Cys-GCA-3-M2	8.43344	3.5732
	tDR-21:74-Glu-CTC-1	9.22393	8.971
	tDR-21:74-His-GTG-1	1.1626	2.14583
	tDR-21:75-Arg-ACG-3-A14G	8.50707	3.43924
	tDR-21:75-Arg-CCG-3	7.34012	7.16244
	tDR-21:75-Cys-GCA-1-M2	5.00981	5.10651
	tDR-21:75-Cys-GCA-2-M5	9.25028	5.36146
	tDR-21:75-Cys-GCA-3-M2	10.2489	9.65681
	tDR-21:75-Gln-CTG-1-M2	8.73972	6.87356
	tDR-21:75-Glu-CTC-1	5.25667	10.1969
	tDR-21:75-Glu-TTC-2	3.48391	2.51153
	tDR-21:75-Glu-TTC-3-M2	4.20621	2.58334
	tDR-21:75-His-GTG-1	3.07008	4.96091
	tDR-21:75-Tyr-GTA-1-M2	9.25296	8.01228
	tDR-21:75-Tyr-GTA-1-M2-U39A	8.60618	7.36543
	tDR-21:76-Cys-GCA-1-M2	7.50652	6.93854
	tDR-21:76-Glu-CTC-1	7.23838	7.00696
	tDR-21:76-Glu-TTC-3-M2	2.60241	8.4506
	tDR-22:72-Cys-GCA-1-M2	8.83385	7.66307
	tDR-22:73-Cys-GCA-1-M2	3.11502	4.04725
	tDR-22:73-Cys-GCA-2-M5	6.82343	7.39586
	tDR-22:73-Cys-GCA-3-M2	8.03652	7.24383
	tDR-22:74-Cys-GCA-1-M2	4.11189	5.17361
	tDR-22:74-Cys-GCA-3-M2	7.81192	7.54352
	tDR-22:74-His-GTG-1	1.24693	7.78307
	tDR-22:75-Cys-GCA-1-M2	5.14688	5.14995
	tDR-22:75-Cys-GCA-2-M5	8.75948	9.27399
	tDR-22:75-Cys-GCA-3-M2	9.95336	9.0092
	tDR-22:75-Gln-CTG-2-M2	8.17591	7.55838
	tDR-22:75-His-GTG-1	3.28115	9.17876
	tDR-22:75-Tyr-GTA-1-M2	7.95701	6.83532
	tDR-22:76-Cys-GCA-1-M2	7.22686	6.63122
	tDR-22:76-His-GTG-1	1.08437	4.13771
	tDR-23:73-Cys-GCA-1-M2	3.55916	8.83826
	tDR-23:73-Cys-GCA-3-M2	7.4374	6.38996
	tDR-23:73-His-GTG-1	7.15527	6.29502
	tDR-23:74-Cys-GCA-1-M2	8.85894	8.52921
	tDR-23:74-Glu-CTC-1	9.36012	8.64537
	tDR-23:74-His-GTG-1	1.81615	7.88628
	tDR-23:75-Arg-ACG-3-A12G	7.10731	6.49604
	tDR-23:75-Cys-GCA-1-M2	4.76945	6.05184
	tDR-23:75-Cys-GCA-2-M5	7.55729	8.03251
	tDR-23:75-Cys-GCA-3-M2	8.89108	8.13613
	tDR-23:75-Gln-CTG-2-M2	7.18057	6.41755
	tDR-23:75-Glu-CTC-1	5.36657	8.73542
	tDR-23:75-Glu-TTC-2	4.28057	8.17337
	tDR-23:75-Glu-TTC-3-M2	9.94037	8.62166
	tDR-23:75-His-GTG-1	3.98321	9.28711
	tDR-23:75-iMet-CAT-1-M2	8.05363	7.90194
	tDR-23:76-Glu-TTC-3-M2	3.23532	8.10388
	tDR-23:76-His-GTG-1	1.25706	3.91933
	tDR-24:60-His-GTG-1	7.34189	6.26075
	tDR-24:72-Gln-CTG-1-M2	7.25157	6.3015
	tDR-24:73-Cys-GCA-1-M2	8.66015	8.16025
	tDR-24:74-Cys-GCA-1-M2	8.91532	8.751
	tDR-24:74-Cys-GCA-3-M2	7.21085	6.47186
	tDR-24:74-Gln-CTG-2-M2	6.83877	7.16444
	tDR-24:74-Glu-CTC-1	4.06074	4.33761
	tDR-24:74-Glu-TTC-3-M2	8.0105	7.272
	tDR-24:75-Cys-GCA-1-M2	5.91337	10.0398
	tDR-24:75-Cys-GCA-2-M5	7.61698	8.12041
	tDR-24:75-Cys-GCA-3-M2	8.63486	7.80789
	tDR-24:75-Gln-CTG-1-M2	9.40019	4.0081
	tDR-24:75-Gln-CTG-2-M2	8.33185	8.90632
	tDR-24:75-Glu-CTC-1	10.1465	9.19635
	tDR-24:75-Glu-TTC-2	9.38537	7.99769
	tDR-24:75-Glu-TTC-3-M2	5.21612	8.63882
	tDR-24:75-His-GTG-1	7.54214	6.73283
	tDR-24:75-iMet-CAT-1-M2	6.94146	6.6795
	tDR-24:76-Glu-CTC-1	6.8147	6.19592
	tDR-24:76-Glu-TTC-3-M2	7.73917	7.26285
	tDR-25:72-Cys-GCA-1-M2	7.28445	6.22668
	tDR-25:73-Cys-GCA-1-M2	8.98258	9.1387
	tDR-25:74-Cys-GCA-1-M2	7.74447	7.622
	tDR-25:74-Glu-CTC-1	9.24073	8.7737
	tDR-25:74-Glu-TTC-2	7.31847	6.69788
	tDR-25:75-Asn-GTT-1	7.16987	6.21662
	tDR-25:75-Cys-GCA-1-M2	10.4779	10.2681
	tDR-25:75-Cys-GCA-2-M6	7.29338	8.71424
	tDR-25:75-Cys-GCA-3-M2	7.54264	7.35088
	tDR-25:75-Glu-CTC-1	6.33873	9.74842
	tDR-25:75-Glu-TTC-2	9.69969	8.66631
	tDR-25:75-Glu-TTC-3-M2	5.66447	4.5398
	tDR-25:75-Leu-CAA-2	6.99165	6.57127
	tDR-25:75-Tyr-GTA-1-M2	7.89334	6.64181
	tDR-25:76-Glu-TTC-3-M2	8.26074	7.52
	tDR-26:56-Cys-GCA-1-M2	8.39266	7.39023
	tDR-26:73-Cys-GCA-1-M2	8.17666	7.86705
	tDR-26:74-Cys-GCA-1-M2	6.42625	6.41489
	tDR-26:74-Glu-CTC-1	8.25691	7.97599
	tDR-26:74-Glu-TTC-2	6.7685	6.57656
	tDR-26:74-Glu-TTC-3-M2	7.20097	6.61923
	tDR-26:75-Cys-GCA-1-M2	9.74523	9.36917
	tDR-26:75-Cys-GCA-2-M6	6.97798	7.44034
	tDR-26:75-Cys-GCA-3-M2	7.23952	7.00324
	tDR-26:75-Glu-CTC-1	9.57572	8.78465
	tDR-26:75-Glu-TTC-2	8.25188	7.56898
	tDR-26:75-Glu-TTC-3-M2	8.98024	7.6224
	tDR-26:75-Tyr-GTA-1-M2	7.47374	6.78677
	tDR-27:74-Glu-CTC-1	7.13736	7.19546
	tDR-27:75-Arg-ACG-1-A8G	7.38991	6.6093
	tDR-27:75-Arg-ACG-3-A8G	8.27056	7.33953
	tDR-27:75-Cys-GCA-1-M2	8.81642	8.39367
	tDR-27:75-Cys-GCA-3-M2	6.33938	6.25969
	tDR-27:75-Glu-CTC-1	8.62494	7.75937
	tDR-27:75-Leu-CAA-1	7.28462	7.02982
	tDR-27:75-Leu-CAA-2	4.68087	2.56219
	tDR-27:75-Leu-CAG-2	8.50256	7.78307
	tDR-27:75-Phe-GAA-1	7.96828	7.62651
	tDR-27:75-Ser-GCT-3	8.26876	7.36202
	tDR-27:75-Tyr-GTA-1-M2	9.12929	7.79173
	tDR-27:75-Tyr-GTA-1-M2-U33A	8.26919	7.24641
	tDR-27:76-Leu-CAA-2	7.42739	6.73714
	tDR-28:73-Cys-GCA-1-M2	8.77308	8.20141
	tDR-28:73-Cys-GCA-3-M2	6.26571	6.21304
	tDR-28:73-Tyr-GTA-1-M2	7.66084	6.69669
	tDR-28:75-Arg-ACG-1-A7G	3.97185	7.67013
	tDR-28:75-Arg-ACG-2-A7G	7.08514	6.59527
	tDR-28:75-Arg-ACG-3-A7G	9.22845	8.68876
	tDR-28:75-Arg-CCG-3	7.83999	6.97398
	tDR-28:75-Arg-TCG-3	6.74008	6.24847
	tDR-28:75-Cys-GCA-1-M2	8.79671	8.53371
	tDR-28:75-Gln-CTG-2-M2	8.04063	6.99098
	tDR-28:75-Leu-CAA-1	6.92281	6.16677
	tDR-28:75-Leu-CAA-2	8.21243	7.96167
	tDR-28:75-Phe-GAA-1	3.28494	2.71657
	tDR-28:75-Ser-GCT-3	9.18277	8.03609
	tDR-28:75-Tyr-GTA-1-M2	3.67031	4.99688
	tDR-28:75-Tyr-GTA-1-M2-G30A-U32A	8.70499	7.66461
	tDR-28:75-Tyr-GTA-1-M2-U32A	4.74727	8.96325
	tDR-28:75-Tyr-GTA-1-M2-U32C	8.27556	7.13355
	tDR-28:76-Arg-ACG-3-A7G	7.85879	7.3642
	tDR-28:76-Phe-GAA-1	6.6817	6.6754
	tDR-28:76-Ser-GCT-3	7.51908	6.76161
	tDR-28:76-Tyr-GTA-1-M2-U32A	1.68733	6.77297
	tDR-29:66-Arg-CCG-3	7.27681	6.82909
	tDR-29:67-Arg-CCG-3	7.40124	6.845
	tDR-29:73-Cys-GCA-1-M2	4.04881	8.30984
	tDR-29:74-Cys-GCA-1-M2	3.39506	3.17477
	tDR-29:74-Cys-GCA-3-M2	7.09578	7.09314
	tDR-29:75-Cys-GCA-1-M2	10.2547	9.59679
	tDR-29:75-Cys-GCA-2-M7	6.99741	7.64984
	tDR-29:75-Cys-GCA-3-M2	8.07746	7.46467
	tDR-29:75-Leu-CAA-1	6.41377	6.2924
	tDR-29:75-Leu-CAA-2	4.82205	7.84588
	tDR-29:75-Lys-CTT-1	7.54507	6.80103
	tDR-29:75-Phe-GAA-1	4.25487	2.97688
	tDR-29:76-Phe-GAA-1	7.13208	7.60871
	tDR-3:26-Gly-CCC-1-M2	-7.27244	-6.44118
	tDR-3:29-Gly-CCC-1-M2	-7.95253	-6.74674
	tDR-3:31-Glu-CTC-1	-2.2872	-4.52071
	tDR-3:31-Glu-CTC-1-M2-C1U	-6.22583	-6.25201
	tDR-3:31-Glu-CTC-1-M3-G29A	-7.53007	-8.48278
	tDR-3:31-Gly-CCC-1-M2	-4.83646	-4.45688
	tDR-3:31-Gly-CCC-1-M2-C28U	-7.45668	-7.03364
	tDR-3:31-Gly-GCC-2-M2	-2.66781	-4.13478
	tDR-3:32-Glu-CTC-1	-1.18861	-5.13105
	tDR-3:32-Glu-CTC-1-C30U	-1.22835	-10.2891
	tDR-3:32-Glu-CTC-1-M2-C1U	-5.97052	-7.72514
	tDR-3:32-Glu-TTC-1	-5.96463	-7.19985
	tDR-3:32-Gly-CCC-1-M2	-5.58693	-5.58405
	tDR-3:32-Gly-CCC-1-M2-C29A	-8.84448	-8.7593
	tDR-3:32-Gly-CCC-1-M2-C29U	-10.718	-10.382
	tDR-3:32-Gly-GCC-2-M2	-4.61538	-4.96853
	tDR-3:32-Gly-GCC-2-M2-C29A	-8.05688	-8.39643
	tDR-3:32-Gly-GCC-2-M2-C29U	-9.72849	-4.97001
	tDR-3:32-iMet-CAT-1	-5.96505	-7.31007
	tDR-3:32-Lys-CTT-1	-6.81076	-8.04362
	tDR-3:32-Val-AAC-1-M3	-6.82628	-7.19445
	tDR-3:33-Glu-CTC-1	-1.45807	-4.14211
	tDR-3:33-Glu-CTC-1-M2-C1U	-6.15331	-7.70779
	tDR-3:33-Glu-CTC-1-U31C	-1.54902	-4.17103
	tDR-3:33-Lys-CTT-1	-7.10167	-8.00859
	tDR-3:33-Pro-AGG-1-M4	-1.80365	-5.06034
	tDR-3:33-Pro-AGG-1-M4-C1G-U2G	-6.5211	-7.12219
	tDR-3:34-Pro-TGG-1	-2.02213	-4.0858
	tDR-3:35-Asp-GTC-2-M2	6.25137	6.22095
	tDR-3:35-Gly-GCC-1	8.23959	8.50639
	tDR-3:36-Asp-GTC-2-M2	8.94547	7.85556
	tDR-3:36-Glu-CTC-1	3.79139	1.00422
	tDR-3:36-Gly-CCC-1	6.77461	7.52943
	tDR-3:36-Gly-GCC-1	4.8592	11.5987
	tDR-3:36-Gly-GCC-1-C33A	7.16545	7.25087
	tDR-3:36-Gly-GCC-1-C33U	8.64229	8.93559
	tDR-3:36-Gly-GCC-2-M2	8.2861	10.8316
	tDR-30:66-Gln-CTG-1-M4	8.43065	6.21426
	tDR-30:68-Arg-TCG-3-M2	6.86781	6.12685
	tDR-30:74-Glu-CTC-1	6.93701	6.06973
	tDR-30:75-Arg-CCG-3	9.0699	7.9802
	tDR-30:75-Cys-GCA-1-M2	6.76102	6.18618
	tDR-30:75-Gln-CTG-2-M2	3.42966	2.35924
	tDR-30:75-Glu-CTC-1	8.39765	7.10435
	tDR-30:75-Leu-CAG-2	7.6561	7.60843
	tDR-30:76-Gln-CTG-2-M2	3.41586	6.93408
	tDR-30:e21-Ser-GCT-1-M4	3.51171	7.42336
	tDR-31:75-Arg-CCG-3	9.25551	8.01093
	tDR-31:75-Gln-CTG-2-M2	8.54682	6.91307
	tDR-31:75-Glu-CTC-1	7.59777	6.47334
	tDR-31:75-Leu-CAA-1	7.17472	6.95847
	tDR-31:75-Leu-CAA-2	9.10477	2.2416
	tDR-31:75-Leu-CAG-2	6.67988	6.53284
	tDR-31:75-Phe-GAA-1	8.34286	8.20304
	tDR-31:75-Trp-CCA-6	8.01572	6.34416
	tDR-32:74-Glu-CTC-1	7.09361	6.43867
	tDR-32:75-Arg-ACG-3-A3G	7.07509	6.16996
	tDR-32:75-Arg-CCG-3	8.4376	7.47198
	tDR-32:75-Gln-CTG-2-M2	8.26723	6.95017
	tDR-32:75-Glu-CTC-1	8.25354	7.37443
	tDR-32:75-Leu-CAA-2	7.77904	7.65447
	tDR-32:75-Leu-CAG-2	7.70005	6.97622
	tDR-32:75-Met-CAT-2	7.85879	6.87004
	tDR-32:75-Phe-GAA-1	7.57453	7.56707
	tDR-33:72-Leu-CAA-2	-6.33861	-6.59994
	tDR-33:73-Leu-CAA-2	-7.29029	-8.57144
	tDR-33:74-Glu-CTC-1	7.95792	7.76586
	tDR-33:74-Lys-TTT-1	-2.84492	-3.92416
	tDR-33:74-Met-CAT-1	-6.9941	-7.10732
	tDR-33:74-Ser-GCT-3	6.99312	6.39898
	tDR-33:75-Arg-CCG-3	7.77601	6.74269
	tDR-33:75-Gln-CTG-2-M2	7.44213	6.27322
	tDR-33:75-Glu-CTC-1	8.68515	7.91375
	tDR-33:75-Glu-TTC-3-M2	7.79057	6.50307
	tDR-33:75-Leu-CAA-1	7.23459	6.59003
	tDR-33:75-Leu-CAA-2	2.78658	1.43618
	tDR-33:75-Leu-CAG-2	7.39406	6.91117
	tDR-33:75-Met-CAT-1	6.44747	6.28718
	tDR-33:75-Met-CAT-2	7.76813	6.7546
	tDR-33:75-Ser-GCT-3	8.32627	6.91848
	tDR-33:75-Trp-CCA-6	6.81624	6.44173
	tDR-33:76-Ser-GCT-3	7.19792	6.73575
	tDR-34:50-Met-CAT-2	-6.59302	-7.60917
	tDR-34:54-Phe-GAA-1-M2	-6.20907	-7.75028
	tDR-34:56-Met-CAT-1-M2	-6.99702	-7.20804
	tDR-34:60-Met-CAT-1	-6.92994	-7.15191
	tDR-34:63-Met-CAT-1	-7.30958	-7.30353
	tDR-34:63-Met-CAT-2	-6.53215	-6.54413
	tDR-34:66-Arg-CCG-3	7.10909	6.88318
	tDR-34:67-Pro-AGG-1-M3-A1G	-6.74583	-6.8396
	tDR-34:69-Met-CAT-2	-10.1638	-9.91195
	tDR-34:70-Arg-ACG-3-A1G	7.93382	6.96845
	tDR-34:70-Met-CAT-2	-8.20207	-7.89936
	tDR-34:70-Pro-AGG-1-M3-A1G	-1.67237	-4.04519
	tDR-34:71-Arg-ACG-1-A1G	8.40643	8.13779
	tDR-34:71-Arg-ACG-3-A1G	7.09988	6.45576
	tDR-34:71-Met-CAT-2	-8.55099	-8.59179
	tDR-34:71-Met-CAT-3	-7.3539	-6.30239
	tDR-34:71-Pro-AGG-1-M3-A1G	-1.70827	-4.0408
	tDR-34:71-Thr-AGT-1-A1G	-5.87987	-7.39178
	tDR-34:72-Arg-ACG-1-A1G	8.709	7.8109
	tDR-34:72-Arg-ACG-3-A1G	8.64145	7.61549
	tDR-34:72-Leu-AAG-2-A1G	-6.67043	-8.26869
	tDR-34:72-Leu-CAA-2	-8.15506	-4.60678
	tDR-34:72-Met-CAT-1	-5.06789	-6.48549
	tDR-34:72-Met-CAT-2	-5.26612	-6.34007
	tDR-34:72-Met-CAT-2-A19G	-6.18419	-6.77148
	tDR-34:72-Met-CAT-2-A33G	-6.92005	-6.77413
	tDR-34:72-Met-CAT-2-U14C	-6.35623	-6.08459
	tDR-34:72-Met-CAT-2-U29C	-6.68235	-6.45086
	tDR-34:72-Met-CAT-3	-4.5333	-5.49082
	tDR-34:72-Phe-GAA-1	-10.621	-11.8926
	tDR-34:72-Pro-AGG-1-M3-A1G	-1.56192	-3.42948
	tDR-34:72-Ser-AGA-1-A1G	-6.62988	-8.17757
	tDR-34:72-Thr-AGT-1-A1G	-2.06314	-4.92716
	tDR-34:72-Thr-AGT-1-A1G-C39U	-5.81461	-7.04357
	tDR-34:72-Thr-AGT-2-A1G	-1.75007	-3.58592
	tDR-34:72-Thr-AGT-3-M2-A1G-U36G	-6.70669	-7.41931
	tDR-34:73-Arg-ACG-3-A1G	7.25506	6.62771
	tDR-34:73-Leu-AAG-2-A1G	-7.16162	-9.34942
	tDR-34:73-Leu-CAA-2	-9.23248	-4.15559
	tDR-34:73-Lys-TTT-1	-7.33008	-7.58253
	tDR-34:73-Met-CAT-1	-5.72682	-7.31764
	tDR-34:73-Met-CAT-2	-5.30935	-6.23138
	tDR-34:73-Met-CAT-3	-5.00234	-5.4922
	tDR-34:73-Phe-GAA-1	-9.86721	-11.676
	tDR-34:73-Ser-AGA-1-A1G	-7.62277	-9.52756
	tDR-34:73-Ser-GCT-1	-1.52492	-2.7961
	tDR-34:73-Ser-GCT-3	-1.11162	-2.4271
	tDR-34:73-Thr-AGT-1-A1G	-2.77198	-3.65928
	tDR-34:73-Thr-AGT-1-A1G-U40C	-6.88141	-8.27956
	tDR-34:73-Thr-AGT-2-A1G	-2.80066	-3.56045
	tDR-34:73-Thr-AGT-3-M2-A1G-U36G	-7.26401	-7.87483
	tDR-34:74-Glu-CTC-1	3.3657	3.08316
	tDR-34:74-Leu-CAA-2	-3.27201	-4.04066
	tDR-34:74-Lys-CTT-1	-2.4307	-4.43048
	tDR-34:74-Lys-TTT-1	-3.61634	-5.05644
	tDR-34:74-Met-CAT-1	-5.5986	-6.72879
	tDR-34:74-Met-CAT-1-A10G	-6.62606	-6.92685
	tDR-34:74-Met-CAT-1-A11G	-6.76241	-7.00352
	tDR-34:74-Met-CAT-1-A19G	-6.52982	-6.84928
	tDR-34:74-Met-CAT-1-A25G	-6.19621	-6.84791
	tDR-34:74-Met-CAT-1-A2G	-6.37486	-6.54874
	tDR-34:74-Met-CAT-1-A31G	-6.03117	-7.0169
	tDR-34:74-Met-CAT-1-A40G	-7.24914	-7.66432
	tDR-34:74-Met-CAT-1-C27U	-6.06448	-6.53681
	tDR-34:74-Met-CAT-1-D33G	-6.46238	-6.71676
	tDR-34:74-Met-CAT-1-M2-G26U	-6.99405	-6.80002
	tDR-34:74-Met-CAT-1-U14C	-6.20187	-6.25453
	tDR-34:74-Met-CAT-1-U29C	-6.44899	-7.12485
	tDR-34:74-Met-CAT-1-U8C	-6.06703	-6.51331
	tDR-34:74-Met-CAT-2	-4.75647	-6.02234
	tDR-34:74-Met-CAT-2-A10G	-7.31606	-7.6339
	tDR-34:74-Met-CAT-2-A11G	-7.30816	-7.7215
	tDR-34:74-Met-CAT-2-A19G	-7.51924	-7.77275
	tDR-34:74-Met-CAT-2-A25G	-7.11397	-7.50579
	tDR-34:74-Met-CAT-2-A2G	-7.03751	-7.58946
	tDR-34:74-Met-CAT-2-A31G	-7.03828	-7.70649
	tDR-34:74-Met-CAT-2-A33G	-7.48611	-7.39572
	tDR-34:74-Met-CAT-2-A40G	-8.00298	-8.94858
	tDR-34:74-Met-CAT-2-A40U	-5.8178	-6.26843
	tDR-34:74-Met-CAT-2-A4G	-6.42879	-6.92442
	tDR-34:74-Met-CAT-2-A5G	-6.27274	-7.25583
	tDR-34:74-Met-CAT-2-C23U	-6.70711	-6.70613
	tDR-34:74-Met-CAT-2-C27U	-6.29639	-6.6408
	tDR-34:74-Met-CAT-2-C28U	-6.23448	-6.30791
	tDR-34:74-Met-CAT-2-C34U	-7.02668	-7.46716
	tDR-34:74-Met-CAT-2-D34G	-6.43277	-6.78244
	tDR-34:74-Met-CAT-2-G13A	-6.44858	-6.64776
	tDR-34:74-Met-CAT-2-G16U	-7.44809	-7.6863
	tDR-34:74-Met-CAT-2-G36U	-7.36657	-7.78057
	tDR-34:74-Met-CAT-2-G38A	-5.83598	-6.23934
	tDR-34:74-Met-CAT-2-U14C	-7.01444	-7.48173
	tDR-34:74-Met-CAT-2-U17C	-6.70564	-7.32809
	tDR-34:74-Met-CAT-2-U21C	-6.86361	-6.94103
	tDR-34:74-Met-CAT-2-U22C	-7.018	-7.13883
	tDR-34:74-Met-CAT-2-U26C	-6.95656	-7.43005
	tDR-34:74-Met-CAT-2-U29C	-7.50711	-8.1605
	tDR-34:74-Met-CAT-2-U3C	-6.49057	-6.8323
	tDR-34:74-Met-CAT-2-U6C	-6.43915	-7.06792
	tDR-34:74-Met-CAT-2-U8C	-6.835	-7.42552
	tDR-34:74-Met-CAT-3	-4.72798	-5.86235
	tDR-34:74-Met-CAT-3-A10G	-6.85691	-6.09454
	tDR-34:74-Met-CAT-3-A19G	-6.58459	-6.17228
	tDR-34:74-Met-CAT-3-A25G	-7.01786	-6.20419
	tDR-34:74-Met-CAT-3-A40G	-7.61954	-7.3967
	tDR-34:74-Met-CAT-3-U17C	-6.0291	-6.28407
	tDR-34:74-Met-CAT-3-U29C	-6.80955	-6.17542
	tDR-34:74-Phe-GAA-1	-4.179	-6.39999
	tDR-34:74-Ser-AGA-1-A1G	-2.59381	-5.65391
	tDR-34:74-Ser-AGA-1-A1G-C50U	-6.1325	-7.89546
	tDR-34:74-Ser-GCT-1	-2.61155	-3.92234
	tDR-34:74-Ser-GCT-3	-1.8443	-3.45395
	tDR-34:74-Ser-GCT-3-A21G	-3.09287	-4.56786
	tDR-34:74-Ser-GCT-3-A5G	-7.32274	-7.80704
	tDR-34:74-Ser-GCT-3-A9G	-7.28036	-8.27537
	tDR-34:74-Ser-GCT-3-C15U	-6.10993	-7.08822
	tDR-34:74-Ser-GCT-3-C20U	-6.52845	-7.14955
	tDR-34:74-Ser-GCT-3-C22U	-7.10922	-7.61642
	tDR-34:74-Ser-GCT-3-C24U	-6.34028	-7.04225
	tDR-34:74-Ser-GCT-3-C2U	-6.12616	-7.00504
	tDR-34:74-Ser-GCT-3-C32U	-6.81965	-7.27547
	tDR-34:74-Ser-GCT-3-C38U	-6.32897	-6.84764
	tDR-34:74-Ser-GCT-3-C39U	-6.42764	-6.92171
	tDR-34:74-Ser-GCT-3-C42U	-6.17212	-6.98094
	tDR-34:74-Ser-GCT-3-C43U	-6.04093	-6.72278
	tDR-34:74-Ser-GCT-3-C45U	-2.43311	-8.57218
	tDR-34:74-Ser-GCT-3-C48U	-2.67703	-4.43426
	tDR-34:74-Ser-GCT-3-C8U	-5.94815	-6.81288
	tDR-34:74-Ser-GCT-3-G12A	-5.9534	-6.65147
	tDR-34:74-Ser-GCT-3-G14A	-6.08699	-6.84961
	tDR-34:74-Ser-GCT-3-G19A	-6.33334	-7.12187
	tDR-34:74-Ser-GCT-3-G23A	-6.40075	-6.67441
	tDR-34:74-Ser-GCT-3-G28U	-6.94004	-7.3365
	tDR-34:74-Ser-GCT-3-G33A	-6.20516	-6.84661
	tDR-34:74-Ser-GCT-3-M2-G25A	-6.05389	-6.5142
	tDR-34:74-Ser-GCT-3-M2-G46A	-5.91128	-6.23108
	tDR-34:74-Ser-GCT-3-U11C	-2.50765	-4.17024
	tDR-34:74-Ser-GCT-3-U13C	-3.33646	-8.1901
	tDR-34:74-Ser-GCT-3-U30C	-3.18192	-8.19548
	tDR-34:74-Ser-GCT-3-U3C	-6.97262	-7.60026
	tDR-34:74-Ser-GCT-3-U44C	-1.47707	-4.2716
	tDR-34:74-Ser-GCT-3-U47C	-1.92919	-8.97171
	tDR-34:74-Ser-GCT-3-U6C	-7.52291	-8.07485
	tDR-34:74-Thr-AGT-1-A1G	-1.34828	-2.11322
	tDR-34:74-Thr-AGT-2-A1G	-1.48357	-2.36577
	tDR-34:75-Arg-ACG-1-A1G	9.23676	8.72071
	tDR-34:75-Arg-ACG-2-A1G	7.53282	7.78824
	tDR-34:75-Arg-ACG-3-A1G	3.98561	4.22301
	tDR-34:75-Arg-ACG-3-A1G-C2U	7.56689	7.29181
	tDR-34:75-Arg-ACG-3-A1G-C42U	7.45935	7.27025
	tDR-34:75-Arg-CCG-3	3.79561	3.73518
	tDR-34:75-Arg-CCT-4	6.08427	2.51408
	tDR-34:75-Asn-GTT-1	7.39808	4.94716
	tDR-34:75-Cys-GCA-1-M2	7.06705	6.77217
	tDR-34:75-Gln-CTG-2-M2	7.97878	7.51128
	tDR-34:75-Glu-CTC-1	5.37372	5.38773
	tDR-34:75-Ile-AAT-1-M2-A1G	4.15549	1.64253
	tDR-34:75-Leu-CAA-1	7.57447	7.41098
	tDR-34:75-Leu-CAG-1	6.35763	7.05956
	tDR-34:75-Leu-CAG-2	9.21857	9.18456
	tDR-34:75-Ser-GCT-2	5.12548	1.82876
	tDR-34:75-Ser-GCT-3	4.07225	1.50228
	tDR-34:75-Ser-GCT-3-C50U	6.96502	6.37333
	tDR-34:75-Thr-AGT-1-A1G	3.35827	1.712
	tDR-34:75-Thr-AGT-1-A1G-C42U	8.66634	2.56696
	tDR-34:75-Thr-AGT-2-A1G	9.92215	2.71924
	tDR-34:75-Thr-AGT-2-A1G-C42U	6.79419	6.85599
	tDR-34:75-Thr-AGT-3-M2-A1G-U36G	8.33063	3.67351
	tDR-34:75-Thr-CGT-3	8.93492	3.1075
	tDR-34:75-Thr-CGT-4	10.0459	2.37864
	tDR-34:75-Trp-CCA-6	8.5145	7.99163
	tDR-34:76-Arg-ACG-1-A1G	7.60381	6.7783
	tDR-34:76-Arg-ACG-3-A1G	7.90463	7.99707
	tDR-34:76-Arg-CCG-3	2.2758	8.15541
	tDR-34:76-Glu-CTC-1	3.08078	8.01352
	tDR-34:76-Ile-AAT-1-M2-A1G	7.69198	8.65158
	tDR-34:76-Lys-CTT-1	8.34194	8.15255
	tDR-34:76-Met-CAT-1	6.43467	6.70388
	tDR-34:76-Met-CAT-2	4.38901	8.69908
	tDR-34:76-Met-CAT-3	8.16087	7.65904
	tDR-34:76-Phe-GAA-1	6.9008	7.63823
	tDR-34:76-Ser-GCT-1	10.3184	9.41388
	tDR-34:76-Ser-GCT-2	8.14854	7.36706
	tDR-34:76-Ser-GCT-3	5.71271	6.77813
	tDR-34:76-Thr-AGT-1-A1G	9.27921	9.66671
	tDR-34:76-Thr-AGT-2-A1G	6.47006	7.44114
	tDR-34:76-Thr-CGT-4	6.95098	7.2418
	tDR-34:e3-Ser-GCT-1-M5	8.64265	2.88981
	tDR-34:T1-Lys-TTT-1-4	-7.05672	-7.61914
	tDR-34:T1-Met-CAT-1-1	-7.57083	-7.69203
	tDR-34:T1-Met-CAT-2-2	-4.78446	-6.20911
	tDR-34:T1-Ser-GCT-1-1	-2.634	-4.14926
	tDR-34:T1-Ser-GCT-3-1	-1.84706	-3.36603
	tDR-34:T1-Ser-GCT-3-3	-1.98365	-3.2926
	tDR-34:T1-Thr-AGT-2-1-A1G	-7.04664	-7.56208
	tDR-34:T2-Ile-AAT-1-6-A1G	7.0879	7.5988
	tDR-35:51-Met-CAT-2	6.3164	6.65849
	tDR-35:66-Arg-CCG-3	4.9007	3.45453
	tDR-35:66-Met-CAT-2	6.95338	6.36997
	tDR-35:69-Met-CAT-2	-6.94977	-6.33598
	tDR-35:71-Pro-AGG-1-M3	-1.44794	-3.5812
	tDR-35:72-Ala-CGC-2-M2-A3G	-8.7653	-8.3599
	tDR-35:72-Leu-CAA-2	-6.88899	-9.05852
	tDR-35:72-Leu-CAG-1	-1.07263	-3.12014
	tDR-35:72-Leu-CAG-2	-1.35119	-3.64086
	tDR-35:72-Leu-CAG-2-A46G	-6.43489	-7.23966
	tDR-35:72-Met-CAT-1	-1.99406	-8.46151
	tDR-35:72-Met-CAT-2	-2.53658	-3.24487
	tDR-35:72-Met-CAT-3	-1.70964	-7.52532
	tDR-35:72-Pro-TGG-2	-5.81827	-6.04333
	tDR-35:72-Ser-GCT-3	-1.67409	-2.90852
	tDR-35:72-Thr-TGT-2-M2	-7.92657	-8.98774
	tDR-35:72-Val-TAC-1	6.90255	6.21426
	tDR-35:73-Arg-CCG-3	3.14382	1.20777
	tDR-35:73-Arg-CCT-4	-6.03104	-7.06668
	tDR-35:73-Leu-CAA-2	-7.04943	-3.86842
	tDR-35:73-Leu-CAG-1	-1.3206	-3.2485
	tDR-35:73-Leu-CAG-2	-1.99803	-3.96074
	tDR-35:73-Leu-CAG-2-A20G	-6.58129	-7.82268
	tDR-35:73-Leu-CAG-2-A34G	-5.84807	-7.23772
	tDR-35:73-Leu-CAG-2-A39G	-5.669	-7.5191
	tDR-35:73-Leu-CAG-2-A46G	-6.41913	-7.94417
	tDR-35:73-Leu-CAG-2-A8G	-6.37041	-7.80809
	tDR-35:73-Leu-CAG-2-G27U	-5.97498	-6.77206
	tDR-35:73-Leu-CAG-2-U10C	-6.65393	-8.14143
	tDR-35:73-Leu-CAG-2-U12C	-6.20027	-8.00753
	tDR-35:73-Leu-CAG-2-U25C	-5.62504	-6.79467
	tDR-35:73-Leu-CAG-2-U29C	-6.19854	-7.59258
	tDR-35:73-Leu-CAG-2-U30C	-6.3293	-7.54379
	tDR-35:73-Leu-CAG-2-U35C	-6.55423	-7.67775
	tDR-35:73-Leu-CAG-2-U41C	-6.31349	-7.41614
	tDR-35:73-Leu-CAG-2-U44C	-6.47126	-7.93789
	tDR-35:73-Leu-CAG-2-U4C	-6.21459	-7.50306
	tDR-35:73-Lys-CTT-1	-5.8415	-6.29829
	tDR-35:73-Lys-TTT-1	-7.79097	-5.82363
	tDR-35:73-Met-CAT-1	-8.14643	-8.53759
	tDR-35:73-Met-CAT-2	-2.43601	-3.42117
	tDR-35:73-Ser-GCT-3	-1.25132	-4.99728
	tDR-35:73-Thr-CGT-1-M2	-5.90391	-7.23028
	tDR-35:73-Thr-CGT-3	-3.35462	-10.9082
	tDR-35:73-Thr-CGT-4	-3.0947	-6.4179
	tDR-35:73-Thr-TGT-2-M2	-8.31498	-9.51278
	tDR-35:74-Ala-CGC-2-M2-A3G	-5.69872	-7.19013
	tDR-35:74-Arg-CCT-4	-1.92422	-3.67418
	tDR-35:74-Arg-TCG-3	-6.45304	-6.75496
	tDR-35:74-Asn-GTT-1	-1.66352	-2.00039
	tDR-35:74-Glu-CTC-1-M2	3.58274	3.81063
	tDR-35:74-Leu-AAG-1-M2	-5.97512	-7.19905
	tDR-35:74-Leu-AAG-1-M2-G44U	-3.38202	-8.12006
	tDR-35:74-Leu-CAG-1-C15U	-6.00721	-6.57964
	tDR-35:74-Leu-CAG-1-G19U	-6.23931	-6.89723
	tDR-35:74-Leu-CAG-2-A39G	-5.80931	-7.32454
	tDR-35:74-Leu-CAG-2-G27U	-6.17175	-6.9883
	tDR-35:74-Leu-CAG-2-U17C	-5.66563	-6.63724
	tDR-35:74-Leu-CAG-2-U4C	-6.50399	-7.2385
	tDR-35:74-Lys-CTT-1	-7.79369	-8.50485
	tDR-35:74-Lys-TTT-1	-3.65731	-5.15336
	tDR-35:74-Met-CAT-1	-2.91489	-4.38331
	tDR-35:74-Met-CAT-2	-2.52573	-3.26896
	tDR-35:74-Met-CAT-3	-2.5624	-3.28674
	tDR-35:74-Ser-AGA-4-M2	-6.32257	-8.67574
	tDR-35:74-Ser-GCT-1	-1.45451	-9.21441
	tDR-35:74-Ser-GCT-3	-1.12541	-3.99312
	tDR-35:74-Thr-CGT-1-M2	-6.75048	-7.25594
	tDR-35:74-Thr-CGT-3	-1.95126	-5.06755
	tDR-35:74-Thr-CGT-4	-1.68567	-4.80106
	tDR-35:74-Thr-TGT-2-M2	-6.95627	-4.01481
	tDR-35:74-Val-TAC-1	9.36373	4.84507
	tDR-35:74-Val-TAC-1-A35G	7.59784	6.77136
	tDR-35:75-Arg-ACG-1	4.43161	8.40086
	tDR-35:75-Arg-CCG-3	4.67873	1.37899
	tDR-35:75-Arg-TCG-1	7.65049	7.16016
	tDR-35:75-Asn-GTT-1	8.60737	3.02394
	tDR-35:75-Glu-CTC-1-M2	5.56941	5.41344
	tDR-35:75-Ile-TAT-2	6.3737	6.67328
	tDR-35:75-iMet-CAT-1-M2	8.67254	8.21775
	tDR-35:75-Leu-AAG-1-M2	8.56707	2.51005
	tDR-35:75-Leu-AAG-1-M2-G44U	7.55722	6.62336
	tDR-35:75-Leu-AAG-2	7.60662	7.20414
	tDR-35:75-Leu-CAA-1	8.50788	9.32434
	tDR-35:75-Leu-CAG-1	3.3971	1.03877
	tDR-35:75-Leu-CAG-1-C16U	8.24794	7.02856
	tDR-35:75-Leu-CAG-2	3.74741	1.31617
	tDR-35:75-Leu-CAG-2-A33G	8.25804	6.40921
	tDR-35:75-Leu-CAG-2-A39G	7.64317	6.3071
	tDR-35:75-Leu-CAG-2-A46G	8.54046	7.61251
	tDR-35:75-Leu-CAG-2-G27U	7.53734	6.27308
	tDR-35:75-Leu-CAG-2-M2-C16U	9.20912	7.86722
	tDR-35:75-Leu-CAG-2-U12C	8.45169	7.13319
	tDR-35:75-Leu-CAG-2-U17C	7.79391	6.54065
	tDR-35:75-Leu-CAG-2-U29C	7.83989	6.80958
	tDR-35:75-Leu-CAG-2-U44C	8.45997	7.09899
	tDR-35:75-Leu-TAG-3	8.37519	8.07647
	tDR-35:75-Ser-GCT-3	5.68215	1.77544
	tDR-35:75-Val-AAC-1-M2	8.66617	7.75272
	tDR-35:75-Val-TAC-1	6.22694	5.49681
	tDR-35:75-Val-TAC-1-A35G	9.3043	9.21583
	tDR-35:76-Arg-CCG-3	4.54443	10.4316
	tDR-35:76-Arg-CCT-4	7.28064	6.29544
	tDR-35:76-Glu-CTC-1-M2	3.74603	7.63382
	tDR-35:76-Leu-CAG-1	10.5892	10.4146
	tDR-35:76-Leu-CAG-2	5.30547	7.32404
	tDR-35:76-Lys-TTT-1	6.8536	7.68651
	tDR-35:76-Met-CAT-2	9.07006	8.33106
	tDR-35:76-Ser-GCT-3	4.81065	7.42767
	tDR-35:76-Thr-CGT-4	7.75236	7.59845
	tDR-35:76-Val-TAC-1	8.9509	9.49706
	tDR-35:e2-Leu-CAA-1	-6.05975	-3.56355
	tDR-35:T1-Lys-TTT-1-4	-7.32775	-9.91051
	tDR-35:T1-Met-CAT-2-2	-2.98844	-4.79083
	tDR-35:T1-Ser-GCT-3-3	-1.21732	-4.04458
	tDR-36:51-Ser-GCT-1-M2	-6.29466	-6.18283
	tDR-36:56-Arg-CCG-3	-3.31545	-9.40816
	tDR-36:66-Ser-GCT-3	-3.31085	-4.33832
	tDR-36:67-Arg-CCG-3	-6.07227	-6.28884
	tDR-36:67-Ser-GCT-3	-7.1073	-7.77487
	tDR-36:68-Ser-GCT-3	-7.56015	-8.25746
	tDR-36:69-Ser-GCT-3	-8.41483	-8.74611
	tDR-36:70-Arg-CCG-3	-2.41858	-8.43626
	tDR-36:70-Glu-CTC-1-M2	6.67558	7.01779
	tDR-36:70-Ser-GCT-3	-6.7048	-7.61549
	tDR-36:70-Trp-CCA-3	-6.18878	-6.72983
	tDR-36:70-Tyr-GTA-1-M2	-6.06074	-6.96342
	tDR-36:71-Arg-CCG-3	-8.72354	-9.53498
	tDR-36:71-Ser-GCT-3	-3.36224	-4.78791
	tDR-36:71-Trp-CCA-1-M4	-7.01261	-7.1878
	tDR-36:71-Trp-CCA-3	-8.3226	-7.75431
	tDR-36:72-Arg-CCG-3	-4.11092	-5.42777
	tDR-36:72-Arg-CCG-3-G2U	-8.42419	-8.61768
	tDR-36:72-Asn-GTT-1-M2	-1.88124	-10.1388
	tDR-36:72-Gln-CTG-2-M2-C27U	-6.03833	-6.44711
	tDR-36:72-Ser-GCT-1	-1.16144	-5.18776
	tDR-36:72-Ser-GCT-2	-7.93111	-7.81524
	tDR-36:72-Ser-GCT-3	-3.7948	-5.05542
	tDR-36:72-Ser-GCT-3-A19G	-8.21888	-8.04648
	tDR-36:72-Ser-GCT-3-A2G	-7.94668	-7.35286
	tDR-36:72-Ser-GCT-3-A32G	-8.07616	-7.53467
	tDR-36:72-Ser-GCT-3-A33G	-7.89298	-7.41955
	tDR-36:72-Ser-GCT-3-A38G	-7.7114	-7.07271
	tDR-36:72-Ser-GCT-3-A3G	-7.7035	-6.92818
	tDR-36:72-Ser-GCT-3-A7G	-7.59557	-6.85523
	tDR-36:72-Ser-GCT-3-C18U	-6.77053	-5.95811
	tDR-36:72-Ser-GCT-3-C20U	-7.02168	-6.19268
	tDR-36:72-Ser-GCT-3-C40U	-8.60992	-8.189
	tDR-36:72-Ser-GCT-3-U11C	-7.82585	-7.43704
	tDR-36:72-Ser-GCT-3-U14C	-7.78162	-7.24112
	tDR-36:72-Ser-GCT-3-U16C	-8.07639	-7.58594
	tDR-36:72-Ser-GCT-3-U24C	-7.61422	-6.93708
	tDR-36:72-Ser-GCT-3-U28C	-8.07078	-7.31511
	tDR-36:72-Ser-GCT-3-U29C	-7.75678	-7.18809
	tDR-36:72-Ser-GCT-3-U34C	-7.8662	-7.40673
	tDR-36:72-Ser-GCT-3-U42C	-7.89451	-7.2688
	tDR-36:72-Ser-GCT-3-U45C	-4.07854	-8.67582
	tDR-36:72-Ser-GCT-3-U45G	-7.87055	-8.27135
	tDR-36:72-Ser-GCT-3-U4C	-7.66813	-7.32307
	tDR-36:72-Ser-GCT-3-U8C	-7.78961	-7.09791
	tDR-36:72-Ser-GCT-3-U9C	-7.53937	-7.54816
	tDR-36:72-Trp-CCA-1-M4	-6.33436	-6.89723
	tDR-36:72-Trp-CCA-6	-8.4732	-8.63339
	tDR-36:73-Arg-ACG-3	-6.42852	-7.62563
	tDR-36:73-Arg-CCG-3	-4.69023	-6.0172
	tDR-36:73-Arg-CCG-3-G2U	-8.39093	-8.49673
	tDR-36:73-Arg-CCT-4	-6.04956	-7.45315
	tDR-36:73-Asn-GTT-1	-5.56021	-6.03957
	tDR-36:73-Asn-GTT-1-C26U	-5.76866	-7.15394
	tDR-36:73-Asn-GTT-1-C4U	-6.49231	-6.97936
	tDR-36:73-Asn-GTT-1-C5U	-6.97156	-7.47736
	tDR-36:73-Asn-GTT-1-M2-G38U	-6.08699	-7.37801
	tDR-36:73-Asn-GTT-2	-6.97903	-7.58254
	tDR-36:73-Asn-GTT-3	-8.97273	-9.87669
	tDR-36:73-Asn-GTT-4	-9.42488	-10.8337
	tDR-36:73-Cys-GCA-1-M2	-6.26369	-7.09672
	tDR-36:73-Gln-CTG-2-M2	-8.80337	-9.9176
	tDR-36:73-Gln-CTG-2-M2-C27U	-7.48738	-8.40932
	tDR-36:73-Lys-TTT-1	-7.76368	-9.25155
	tDR-36:73-Met-CAT-1	-6.86678	-7.0204
	tDR-36:73-Met-CAT-2	-5.81235	-6.32724
	tDR-36:73-Met-CAT-3	-6.87696	-6.29134
	tDR-36:73-Ser-GCT-1	-6.07348	-10.4342
	tDR-36:73-Ser-GCT-2	-6.88043	-7.21046
	tDR-36:73-Ser-GCT-3	-5.86048	-6.28688
	tDR-36:73-Trp-CCA-6	-6.34153	-7.69877
	tDR-36:74-Arg-ACG-3	-8.18176	-9.30175
	tDR-36:74-Arg-CCG-3	-3.96311	-5.96705
	tDR-36:74-Arg-CCG-3-C5U	-6.11031	-6.45394
	tDR-36:74-Arg-CCG-3-G2U	-9.786	-9.99855
	tDR-36:74-Arg-CCT-4	-4.10699	-10.7375
	tDR-36:74-Arg-TCT-3	-6.4433	-7.62271
	tDR-36:74-Asn-GTT-1	-4.52079	-6.24096
	tDR-36:74-Asn-GTT-1-A23G	-6.70488	-8.29934
	tDR-36:74-Asn-GTT-1-A28G	-6.02801	-7.52757
	tDR-36:74-Asn-GTT-1-A2G	-6.41481	-7.90648
	tDR-36:74-Asn-GTT-1-A36G	-6.87009	-8.77295
	tDR-36:74-Asn-GTT-1-A3G	-6.22042	-7.46415
	tDR-36:74-Asn-GTT-1-A7G	-6.01782	-7.83286
	tDR-36:74-Asn-GTT-1-A8G	-6.06677	-7.80875
	tDR-36:74-Asn-GTT-1-A9G	-6.71212	-8.5036
	tDR-36:74-Asn-GTT-1-C25U	-5.74372	-7.44963
	tDR-36:74-Asn-GTT-1-C26U	-6.17698	-7.83314
	tDR-36:74-Asn-GTT-1-C29U	-6.14403	-7.49357
	tDR-36:74-Asn-GTT-1-C30U	-6.20051	-7.41248
	tDR-36:74-Asn-GTT-1-C31U	-7.77962	-8.95552
	tDR-36:74-Asn-GTT-1-C4U	-8.10209	-9.50222
	tDR-36:74-Asn-GTT-1-C5U	-7.51836	-9.05925
	tDR-36:74-Asn-GTT-1-D28C	-5.94772	-7.32412
	tDR-36:74-Asn-GTT-1-U19C	-6.34109	-8.20871
	tDR-36:74-Asn-GTT-1-U20C	-6.25687	-7.81671
	tDR-36:74-Asn-GTT-2	-9.02367	-9.91294
	tDR-36:74-Asn-GTT-3	-9.88766	-11.0745
	tDR-36:74-Asn-GTT-4	-5.97498	-8.2361
	tDR-36:74-Asp-GTC-2	1.88478	2.90516
	tDR-36:74-Cys-GCA-1-M2	-2.81803	-3.12799
	tDR-36:74-Cys-GCA-2-M7	-6.12422	-6.42116
	tDR-36:74-Cys-GCA-3-M2	-6.36844	-6.87511
	tDR-36:74-Glu-CTC-1-M2	2.74676	3.24305
	tDR-36:74-Glu-TTC-2	6.54606	7.11306
	tDR-36:74-Glu-TTC-3-M2	2.16948	1.81797
	tDR-36:74-Lys-TTT-1	-3.46749	-5.27423
	tDR-36:74-Met-CAT-1	-7.83723	-8.21839
	tDR-36:74-Met-CAT-2	-4.01399	-9.09894
	tDR-36:74-Met-CAT-3	-2.56424	-7.8215
	tDR-36:74-Ser-GCT-1	-5.27404	-8.41613
	tDR-36:74-Ser-GCT-1-A19G	-6.8785	-6.18593
	tDR-36:74-Ser-GCT-1-C46U	-7.14844	-6.79466
	tDR-36:74-Ser-GCT-1-M2-C39A	-6.12163	-6.26847
	tDR-36:74-Ser-GCT-1-U42C	-6.42218	-6.6768
	tDR-36:74-Ser-GCT-1-U9C	-6.19487	-6.21754
	tDR-36:74-Ser-GCT-2	-9.81298	-10.2743
	tDR-36:74-Ser-GCT-3	-5.90372	-7.10402
	tDR-36:74-Ser-GCT-3-A19G	-9.39976	-9.72115
	tDR-36:74-Ser-GCT-3-A2G	-8.84452	-9.12202
	tDR-36:74-Ser-GCT-3-A32G	-9.08865	-9.54028
	tDR-36:74-Ser-GCT-3-A33G	-8.78795	-9.0329
	tDR-36:74-Ser-GCT-3-A38G	-8.63868	-9.0892
	tDR-36:74-Ser-GCT-3-A38U	-6.59321	-6.74344
	tDR-36:74-Ser-GCT-3-A3G	-8.58437	-8.88383
	tDR-36:74-Ser-GCT-3-A7G	-8.64314	-8.96335
	tDR-36:74-Ser-GCT-3-C13U	-7.57563	-7.95358
	tDR-36:74-Ser-GCT-3-C18U	-7.61458	-7.63452
	tDR-36:74-Ser-GCT-3-C20U	-7.91409	-8.29475
	tDR-36:74-Ser-GCT-3-C22U	-7.69856	-8.11833
	tDR-36:74-Ser-GCT-3-C30U	-7.89881	-8.30102
	tDR-36:74-Ser-GCT-3-C35U	-7.22662	-7.75108
	tDR-36:74-Ser-GCT-3-C36U	-7.85134	-8.30289
	tDR-36:74-Ser-GCT-3-C37U	-7.75122	-8.04294
	tDR-36:74-Ser-GCT-3-C40U	-7.70354	-8.1817
	tDR-36:74-Ser-GCT-3-C41U	-7.62843	-8.00677
	tDR-36:74-Ser-GCT-3-C43G	-6.28632	-6.40029
	tDR-36:74-Ser-GCT-3-C43U	-9.21312	-9.49163
	tDR-36:74-Ser-GCT-3-C46U	-9.93291	-10.0071
	tDR-36:74-Ser-GCT-3-C5U	-7.24596	-7.83418
	tDR-36:74-Ser-GCT-3-C6U	-7.57723	-7.61871
	tDR-36:74-Ser-GCT-3-D24G	-6.91898	-7.39486
	tDR-36:74-Ser-GCT-3-G10A	-7.35205	-7.55455
	tDR-36:74-Ser-GCT-3-G12A	-7.32359	-7.7697
	tDR-36:74-Ser-GCT-3-G17A	-7.52752	-7.94412
	tDR-36:74-Ser-GCT-3-G21A	-7.46479	-7.92284
	tDR-36:74-Ser-GCT-3-G25A	-6.96417	-7.26491
	tDR-36:74-Ser-GCT-3-G25U	-7.12341	-7.23211
	tDR-36:74-Ser-GCT-3-G26A	-7.23989	-7.55044
	tDR-36:74-Ser-GCT-3-G26U	-8.3441	-8.10971
	tDR-36:74-Ser-GCT-3-G27A	-6.70661	-7.1666
	tDR-36:74-Ser-GCT-3-G27U	-6.2658	-6.43261
	tDR-36:74-Ser-GCT-3-G31A	-7.44336	-7.78472
	tDR-36:74-Ser-GCT-3-G31U	-6.4109	-6.63616
	tDR-36:74-Ser-GCT-3-G44C	-6.51766	-6.20297
	tDR-36:74-Ser-GCT-3-G47A	-8.62915	-9.19674
	tDR-36:74-Ser-GCT-3-G47C	-7.66361	-8.6226
	tDR-36:74-Ser-GCT-3-G47U	-6.03158	-6.18903
	tDR-36:74-Ser-GCT-3-M2-G23A	-7.34658	-7.69264
	tDR-36:74-Ser-GCT-3-M2-G44A	-6.99254	-7.41062
	tDR-36:74-Ser-GCT-3-U11C	-8.78056	-9.18857
	tDR-36:74-Ser-GCT-3-U14C	-8.92833	-9.18483
	tDR-36:74-Ser-GCT-3-U16A	-6.06271	-6.81771
	tDR-36:74-Ser-GCT-3-U16C	-9.04802	-9.59209
	tDR-36:74-Ser-GCT-3-U24C	-8.50997	-9.0204
	tDR-36:74-Ser-GCT-3-U28C	-8.83283	-9.07356
	tDR-36:74-Ser-GCT-3-U29C	-8.68833	-9.11303
	tDR-36:74-Ser-GCT-3-U34C	-8.82464	-9.38239
	tDR-36:74-Ser-GCT-3-U42C	-9.23739	-9.7228
	tDR-36:74-Ser-GCT-3-U45C	-9.31849	-9.65198
	tDR-36:74-Ser-GCT-3-U45G	-7.38819	-8.19403
	tDR-36:74-Ser-GCT-3-U4C	-8.81476	-9.24175
	tDR-36:74-Ser-GCT-3-U8C	-8.73855	-9.03801
	tDR-36:74-Ser-GCT-3-U9C	-9.07577	-9.28835
	tDR-36:74-Trp-CCA-1-M4	-5.71133	-6.98019
	tDR-36:74-Trp-CCA-3	-6.97011	-7.13957
	tDR-36:74-Trp-CCA-3-U36C	-7.08885	-7.23121
	tDR-36:74-Trp-CCA-6	-2.16118	-5.03853
	tDR-36:74-Trp-CCA-6-G2U	-6.52287	-6.81641
	tDR-36:75-Asp-GTC-2	2.28254	4.53976
	tDR-36:75-Glu-CTC-1-M2	3.61321	4.90917
	tDR-36:75-Glu-TTC-2	7.03762	7.94043
	tDR-36:75-Glu-TTC-3-M2	5.70045	5.66336
	tDR-36:75-Leu-CAA-2	7.95642	7.34753
	tDR-36:75-Met-CAT-3	3.92527	6.60603
	tDR-36:75-SeC-TCA-1	4.17403	3.36915
	tDR-36:75-Val-AAC-1-M2	7.28528	6.90479
	tDR-36:75-Val-AAC-2	7.35472	7.3556
	tDR-36:75-Val-TAC-1	7.64035	7.39696
	tDR-36:76-Arg-CCG-3	8.30168	7.37357
	tDR-36:76-Ser-GCT-3	8.69909	7.9626
	tDR-36:e2-Ser-GCT-1-M5	-6.63669	-7.14827
	tDR-36:e22-Ser-GCT-1-M5	-7.13198	-7.14769
	tDR-36:e23-Ser-GCT-1-M5	-2.75717	-4.61564
	tDR-36:T1-Asn-GTT-1-1	-9.38605	-11.0286
	tDR-36:T1-Asn-GTT-1-2	-6.69622	-6.20001
	tDR-36:T1-Asn-GTT-3-1	-7.08194	-8.19219
	tDR-36:T1-Lys-TTT-1-4	-7.35189	-9.11104
	tDR-36:T1-Ser-GCT-1-1	-5.24256	-11.3935
	tDR-36:T1-Ser-GCT-3-1	-5.79518	-12.4195
	tDR-36:T1-Ser-GCT-3-3	-5.87239	-6.94705
	tDR-36:T1-Ser-GCT-3-3-A19G	-6.96836	-6.90533
	tDR-36:T1-Ser-GCT-3-3-A32G	-6.48494	-6.40462
	tDR-36:T1-Ser-GCT-3-3-C43U	-6.37845	-6.87126
	tDR-36:T1-Ser-GCT-3-3-C46U	-6.97957	-6.64533
	tDR-36:T1-Ser-GCT-3-3-U14C	-6.06321	-6.25417
	tDR-36:T1-Ser-GCT-3-3-U29C	-6.31825	-6.67742
	tDR-36:T1-Ser-GCT-3-3-U34C	-6.07187	-6.27337
	tDR-36:T1-Ser-GCT-3-3-U42C	-6.3831	-6.55243
	tDR-36:T1-Ser-GCT-3-3-U4C	-5.94552	-6.28989
	tDR-37:56-Ala-AGC-4-M2-A1G	-9.1956	-7.57524
	tDR-37:56-Gly-CCC-4	-3.41689	-3.37946
	tDR-37:59-Asp-GTC-2	7.02141	6.79743
	tDR-37:59-Gly-TCC-1-M3	-6.64322	-6.60348
	tDR-37:63-Glu-TTC-2-M3	-5.88827	-6.08032
	tDR-37:67-Asp-GTC-2	1.43312	1.69061
	tDR-37:67-Gly-GCC-1-M2	7.89758	7.79002
	tDR-37:71-Gly-CCC-4	-3.27974	-7.39697
	tDR-37:71-Gly-GCC-1	8.27023	7.6285
	tDR-37:72-Arg-CCG-3	-4.74662	-8.85318
	tDR-37:72-Asp-GTC-1	-1.05984	-3.03438
	tDR-37:72-Glu-TTC-3-M2-C2U	-6.31851	-6.57745
	tDR-37:72-Gly-CCC-4	-3.87701	-4.17489
	tDR-37:72-Met-CAT-1	-7.70023	-7.48521
	tDR-37:72-Met-CAT-2	-7.64169	-7.0489
	tDR-37:72-Met-CAT-3	-8.04068	-6.80786
	tDR-37:72-Ser-GCT-3	-1.36349	-3.4513
	tDR-37:72-Val-AAC-1-M2	-3.73261	-4.64877
	tDR-37:72-Val-AAC-2	-4.60523	-5.61382
	tDR-37:72-Val-CAC-2	-7.39589	-8.13396
	tDR-37:72-Val-CAC-3	-4.18057	-5.50023
	tDR-37:72-Val-TAC-1-A33G	-1.19961	-3.75759
	tDR-37:73-Arg-CCG-3	-5.19228	-4.0175
	tDR-37:73-Asn-GTT-1	-8.10498	-8.95725
	tDR-37:73-Glu-TTC-3-M2	-3.37383	-8.90899
	tDR-37:73-Gly-CCC-4	-3.2141	-4.3812
	tDR-37:73-Gly-GCC-1	6.33367	6.47542
	tDR-37:73-Met-CAT-1	-7.45779	-7.7934
	tDR-37:73-Met-CAT-2	-6.72098	-6.6356
	tDR-37:73-Ser-GCT-3	-8.70673	-3.07077
	tDR-37:73-Val-AAC-1-M2	-6.0797	-7.47477
	tDR-37:73-Val-AAC-2	-5.00316	-6.61464
	tDR-37:73-Val-CAC-2	-6.96041	-8.66214
	tDR-37:73-Val-CAC-3	-4.38321	-7.00953
	tDR-37:73-Val-TAC-1	-3.0968	-4.02995
	tDR-37:73-Val-TAC-1-A33G	-7.46956	-8.02316
	tDR-37:74-Arg-CCG-3	-3.67749	-4.03476
	tDR-37:74-Asn-GTT-1	-1.90493	-4.71088
	tDR-37:74-Asp-GTC-1-G32U	-1.6161	-4.0286
	tDR-37:74-Asp-GTC-1-G6U	-5.93746	-6.37869
	tDR-37:74-Asp-GTC-1-M2-G5U	-6.23798	-6.68563
	tDR-37:74-Asp-GTC-2-A35G	-1.31996	-2.51748
	tDR-37:74-Asp-GTC-2-C4U	-1.40876	-3.44823
	tDR-37:74-Asp-GTC-2-G32A	-6.0342	-6.61977
	tDR-37:74-Asp-GTC-2-G32U	-1.56059	-2.60948
	tDR-37:74-Asp-GTC-2-G3A	-5.97498	-6.3537
	tDR-37:74-Asp-GTC-2-G5U	-1.1952	-2.573
	tDR-37:74-Asp-GTC-2-G6U	-1.48038	-2.81727
	tDR-37:74-Asp-GTC-2-G7U	-1.05383	-3.03351
	tDR-37:74-Glu-CTC-1-M2	-1.67704	-3.57206
	tDR-37:74-Glu-CTC-1-M2-A21G	-7.03854	-7.98684
	tDR-37:74-Glu-CTC-1-M2-A36G	-2.35745	-4.57903
	tDR-37:74-Glu-CTC-1-M2-C11U	-6.2499	-6.69308
	tDR-37:74-Glu-CTC-1-M2-C19U	-6.34196	-7.06417
	tDR-37:74-Glu-CTC-1-M2-C25U	-6.28972	-7.27787
	tDR-37:74-Glu-CTC-1-M2-C26U	-5.80335	-7.06933
	tDR-37:74-Glu-CTC-1-M2-C30A	-5.87128	-6.72551
	tDR-37:74-Glu-CTC-1-M2-C6U	-7.02552	-7.70506
	tDR-37:74-Glu-CTC-1-M2-C8U	-6.12473	-7.25292
	tDR-37:74-Glu-CTC-1-M2-G15A	-5.69923	-6.42212
	tDR-37:74-Glu-CTC-1-M2-G15U	-6.68676	-7.19145
	tDR-37:74-Glu-CTC-1-M2-G27A	-6.17686	-7.03585
	tDR-37:74-Glu-CTC-1-M2-G27U	-7.46684	-7.99181
	tDR-37:74-Glu-CTC-1-M2-G4A	-6.19351	-7.3321
	tDR-37:74-Glu-CTC-1-M2-G9A	-6.15128	-6.94848
	tDR-37:74-Glu-CTC-1-M2-U23C	-7.21117	-8.35714
	tDR-37:74-Glu-TTC-2	-1.81453	-4.32559
	tDR-37:74-Glu-TTC-2-C2U	-8.15858	-9.19549
	tDR-37:74-Glu-TTC-2-C3U	-6.99771	-8.16067
	tDR-37:74-Glu-TTC-2-C4U	-6.31839	-7.27473
	tDR-37:74-Glu-TTC-3-M2	-2.40477	-4.6743
	tDR-37:74-Glu-TTC-3-M2-A21G	-6.06015	-6.42569
	tDR-37:74-Glu-TTC-3-M2-A35G	-6.02566	-6.93481
	tDR-37:74-Glu-TTC-3-M2-A36G	-5.93717	-7.29134
	tDR-37:74-Glu-TTC-3-M2-C2U	-3.43606	-6.35646
	tDR-37:74-Glu-TTC-3-M2-C3U	-3.81502	-9.36797
	tDR-37:74-Glu-TTC-3-M2-C4U	-4.32131	-9.05534
	tDR-37:74-Glu-TTC-3-M2-G32U	-6.45624	-7.41343
	tDR-37:74-Glu-TTC-3-M2-G33U	-6.66421	-7.58836
	tDR-37:74-Met-CAT-1	-8.05293	-8.6249
	tDR-37:74-Met-CAT-2	-3.74487	-2.80418
	tDR-37:74-Met-CAT-3	-5.22785	-2.66137
	tDR-37:74-Ser-GCT-1	-2.50428	-4.71401
	tDR-37:74-Ser-GCT-3	-3.38984	-3.69786
	tDR-37:74-Val-AAC-1-M2	-2.68576	-4.76446
	tDR-37:74-Val-AAC-2	-4.47703	-5.45785
	tDR-37:74-Val-CAC-2	-7.81124	-8.72528
	tDR-37:74-Val-CAC-3	-3.64681	-5.18519
	tDR-37:74-Val-CAC-3-C2U	-6.39561	-6.19891
	tDR-37:74-Val-TAC-1	-2.17967	-4.01518
	tDR-37:74-Val-TAC-1-A33G	-2.2779	-5.20973
	tDR-37:74-Val-TAC-1-G16U	-6.11905	-6.45727
	tDR-37:74-Val-TAC-1-M2-C2U	-6.06002	-6.71555
	tDR-37:75-Arg-CCT-4	7.04239	6.82196
	tDR-37:75-Asp-GTC-1	4.5223	2.08617
	tDR-37:75-Asp-GTC-2	3.95622	2.02297
	tDR-37:75-Asp-GTC-2-A10G	7.62149	6.78205
	tDR-37:75-Asp-GTC-2-A35G	7.54464	6.36132
	tDR-37:75-Asp-GTC-2-C2U	7.44367	6.40992
	tDR-37:75-Asp-GTC-2-G31U	8.99439	6.88156
	tDR-37:75-Asp-GTC-2-G32U	4.35363	1.45904
	tDR-37:75-Asp-GTC-2-G36A	7.05538	6.84373
	tDR-37:75-Gln-CTG-2-M2	7.07647	6.26782
	tDR-37:75-Glu-CTC-1-M2	3.50791	1.08885
	tDR-37:75-Glu-CTC-1-M2-A35G	8.09585	6.76132
	tDR-37:75-Glu-CTC-1-M2-U23C	8.05569	6.56584
	tDR-37:75-Gly-CCC-2	8.32839	7.65812
	tDR-37:75-Gly-CCC-4	4.5085	1.91633
	tDR-37:75-Gly-GCC-1	7.3079	4.74156
	tDR-37:75-Gly-GCC-2	7.25629	6.86877
	tDR-37:75-Ser-AGA-1	6.9882	6.67616
	tDR-37:75-Ser-GCT-3	3.7821	2.16786
	tDR-37:76-Asp-GTC-1	8.03434	7.99365
	tDR-37:76-Asp-GTC-2	11.2339	11.3055
	tDR-37:76-Asp-GTC-2-G32U	8.0294	7.28776
	tDR-37:76-Glu-CTC-1-M2	5.2717	7.57528
	tDR-37:76-Glu-TTC-3-M2	8.35555	7.84591
	tDR-37:76-Gly-CCC-4	7.87602	7.61837
	tDR-37:76-Gly-GCC-1	7.69896	7.6107
	tDR-37:76-Ser-GCT-3	6.82013	6.96049
	tDR-37:76-Val-AAC-1-M2	7.72071	7.33041
	tDR-37:76-Val-CAC-3	7.67649	6.7973
	tDR-37:76-Val-TAC-1	9.16625	9.39476
	tDR-37:T1-Asp-GTC-2-4	-1.07419	-2.31574
	tDR-37:T1-Glu-CTC-1-2	-6.27693	-7.47869
	tDR-37:T1-Glu-TTC-1-2	-1.78812	-3.58822
	tDR-37:T1-Glu-TTC-3-1	-4.0029	-8.93464
	tDR-37:T1-Ser-GCT-3-1	-7.05162	-7.65884
	tDR-37:T1-Ser-GCT-3-3	-3.2377	-3.63031
	tDR-37:T1-Val-CAC-3-1	-8.98064	-8.37959
	tDR-37:T1-Val-TAC-1-2	-2.32914	-9.23388
	tDR-37:T1-Val-TAC-1-2-A33G	-7.48495	-8.45615
	tDR-37:T4-Met-CAT-2-1	4.36627	7.89588
	tDR-38:72-Arg-CCG-3	-2.98305	-3.53545
	tDR-38:73-Arg-CCG-3	-4.29964	-3.49247
	tDR-38:73-Ser-GCT-3	-7.39718	-7.55353
	tDR-38:73-Val-CAC-3	-6.0899	-6.24115
	tDR-38:74-Arg-CCG-3	-2.80556	-3.26464
	tDR-38:74-Met-CAT-2	-6.74803	-6.69324
	tDR-38:74-Ser-GCT-1	-1.2877	-7.63247
	tDR-38:74-Ser-GCT-3	-2.3612	-3.43837
	tDR-38:74-Val-CAC-3	-7.46376	-6.49194
	tDR-38:75-Arg-ACG-3	3.586	1.88686
	tDR-38:75-Arg-CCG-3	2.34402	1.28396
	tDR-38:75-Arg-CCT-4	6.58073	6.19053
	tDR-38:75-Asp-GTC-2	5.26024	2.63504
	tDR-38:75-Glu-CTC-1-M2	4.58505	2.39579
	tDR-38:75-Glu-TTC-3-M2	9.18003	7.39274
	tDR-38:75-Leu-AAG-2	8.00498	6.68472
	tDR-38:75-Leu-CAA-1	7.628	6.82234
	tDR-38:75-Leu-CAA-2	9.3788	4.20674
	tDR-38:75-Leu-CAG-1	8.99627	7.21572
	tDR-38:75-Leu-CAG-2	4.60093	2.8546
	tDR-38:75-Lys-TTT-1	8.64028	7.68667
	tDR-38:75-Met-CAT-2	3.8208	7.49255
	tDR-38:75-Phe-GAA-1	7.49038	7.29544
	tDR-38:75-Pro-AGG-1-M3	7.1731	6.54641
	tDR-38:75-Ser-AGA-1	7.63533	6.87845
	tDR-38:75-Ser-GCT-3	9.82933	1.89146
	tDR-38:75-Trp-CCA-6	6.42625	6.03303
	tDR-38:76-Arg-ACG-3	3.63758	7.0461
	tDR-38:76-Asp-GTC-2	7.95539	6.73972
	tDR-38:76-Glu-CTC-1-M2	8.26059	7.43245
	tDR-38:76-Leu-CAG-2	7.89591	7.26529
	tDR-38:76-Ser-GCT-3	7.84698	6.24659
	tDR-38:T1-Ser-GCT-3-3	-2.6497	-8.32056
	tDR-39:54-Asp-GTC-1-M2	-6.14441	-8.16593
	tDR-39:55-Asp-GTC-1-M2	-5.77836	-8.0738
	tDR-39:56-Asp-GTC-1-M2	-3.6679	-4.30504
	tDR-39:56-Glu-CTC-1-M2	-8.23103	-6.72432
	tDR-39:60-Glu-CTC-1-M2	-6.38861	-6.26866
	tDR-39:71-Asp-GTC-1	-2.89537	-8.63163
	tDR-39:71-Asp-GTC-2	-1.50776	-2.82258
	tDR-39:72-Asp-GTC-1	-9.99603	-9.83227
	tDR-39:72-Asp-GTC-2	-1.6033	-1.96674
	tDR-39:72-Glu-CTC-1-M2	-6.40578	-6.96204
	tDR-39:72-Glu-TTC-2	-2.94311	-5.59181
	tDR-39:72-Glu-TTC-3-M2	-2.93128	-4.7179
	tDR-39:72-Gly-CCC-4	-4.28787	-8.03535
	tDR-39:72-Leu-AAG-1-M2	-8.40418	-9.08825
	tDR-39:72-Leu-AAG-2	-10.2536	-11.0036
	tDR-39:72-Leu-CAA-2	-9.46082	-5.20806
	tDR-39:72-Leu-CAG-1	-3.64601	-5.30872
	tDR-39:72-Leu-CAG-2	-6.67226	-11.6787
	tDR-39:72-Val-AAC-1-M2	-7.06226	-7.163
	tDR-39:72-Val-AAC-2	-7.08119	-7.1171
	tDR-39:72-Val-CAC-3	-2.55616	-8.60184
	tDR-39:73-Arg-CCG-3	-3.26132	-8.02468
	tDR-39:73-Asn-GTT-1	-6.34242	-6.86656
	tDR-39:73-Asp-GTC-1	-8.78921	-9.07635
	tDR-39:73-Asp-GTC-2	-2.77443	-3.36704
	tDR-39:73-Glu-CTC-1-M2	-5.84463	-6.69308
	tDR-39:73-Glu-TTC-2	-7.71906	-8.39228
	tDR-39:73-Glu-TTC-3-M2	-2.77832	-6.44444
	tDR-39:73-Leu-AAG-1-M2	-9.73349	-10.559
	tDR-39:73-Leu-AAG-2	-11.0317	-12.0963
	tDR-39:73-Leu-CAA-2	-4.92464	-4.08308
	tDR-39:73-Leu-CAG-1	-9.54725	-9.89559
	tDR-39:73-Leu-CAG-2	-6.34184	-6.73734
	tDR-39:73-Leu-CAG-2-G2U	-5.74372	-6.86669
	tDR-39:73-Val-AAC-1-M2	-7.20739	-8.65155
	tDR-39:73-Val-AAC-2	-6.44424	-7.00398
	tDR-39:73-Val-CAC-3	-8.5779	-7.45168
	tDR-39:74-Arg-CCG-3	-1.79946	-2.12741
	tDR-39:74-Asp-GTC-1	-5.33875	-6.73041
	tDR-39:74-Asp-GTC-1-G30U	-7.087	-6.68289
	tDR-39:74-Asp-GTC-2	-3.75089	-4.59779
	tDR-39:74-Asp-GTC-2-G30U	-7.54427	-6.91834
	tDR-39:74-Glu-CTC-1-M2	-4.31969	-4.86959
	tDR-39:74-Glu-CTC-1-M2-C3U	-6.22548	-6.51311
	tDR-39:74-Glu-CTC-1-M2-G25U	-6.97154	-7.27191
	tDR-39:74-Glu-CTC-1-M2-G26U	-6.21192	-6.35977
	tDR-39:74-Glu-CTC-1-M2-U27C	-5.74372	-6.54671
	tDR-39:74-Glu-TTC-2	-2.06436	-4.03211
	tDR-39:74-Glu-TTC-3-M2	-1.42847	-4.25614
	tDR-39:74-Leu-AAG-1-M2	-10.5838	-7.07638
	tDR-39:74-Leu-AAG-2	-7.98083	-8.46342
	tDR-39:74-Leu-CAA-2	-2.36734	-3.41925
	tDR-39:74-Leu-CAG-1	-3.72755	-5.94211
	tDR-39:74-Leu-CAG-2	-4.87456	-5.88256
[truncated: 632 more rows]
