# Supplementary material for: Distinct Stress‐Dependent Signatures of Cellular and Extracellular tRNA‐Derived Small RNAs
Source: Adv Sci (Weinh). 2022 Apr 4;9(17):2200829. doi: 10.1002/advs.202200829 (PMC9189662; doi:10.1002/advs.202200829)
Supplement: Supplementary file 4 — Supplemental Table 3 [file ADVS-9-2200829-s002.xlsx]

## Sheet: HEK_Hypoxia_Cells
	Feature	log2FoldChange
1	tDR-L1:T12-Arg-CCT-4-1	-6.59856
2	tDR-10:33-Lys-TTT-3-M4	-6.7199
3	tDR-10:36-Lys-TTT-3-M4	-1.67207
4	tDR-10:76-Gln-CTG-1	-6.69883
5	tDR-11:32-Lys-CTT-2-M4	6.35973
6	tDR-11:57-Arg-CCT-1-M2-C46U-G47U	-0.972036
7	tDR-11:76-Lys-CTT-2	-0.799679
8	tDR-11:T10-Phe-GAA-3-1-G9A	-6.23933
9	tDR-12:76-Glu-CTC-1-A60C	-6.71962
10	tDR-13:32-Asp-GTC-2-M2	6.86413
11	tDR-13:76-Gly-CCC-2	0.802676
12	tDR-13:T5-Lys-TTT-6-1-G53A	-6.44812
13	tDR-14:32-Asp-GTC-2-M2	7.51033
14	tDR-14:54-Gly-GCC-1-M3	-6.25375
15	tDR-14:57-Arg-CCT-1-M2-C43U-G44U	-7.14538
16	tDR-14:76-Lys-CTT-2	-0.675631
17	tDR-14:76-Lys-CTT-2-G60A	-6.72233
18	tDR-14:T12-Gly-CCC-4-1	-6.72619
19	tDR-14:T12-Gly-CCC-4-1-C17U-C54A	-6.33077
20	tDR-15:57-Arg-CCT-1-M2-C42U-G43U	-1.35723
21	tDR-15:76-Glu-CTC-1	-0.834143
22	tDR-15:76-Glu-TTC-2	1.00452
23	tDR-16:31-Leu-CAG-1-M2	7.04952
24	tDR-16:32-Glu-CTC-1-M2	8.34077
25	tDR-16:32-Ile-AAT-8	6.39794
26	tDR-16:32-Lys-CTT-1-M3	1.14904
27	tDR-16:32-Lys-TTT-3-M4	2.2309
28	tDR-16:36-Lys-TTT-3-M4	-6.21214
29	tDR-16:53-Lys-CTT-2	-1.05865
30	tDR-16:57-Arg-CCT-1-M2-C41U-G42U	-1.42456
31	tDR-16:T2-Lys-CTT-2-1	-6.42779
32	tDR-16:T8-Lys-CTT-2-1	-6.60975
33	tDR-16:75-Lys-CTT-2	-1.3484
34	tDR-16:76-Gln-CTG-1	-6.60282
35	tDR-16:76-Glu-CTC-1	-1.01202
36	tDR-16:76-Gly-GCC-1	-0.590643
37	tDR-16:76-Lys-CTT-1	-1.45663
38	tDR-16:76-Lys-CTT-1-G58A	-6.49319
39	tDR-16:76-Lys-CTT-2	-1.27894
40	tDR-16:76-Lys-CTT-2-G56A	-6.93924
41	tDR-16:76-Lys-CTT-2-G56C-G58A	-6.35704
42	tDR-16:76-Lys-CTT-2-G58A	-1.51551
43	tDR-16:76-Lys-CTT-2-G58C	-6.52952
44	tDR-16:76-Lys-CTT-4	-1.43795
45	tDR-16:T9-Lys-CTT-2-1	-6.88794
46	tDR-17:36-Lys-TTT-3-M4	-6.54207
47	tDR-17:76-Lys-CTT-2	-0.704451
48	tDR-17:76-Phe-GAA-1	-6.64767
49	tDR-18:34-Glu-CTC-1-M2	6.32102
50	tDR-18:36-Glu-CTC-1-M2	6.70562
51	tDR-18:57-Arg-CCT-1-M2-C40U-G41U	-1.59352
52	tDR-19:32-Asp-GTC-2-M2	6.98207
53	tDR-19:57-Arg-CCT-1-M2-C39U-G40U	-1.19501
54	tDR-19:76-Phe-GAA-1	-6.1734
55	tDR-1:15-Glu-CTC-1-M6	0.746421
56	tDR-1:15-Lys-CTT-1-M5	-1.10203
57	tDR-1:15-Lys-CTT-1-M5-G15A	-1.28346
58	tDR-1:16-Asp-GTC-1-M3	0.497235
59	tDR-1:19-Ala-AGC-1-M5	6.39356
60	tDR-1:19-Leu-CAG-1-M2	-1.6058
61	tDR-1:20-Ala-AGC-4-M7	-0.737065
62	tDR-1:20-Gly-GCC-1	-1.33832
63	tDR-1:20-Ser-AGA-1-M7	-7.12732
64	tDR-1:21-Gly-CCC-1-M4	-6.30063
65	tDR-1:21-Pro-AGG-1-M7-A20U	-6.48959
66	tDR-1:23-Asp-GTC-2-M2	0.642853
67	tDR-1:23-Glu-TTC-1	6.3459
68	tDR-1:25-Pro-AGG-1-M6	-0.87877
69	tDR-1:26-Glu-TTC-1	0.817437
70	tDR-1:27-Glu-TTC-1	6.49751
71	tDR-1:30-Asp-GTC-2	2.38481
72	tDR-1:31-Asp-GTC-2	2.71442
73	tDR-1:31-Asp-GTC-2-C31A	6.76074
74	tDR-1:31-Asp-GTC-2-G30C	7.7713
75	tDR-1:31-Asp-GTC-2-M2-C31U	8.01839
76	tDR-1:31-Gly-GCC-1	0.688885
77	tDR-1:31-His-GTG-1	9.78553
78	tDR-1:31-His-GTG-1-G31A	8.39829
79	tDR-1:32-Ala-AGC-2-M5	-7.18131
80	tDR-1:32-Ala-CGC-3	-7.28063
81	tDR-1:32-Asp-GTC-2	4.50594
82	tDR-1:32-Asp-GTC-2-A21G	6.78315
83	tDR-1:32-Asp-GTC-2-C28U	7.22401
84	tDR-1:32-Asp-GTC-2-C2U	7.67836
85	tDR-1:32-Asp-GTC-2-C3U	7.89916
86	tDR-1:32-Asp-GTC-2-G30A	8.21143
87	tDR-1:32-Asp-GTC-2-G30C	9.50071
88	tDR-1:32-Asp-GTC-2-G30U	7.57779
89	tDR-1:32-Asp-GTC-2-G6U	7.56312
90	tDR-1:32-Asp-GTC-2-M2-C31U	7.61202
91	tDR-1:32-Asp-GTC-2-M2-C31U-C32U	7.63496
92	tDR-1:32-Asp-GTC-2-M2-G6A	7.71821
93	tDR-1:32-Asp-GTC-2-U25C	7.94372
94	tDR-1:32-Glu-CTC-1-M2	1.37247
95	tDR-1:32-Glu-CTC-1-M2-D5G	1.52104
96	tDR-1:32-Glu-TTC-2	1.87026
97	tDR-1:32-Glu-TTC-3-M3-D5G	6.4891
98	tDR-1:32-Gly-CCC-1-M4	2.11924
99	tDR-1:32-Gly-GCC-1	2.74728
100	tDR-1:32-Gly-GCC-1-U27C	7.02333
101	tDR-1:32-Gly-TCC-2	7.03742
102	tDR-1:32-His-GTG-1	9.09529
103	tDR-1:32-Pro-AGG-1-M5	-1.27867
104	tDR-1:32-Pro-AGG-1-M6-C30U	-1.50675
105	tDR-1:32-Pro-TGG-2	-1.30439
106	tDR-1:33-Asp-GTC-2	1.42966
107	tDR-1:33-Asp-GTC-2-G30C-U33A	7.09572
108	tDR-1:33-Glu-CTC-1-M2	0.552155
109	tDR-1:33-Glu-CTC-1-M2-D5G	0.806531
110	tDR-1:33-Glu-TTC-1	0.65307
111	tDR-1:33-Glu-TTC-2	1.29475
112	tDR-1:33-Glu-TTC-2-G31C	7.03308
113	tDR-1:33-Glu-TTC-2-U32C	1.39961
114	tDR-1:33-Glu-TTC-2-U32G	6.66244
115	tDR-1:33-Gly-CCC-1-M4	1.3843
116	tDR-1:33-Gly-GCC-1	1.83746
117	tDR-1:33-Gly-GCC-1-C31U	1.59254
118	tDR-1:34-Asp-GTC-2	0.95581
119	tDR-1:34-Asp-GTC-2-U33C	9.32389
120	tDR-1:34-Glu-CTC-1-M2-D5G	0.72569
121	tDR-1:34-Gly-GCC-1	1.16476
122	tDR-1:34-Leu-AAG-1-M4-A35G	1.24139
123	tDR-1:34-Pro-AGG-1-M5-A33G	1.50714
124	tDR-1:35-Asp-GTC-2	-0.482766
125	tDR-1:35-Glu-CTC-1-M2-C30U-U33A	-1.27571
126	tDR-1:35-Glu-TTC-3-M3	-0.668086
127	tDR-1:35-Gly-GCC-1	-0.787467
128	tDR-1:35-Gly-GCC-2-M3	-0.640644
129	tDR-1:35-iMet-CAT-1-M2	7.02007
130	tDR-1:36-Asp-GTC-2	1.16144
131	tDR-1:36-Glu-CTC-1-M2	1.02063
132	tDR-1:36-Glu-CTC-1-M2-D5G	1.34919
133	tDR-1:36-Gly-CCC-1	2.88178
134	tDR-1:36-Gly-GCC-1	0.822838
135	tDR-1:36-Gly-GCC-2-M3	1.65329
136	tDR-1:36-Lys-TTT-3-M2	-1.02399
137	tDR-1:41-Phe-GAA-1-M2	-7.33167
138	tDR-1:47-Arg-ACG-1-M2-A34G	-6.87148
139	tDR-1:53-Phe-GAA-1-M2	-6.22452
140	tDR-1:53-Pro-TGG-3	-6.17719
141	tDR-1:54-Ala-CGC-3-A36G	-6.38317
142	tDR-1:54-Asp-GTC-2	0.701507
143	tDR-1:54-Gln-CTG-1-M2	-0.653503
144	tDR-1:54-Gly-CCC-1	-0.669405
145	tDR-1:54-Gly-GCC-1	-0.582708
146	tDR-1:54-Phe-GAA-1-M2	-6.50665
147	tDR-1:54-Pro-CGG-1	-0.988717
148	tDR-1:54-Pro-TGG-3	-0.864567
149	tDR-1:55-Gln-CTG-1-M2	-0.825708
150	tDR-1:55-Gly-GCC-1	-0.918692
151	tDR-1:55-Pro-AGG-2-M3-A33G	-0.889145
152	tDR-1:58-Gly-GCC-1-M2-C54U-G55U-A56U	-6.86714
153	tDR-1:63-Gln-CTG-1	1.41476
154	tDR-1:T1-Asn-GTT-2-6	-6.94726
155	tDR-1:T12-Arg-CCT-4-1	-6.42623
156	tDR-1:T16-Thr-TGT-2-1	-4.15372
157	tDR-1:T16-Thr-TGT-2-1-U89C	-6.86714
158	tDR-1:T5-Thr-TGT-2-1	-8.34335
159	tDR-20:34-Lys-CTT-1-M5	6.70922
160	tDR-20:57-Arg-CCT-1-M2-C38U-G39U	-1.16087
161	tDR-20:57-Arg-CCT-3-M2-C38U-G39U	-6.31324
162	tDR-20:76-Ala-TGC-3-A18G	-6.36481
163	tDR-20:76-Phe-GAA-1	-8.28174
164	tDR-20a:57-Arg-CCT-1-M2-C37U-G38U	-1.24049
165	tDR-20a:66-Arg-CCG-2	1.18216
166	tDR-20a:76-Arg-ACG-1-A15G	0.570915
167	tDR-20a:76-Arg-ACG-2-A15G	0.665252
168	tDR-20a:76-Leu-CAG-2	-6.33245
169	tDR-21:38-Cys-GCA-1-M22	0.467107
170	tDR-21:46-Arg-CCG-2	7.88913
171	tDR-21:55-His-GTG-1	7.36793
172	tDR-21:56-His-GTG-1	8.16122
173	tDR-21:57-Arg-CCT-1-M2-C36U	-0.851085
174	tDR-21:T11-Cys-GCA-2-2	-6.64006
175	tDR-21:T12-Arg-ACG-2-1	-6.25906
176	tDR-21:75-Phe-GAA-1	-6.9114
177	tDR-21:76-Glu-TTC-1	1.14602
178	tDR-21:76-Gly-GCC-1	-0.562073
179	tDR-21:76-Phe-GAA-1	-4.65026
180	tDR-21:76-Phe-GAA-2-M2	-6.77938
181	tDR-21:T11-Gln-CTG-1-4	-6.72894
182	tDR-21:T15-Cys-GCA-4-1	-6.39446
183	tDR-21:T8-Phe-GAA-3-1	6.69274
184	tDR-22:38-Cys-GCA-1-M22	0.40108
185	tDR-22:57-Arg-CCT-1-M2-C35U	-1.45735
186	tDR-22:57-Arg-CCT-3-M2-C35U-G36U	-6.61109
187	tDR-22:58-Arg-CCT-1-M2-C35U-G36U-A37U	-6.30846
188	tDR-22:76-Cys-GCA-4	0.405737
189	tDR-22:76-His-GTG-1	0.409485
190	tDR-22:T11-Cys-GCA-2-2	-6.70863
191	tDR-22:T11-Gln-CTG-1-4	-6.36994
192	tDR-22:T3-Cys-GCA-4-1	-6.49488
193	tDR-23:38-Cys-GCA-1-M22	0.411568
194	tDR-23:57-Arg-CCT-1-M2-C34U	-1.54016
195	tDR-23:76-Asn-GTT-2	0.696936
196	tDR-23:76-Cys-GCA-4	0.414014
197	tDR-24:57-Arg-CCT-1-M2-C33U-G34U	-1.28901
198	tDR-25:54-Cys-GCA-1-M6	-0.910253
199	tDR-25:57-Arg-CCT-1-M2-C32U-G33U	-1.3073
200	tDR-25:58-Gly-GCC-1-M2	6.81811
201	tDR-26:57-Arg-CCT-1-M3-C31U-G32U	-1.10205
202	tDR-26:59-Gly-GCC-1-M2	-7.55852
203	tDR-26:76-Glu-CTC-1	-0.756164
204	tDR-27:41-Phe-GAA-1-M6	-6.28519
205	tDR-27:57-Arg-CCT-1-M3-C30U-G31U	-1.26238
206	tDR-27:76-Lys-CTT-4	-6.37069
207	tDR-27:76-Phe-GAA-1	-9.48796
208	tDR-27:76-Phe-GAA-2-M2	-6.38824
209	tDR-27:T13-Tyr-GTA-5-5	-6.27429
210	tDR-28:53-Asn-GTT-1-M5	-6.19174
211	tDR-28:54-Phe-GAA-1-M4	-8.50877
212	tDR-28:55-Cys-GCA-1-M7	-6.32504
213	tDR-28:57-Arg-CCT-1-M5-C29U-G30U	-2.12888
214	tDR-28:67-Phe-GAA-1-M2	-9.10223
215	tDR-28:67-Phe-GAA-2-M2	-6.7112
216	tDR-28:75-Phe-GAA-1	-7.49647
217	tDR-28:76-Phe-GAA-1	-4.77829
218	tDR-28:76-Phe-GAA-1-A46G	-6.76872
219	tDR-28:76-Phe-GAA-2-M2	-7.65965
220	tDR-28:76-Ser-AGA-2-M2-A7G-G55A	-6.39595
221	tDR-29:55-Phe-GAA-1-M4	-6.68584
222	tDR-29:56-Phe-GAA-1-M4	-6.61512
223	tDR-29:57-Phe-GAA-1-M5-C28U-G29U	-6.19384
224	tDR-29:75-Phe-GAA-1	-7.7361
225	tDR-29:76-Arg-ACG-2-A6G-U43G	-6.37939
226	tDR-29:76-Phe-GAA-1	-4.63352
227	tDR-29:76-Phe-GAA-1-A45G	-6.72699
228	tDR-29:76-Phe-GAA-2-M2	-8.46315
229	tDR-2:32-Asp-GTC-2	9.03624
230	tDR-2:32-Asp-GTC-2-C31A	7.35674
231	tDR-2:32-Asp-GTC-2-C31U	7.9945
232	tDR-2:32-Gly-GCC-1	7.85787
233	tDR-2:32-Gly-GCC-1-C30U	6.6398
234	tDR-2:33-Glu-TTC-2	7.01304
235	tDR-2:35-Lys-TTT-3-M2	-6.51208
236	tDR-2:36-Lys-TTT-3-M2	-1.67954
237	tDR-2:37-Phe-GAA-1-M2	-7.03439
238	tDR-2:41-Phe-GAA-1-M2	-6.18309
239	tDR-2:42-Phe-GAA-1-M2	-6.7604
240	tDR-T2:16-Glu-TTC-11-M2-A1U	0.537017
241	tDR-30:76-Phe-GAA-1	-7.40997
242	tDR-30:76-Tyr-GTA-2-M2	-6.21101
243	tDR-31:76-Phe-GAA-1	-8.79059
244	tDR-32:54-Phe-GAA-1-M4	-8.67468
245	tDR-32:76-Leu-CAG-1	0.958348
246	tDR-32:76-Leu-CAG-2	0.764092
247	tDR-32:76-Phe-GAA-1	-8.58842
248	tDR-32:e2-Leu-CAG-1-M2	4.39577
249	tDR-32:e3-Leu-CAG-1-M2	8.68615
250	tDR-33:53-Gly-GCC-1-M3	7.27095
251	tDR-33:53-His-GTG-1	8.02812
252	tDR-33:58-Asp-GTC-2-M3	7.13882
253	tDR-33:72-Asp-GTC-2-M2	10.3738
254	tDR-33:73-Asp-GTC-2-M2	6.51983
255	tDR-33:76-Asp-GTC-2-M2	1.64771
256	tDR-33:76-Leu-CAA-1	1.2215
257	tDR-33:76-Leu-CAA-2	1.0006
258	tDR-33:76-Leu-CAA-3	0.994526
259	tDR-33:76-Leu-CAA-4	1.18605
260	tDR-33:76-Phe-GAA-1	-7.27544
261	tDR-33:76-Ser-CGA-2	6.31598
262	tDR-34:53-Gly-GCC-1-M3	7.80893
263	tDR-34:76-Phe-GAA-1	-7.68409
264	tDR-34:76-Ser-GCT-4-M2	1.08416
265	tDR-34:T15-Leu-CAG-2-2	-6.39028
266	tDR-35:51-Glu-CTC-1-M4	7.25073
267	tDR-35:53-Glu-CTC-1-M4	7.05952
268	tDR-35:54-Arg-CCT-1-M5	-6.35465
269	tDR-35:72-Asp-GTC-2-M2	8.18035
270	tDR-35:76-Ala-AGC-4-A3G	1.06242
271	tDR-35:76-Arg-ACG-2-G39C	-6.41751
272	tDR-35:76-Arg-TCG-2	-6.17719
273	tDR-35:76-Asn-GTT-2-M2	0.922687
274	tDR-35:T12-Arg-ACG-2-1	-7.31752
275	tDR-35:T3-Asn-GTT-2-7	6.67872
276	tDR-36:51-Glu-CTC-1-M4	8.33852
277	tDR-36:51-Glu-TTC-2	6.94574
278	tDR-36:53-Glu-CTC-1-M4	7.8768
279	tDR-36:53-Thr-TGT-2-M4	7.31154
280	tDR-36:54-Cys-GCA-1-M8	-6.21077
281	tDR-36:54-Met-CAT-2-M4	1.29027
282	tDR-36:72-Asp-GTC-2-M2	9.00117
283	tDR-36:75-Ser-AGA-2-M2	1.63607
284	tDR-36:76-Asn-GTT-2-M2	1.1588
285	tDR-36:76-Asp-GTC-2-M2	-0.812528
286	tDR-36:76-Asp-GTC-2-M2-G37A	-6.64413
287	tDR-36:76-Gln-CTG-3-M2	1.06698
288	tDR-36:76-Glu-CTC-1-M2	-0.70414
289	tDR-36:76-Met-CAT-1	1.32183
290	tDR-36:76-Met-CAT-3	1.02082
291	tDR-36:76-Met-CAT-6	1.36787
292	tDR-36:76-Phe-GAA-1	-6.90715
293	tDR-36:76-Ser-AGA-2-M2	0.875777
294	tDR-36:76-Thr-AGT-1-M2	1.06542
295	tDR-37:52-Glu-TTC-2	6.41725
296	tDR-37:53-Glu-CTC-1-M4	7.03896
297	tDR-37:72-Asp-GTC-2-M2	5.06129
298	tDR-37:75-Asp-GTC-2-M2	6.84312
299	tDR-37:75-Glu-CTC-1-M2	6.63485
300	tDR-37:76-Gln-CTG-3-M2	1.1283
301	tDR-37:76-Phe-GAA-1	-7.58938
302	tDR-38:53-Glu-CTC-1-M4	6.91938
303	tDR-38:69-Asp-GTC-2-M2	7.35261
304	tDR-38:70-Asp-GTC-2-M2	6.73546
305	tDR-38:71-Asp-GTC-2-M2	9.37238
306	tDR-38:72-Arg-TCT-1	-7.45517
307	tDR-38:72-Asp-GTC-2-M2	5.19301
308	tDR-38:72-Asp-GTC-2-M2-G33C	7.30704
309	tDR-38:73-Asp-GTC-2-M2	7.58517
310	tDR-38:73-Leu-CAA-2	-6.73652
311	tDR-38:T10-Leu-CAA-2-1	-6.28492
312	tDR-38:T10-Leu-CAA-4-1	-1.226
313	tDR-38:T12-Arg-TCT-1-1	-1.71003
314	tDR-38:T2-Arg-TCT-1-1	-7.61868
315	tDR-38:T3-Arg-TCT-3-2	-6.93955
316	tDR-38:T4-Arg-TCT-2-1	-3.61277
317	tDR-38:T5-Arg-TCT-3-2	-3.23769
318	tDR-38:T7-Arg-TCT-1-1	-7.32812
319	tDR-38:T8-Arg-TCT-1-1	-3.68465
320	tDR-38:T8-Leu-CAA-1-1	-1.12469
321	tDR-38:T8-Leu-CAA-4-1	-1.51374
322	tDR-38:T9-Arg-TCT-1-1-U44C	-6.93936
323	tDR-38:74-Arg-TCT-1	-7.60933
324	tDR-38:74-Asp-GTC-2-M2	6.9271
325	tDR-38:76-Arg-CCG-1-M2-G36A	-6.21515
326	tDR-38:76-Asp-GTC-2-M2	0.545853
327	tDR-38:76-Gln-CTG-3-M2	1.44268
328	tDR-38:76-His-GTG-1	1.65532
329	tDR-38:76-Ser-AGA-2-M2	0.380779
330	tDR-38:T10-Arg-TCT-1-1	-2.83166
331	tDR-38:T10-Leu-CAA-1-2	-1.7568
332	tDR-38:T10-Tyr-GTA-2-1	-7.12524
333	tDR-38:T10-Tyr-GTA-3-1	-1.66385
334	tDR-38:T11-Arg-TCT-1-1	-2.43365
335	tDR-38:T12-Leu-CAA-2-1	-7.1823
336	tDR-38:T13-Leu-CAA-2-1	-1.312
337	tDR-38:T14-Leu-CAA-2-1	-1.35481
338	tDR-38:T14-Tyr-GTA-2-1	-1.17415
339	tDR-38:T14-Tyr-GTA-5-5	-7.33687
340	tDR-38:T15-Tyr-GTA-4-1	-1.09455
341	tDR-38:T16-Tyr-GTA-2-1	-1.35722
342	tDR-38:T17-Tyr-GTA-2-1	-1.94614
343	tDR-38:T2-Arg-TCT-3-2	-6.63098
344	tDR-38:T2-Arg-TCT-3-2-A32C	-7.0035
345	tDR-38:T3-Arg-TCT-2-1	-7.73679
346	tDR-38:T3-Tyr-GTA-2-1	-1.1785
347	tDR-38:T3-Tyr-GTA-5-3	-1.33206
348	tDR-38:T4-Arg-TCT-3-1	-6.40002
349	tDR-38:T4-Arg-TCT-3-2	-3.01968
350	tDR-38:T4-Tyr-GTA-5-4	-1.50513
351	tDR-38:T5-Arg-TCT-2-1	-2.64243
352	tDR-38:T6-Arg-TCT-3-1	-2.4797
353	tDR-38:T6-Arg-TCT-3-2	-7.3818
354	tDR-38:T9-Arg-TCT-1-1	-3.23665
355	tDR-38:T9-Arg-TCT-1-1-C40G	-6.754
356	tDR-38:T9-Arg-TCT-1-1-C42U	-7.81456
357	tDR-38:T9-Arg-TCT-1-1-U43C	-6.81264
358	tDR-38:T9-Arg-TCT-1-1-U44G	-6.3509
359	tDR-38:T9-Leu-CAA-1-1	-1.08743
360	tDR-38:T9-Leu-CAA-4-1	-2.01477
361	tDR-38:T9-Leu-CAA-4-1-U53C	-7.56265
362	tDR-38:T9-Leu-CAA-4-1-U54C	-6.26656
363	tDR-38:T9-Tyr-GTA-3-1	-7.90833
364	tDR-39:53-Ala-AGC-2-M2	6.7997
365	tDR-39:59-Arg-TCT-1	6.46225
366	tDR-39:69-Asp-GTC-2-M2	8.45432
367	tDR-39:70-Asp-GTC-2-M2	7.40317
368	tDR-39:71-Asp-GTC-2-M2	10.1799
369	tDR-39:72-Asp-GTC-2-M2	5.40772
370	tDR-39:72-Asp-GTC-2-M2-C2U	7.14865
371	tDR-39:72-Asp-GTC-2-M2-G32C	8.37068
372	tDR-39:73-Asp-GTC-2-M2	8.1607
373	tDR-39:73-Phe-GAA-1	7.39604
374	tDR-39:T10-Arg-TCT-1-1	-6.76474
375	tDR-39:T10-Tyr-GTA-3-1	-6.88448
376	tDR-39:T5-Arg-TCT-2-1	-6.41427
377	tDR-39:T9-Leu-CAA-4-1	-2.04279
378	tDR-39:T9-Tyr-GTA-3-1	-6.20453
379	tDR-39:74-Asp-GTC-2-M2	6.71271
380	tDR-39:75-Asp-GTC-2-M2	7.97243
381	tDR-39:75-Leu-CAG-1	6.54981
382	tDR-39:75-Ser-AGA-2-M2	1.45655
383	tDR-39:76-Ala-TGC-4	-0.598088
384	tDR-39:76-Tyr-GTA-1-M2	-6.58967
385	tDR-39:T10-Leu-CAA-4-1	-7.25701
386	tDR-39:T13-Tyr-GTA-5-5	-6.94847
387	tDR-39:T15-Tyr-GTA-5-3	-6.45197
388	tDR-39:T15-Tyr-GTA-5-4	-6.65131
389	tDR-39:T4-Arg-TCT-2-1	-7.09743
390	tDR-39:T4-Arg-TCT-3-2	-6.52786
391	tDR-39:T5-Arg-TCT-3-2	-7.60517
392	tDR-39:T9-Arg-TCT-1-1	-7.90897
393	tDR-3:32-Asp-GTC-2	7.64076
394	tDR-3:32-Gly-GCC-1	7.90686
395	tDR-3:32-Gly-GCC-1-C29U	6.35044
396	tDR-3:35-Lys-TTT-3-M2	-6.23296
397	tDR-3:36-Lys-TTT-3-M2	-1.4222
398	tDR-40:59-Arg-TCT-1	7.12719
399	tDR-40:71-Asp-GTC-2-M2	7.83799
400	tDR-40:72-Asp-GTC-2-M2	5.40711
401	tDR-40:76-Ala-TGC-4	-1.12363
402	tDR-40:T10-Tyr-GTA-3-1	-6.29846
403	tDR-40:T15-Tyr-GTA-5-3	-6.60802
404	tDR-40:T16-Tyr-GTA-2-1	-6.72913
405	tDR-40:T5-Arg-TCT-3-2	-6.26532
406	tDR-40:T9-Arg-TCT-1-1	-7.02678
407	tDR-41:72-Asp-GTC-2-M2	10.222
408	tDR-41:T8-Val-CAC-11-1	-6.83155
409	tDR-41:76-Asn-GTT-2-M3	0.712068
410	tDR-42:59-Gly-CCC-2	-6.47846
411	tDR-42:59-Lys-TTT-1-M8	6.64401
412	tDR-42:72-Asp-GTC-2-M2	6.48885
413	tDR-42:76-Asn-GTT-2-M3	0.515575
414	tDR-42:T11-Lys-TTT-3-1	-6.42474
415	tDR-42:T12-Arg-CCT-4-1	-7.47305
416	tDR-43:76-Asn-GTT-2-M3	0.563899
417	tDR-43:76-Lys-CTT-1-M4	-0.677527
418	tDR-43:T12-Arg-CCT-4-1	-6.35735
419	tDR-43:T2-Tyr-GTA-2-1	-6.28519
420	tDR-44:T12-Arg-ACG-2-1	-6.25705
421	tDR-44:76-Asn-GTT-2-M3	0.391041
422	tDR-44:76-Lys-CTT-1-M4	-0.612768
423	tDR-45:59-Arg-TCT-1-M2	7.75677
424	tDR-45:59-Lys-TTT-1-M8	7.04441
425	tDR-45:T4-Tyr-GTA-2-1	-6.49248
426	tDR-46:76-Lys-TTT-1-M2-A24G	-0.806015
427	tDR-46:T4-Tyr-GTA-2-1	-6.29009
428	tDR-46:T5-Lys-TTT-6-1-G20A	-1.04815
429	tDR-47:75-Arg-CCG-2	-6.68937
430	tDR-47:76-Asn-GTT-2-M4	0.449346
431	tDR-47:76-Cys-GCA-1-M6	-0.524543
432	tDR-47:76-Lys-CTT-1-M4-G27A	-0.679981
433	tDR-47:76-Lys-TTT-3-G25U	-6.30646
434	tDR-47:76-Thr-AGT-2-M3-U27A	-6.66023
435	tDR-47:T16-Tyr-GTA-2-1	-6.68381
436	tDR-48:76-Arg-CCG-1-M2-U24G	-6.17742
437	tDR-48:76-Cys-GCA-1-M6	-0.428378
438	tDR-48:76-Ser-GCT-3-M4	0.525786
439	tDR-48:76-Thr-AGT-1-M2	0.513243
440	tDR-48:76-Val-TAC-1-M2	0.755973
441	tDR-48:T3-Leu-CAG-2-2	-6.2945
442	tDR-49:76-Ala-AGC-4	0.50657
443	tDR-49:76-Cys-GCA-1-M7-U25A	-6.61711
444	tDR-4:19-Leu-AAG-1-M4	6.81792
445	tDR-4:32-Asp-GTC-2	8.81609
446	tDR-4:32-Gly-CCC-1-M4	6.969
447	tDR-4:32-Pro-AGG-1-M5	-1.27964
448	tDR-4:36-Lys-TTT-3-M2	-7.28768
449	tDR-50:76-Gln-TTG-2	0.621418
450	tDR-50:76-Met-CAT-2-M2	6.35986
451	tDR-50:76-Ser-AGA-1-M6	0.377099
452	tDR-50:76-Ser-GCT-3-M4	0.417684
453	tDR-50:76-Thr-AGT-1-M2	0.508329
454	tDR-50:T12-Arg-CCT-4-1	-6.368
455	tDR-51:T12-Arg-ACG-2-1	-7.23215
456	tDR-51:76-Cys-GCA-2-M6	-0.510916
457	tDR-51:T16-Tyr-GTA-2-1	-6.37602
458	tDR-52:T11-Gln-CTG-1-4	-6.85828
459	tDR-52:76-Ala-CGC-4	-6.20894
460	tDR-52:T16-Tyr-GTA-2-1	-6.68161
461	tDR-53:75-Gln-CTG-3-M2	-6.20245
462	tDR-53:76-Cys-GCA-2-M7	-0.487492
463	tDR-53:76-Gly-GCC-1-G19C	-6.16296
464	tDR-53:T11-Gln-CTG-1-4	-6.19874
465	tDR-54:68-Asn-GTT-2-M7	7.08578
466	tDR-54:71-Asn-GTT-2-M5	6.49716
467	tDR-54:76-Asn-GTT-2-M4	1.13356
468	tDR-54:76-Cys-GCA-1-M9	-0.825345
469	tDR-54:76-Thr-AGT-2-M3-U20A	-6.41234
470	tDR-55:76-Cys-GCA-1-M10-U19A	-6.20661
471	tDR-55:76-Cys-GCA-1-M9	-0.870018
472	tDR-55:76-Cys-GCA-2-M7	-0.982587
473	tDR-55:76-Gly-GCC-1	-0.518636
474	tDR-55:76-Val-CAC-3	-6.3557
475	tDR-56:76-Cys-GCA-1-M9	-0.704769
476	tDR-56:76-Cys-GCA-2-M7	-0.55324
477	tDR-56:76-Gly-GCC-1	-0.490186
478	tDR-56:76-Gly-GCC-1-U15G	-6.16914
479	tDR-56:76-Thr-TGT-4-M3-U18A	-6.45586
480	tDR-56:T11-Gln-CTG-1-4	-6.88388
481	tDR-57:T12-Arg-CCT-4-1	-6.40798
482	tDR-57:76-Cys-GCA-2-M7	-0.47003
483	tDR-57:76-Pro-AGG-1-M8-C17U	-7.01642
484	tDR-57:76-Val-AAC-1-M5	0.446591
485	tDR-58:76-Cys-GCA-1-M9	-0.41033
486	tDR-58:76-Cys-GCA-2-M7	-0.526424
487	tDR-58:76-Ser-AGA-1-M6	0.472369
488	tDR-58:76-Ser-TGA-4-G16A	-6.39916
489	tDR-58:76-Thr-AGT-3	-0.648243
490	tDR-58:T11-Gln-CTG-1-4	-6.58299
491	tDR-59:76-Ala-AGC-4	0.44242
492	tDR-59:76-Ala-CGC-4	-0.883421
493	tDR-59:76-Asn-GTT-2-M5	0.530562
494	tDR-59:76-Cys-GCA-1-M9	-0.591357
495	tDR-59:76-Cys-GCA-2-M7	-0.540207
496	tDR-59:76-Cys-GCA-2-M8-U15G	-1.23578
497	tDR-59:76-Thr-TGT-4-M3	-0.552073
498	tDR-59:76-Thr-TGT-4-M3-U15G	-6.43876
499	tDR-59:T11-Gln-CTG-1-4	-6.92645
500	tDR-59:T15-Tyr-GTA-4-1	-6.51794
501	tDR-59:T9-Leu-CAA-4-1	-6.44228
502	tDR-5:32-Asp-GTC-2	7.2247
503	tDR-5:T15-Tyr-GTA-5-3	-7.25968
504	tDR-60:T10-Gln-CTG-1-4	-6.44812
505	tDR-60:T11-Gln-CTG-1-4	-3.15875
506	tDR-60:T12-Thr-TGT-6-1	-6.54756
507	tDR-60:T8-Lys-CTT-2-1	-6.28862
508	tDR-60:76-Ala-AGC-4	0.483237
509	tDR-60:76-Gly-GCC-1	-0.341527
510	tDR-60:76-Leu-CAA-1-M5	0.42422
511	tDR-60:76-Leu-CAG-1	0.583368
512	tDR-60:76-Leu-TAA-1	0.688875
513	tDR-60:76-Ser-AGA-1-M6	0.477593
514	tDR-60:76-Ser-CGA-1-M3	0.636992
515	tDR-60:76-Ser-GCT-2	0.844885
516	tDR-60:76-Ser-GCT-3-M4	0.522974
517	tDR-60:76-Thr-AGT-1-M2	0.528656
518	tDR-60:T15-Tyr-GTA-2-1	-6.43446
519	tDR-60:T15-Tyr-GTA-4-1	-6.1565
520	tDR-60:T5-Tyr-GTA-2-1	-6.33932
521	tDR-60:T7-Pro-CGG-1-1	-6.25326
522	tDR-60:T9-Lys-CTT-2-1	-6.75221
523	tDR-61:75-Leu-AAG-1-M6	1.76962
524	tDR-61:75-Val-AAC-1-M7	0.925611
525	tDR-61:76-Gln-CTG-1-M5	0.365917
526	tDR-61:76-Leu-AAG-1-M6	0.693648
527	tDR-61:76-Leu-CAG-1	0.641814
528	tDR-61:76-Ser-AGA-1-M6	0.471333
529	tDR-61:76-Ser-GCT-3-M4	0.731981
530	tDR-61:76-Thr-TGT-2-M5-U13C	-6.40366
531	tDR-61:76-Thr-TGT-2-M5-U13G	-6.48699
532	tDR-61:76-Val-AAC-1-M7	0.394192
533	tDR-61:76-Val-CAC-2	0.6782
534	tDR-61:T11-Gln-CTG-1-4	-7.15349
535	tDR-61:T8-Lys-CTT-2-1	-6.19362
536	tDR-61:T9-Leu-CAA-4-1	-6.72353
537	tDR-62:76-Gln-TTG-1-M8-A9G	-6.35195
538	tDR-62:76-Ser-GCT-3-M4	0.802126
539	tDR-62:T11-Gln-CTG-1-4	-6.85897
540	tDR-62:T3-Asn-ATT-1-1	6.40205
541	tDR-63:T12-Arg-ACG-2-1	-6.59268
542	tDR-63:T11-Gln-CTG-1-4	-6.17696
543	tDR-64:T12-Arg-ACG-2-1	-6.71781
544	tDR-64:T15-Leu-CAG-2-2	-6.14718
545	tDR-65:T12-Arg-ACG-2-1	-6.96008
546	tDR-65:T15-Leu-CAG-2-2	-6.18167
547	tDR-66:T2-Asn-GTT-2-7	-6.33085
548	tDR-67:T2-Asn-GTT-2-8	-6.44208
549	tDR-68:T14-Asn-GTT-9-1	-6.5396
550	tDR-69:T10-Tyr-GTA-3-1	-6.235
551	tDR-69:T2-Lys-CTT-1-1	-6.5945
552	tDR-6:T15-Tyr-GTA-5-3	-7.70658
553	tDR-72:T4-Gly-GCC-1-1	-6.59195
554	tDR-73:T4-Gly-GCC-1-1	-6.37827
555	tDR-T1:T24-Leu-AAG-1-1	-6.17341
556	tDR-T1:T26-Ser-GCT-4-3	-2.98418
557	tDR-T1:T30-Arg-CCT-2-1	-7.48072
558	tDR-T1:T31-Arg-CCT-2-1	-2.72957
559	tDR-T1:T33-Gln-CTG-3-1	-6.68052
560	tDR-T1:T35-Thr-CGT-2-1-A15G	-7.6064
561	tDR-T1:T36-Thr-CGT-2-1-A15G	-7.20735
562	tDR-T1:T15-Pro-TGG-3-2	-7.30696
563	tDR-T1:T53-Arg-ACG-1-1	-2.51156
564	tDR-T1:T54-Arg-ACG-1-1	-2.62487
565	tDR-T2:T24-Cys-GCA-2-4	-7.21313
566	tDR-T2:T29-Ile-AAT-5-3	-6.70828
567	tDR-T2:T29-Thr-AGT-1-3	-2.26232
568	tDR-T2:T31-Arg-TCG-2-1	-7.46112
569	tDR-T2:T30-Ile-AAT-5-3	-6.99632
570	tDR-T2:T34-Thr-CGT-2-1-A14G	-7.40493
571	tDR-T2:T36-Thr-CGT-2-1-A14G	-7.8545
572	tDR-T2:T17-Gly-GCC-1-1	-6.6281
573	tDR-T2:T18-Ile-AAT-5-2	-6.40714
574	tDR-T6:T35-Thr-CGT-2-1-A10G	-6.54719
575	tDR-7:32-Asp-GTC-2	6.79662
576	tDR-7:32-Glu-TTC-9-M7	6.5017
577	tDR-7:35-Lys-TTT-3-M3	-6.71149
578	tDR-7:36-Lys-TTT-3-M3	-1.29195
579	tDR-8:32-Asp-GTC-2	7.22167
580	tDR-8:32-Glu-TTC-1-M2	7.17571
581	tDR-8:38-Phe-GAA-1-M4	-6.95398
582	tDR-8:76-Phe-GAA-1	-6.50558
583	tDR-9:36-Lys-TTT-3-M4	-1.20853
584	tDR-9:T14-Cys-GCA-9-1	-6.8722
585	tDR-9:T15-Cys-GCA-9-1	-6.34171
586	tDR-L10:T14-Asn-GTT-9-2	-6.83563
587	tDR-L19:L5-Trp-CCA-4-1-A10C	6.46618
588	tDR-L2:T11-Val-AAC-1-4	-6.83329
589	tDR-L2:T12-Val-AAC-1-4	-6.71928
590	tDR-L1:T10-iMet-CAT-1-4	-6.62006
591	tDR-L1:T12-Asn-GTT-10-1-C13U-C35U-A85C	-1.09944
592	tDR-L1:T14-Asn-GTT-3-1	-6.93275
593	tDR-L1:T2-Asn-GTT-2-8	-6.14523
594	tDR-L1:T23-Leu-AAG-1-1	-6.77682
595	tDR-L1:T3-Leu-CAG-2-2	-6.295
596	tDR-L1:T5-Ser-GCT-4-2-G87C-G90A	-1.36501
597	tDR-L35:11-Lys-CTT-10-1-C30U-A40G-A44C	6.78022
598	tDR-L3:35-Lys-TTT-7-1	-6.76023
599	tDR-L3:36-Lys-TTT-7-1	-1.50778
600	tDR-L3:36-Lys-TTT-7-1-I2G	-6.65281
601	tDR-L3:T11-Val-AAC-1-4	-6.69244
602	tDR-L3:T12-Gly-CCC-4-1	-7.37675
603	tDR-L3:T12-Val-AAC-1-4	-1.90511
604	tDR-L3:T1-Asn-GTT-17-1-G81A-C87U	-6.17104
605	tDR-L3:T12-Arg-CCT-4-1	-1.71908
606	tDR-L3:T12-Gly-CCC-4-1-C33U-C70A	-6.55955
607	tDR-L3:T12-Val-AAC-1-4-A37G	-6.68085
608	tDR-L3:T14-Lys-CTT-1-1	-6.37814
609	tDR-L3:T16-Pro-TGG-3-2	-6.16225
610	tDR-L3:T17-Ser-GCT-4-2-G88C-G91A	-6.53304
611	tDR-L3:T2-Asn-GTT-2-8	-6.58725
612	tDR-L3:T2-Asn-GTT-3-1	-6.95473
613	tDR-L3:T23-Leu-AAG-1-1	-6.70247
614	tDR-L3:T4-Thr-TGT-2-1	-6.53921
615	tDR-L3:T5-Lys-TTT-7-1-G87C	-2.02856
616	tDR-L3:T5-Lys-TTT-7-1-I2G-G88C	-6.7216
617	tDR-L3:T8-Lys-TTT-7-1	-7.91465
618	tDR-L3:T8-Lys-TTT-7-1-I2G	-6.40513
619	tDR-L3:intron29-Arg-TCT-3-1	-6.48809
620	tDR-L4:35-Lys-TTT-3-4	-1.51366
621	tDR-L4:35-Lys-TTT-3-5	-6.99124
622	tDR-L4:35-Lys-TTT-5-1	-6.85809
623	tDR-L4:35-Lys-TTT-7-1	-6.37928
624	tDR-L4:36-Lys-TTT-3-2	-2.75124
625	tDR-L4:36-Lys-TTT-3-4	-1.41766
626	tDR-L4:36-Lys-TTT-3-5	-7.04872
627	tDR-L4:36-Lys-TTT-5-1	-8.33585
628	tDR-L4:36-Lys-TTT-7-1	-1.9684
629	tDR-L4:37-Arg-TCT-3-1	-6.32343
630	tDR-L4:37-Arg-TCT-3-2	-6.47199
631	tDR-L4:T10-Ser-ACT-1-1	-7.48691
632	tDR-L4:T11-Arg-CCT-4-1	-6.90441
633	tDR-L4:T11-Val-AAC-1-4	-2.55201
634	tDR-L4:T12-Arg-CCT-4-1-A85G	-7.51189
635	tDR-L4:T12-Val-AAC-1-4-A38G	-2.12458
636	tDR-L4:T12-Val-AAC-1-4-U86C	-6.47542
637	tDR-L4:T1-Tyr-GTA-5-5	-6.90233
638	tDR-L4:T11-Gly-CCC-1-1-A27G	-6.37549
639	tDR-L4:T11-Gly-CCC-4-1	-6.77301
640	tDR-L4:T11-Gly-CCC-4-1-C34U-C71A	-6.961
641	tDR-L4:T11-Val-AAC-1-4-A38G	-2.84324
642	tDR-L4:T12-Arg-CCT-4-1	-1.95868
643	tDR-L4:T12-Asn-GTT-17-1-G82A-C88U	-7.5356
644	tDR-L4:T12-Gly-CCC-1-1-A27G	-6.66585
645	tDR-L4:T12-Gly-CCC-4-1	-7.80266
646	tDR-L4:T12-Gly-CCC-4-1-C34U-C71A	-3.19072
647	tDR-L4:T12-Ile-AAT-2-1-C61U	-6.2429
648	tDR-L4:T12-Met-CAT-3-1	-7.96493
649	tDR-L4:T12-Val-AAC-1-4	-2.1024
650	tDR-L4:T12-Val-CAC-3-1	-6.45833
651	tDR-L4:T12-iMet-CAT-1-8	-6.65483
652	tDR-L4:T13-Arg-CCT-4-1	-1.61714
653	tDR-L4:T13-Asn-GTT-17-1-G82A-C88U	-2.49547
654	tDR-L4:T14-Asn-GTT-17-1-G82A-C88U	-6.836
655	tDR-L4:T14-Asn-GTT-2-8	-2.2803
656	tDR-L4:T14-Asn-GTT-3-1	-2.1171
657	tDR-L4:T14-Lys-CTT-1-1	-2.88687
658	tDR-L4:T14-Lys-CTT-1-1-G81A	-2.75187
659	tDR-L4:T15-Asn-GTT-2-7	-6.59431
660	tDR-L4:T15-Asn-GTT-2-8	-1.95987
661	tDR-L4:T15-Asn-GTT-24-1	-1.9228
662	tDR-L4:T15-Asn-GTT-6-1	-6.42814
663	tDR-L4:T15-Val-AAC-1-5	-6.23296
664	tDR-L4:T16-Lys-TTT-7-1-G88C	-7.36289
665	tDR-L4:T17-Lys-TTT-7-1-G88C	-1.47817
666	tDR-L4:T19-Ile-AAT-2-1-A39G-C61U	-7.18994
667	tDR-L4:T19-Ile-AAT-2-1-C61U	-2.17443
668	tDR-L4:T2-Asn-GTT-2-1	-2.49595
669	tDR-L4:T2-Asn-GTT-24-1	-2.02687
670	tDR-L4:T3-Asn-GTT-2-1	-7.61502
671	tDR-L4:T3-Asn-GTT-3-1	-1.80014
672	tDR-L4:T3-Lys-CTT-1-1	-2.44607
673	tDR-L4:T4-Pro-TGG-3-2	-7.48914
674	tDR-L4:T5-Ile-AAT-2-1-C61U	-6.41751
675	tDR-L4:T6-Ile-AAT-2-1-A39G-C61U	-7.86578
676	tDR-L4:T6-Ile-AAT-2-1-C61U	-2.81982
677	tDR-L4:T8-Ser-ACT-1-1	-2.31845
678	tDR-L4:T9-Arg-CCT-4-1	-7.09488
679	tDR-L4:T9-Lys-TTT-7-1	-7.81193
680	tDR-L4:T9-Ser-ACT-1-1	-2.78249
681	tDR-L4:intron29-Arg-TCT-1-1	-6.49229
682	tDR-L4:intron29-Arg-TCT-2-1	-6.55795
683	tDR-L4:intron29-Arg-TCT-3-1	-1.69234
684	tDR-L4:intron29-Arg-TCT-3-1-C59U	-7.16354
685	tDR-L5:34-Pro-TGG-3-3	-6.5308
686	tDR-L5:35-Lys-TTT-3-3	-7.9701
687	tDR-L5:35-Lys-TTT-3-5	-7.47975
688	tDR-L5:35-Lys-TTT-6-1	-6.99443
689	tDR-L5:36-Lys-TTT-3-2	-6.81101
690	tDR-L5:36-Lys-TTT-3-3	-2.27315
691	tDR-L5:36-Lys-TTT-6-1	-6.28813
692	tDR-L5:T10-Leu-CAG-2-1	-3.57773
693	tDR-L5:T11-Ala-TGC-6-1	-6.16463
694	tDR-L5:T11-Gly-CCC-6-1-U24C	-6.44151
695	tDR-L5:T11-Leu-CAG-2-1	-3.43465
696	tDR-L5:T11-Thr-AGT-2-1	-6.89303
697	tDR-L5:T12-Gly-CCC-6-1-C39A-G49C-A74G-U75C-A83U-U84C	-6.53695
698	tDR-L5:T8-Val-CAC-11-1	-6.67072
699	tDR-L5:T9-Val-CAC-14-1	-6.30767
700	tDR-L5:T1-Tyr-GTA-5-5	-7.31395
701	tDR-L5:T10-Thr-AGT-2-1	-6.16225
702	tDR-L5:T11-Gly-CCC-4-1	-6.72047
703	tDR-L5:T11-Gly-CCC-4-1-C35U-C72A	-6.63386
704	tDR-L5:T11-Leu-TAG-1-1	-6.63718
705	tDR-L5:T11-Thr-AGT-2-1-A40G	-6.35517
706	tDR-L5:T11-Val-CAC-8-1-G27A-G28A-G49C-U84C	-7.72513
707	tDR-L5:T12-Leu-TAG-1-1	-1.85412
708	tDR-L5:T13-Ala-TGC-1-1	-6.54799
709	tDR-L5:T13-Ser-GCT-1-1-C17G	-6.27803
710	tDR-L5:T14-Gly-TCC-2-2	-7.3801
711	tDR-L5:T14-Lys-CTT-1-1-C1A-A2G	-2.02267
712	tDR-L5:T15-Pro-TGG-3-2	-7.24829
713	tDR-L5:T16-Lys-TTT-6-1-G70A	-7.41412
714	tDR-L5:T16-Tyr-GTA-5-1	-6.56582
715	tDR-L5:T2-Lys-CTT-1-1-C1A-A2G-G82A	-7.22055
716	tDR-L5:T3-Gly-TCC-2-2	-7.17598
717	tDR-L5:T3-Lys-CTT-1-1-C1A-A2G-G82A	-6.51808
718	tDR-L5:T3-Tyr-GTA-5-1	-6.61159
719	tDR-L5:T4-Pro-TGG-3-2	-7.08127
720	tDR-L5:T5-Ser-GCT-4-2-G90C-G93A	-6.20846
721	tDR-L5:T5-Thr-TGT-2-1	-6.21493
722	tDR-L5:T6-Thr-TGT-4-1	-6.38845
723	tDR-L5:T6-Thr-TGT-4-1-C79G-G84A-G87A	-7.86503
724	tDR-L5:T7-Thr-TGT-4-1-C79G-G84A-G87A	-7.42572
725	tDR-L5:T7-Val-CAC-14-1	-8.11604
726	tDR-L5:T8-Val-CAC-11-1-U32G	-2.07526
727	tDR-L5:T8-Val-CAC-8-1-G27A-G28A	-6.5768
728	tDR-L5:T9-Val-CAC-8-1-G27A-G28A	-7.02548
729	tDR-L5:intron5-Tyr-GTA-5-1	-6.27504
730	tDR-L6:35-Lys-TTT-3-2	-8.03778
731	tDR-L6:36-Lys-TTT-3-1	-2.32882
732	tDR-L6:36-Lys-TTT-3-2	-2.68719
733	tDR-L6:36-Tyr-GTA-4-1	-6.74876
734	tDR-L6:37-Arg-TCT-3-2	-7.48234
735	tDR-L6:37-Tyr-GTA-1-1	-7.21313
736	tDR-L6:37-Tyr-GTA-5-4	-0.9555
737	tDR-L6:T10-Gly-CCC-4-1	-6.57937
738	tDR-L6:T12-Gly-CCC-4-1-C36U-C73A-U86C	-6.86319
739	tDR-L6:T12-Gly-CCC-4-1-U86C	-6.16631
740	tDR-L6:T6-Glu-TTC-5-1	-6.7264
741	tDR-L6:T7-Asn-GTT-26-1-U8C	-7.50278
742	tDR-L6:T8-Lys-CTT-3-1-C39U	-6.91638
743	tDR-L6:T9-Ala-TGC-3-1	-6.76474
744	tDR-L6:T11-Gly-CCC-4-1	-3.57237
745	tDR-L6:T11-Gly-CCC-4-1-C36U-C73A	-2.70998
746	tDR-L6:T12-Arg-CCT-4-1	-6.86541
747	tDR-L6:T12-Gly-CCC-4-1	-3.03137
748	tDR-L6:T12-Gly-CCC-4-1-C36U-C73A	-2.75949
749	tDR-L6:T12-Tyr-GTA-5-5	-7.79605
750	tDR-L6:T13-Asn-GTT-2-6	-7.10982
751	tDR-L6:T13-Gly-CCC-4-1-C36U-C73A	-2.3216
752	tDR-L6:T13-Tyr-GTA-5-5	-2.93566
753	tDR-L6:T14-Asn-GTT-2-8	-7.17055
754	tDR-L6:T14-Asn-GTT-24-1	-7.82664
755	tDR-L6:T14-Asn-GTT-3-1	-7.3014
756	tDR-L6:T14-Asn-GTT-9-1	-6.39189
757	tDR-L6:T14-Asn-GTT-9-1-C4G	-6.84873
758	tDR-L6:T15-Asn-GTT-24-1	-6.93362
759	tDR-L6:T15-Asn-GTT-9-2	-8.11217
760	tDR-L6:T15-Tyr-GTA-4-1	-6.60887
761	tDR-L6:T15-Tyr-GTA-5-3	-6.46009
762	tDR-L6:T16-Arg-ACG-2-4	-6.51375
763	tDR-L6:T17-Asp-GTC-1-1	-6.42916
764	tDR-L6:T18-Ala-CGC-2-1	-6.97654
765	tDR-L6:T2-Gly-TCC-1-1-G82A	-6.65046
766	tDR-L6:T23-Leu-AAG-1-1	-6.32386
767	tDR-L6:T32-Gly-CCC-1-1-A29G	-7.49609
768	tDR-L6:T4-Gly-GCC-1-5	-6.45063
769	tDR-L6:T6-Gln-CTG-9-1	-6.74041
770	tDR-L6:T6-Val-CAC-6-1	-6.74621
771	tDR-L6:T7-Gly-CCC-4-1-C36U-C73A	-6.45412
772	tDR-L6:T8-Arg-TCG-3-1	-6.27257
773	tDR-L6:T9-Gly-CCC-4-1-C36U-C73A	-6.18589
774	tDR-L6:T9-Phe-GAA-3-1-G25A	-6.37581
775	tDR-L6:T9-Ser-ACT-1-1	-6.86308
776	tDR-L6:T9-Ser-GCT-3-1	-7.09605
777	tDR-L6:intron4-Tyr-GTA-5-5	-6.69719
778	tDR-L6:intron18-Tyr-GTA-7-1	-7.27393
779	tDR-L7:35-Lys-TTT-7-1	-6.60933
780	tDR-L7:36-Lys-TTT-3-1	-3.92172
781	tDR-L7:36-Lys-TTT-7-1	-8.36371
782	tDR-L7:T12-Thr-TGT-6-1-I50G	-6.75253
783	tDR-L7:T14-Asn-GTT-2-8	-7.20774
784	tDR-L7:T14-Asn-GTT-24-1	-8.15067
785	tDR-L7:T14-Asn-GTT-3-1	-7.46507
786	tDR-L7:T16-Lys-TTT-7-1-G91C	-6.63366
787	tDR-L7:T17-Lys-TTT-7-1-G91C	-6.18566
788	tDR-L7:T18-Gln-CTG-9-1	-2.84647
789	tDR-L7:T19-Gln-CTG-9-1	-1.9859
790	tDR-L7:T2-Asn-GTT-6-1	-7.15712
791	tDR-L7:T22-Leu-TAG-3-1	-6.36355
792	tDR-L7:T25-Ser-GCT-4-3	-6.83668
793	tDR-L7:T26-Ser-GCT-4-3	-6.63718
794	tDR-L7:T3-Asn-GTT-24-1	-6.9392
795	tDR-L7:T3-Asn-GTT-9-2	-8.11481
796	tDR-L7:T8-Val-CAC-11-1-U34G	-1.6262
797	tDR-L7:intron7-Tyr-GTA-8-1	-6.19665
798	tDR-L8:36-Lys-TTT-2-1	-1.56937
799	tDR-L8:37-Tyr-GTA-1-1	-6.87445
800	tDR-L8:T9-Ala-TGC-3-2-A44G	-6.2043
801	tDR-L8:T10-Leu-AAG-1-1	-7.01701
802	tDR-L8:T14-Asp-GTC-2-9	-6.32625
803	tDR-L8:T14-Asp-GTC-2-9-A88G-C89U	-6.83992
804	tDR-L8:T16-Arg-ACG-2-4	-6.7448
805	tDR-L8:T23-Leu-AAG-1-1	-1.99655
806	tDR-T1:T15-Gly-GCC-1-1	-6.64848
807	tDR-T1:T15-Gly-TCC-2-2	-10.1536
808	tDR-T1:T15-Ser-TGA-1-1	-6.20686
809	tDR-T1:T16-Gly-GCC-1-1	-2.1694
810	tDR-T1:T16-Gly-GCC-1-1-U16C	-6.80952
811	tDR-T1:T16-Pro-TGG-3-2	-7.58489
812	tDR-T1:T16-Ser-TGA-1-1	-6.46854
813	tDR-T1:T16-Tyr-GTA-2-1	-1.37125
814	tDR-T1:T17-Gly-GCC-1-1	-1.87489
815	tDR-T1:T17-Ser-TGA-1-1	-2.83706
816	tDR-T1:T17-Ser-TGA-1-1-U17C	-6.17719
817	tDR-T1:T18-Ser-TGA-1-1	-2.30889
818	tDR-T1:T18-Ser-TGA-1-1-U18C	-6.78193
819	tDR-T1:T18-Thr-CGT-3-1	-7.08917
820	tDR-T1:T19-Ala-CGC-2-1	-6.37201
821	tDR-T1:T19-Arg-ACG-1-2	-6.71563
822	tDR-T1:T19-Ser-TGA-1-1	-2.66404
823	tDR-T1:T19-Ser-TGA-1-1-U19G	-6.64318
824	tDR-T1:T20-Ser-TGA-1-1	-2.33279
825	tDR-T1:T21-Ser-TGA-1-1	-2.49085
826	tDR-T1:T25-Ser-GCT-4-3	-3.72753
827	tDR-T1:T28-Ser-GCT-6-1	-6.70901
828	tDR-T1:T29-Ser-GCT-6-1	-6.4382
829	tDR-T1:T31-Gly-CCC-1-1	-6.62991
830	tDR-T1:T32-Arg-CCT-2-1	-2.17122
831	tDR-T1:T32-Gln-CTG-3-1	-6.79094
832	tDR-T1:T32-Gly-CCC-1-1	-2.60295
833	tDR-T1:T32-Gly-CCC-1-2	-2.66463
834	tDR-T1:T34-Thr-CGT-2-1-A15G	-7.19472
835	tDR-T2:T17-Arg-CCT-3-1	-1.41334
836	tDR-T2:T18-Thr-CGT-3-1	-6.55386
837	tDR-T2:T19-Ser-TGA-1-1	-7.31143
838	tDR-T2:T20-Ser-TGA-1-1	-7.44681
839	tDR-T2:T22-Leu-TAG-3-1	-6.28245
840	tDR-T2:T28-Thr-AGT-1-3	-2.48794
841	tDR-T2:T30-Thr-AGT-1-3	-7.14625
842	tDR-T2:T35-Thr-CGT-2-1-A14G	-8.46829
843	tDR-T2:T46-Ile-AAT-8-1	-7.8507
844	tDR-T2:T47-Ile-AAT-8-1	-6.48241
845	tDR-e21:76-Ser-GCT-3-M3	0.804307
846	tDR-e22:59-Leu-AAG-1-M10	1.68384
847	tDR-e22:T15-Leu-CAG-2-2	-6.32504
848	tDR-e23:59-Leu-AAG-1-M10	7.71261
849	tDR-e23:76-Ser-GCT-3-M3	0.488177
850	tDR-intron1:T12-Tyr-GTA-1-1	-6.23752
851	tDR-intron1:T16-Tyr-GTA-2-1	-6.91709
852	tDR-intron1:intron24-Arg-TCT-2-1	-7.02572
853	tDR-intron1:intron24-Leu-CAA-4-1	-6.5911
854	tDR-intron1:intron24-Tyr-GTA-2-1	-2.45281
855	tDR-intron1:intron24-Tyr-GTA-2-1-A16G	-7.03887
856	tDR-intron17:T10-Tyr-GTA-3-1-C3G-A5C-G6U-I9AG	-1.4392
857	tDR-intron20:T9-Leu-CAA-4-1-G1A-G3A-I6CAAG	-7.05495
858	tDR-intron20:T13-Tyr-GTA-5-5-U1A-U4A-I6UGUAG	-6.20638
859	tDR-intron20:T16-Tyr-GTA-5-4-C1A-I6UGUAG	-6.95323
860	tDR-intron21:T10-Tyr-GTA-8-1-C4A-I5CUGUAG	-0.836768
861	tDR-intron22:T9-Leu-CAA-4-1-G1A-C2A-U3G	-6.58615
862	tDR-intron23:T10-Tyr-GTA-3-1	-7.77874
863	tDR-intron23:T9-Tyr-GTA-3-1	-7.65634

## Sheet: HEK_Hypoxia_Exs
	Feature	log2FoldChange
1	tDR-L1:33-His-GTG-1-5	-6.51713
2	tDR-10:32-Glu-TTC-9-M7	1.49648
3	tDR-10:33-Glu-CTC-1-M2	-6.5175
4	tDR-10:33-Glu-TTC-9-M7	-8.22567
5	tDR-10:33-Lys-CTT-1-M3	-7.63735
6	tDR-10:33-Lys-CTT-2-M3	-7.19749
7	tDR-10:33-Pro-AGG-1-M5	6.34227
8	tDR-10:35-His-GTG-1	-6.56364
9	tDR-10:76-His-GTG-1	1.11092
10	tDR-11:32-Glu-CTC-1-M2	1.58306
11	tDR-11:32-Glu-TTC-9-M7	1.03276
12	tDR-11:33-Glu-CTC-1-M2	-6.47332
13	tDR-11:33-Glu-TTC-3-M5	-5.95843
14	tDR-11:33-Glu-TTC-9-M7	-7.00808
15	tDR-11:33-His-GTG-1	-7.05682
16	tDR-11:33-Lys-CTT-2-M3	-7.79281
17	tDR-11:35-His-GTG-1	-6.0033
18	tDR-12:31-Glu-TTC-9-M7	6.33858
19	tDR-12:32-Glu-CTC-1-M2	1.55065
20	tDR-12:32-Glu-TTC-3-M5	1.36082
21	tDR-12:32-Glu-TTC-9-M7	1.14584
22	tDR-12:33-Glu-CTC-1-M2	-5.1167
23	tDR-12:33-Glu-TTC-3-M5	-7.06673
24	tDR-12:33-Glu-TTC-9-M7	-7.15306
25	tDR-12:33-His-GTG-1	-3.6812
26	tDR-12:33-Lys-CTT-2-M3	-8.02992
27	tDR-12:34-Glu-CTC-1-M2	-6.49045
28	tDR-12:35-His-GTG-1	-2.82633
29	tDR-12:74-Glu-TTC-2	-6.14513
30	tDR-12:75-His-GTG-1	1.07729
31	tDR-12:76-Glu-CTC-1	6.38636
32	tDR-12:76-Glu-TTC-2	6.40487
33	tDR-12:76-His-GTG-1	1.28092
34	tDR-13:32-Glu-CTC-1-M2	1.7744
35	tDR-13:32-Glu-TTC-3-M5	1.92433
36	tDR-13:32-Glu-TTC-9-M8	1.47463
37	tDR-13:33-Glu-CTC-1-M2	-4.55264
38	tDR-13:33-Glu-TTC-3-M5	-6.92105
39	tDR-13:33-Glu-TTC-9-M8	-7.29894
40	tDR-13:33-Lys-CTT-2-M3	-3.47411
41	tDR-13:33-Lys-CTT-3	-6.39807
42	tDR-13:34-Glu-CTC-1-M2	-6.66434
43	tDR-13:75-His-GTG-1	2.01264
44	tDR-13:76-His-GTG-1	1.41056
45	tDR-14:31-Glu-TTC-9-M9	1.44519
46	tDR-14:32-Glu-CTC-1-M2	1.09354
47	tDR-14:32-Glu-TTC-3-M5	0.848413
48	tDR-14:32-Glu-TTC-9-M9	1.04199
49	tDR-14:32-His-GTG-1	6.58822
50	tDR-14:32-Ile-AAT-8	-6.26754
51	tDR-14:32-Lys-CTT-1-M3	7.16685
52	tDR-14:33-Arg-ACG-1-M2	-6.82786
53	tDR-14:33-Arg-CCG-1	-1.51823
54	tDR-14:33-Glu-CTC-1-M2	-5.26215
55	tDR-14:33-Glu-TTC-1-M2	1.922
56	tDR-14:33-Glu-TTC-3-M5	-7.62784
57	tDR-14:33-Glu-TTC-9-M9	-4.96985
58	tDR-14:33-His-GTG-1	-4.70006
59	tDR-14:33-Lys-CTT-1-M3	-7.53502
60	tDR-14:33-Lys-CTT-2-M3	-8.50075
61	tDR-14:33-Pro-AGG-1-M5	1.04598
62	tDR-14:34-Glu-CTC-1-M2	-9.59565
63	tDR-14:34-His-GTG-1	-6.62592
64	tDR-14:35-Glu-CTC-1-M2	-1.17461
65	tDR-14:35-His-GTG-1	-1.98617
66	tDR-14:36-Glu-TTC-1-M2	-7.73716
67	tDR-14:73-His-GTG-1	1.23247
68	tDR-14:74-Glu-CTC-1	2.1699
69	tDR-14:75-Glu-CTC-1	1.89581
70	tDR-14:75-Glu-TTC-4	6.75419
71	tDR-14:75-His-GTG-1	1.20673
72	tDR-14:76-Glu-CTC-1	7.94241
73	tDR-14:76-His-GTG-1	1.26599
74	tDR-14:e3-SeC-TCA-1-M2	-6.38969
75	tDR-15:32-Glu-CTC-1-M2	1.55774
76	tDR-15:32-Glu-TTC-1-M2	6.38253
77	tDR-15:32-Glu-TTC-3-M5	1.56128
78	tDR-15:32-Glu-TTC-9-M9	1.46816
79	tDR-15:32-Lys-CTT-2-M4	6.59998
80	tDR-15:32-Thr-CGT-6-M3	0.762143
81	tDR-15:33-Glu-CTC-1-M2	-4.43852
82	tDR-15:33-Glu-TTC-1-M2	6.99324
83	tDR-15:33-Glu-TTC-3-M5	-6.55557
84	tDR-15:33-His-GTG-1	-7.02344
85	tDR-15:33-Lys-CTT-2-M3	-7.01256
86	tDR-15:34-Glu-CTC-1-M2	-7.64139
87	tDR-15:56-Gln-CTG-1-M2	-1.44669
88	tDR-15:74-Arg-ACG-1-A20G	-6.67899
89	tDR-15:74-Glu-CTC-1	7.03957
90	tDR-15:75-Glu-CTC-1	7.86638
91	tDR-15:75-His-GTG-1	1.82344
92	tDR-15:76-His-GTG-1	1.71485
93	tDR-16:32-Glu-CTC-1-M2	1.80994
94	tDR-16:32-Glu-TTC-9-M10	1.26203
95	tDR-16:32-Lys-CTT-2-M4	6.74898
96	tDR-16:33-Glu-CTC-1-M2	-5.24919
97	tDR-16:33-His-GTG-1	-6.46833
98	tDR-16:33-Lys-CTT-2-M3	-7.85621
99	tDR-16:74-Arg-ACG-1-A19G	-6.16185
100	tDR-16:74-Lys-CTT-1	-6.67958
101	tDR-16:74-Lys-CTT-2	-2.58088
102	tDR-16:74-Lys-CTT-4	-6.68825
103	tDR-16:76-His-GTG-1	1.3571
104	tDR-17:32-Ile-AAT-8	-1.5603
105	tDR-17:33-Lys-CTT-1-M3	-7.11438
106	tDR-17:33-Lys-CTT-2-M3	-4.09983
107	tDR-17:33-Met-CAT-1	-6.78246
108	tDR-17:33-Met-CAT-3-M2	-7.20964
109	tDR-17:74-Lys-CTT-2	-7.29801
110	tDR-17:74-Met-CAT-3	-6.83967
111	tDR-18:32-Glu-CTC-1-M2	1.36692
112	tDR-18:32-Glu-TTC-1-M2	6.87543
113	tDR-18:32-Lys-CTT-1-M4	7.41599
114	tDR-18:32-Lys-CTT-2-M4	7.59998
115	tDR-18:32-Thr-CGT-6-M3	1.0729
116	tDR-18:33-Arg-ACG-1-M2	-6.82877
117	tDR-18:33-Glu-CTC-1-M2	-4.91917
118	tDR-18:33-Glu-TTC-1-M2	3.02078
119	tDR-18:33-His-GTG-1	-8.19386
120	tDR-18:33-Lys-CTT-2-M3	-6.41726
121	tDR-18:33-Phe-GAA-1-M5	1.82625
122	tDR-18:34-Glu-CTC-1-M2	-8.36374
123	tDR-18:41-Phe-GAA-1-M5	-6.19012
124	tDR-18:56-Gln-CTG-1-M2	-2.25562
125	tDR-18:74-Phe-GAA-1	-7.20937
126	tDR-18:75-Glu-TTC-2	6.77981
127	tDR-18:75-His-GTG-1	1.28569
128	tDR-18:76-Glu-CTC-1	6.95291
129	tDR-18:76-His-GTG-1	1.54952
130	tDR-19:32-Glu-CTC-1-M2	1.70019
131	tDR-19:33-Glu-CTC-1-M2	-9.55375
132	tDR-19:33-His-GTG-1	-7.19204
133	tDR-19:33-Lys-CTT-2-M4	-6.48235
134	tDR-19:34-Glu-CTC-1-M2	-6.07762
135	tDR-19:76-His-GTG-1	1.73296
136	tDR-1:15-Lys-CTT-1-M5	-6.00262
137	tDR-1:16-Ala-AGC-4-M7	-6.23345
138	tDR-1:17-Lys-TTT-3-M2	-6.44878
139	tDR-1:18-Ala-AGC-2-M12	-6.38023
140	tDR-1:19-Pro-AGG-1-M7	1.18098
141	tDR-1:20-Ala-AGC-2-M12	-1.23682
142	tDR-1:20-Ala-AGC-4-M7	-0.972628
143	tDR-1:20-Gly-GCC-1	-1.38502
144	tDR-1:20-Pro-AGG-1-M7	1.08751
145	tDR-1:20a-Ser-AGA-1-M7	-1.01706
146	tDR-1:20a-Ser-GCT-1-M5	-1.20483
147	tDR-1:21-Pro-AGG-1-M6	0.81686
148	tDR-1:22-Pro-AGG-1-M6	1.04566
149	tDR-1:23-Pro-AGG-1-M6	1.44306
150	tDR-1:24-Ala-AGC-4-M7	-6.08993
151	tDR-1:24-Gly-GCC-1	6.5863
152	tDR-1:24-Pro-AGG-1-M6	1.59545
153	tDR-1:25-Pro-AGG-1-M6	0.878293
154	tDR-1:26-Glu-CTC-1-M2	-0.774321
155	tDR-1:26-Gly-GCC-1	0.83502
156	tDR-1:26-Pro-AGG-1-M6	0.987778
157	tDR-1:27-Glu-CTC-1-M2	-1.51877
158	tDR-1:27-Pro-AGG-1-M6	1.23406
159	tDR-1:28-Glu-CTC-1-M2	-1.1741
160	tDR-1:28-Pro-AGG-1-M6	0.865829
161	tDR-1:29-Glu-CTC-1-M2	-0.748598
162	tDR-1:29-Pro-AGG-1-M6	0.907116
163	tDR-1:29-Pro-AGG-1-M6-G6A	6.40242
164	tDR-1:29-Pro-TGG-1	1.11588
165	tDR-1:29-Val-CAC-2	-6.81123
166	tDR-1:30-Glu-CTC-1-M2	-0.593768
167	tDR-1:30-Glu-TTC-3-M3	-0.720991
168	tDR-1:30-His-GTG-1	-1.59179
169	tDR-1:31-Gly-CCC-1-M4-C30U	0.940294
170	tDR-1:31-Gly-GCC-1	0.822617
171	tDR-1:31-Gly-GCC-1-A22G	6.39888
172	tDR-1:31-Gly-GCC-1-C13U	6.56119
173	tDR-1:31-Gly-GCC-1-C30A	1.40371
174	tDR-1:31-Gly-GCC-1-C30U	1.15001
175	tDR-1:31-Pro-AGG-1-M5	1.53892
176	tDR-1:31-Pro-AGG-1-M6-C30A	1.76353
177	tDR-1:31-Pro-AGG-1-M6-C30U	1.77686
178	tDR-1:31-Pro-TGG-2	1.35576
179	tDR-1:32-Asp-GTC-1	1.44572
180	tDR-1:32-Cys-GCA-2-M2	-6.04507
181	tDR-1:32-Glu-CTC-1-M2	1.3507
182	tDR-1:32-Glu-CTC-1-M2-A14G	1.47491
183	tDR-1:32-Glu-CTC-1-M2-A21G	1.20386
184	tDR-1:32-Glu-CTC-1-M2-A21G-C32A	6.18463
185	tDR-1:32-Glu-CTC-1-M2-A21U	6.56107
186	tDR-1:32-Glu-CTC-1-M2-A24G	1.34011
187	tDR-1:32-Glu-CTC-1-M2-C12U	1.48436
188	tDR-1:32-Glu-CTC-1-M2-C27U	1.25489
189	tDR-1:32-Glu-CTC-1-M2-C2U	1.35757
190	tDR-1:32-Glu-CTC-1-M2-C30G-G31C	-7.50003
191	tDR-1:32-Glu-CTC-1-M2-C30G-G31U	-5.90596
192	tDR-1:32-Glu-CTC-1-M2-C32A	6.5775
193	tDR-1:32-Glu-CTC-1-M2-C32U	1.25934
194	tDR-1:32-Glu-CTC-1-M2-C3U	1.05457
195	tDR-1:32-Glu-CTC-1-M2-C4U	0.926597
196	tDR-1:32-Glu-CTC-1-M2-D4UGG	1.21392
197	tDR-1:32-Glu-CTC-1-M2-D5G	1.73935
198	tDR-1:32-Glu-CTC-1-M2-D5G-G9A	6.47411
199	tDR-1:32-Glu-CTC-1-M2-D5G-U7C	1.77499
200	tDR-1:32-Glu-CTC-1-M2-G10A	1.614
201	tDR-1:32-Glu-CTC-1-M2-G17A	1.32709
202	tDR-1:32-Glu-CTC-1-M2-G28A	1.55971
203	tDR-1:32-Glu-CTC-1-M2-G6A	1.60364
204	tDR-1:32-Glu-CTC-1-M2-G6U	0.557289
205	tDR-1:32-Glu-CTC-1-M2-G7A	1.77022
206	tDR-1:32-Glu-CTC-1-M2-U11C	1.36435
207	tDR-1:32-Glu-CTC-1-M2-U13A	6.46106
208	tDR-1:32-Glu-CTC-1-M2-U13C	1.41958
209	tDR-1:32-Glu-CTC-1-M2-U16C	1.22793
210	tDR-1:32-Glu-CTC-1-M2-U20C	1.33277
211	tDR-1:32-Glu-CTC-1-M2-U25C	1.37009
212	tDR-1:32-Glu-CTC-1-M2-U26A	6.35384
213	tDR-1:32-Glu-CTC-1-M2-U26C	1.2612
214	tDR-1:32-Glu-CTC-1-M2-U5A	1.79302
215	tDR-1:32-Glu-CTC-1-M2-U5A-D5G	6.34987
216	tDR-1:32-Glu-CTC-1-M2-U5C-D5GG	1.46975
217	tDR-1:32-Glu-CTC-1-M2-U5C-G6U	1.86723
218	tDR-1:32-Glu-CTC-1-M2-U8C	1.26326
219	tDR-1:32-Glu-CTC-1-M3-G9A	1.84714
220	tDR-1:32-Glu-CTC-1-M3-U5C	1.58224
221	tDR-1:32-Glu-TTC-1	2.2251
222	tDR-1:32-Glu-TTC-2	2.05677
223	tDR-1:32-Glu-TTC-3-M3	1.58014
224	tDR-1:32-Glu-TTC-3-M3-A21G	6.53576
225	tDR-1:32-Glu-TTC-3-M3-C3U	6.72565
226	tDR-1:32-Glu-TTC-3-M3-D5G	1.82646
227	tDR-1:32-Glu-TTC-3-M3-G6U	6.47171
228	tDR-1:32-Glu-TTC-3-M3-U11C	6.64549
229	tDR-1:32-Glu-TTC-3-M3-U25C	6.51322
230	tDR-1:32-Glu-TTC-8-G6U	2.16324
231	tDR-1:32-Glu-TTC-9-M2-U5G	1.79265
232	tDR-1:32-Gly-CCC-1-M4-U12A	6.18754
233	tDR-1:32-Gly-CCC-1-M6-U5A	1.30402
234	tDR-1:32-Gly-CCC-6-M2-U5G	1.12584
235	tDR-1:32-Gly-GCC-1	1.05033
236	tDR-1:32-Gly-GCC-1-A14G	1.03141
237	tDR-1:32-Gly-GCC-1-A20G	1.15469
238	tDR-1:32-Gly-GCC-1-A22G	1.18102
239	tDR-1:32-Gly-GCC-1-A23G	1.218
240	tDR-1:32-Gly-GCC-1-A3G	1.15331
241	tDR-1:32-Gly-GCC-1-C13U	1.60549
242	tDR-1:32-Gly-GCC-1-C26U	1.71148
243	tDR-1:32-Gly-GCC-1-C2U	1.02307
244	tDR-1:32-Gly-GCC-1-C31A	6.81841
245	tDR-1:32-Gly-GCC-1-D4G	1.71356
246	tDR-1:32-Gly-GCC-1-G10U	1.2042
247	tDR-1:32-Gly-GCC-1-G17A	1.29226
248	tDR-1:32-Gly-GCC-1-G21U	0.98617
249	tDR-1:32-Gly-GCC-1-G6A	0.91784
250	tDR-1:32-Gly-GCC-1-M2-C28U	1.08372
251	tDR-1:32-Gly-GCC-1-U12C	1.15154
252	tDR-1:32-Gly-GCC-1-U16C	1.01349
253	tDR-1:32-Gly-GCC-1-U24C	1.13672
254	tDR-1:32-Gly-GCC-1-U25C	0.965934
255	tDR-1:32-Gly-GCC-1-U8C	1.22696
256	tDR-1:32-Gly-GCC-1-U8G	6.72751
257	tDR-1:32-Ile-AAT-8	-6.1605
258	tDR-1:32-Lys-CTT-2-M2-G10A	-6.28292
259	tDR-1:32-Pro-AGG-1-M5	1.28428
260	tDR-1:32-Pro-AGG-1-M5-C28U	6.47658
261	tDR-1:32-Pro-AGG-1-M5-G2A	6.43505
262	tDR-1:32-Pro-AGG-1-M5-G6U	6.79732
263	tDR-1:32-Pro-AGG-1-M5-U19C	6.51189
264	tDR-1:32-Pro-TGG-1	1.38047
265	tDR-1:32-Pro-TGG-2	1.96262
266	tDR-1:32-Val-AAC-1-M6	2.39079
267	tDR-1:32-Val-AAC-2	1.57995
268	tDR-1:32-Val-CAC-2	0.693051
269	tDR-1:33-Ala-AGC-1	6.76332
270	tDR-1:33-Ala-AGC-2-M5	0.770217
271	tDR-1:33-Arg-CCG-2	-2.85864
272	tDR-1:33-Arg-TCG-3	1.94439
273	tDR-1:33-Asp-GTC-2	-3.69734
274	tDR-1:33-Cys-GCA-1	-7.62207
275	tDR-1:33-Cys-GCA-2-M2	-3.10175
276	tDR-1:33-Cys-GCA-2-M2-G10U	-6.96874
277	tDR-1:33-Cys-GCA-5	-8.45029
278	tDR-1:33-Cys-GCA-6	-3.4317
279	tDR-1:33-Cys-GCA-7	-6.49548
280	tDR-1:33-Cys-GCA-8-M7	-1.98193
281	tDR-1:33-Glu-CTC-1-M2	-4.83686
282	tDR-1:33-Glu-CTC-1-M2-A14G	-6.2189
283	tDR-1:33-Glu-CTC-1-M2-A14U	-7.51775
284	tDR-1:33-Glu-CTC-1-M2-A21C	-6.10127
285	tDR-1:33-Glu-CTC-1-M2-A21G	-10.3773
286	tDR-1:33-Glu-CTC-1-M2-A21G-U33A	-6.70235
287	tDR-1:33-Glu-CTC-1-M2-A21G-U33C	-8.10395
288	tDR-1:33-Glu-CTC-1-M2-A21U	-7.32306
289	tDR-1:33-Glu-CTC-1-M2-A24G	-5.15259
290	tDR-1:33-Glu-CTC-1-M2-A24U	-6.68164
291	tDR-1:33-Glu-CTC-1-M2-C12U	-9.12817
292	tDR-1:33-Glu-CTC-1-M2-C12U-U33C	-6.51482
293	tDR-1:33-Glu-CTC-1-M2-C27A	-6.87317
294	tDR-1:33-Glu-CTC-1-M2-C27U	-10.1193
295	tDR-1:33-Glu-CTC-1-M2-C2G	-6.20392
296	tDR-1:33-Glu-CTC-1-M2-C2U	-5.68658
297	tDR-1:33-Glu-CTC-1-M2-C2U-D5G	-8.87944
298	tDR-1:33-Glu-CTC-1-M2-C30A	-7.97021
299	tDR-1:33-Glu-CTC-1-M2-C30G	-8.13129
300	tDR-1:33-Glu-CTC-1-M2-C30U	-5.81581
301	tDR-1:33-Glu-CTC-1-M2-C32A	-9.53159
302	tDR-1:33-Glu-CTC-1-M2-C32G	-2.38089
303	tDR-1:33-Glu-CTC-1-M2-C32U	-11.4227
304	tDR-1:33-Glu-CTC-1-M2-C3A	-6.46722
305	tDR-1:33-Glu-CTC-1-M2-C3U	-6.44527
306	tDR-1:33-Glu-CTC-1-M2-C3U-D5G	-8.83327
307	tDR-1:33-Glu-CTC-1-M2-C4A	-6.9941
308	tDR-1:33-Glu-CTC-1-M2-C4U	-6.69943
309	tDR-1:33-Glu-CTC-1-M2-D4UGG	-9.13745
310	tDR-1:33-Glu-CTC-1-M2-D5G	-4.54521
311	tDR-1:33-Glu-CTC-1-M2-D5G-C11U	-7.45957
312	tDR-1:33-Glu-CTC-1-M2-D5G-C29U	-8.19221
313	tDR-1:33-Glu-CTC-1-M2-D5G-C31A	-7.44945
314	tDR-1:33-Glu-CTC-1-M2-D5G-C31G	-7.8826
315	tDR-1:33-Glu-CTC-1-M2-D5G-C31U	-9.24002
316	tDR-1:33-Glu-CTC-1-M2-D5G-G27A	-7.78561
317	tDR-1:33-Glu-CTC-1-M2-D5G-G27U	-6.57312
318	tDR-1:33-Glu-CTC-1-M2-D5G-G28A	-7.04026
319	tDR-1:33-Glu-CTC-1-M2-D5G-G28U	-7.83493
320	tDR-1:33-Glu-CTC-1-M2-D5G-G30A	-8.59663
321	tDR-1:33-Glu-CTC-1-M2-D5G-G30C	-6.87778
322	tDR-1:33-Glu-CTC-1-M2-D5G-G30U	-7.24206
323	tDR-1:33-Glu-CTC-1-M2-D5G-G6A	-6.90326
324	tDR-1:33-Glu-CTC-1-M2-D5G-G9A	-6.72083
325	tDR-1:33-Glu-CTC-1-M2-D5G-U10C	-9.01442
326	tDR-1:33-Glu-CTC-1-M2-D5G-U12C	-8.33585
327	tDR-1:33-Glu-CTC-1-M2-D5G-U7A	-6.02219
328	tDR-1:33-Glu-CTC-1-M2-D5G-U7C	-8.35055
329	tDR-1:33-Glu-CTC-1-M2-D8G	-7.0691
330	tDR-1:33-Glu-CTC-1-M2-G10A	-8.53593
331	tDR-1:33-Glu-CTC-1-M2-G10A-U33C	-6.43877
332	tDR-1:33-Glu-CTC-1-M2-G10U	-8.03842
333	tDR-1:33-Glu-CTC-1-M2-G15A	-8.38062
334	tDR-1:33-Glu-CTC-1-M2-G15U	-9.8397
335	tDR-1:33-Glu-CTC-1-M2-G17A	-6.05384
336	tDR-1:33-Glu-CTC-1-M2-G17U	-7.56291
337	tDR-1:33-Glu-CTC-1-M2-G18A	-8.27083
338	tDR-1:33-Glu-CTC-1-M2-G22A	-8.61666
339	tDR-1:33-Glu-CTC-1-M2-G22U	-7.85671
340	tDR-1:33-Glu-CTC-1-M2-G23A	-8.3594
341	tDR-1:33-Glu-CTC-1-M2-G23U	-7.14059
342	tDR-1:33-Glu-CTC-1-M2-G28A	-9.75976
343	tDR-1:33-Glu-CTC-1-M2-G28U	-8.60621
344	tDR-1:33-Glu-CTC-1-M2-G29A	-9.13094
345	tDR-1:33-Glu-CTC-1-M2-G29C	-7.83419
346	tDR-1:33-Glu-CTC-1-M2-G29U	-9.87843
347	tDR-1:33-Glu-CTC-1-M2-G31A	-10.3982
348	tDR-1:33-Glu-CTC-1-M2-G31A-U33C	-7.80924
349	tDR-1:33-Glu-CTC-1-M2-G31C	-8.78423
350	tDR-1:33-Glu-CTC-1-M2-G31C-U33C	-8.18282
351	tDR-1:33-Glu-CTC-1-M2-G31U	-8.96062
352	tDR-1:33-Glu-CTC-1-M2-G31U-U33C	-6.90312
353	tDR-1:33-Glu-CTC-1-M2-G6A	-5.60698
354	tDR-1:33-Glu-CTC-1-M2-G6U	-6.37345
355	tDR-1:33-Glu-CTC-1-M2-G7A	-8.95906
356	tDR-1:33-Glu-CTC-1-M2-G7U	-10.0994
357	tDR-1:33-Glu-CTC-1-M2-G9U	-7.33729
358	tDR-1:33-Glu-CTC-1-M2-U11A	-7.03739
359	tDR-1:33-Glu-CTC-1-M2-U11C	-5.35488
360	tDR-1:33-Glu-CTC-1-M2-U11C-U33A	-6.97089
361	tDR-1:33-Glu-CTC-1-M2-U11C-U33C	-8.44357
362	tDR-1:33-Glu-CTC-1-M2-U11G	-6.61964
363	tDR-1:33-Glu-CTC-1-M2-U13A	-7.54866
364	tDR-1:33-Glu-CTC-1-M2-U13C	-10.2125
365	tDR-1:33-Glu-CTC-1-M2-U16A	-8.03684
366	tDR-1:33-Glu-CTC-1-M2-U16C	-9.95076
367	tDR-1:33-Glu-CTC-1-M2-U16G	-6.60139
368	tDR-1:33-Glu-CTC-1-M2-U20A	-7.14359
369	tDR-1:33-Glu-CTC-1-M2-U20C	-9.91568
370	tDR-1:33-Glu-CTC-1-M2-U25A	-6.60371
371	tDR-1:33-Glu-CTC-1-M2-U25C	-5.35293
372	tDR-1:33-Glu-CTC-1-M2-U26A	-7.49547
373	tDR-1:33-Glu-CTC-1-M2-U26C	-4.77523
374	tDR-1:33-Glu-CTC-1-M2-U33A	-7.56354
375	tDR-1:33-Glu-CTC-1-M2-U33C	-9.02037
376	tDR-1:33-Glu-CTC-1-M2-U5A	-9.08287
377	tDR-1:33-Glu-CTC-1-M2-U5A-D5G	-6.89531
378	tDR-1:33-Glu-CTC-1-M2-U5C-D5G	-8.94977
379	tDR-1:33-Glu-CTC-1-M2-U5C-D5GG	-8.35128
380	tDR-1:33-Glu-CTC-1-M2-U5C-G6U	-4.64625
381	tDR-1:33-Glu-CTC-1-M2-U5C-G6U-C32U	-6.07703
382	tDR-1:33-Glu-CTC-1-M2-U5G	-6.47844
383	tDR-1:33-Glu-CTC-1-M2-U8A	-8.46106
384	tDR-1:33-Glu-CTC-1-M2-U8C	-10.5886
385	tDR-1:33-Glu-CTC-1-M2-U8G	-7.0082
386	tDR-1:33-Glu-CTC-1-M3-D5G-G8A	-7.26262
387	tDR-1:33-Glu-CTC-1-M3-G28C	-6.44944
388	tDR-1:33-Glu-CTC-1-M3-G9A	-9.26299
389	tDR-1:33-Glu-CTC-1-M3-U5C	-5.83717
390	tDR-1:33-Glu-CTC-1-M5-U19A	-6.74761
391	tDR-1:33-Glu-TTC-1	1.81018
392	tDR-1:33-Glu-TTC-1-C3U	6.55583
393	tDR-1:33-Glu-TTC-2	1.74614
394	tDR-1:33-Glu-TTC-2-C4U	6.60546
395	tDR-1:33-Glu-TTC-3-M3	-4.47531
396	tDR-1:33-Glu-TTC-3-M3-A21G	-6.26239
397	tDR-1:33-Glu-TTC-3-M3-C2U	-6.45531
398	tDR-1:33-Glu-TTC-3-M3-C32U	-6.86071
399	tDR-1:33-Glu-TTC-3-M3-C3U	-7.008
400	tDR-1:33-Glu-TTC-3-M3-D5G	-4.30101
401	tDR-1:33-Glu-TTC-3-M3-G6A	-7.26194
402	tDR-1:33-Glu-TTC-3-M3-G6U	-6.78887
403	tDR-1:33-Glu-TTC-3-M3-U11C	-6.30319
404	tDR-1:33-Glu-TTC-3-M3-U8C	-6.30852
405	tDR-1:33-Glu-TTC-3-M5-C4U	-6.8781
406	tDR-1:33-Glu-TTC-8-G6U	-9.44347
407	tDR-1:33-Gly-CCC-1-M4	-3.57837
408	tDR-1:33-Gly-CCC-1-M4-A20G	-6.4293
409	tDR-1:33-Gly-CCC-1-M4-A22G	-7.22188
410	tDR-1:33-Gly-CCC-1-M4-C2U	-6.37094
411	tDR-1:33-Gly-CCC-1-M4-C30U	-6.08993
412	tDR-1:33-Gly-CCC-1-M4-D5G	-4.16769
413	tDR-1:33-Gly-CCC-1-M4-G10U	-6.55328
414	tDR-1:33-Gly-CCC-1-M4-G6A	-7.12823
415	tDR-1:33-Gly-CCC-1-M4-G6U	-8.3474
416	tDR-1:33-Gly-CCC-1-M4-U11C	-7.00705
417	tDR-1:33-Gly-CCC-1-M4-U12C	-7.31939
418	tDR-1:33-Gly-CCC-1-M4-U24C	-6.1483
419	tDR-1:33-Gly-CCC-1-M4-U27C	-6.81249
420	tDR-1:33-Gly-CCC-1-M4-U8C	-5.8599
421	tDR-1:33-Gly-CCC-1-M5-A3G	-6.51585
422	tDR-1:33-Gly-CCC-1-M5-C28U	-6.36556
423	tDR-1:33-Gly-CCC-1-M5-U5C	-6.79167
424	tDR-1:33-Gly-CCC-1-M6-U5A	-6.44615
425	tDR-1:33-Gly-CCC-6-M2-U5G	-7.37252
426	tDR-1:33-Gly-GCC-1	-4.05258
427	tDR-1:33-Gly-GCC-1-A14G	-8.29875
428	tDR-1:33-Gly-GCC-1-A20G	-7.75292
429	tDR-1:33-Gly-GCC-1-A22G	-8.68539
430	tDR-1:33-Gly-GCC-1-A23G	-7.90646
431	tDR-1:33-Gly-GCC-1-A3G	-8.55719
432	tDR-1:33-Gly-GCC-1-C13U	-7.69149
433	tDR-1:33-Gly-GCC-1-C2U	-7.92432
434	tDR-1:33-Gly-GCC-1-C30A	-7.09667
435	tDR-1:33-Gly-GCC-1-C30U	-7.71461
436	tDR-1:33-Gly-GCC-1-C31A	-6.90354
437	tDR-1:33-Gly-GCC-1-C31U	-1.65325
438	tDR-1:33-Gly-GCC-1-D4G	-7.27254
439	tDR-1:33-Gly-GCC-1-G10A	-6.85934
440	tDR-1:33-Gly-GCC-1-G10U	-8.71905
441	tDR-1:33-Gly-GCC-1-G17A	-6.54422
442	tDR-1:33-Gly-GCC-1-G6A	-9.28378
443	tDR-1:33-Gly-GCC-1-G6U	-4.38392
444	tDR-1:33-Gly-GCC-1-G9U	-7.59439
445	tDR-1:33-Gly-GCC-1-M2-C28U	-8.15706
446	tDR-1:33-Gly-GCC-1-U11C	-8.56594
447	tDR-1:33-Gly-GCC-1-U12C	-4.79953
448	tDR-1:33-Gly-GCC-1-U16C	-7.43785
449	tDR-1:33-Gly-GCC-1-U19C	-7.05776
450	tDR-1:33-Gly-GCC-1-U24C	-8.05924
451	tDR-1:33-Gly-GCC-1-U25C	-8.44736
452	tDR-1:33-Gly-GCC-1-U27C	-8.69459
453	tDR-1:33-Gly-GCC-1-U8C	-7.73547
454	tDR-1:33-His-GTG-1	-3.72573
455	tDR-1:33-Leu-TAG-2	-1.0593
456	tDR-1:33-Lys-CTT-1-M2	-4.43188
457	tDR-1:33-Lys-CTT-1-M2-C2U	-6.59072
458	tDR-1:33-Lys-CTT-1-M2-C3U	-8.1493
459	tDR-1:33-Lys-CTT-1-M2-G24U	-6.94363
460	tDR-1:33-Lys-CTT-2	-3.56941
461	tDR-1:33-Lys-CTT-2-A23G	-6.26382
462	tDR-1:33-Lys-CTT-2-A31G	-6.43089
463	tDR-1:33-Lys-CTT-2-A9G	-6.24123
464	tDR-1:33-Lys-CTT-2-C17U	-6.63043
465	tDR-1:33-Lys-CTT-2-C2U	-7.7517
466	tDR-1:33-Lys-CTT-2-C3U	-4.08957
467	tDR-1:33-Lys-CTT-2-C4U	-7.63716
468	tDR-1:33-Lys-CTT-2-G10A	-8.17632
469	tDR-1:33-Lys-CTT-2-G10U	-7.96931
470	tDR-1:33-Lys-CTT-2-G18U	-7.32237
471	tDR-1:33-Lys-CTT-2-G6A	-8.06199
472	tDR-1:33-Lys-CTT-2-M2-G19U	-6.56034
473	tDR-1:33-Lys-CTT-2-M2-U33A	-3.26901
474	tDR-1:33-Lys-CTT-2-M2-U33G	-9.42235
475	tDR-1:33-Lys-CTT-2-U12C	-6.63915
476	tDR-1:33-Lys-CTT-3	-3.57558
477	tDR-1:33-Lys-CTT-3-C3U	-7.24295
478	tDR-1:33-Phe-GAA-1-M2	1.09296
479	tDR-1:33-Pro-AGG-1-M5	2.00594
480	tDR-1:33-Pro-AGG-1-M5-A14C	6.65677
481	tDR-1:33-Pro-AGG-1-M5-A14G	2.11139
482	tDR-1:33-Pro-AGG-1-M5-A14U	1.61849
483	tDR-1:33-Pro-AGG-1-M5-A20U	7.33458
484	tDR-1:33-Pro-AGG-1-M5-C12U	2.08811
485	tDR-1:33-Pro-AGG-1-M5-C26A	6.67418
486	tDR-1:33-Pro-AGG-1-M5-C26U	1.96244
487	tDR-1:33-Pro-AGG-1-M5-C28A	7.23029
488	tDR-1:33-Pro-AGG-1-M5-C28U	2.15995
489	tDR-1:33-Pro-AGG-1-M5-C3U	1.81702
490	tDR-1:33-Pro-AGG-1-M5-C5G-D5G	1.48198
491	tDR-1:33-Pro-AGG-1-M5-C5U	1.55703
492	tDR-1:33-Pro-AGG-1-M5-C5U-D5GU	1.88184
493	tDR-1:33-Pro-AGG-1-M5-D24UC	6.85051
494	tDR-1:33-Pro-AGG-1-M5-D26U	6.43515
495	tDR-1:33-Pro-AGG-1-M5-D6U	7.06447
496	tDR-1:33-Pro-AGG-1-M5-G10A	2.28108
497	tDR-1:33-Pro-AGG-1-M5-G15A	1.93791
498	tDR-1:33-Pro-AGG-1-M5-G15U	1.85665
499	tDR-1:33-Pro-AGG-1-M5-G17A	1.80238
500	tDR-1:33-Pro-AGG-1-M5-G17U	1.33055
501	tDR-1:33-Pro-AGG-1-M5-G18A	2.12825
502	tDR-1:33-Pro-AGG-1-M5-G18U	1.6597
503	tDR-1:33-Pro-AGG-1-M5-G22A	2.42308
504	tDR-1:33-Pro-AGG-1-M5-G22U	1.69191
505	tDR-1:33-Pro-AGG-1-M5-G29A	2.16215
506	tDR-1:33-Pro-AGG-1-M5-G29U	1.12844
507	tDR-1:33-Pro-AGG-1-M5-G2A	2.11109
508	tDR-1:33-Pro-AGG-1-M5-G2U	1.81368
509	tDR-1:33-Pro-AGG-1-M5-G6A	2.05753
510	tDR-1:33-Pro-AGG-1-M5-G6C	2.70498
511	tDR-1:33-Pro-AGG-1-M5-G6U	1.4679
512	tDR-1:33-Pro-AGG-1-M5-G9A	2.27032
513	tDR-1:33-Pro-AGG-1-M5-G9U	1.8551
514	tDR-1:33-Pro-AGG-1-M5-U11A	7.46523
515	tDR-1:33-Pro-AGG-1-M5-U11C	2.02465
516	tDR-1:33-Pro-AGG-1-M5-U11G	6.5411
517	tDR-1:33-Pro-AGG-1-M5-U13C	1.93758
518	tDR-1:33-Pro-AGG-1-M5-U19C	2.18506
519	tDR-1:33-Pro-AGG-1-M5-U21A	2.24604
520	tDR-1:33-Pro-AGG-1-M5-U21C	2.12339
521	tDR-1:33-Pro-AGG-1-M5-U24C	1.94395
522	tDR-1:33-Pro-AGG-1-M5-U25A	2.2956
523	tDR-1:33-Pro-AGG-1-M5-U25C	1.90831
524	tDR-1:33-Pro-AGG-1-M5-U27A	2.53596
525	tDR-1:33-Pro-AGG-1-M5-U27C	1.86941
526	tDR-1:33-Pro-AGG-1-M5-U31A	1.767
527	tDR-1:33-Pro-AGG-1-M5-U31C	1.16694
528	tDR-1:33-Pro-AGG-1-M5-U31G	1.236
529	tDR-1:33-Pro-AGG-1-M5-U32C	2.59205
530	tDR-1:33-Pro-AGG-1-M5-U4C	2.2096
531	tDR-1:33-Pro-AGG-1-M5-U7A	7.56766
532	tDR-1:33-Pro-AGG-1-M5-U7C	2.01186
533	tDR-1:33-Pro-AGG-1-M5-U7G	7.00764
534	tDR-1:33-Pro-AGG-1-M5-U8A	1.84066
535	tDR-1:33-Pro-AGG-1-M5-U8C	2.08096
536	tDR-1:33-Pro-AGG-1-M5-U8G	7.45993
537	tDR-1:33-Pro-AGG-1-M6-A20G	2.22833
538	tDR-1:33-Pro-AGG-1-M6-A23G	2.27626
539	tDR-1:33-Pro-AGG-1-M6-C30U	2.09239
540	tDR-1:33-Pro-AGG-1-M6-G16A	2.08789
541	tDR-1:33-Pro-TGG-1	1.97552
542	tDR-1:33-Pro-TGG-2	1.18111
543	tDR-1:33-Ser-CGA-1-M2	-6.72868
544	tDR-1:33-Val-CAC-2	-1.57699
545	tDR-1:34-Ala-CGC-3	-6.55718
546	tDR-1:34-Arg-CCG-1	-6.78072
547	tDR-1:34-Glu-CTC-1-M2	-4.28161
548	tDR-1:34-Glu-CTC-1-M2-A24G	-6.12126
549	tDR-1:34-Glu-CTC-1-M2-C2U	-7.15213
550	tDR-1:34-Glu-CTC-1-M2-C3U	-6.78316
551	tDR-1:34-Glu-CTC-1-M2-C4U	-5.98484
552	tDR-1:34-Glu-CTC-1-M2-D5G	-4.1392
553	tDR-1:34-Glu-CTC-1-M2-D5G-U32C	-7.42912
554	tDR-1:34-Glu-CTC-1-M2-D5G-U32G	-7.28162
555	tDR-1:34-Glu-CTC-1-M2-G6A	-6.98629
556	tDR-1:34-Glu-CTC-1-M2-U33C	-9.49036
557	tDR-1:34-Glu-CTC-1-M2-U33G	-9.1324
558	tDR-1:34-Glu-CTC-1-M2-U5C-G6U	-9.18547
559	tDR-1:34-Glu-TTC-1	-2.89384
560	tDR-1:34-Glu-TTC-2	-1.37142
561	tDR-1:34-Glu-TTC-3-M3	-4.47858
562	tDR-1:34-Glu-TTC-3-M3-D5G	-10.2242
563	tDR-1:34-Glu-TTC-8-G6U	-6.15552
564	tDR-1:34-Gly-CCC-1	-8.43464
565	tDR-1:34-His-GTG-1	-1.06571
566	tDR-1:34-Leu-AAG-1-M4-A35C	-6.26967
567	tDR-1:34-Leu-CAG-1-M2	-8.76568
568	tDR-1:34-Leu-TAG-1	-1.17562
569	tDR-1:34-Leu-TAG-2	-3.01957
570	tDR-1:34-Lys-CTT-1-M2	-6.61708
571	tDR-1:34-Lys-CTT-2	-9.45383
572	tDR-1:34-Pro-AGG-1-M2	0.909643
573	tDR-1:34-Pro-CGG-1-M2	-0.379613
574	tDR-1:34-Pro-CGG-1-M2-C30U	-6.26716
575	tDR-1:34-Pro-CGG-1-M2-G22A	-5.9318
576	tDR-1:34-Pro-CGG-1-M2-G6U	-1.01975
577	tDR-1:34-Pro-CGG-1-M2-U25C	-0.7865
578	tDR-1:34-Pro-CGG-1-M2-U31C	-1.0945
579	tDR-1:34-Pro-CGG-1-M2-U32C	-1.48179
580	tDR-1:34-Pro-CGG-1-M2-U32G	-1.64398
581	tDR-1:34-Pro-CGG-1-M3-G16U	0.577001
582	tDR-1:34-Pro-TGG-1	0.615083
583	tDR-1:34-Pro-TGG-3	0.952031
584	tDR-1:34-Pro-TGG-3-A14G	0.949321
585	tDR-1:34-Pro-TGG-3-A20G	1.02546
586	tDR-1:34-Pro-TGG-3-A23G	0.956249
587	tDR-1:34-Pro-TGG-3-G17A	1.12532
588	tDR-1:34-Pro-TGG-3-G2A	0.895175
589	tDR-1:34-Pro-TGG-3-G2U	0.924919
590	tDR-1:34-Pro-TGG-3-G6A	0.808372
591	tDR-1:34-Pro-TGG-3-G9A	1.31511
592	tDR-1:34-Pro-TGG-3-U13C	1.0754
593	tDR-1:34-Pro-TGG-3-U19C	1.07207
594	tDR-1:34-Pro-TGG-3-U21C	0.866725
595	tDR-1:34-Pro-TGG-3-U24C	0.747318
596	tDR-1:34-Pro-TGG-3-U25C	0.754182
597	tDR-1:34-Pro-TGG-3-U27C	0.840985
598	tDR-1:34-Pro-TGG-3-U31C	0.83539
599	tDR-1:34-Pro-TGG-3-U4C	0.978441
600	tDR-1:34-Pro-TGG-3-U7C	0.963809
601	tDR-1:34-Pro-TGG-3-U8C	1.06623
602	tDR-1:34-Ser-CGA-1-M2	-8.1864
603	tDR-1:34-Val-CAC-1-M3	-7.81546
604	tDR-1:34-Val-CAC-2	-4.41401
605	tDR-1:35-Glu-TTC-1	-1.36339
606	tDR-1:35-Glu-TTC-3-M3	-3.00352
607	tDR-1:35-Glu-TTC-3-M3-D5G	-3.61931
608	tDR-1:35-Gly-CCC-1	-6.35214
609	tDR-1:35-Gly-GCC-2-M3	-6.92762
610	tDR-1:35-His-GTG-1	-1.25924
611	tDR-1:35-Lys-CTT-1-M2	-7.00877
612	tDR-1:35-Lys-CTT-2	-7.10252
613	tDR-1:35-Trp-CCA-3-M2	-3.65331
614	tDR-1:36-Ala-AGC-2-M5-A33G	-7.12902
615	tDR-1:36-Asp-GTC-1	-7.7007
616	tDR-1:36-Asp-GTC-2	-1.47707
617	tDR-1:36-Glu-TTC-1	-3.63597
618	tDR-1:36-Glu-TTC-2	-4.17502
619	tDR-1:36-Gly-GCC-2-M3	-6.11779
620	tDR-1:36-Val-AAC-1-M6-A34G	-7.35086
621	tDR-1:39-Glu-CTC-1-M2	2.33981
622	tDR-1:39-Glu-CTC-1-M2-D5G	7.06056
623	tDR-1:40-Cys-GCA-2-M2	7.03623
624	tDR-1:40-Glu-CTC-1-M2	6.49446
625	tDR-1:41-Phe-GAA-1-M2	-2.72209
626	tDR-1:41-Phe-GAA-1-M2-U41C	-7.17497
627	tDR-1:42-Glu-CTC-1-M2	2.28855
628	tDR-1:42-Glu-CTC-1-M2-D5G	6.66926
629	tDR-1:42-Pro-AGG-2-M3-A33G	6.33596
630	tDR-1:50-Pro-AGG-2-M3-A33G	0.509092
631	tDR-1:52-Pro-AGG-2-M3-A33G	6.69023
632	tDR-1:54-Pro-AGG-2-M3-A33G	1.00861
633	tDR-1:55-Gln-CTG-1-M2	-6.26129
634	tDR-1:55-Pro-AGG-2-M3-A33G	0.834336
635	tDR-1:56-Gln-CTG-1-M2	-2.04915
636	tDR-1:56-Gln-CTG-1-M2-G2U	-6.15912
637	tDR-1:56-Pro-AGG-2-M3-A33G	0.560187
638	tDR-1:56-Pro-AGG-2-M3-D30U-A32U	2.46873
639	tDR-1:56-Pro-CGG-1	1.96347
640	tDR-1:56-Pro-CGG-2	1.59746
641	tDR-1:56-Pro-TGG-3-U54C	-6.1057
642	tDR-1:57-Pro-AGG-2-M3-A33G	1.49311
643	tDR-1:57-Pro-TGG-3	6.53118
644	tDR-1:64-Gln-CTG-1	-6.486
645	tDR-20:33-Glu-CTC-1-M2	-9.86952
646	tDR-20:75-Glu-TTC-2	6.56323
647	tDR-20:75-His-GTG-1	1.50152
648	tDR-20:76-His-GTG-1	1.23878
649	tDR-20a:34-Asp-GTC-2-M2	-1.31391
650	tDR-20a:34-Glu-CTC-1-M2	-8.08183
651	tDR-20a:34-Glu-TTC-3-M5	-6.10616
652	tDR-20a:35-Asp-GTC-2-M2	-0.811706
653	tDR-20a:35-Glu-CTC-1-M2	-6.63235
654	tDR-20a:36-Asp-GTC-2-M2	-10.5529
655	tDR-20a:41-Gln-CTG-3	-9.22332
656	tDR-20a:41-Gln-CTG-4-M2	-7.29307
657	tDR-20a:56-Gln-CTG-1-M2	-6.68128
658	tDR-20a:56-Gln-CTG-4	-6.82839
659	tDR-20a:73-Gln-CTG-3	-8.09679
660	tDR-20a:73-Gln-CTG-4	-9.45789
661	tDR-20a:74-Gln-CTG-3	-8.15677
662	tDR-20a:74-Gln-CTG-4	-9.99066
663	tDR-20a:74-Glu-TTC-2	-7.23548
664	tDR-20a:75-His-GTG-1	1.75438
665	tDR-20a:76-His-GTG-1	1.3142
666	tDR-20a:T1-Gln-CTG-4-1	-6.865
667	tDR-21:41-Gln-CTG-1-M7	-2.85417
668	tDR-21:42-Arg-TCT-1-M4	6.69106
669	tDR-21:54-Leu-AAG-1-M2-A14G	6.56119
670	tDR-21:55-Leu-AAG-1-M2-A14G	3.09581
671	tDR-21:55-Leu-AAG-2-M3-A14G	2.42713
672	tDR-21:56-Arg-ACG-1-A14G	-6.07024
673	tDR-21:56-Arg-TCG-2-M4	-6.60962
674	tDR-21:56-Arg-TCT-2-M2	2.47186
675	tDR-21:56-Gln-CTG-1-M5	-2.85043
676	tDR-21:56-Leu-AAG-1-M2-A14G	2.42708
677	tDR-21:72-Arg-TCG-4-M2	-6.52708
678	tDR-21:72-Arg-TCT-1	2.63109
679	tDR-21:73-Gln-CTG-1	-8.62618
680	tDR-21:73-Gln-CTG-2	-7.36257
681	tDR-21:73-His-GTG-1	2.61634
682	tDR-21:74-Arg-ACG-1-A14G	-2.4167
683	tDR-21:74-Arg-TCG-2	-6.52843
684	tDR-21:74-Arg-TCG-4	-6.41296
685	tDR-21:74-Arg-TCG-5	-5.53936
686	tDR-21:74-Gln-CTG-1	-4.41684
687	tDR-21:74-Gln-CTG-2	-8.30149
688	tDR-21:74-Glu-CTC-1	6.92217
689	tDR-21:74-Lys-CTT-1	-6.30152
690	tDR-21:75-Arg-ACG-1-A14G	6.33215
691	tDR-21:75-Glu-CTC-1	2.60769
692	tDR-21:75-Glu-TTC-2	1.66591
693	tDR-21:75-His-GTG-1	1.65514
694	tDR-21:76-Glu-TTC-2	1.70985
695	tDR-21:76-His-GTG-1	1.69488
696	tDR-21:T1-Arg-ACG-1-1-A14G	-1.57763
697	tDR-21:T1-Gln-CTG-1-1	-6.34217
698	tDR-22:55-Leu-AAG-2-M3-A13G	6.51344
699	tDR-22:75-Cys-GCA-2-M5	7.12651
700	tDR-22:75-His-GTG-1	2.95887
701	tDR-22:76-His-GTG-1	2.15778
702	tDR-24:41-Gln-CTG-1-M7	-8.36054
703	tDR-24:56-Gln-CTG-1-M5	-7.25921
704	tDR-24:73-Cys-GCA-2-M5	6.52508
705	tDR-24:73-Gln-CTG-1	-7.1296
706	tDR-24:73-Gln-CTG-3-M2	-8.50368
707	tDR-24:74-Gln-CTG-1	-7.12462
708	tDR-24:74-Gln-CTG-3-M2	-7.69074
709	tDR-24:74-His-GTG-1	6.49446
710	tDR-24:75-Glu-CTC-1	6.37151
711	tDR-24:75-His-GTG-1	7.17628
712	tDR-25:76-Glu-CTC-1	6.97939
713	tDR-26:56-Cys-GCA-2-M9	6.56542
714	tDR-28:76-Tyr-GTA-2-M2	6.80289
715	tDR-29:56-Cys-GCA-1-M7	6.10858
716	tDR-29:56-Phe-GAA-1-M4	-6.31557
717	tDR-29:74-Phe-GAA-1	-8.49363
718	tDR-2:31-Glu-CTC-1-M2	1.0094
719	tDR-2:31-Glu-CTC-1-M2-C29G-G30C	6.95169
720	tDR-2:31-Glu-CTC-1-M2-D4G	0.990245
721	tDR-2:32-Glu-CTC-1-M2	3.60717
722	tDR-2:32-Glu-CTC-1-M2-A13G	6.6127
723	tDR-2:32-Glu-CTC-1-M2-A20G	6.78134
724	tDR-2:32-Glu-CTC-1-M2-A23G	6.91407
725	tDR-2:32-Glu-CTC-1-M2-C29G	7.31941
726	tDR-2:32-Glu-CTC-1-M2-C2U	8.44631
727	tDR-2:32-Glu-CTC-1-M2-C2U-C31U	7.10718
728	tDR-2:32-Glu-CTC-1-M2-C31A	4.29323
729	tDR-2:32-Glu-CTC-1-M2-C31U	3.96928
730	tDR-2:32-Glu-CTC-1-M2-C3U	6.99401
731	tDR-2:32-Glu-CTC-1-M2-D4G	3.07721
732	tDR-2:32-Glu-CTC-1-M2-D4G-C30A	3.72147
733	tDR-2:32-Glu-CTC-1-M2-D4G-C30U	3.87974
734	tDR-2:32-Glu-CTC-1-M2-G16A	7.22963
735	tDR-2:32-Glu-CTC-1-M2-G28A	6.42051
736	tDR-2:32-Glu-CTC-1-M2-G30A	7.15651
737	tDR-2:32-Glu-CTC-1-M2-G30C	6.95524
738	tDR-2:32-Glu-CTC-1-M2-G5A	7.88512
739	tDR-2:32-Glu-CTC-1-M2-G5U	7.19569
740	tDR-2:32-Glu-CTC-1-M2-U10C	6.99557
741	tDR-2:32-Glu-CTC-1-M2-U12C	7.23971
742	tDR-2:32-Glu-CTC-1-M2-U15C	6.53566
743	tDR-2:32-Glu-CTC-1-M2-U25C	7.30286
744	tDR-2:32-Glu-CTC-1-M2-U4C-G5U	1.74481
745	tDR-2:32-Glu-CTC-1-M2-U4C-G5U-C31A	2.18249
746	tDR-2:32-Glu-CTC-1-M2-U4C-G5U-C31U	1.97785
747	tDR-2:32-Glu-CTC-1-M3-C29U	6.6413
748	tDR-2:32-Glu-CTC-1-M3-U4C	7.30889
749	tDR-2:32-Glu-TTC-3-M3	2.83957
750	tDR-2:32-Glu-TTC-3-M3-C31A	8.21609
751	tDR-2:32-Glu-TTC-3-M3-C31U	3.18363
752	tDR-2:32-Glu-TTC-8-G5U	2.00543
753	tDR-2:32-Gly-GCC-1	0.843905
754	tDR-2:32-Gly-GCC-1-C30A	1.31627
755	tDR-2:32-Gly-GCC-1-C30U	1.12624
756	tDR-2:32-Pro-AGG-1-M5-U30A	6.42676
757	tDR-2:33-Glu-CTC-1-M2	-3.49014
758	tDR-2:33-Glu-CTC-1-M2-C2U	-6.52888
759	tDR-2:33-Glu-CTC-1-M2-D4G	-3.92329
760	tDR-2:33-Glu-CTC-1-M2-G5U	-7.21325
761	tDR-2:33-Glu-CTC-1-M2-U32C	-7.16734
762	tDR-2:33-Glu-CTC-1-M2-U4C-G5U	-4.7374
763	tDR-2:33-Glu-CTC-1-M3-U4C	-7.22852
764	tDR-2:33-Glu-TTC-1	6.77818
765	tDR-2:33-Glu-TTC-2	1.52105
766	tDR-2:33-Glu-TTC-3-M3	-3.49188
767	tDR-2:33-Glu-TTC-8-G5U	-9.05151
768	tDR-2:33-Gly-CCC-1-M4	-6.80288
769	tDR-2:33-Gly-GCC-1	-8.33559
770	tDR-2:33-His-GTG-1	-6.86406
771	tDR-2:33-Lys-CTT-2	-4.51833
772	tDR-2:33-Lys-CTT-3	-7.17802
773	tDR-2:33-Pro-AGG-1-M5	1.24488
774	tDR-2:34-Glu-CTC-1-M2	-8.54703
775	tDR-2:34-Glu-CTC-1-M2-D4G	-8.72112
776	tDR-2:34-Glu-CTC-1-M2-U4C-G5U	-8.81753
777	tDR-2:34-Glu-TTC-8-G5U	-6.08282
778	tDR-2:56-Gln-CTG-1-M2	-6.98486
779	tDR-31:74-Gln-CTG-1	-6.29412
780	tDR-32:74-Gln-CTG-1	-6.53231
781	tDR-33:74-Leu-CAA-1	-6.84557
782	tDR-33:74-Leu-CAA-4	-6.39156
783	tDR-34:54-Met-CAT-2-M4	-7.19097
784	tDR-34:56-Met-CAT-1-M2	-1.40816
785	tDR-34:56-Met-CAT-2-M4	-1.97536
786	tDR-34:56-Phe-GAA-1-M4	-6.25264
787	tDR-34:56-Pro-AGG-2-M4-A1G	1.06282
788	tDR-34:57-Met-CAT-2-M3	-6.34765
789	tDR-34:60-Ile-AAT-1-M7-A1G	-6.10616
790	tDR-34:63-Met-CAT-2-M2	-1.58423
791	tDR-34:63-Met-CAT-3	-1.7104
792	tDR-34:66-Ile-AAT-1-M6-A1G	-7.76188
793	tDR-34:66-Pro-AGG-2-M4-A1G	6.56001
794	tDR-34:66-Ser-GCT-4-M2	-9.65442
795	tDR-34:67-Pro-AGG-2-M4-A1G	7.94472
796	tDR-34:69-Ser-GCT-4-M2	-5.91345
797	tDR-34:70-Pro-AGG-2-M4-A1G	6.97433
798	tDR-34:71-Pro-AGG-2-M4-A1G	2.06873
799	tDR-34:71-Ser-GCT-4-M2	-6.82331
800	tDR-34:72-Leu-CAA-4	-6.40154
801	tDR-34:72-Met-CAT-2-M2	-0.877888
802	tDR-34:72-Phe-GAA-1	-2.11931
803	tDR-34:72-Pro-AGG-2-M4-A1G	1.23945
804	tDR-34:72-Ser-GCT-2	-6.84391
805	tDR-34:72-Ser-GCT-4-M2	-8.06674
806	tDR-34:73-Phe-GAA-1	-6.41222
807	tDR-34:74-Gln-CTG-1	-6.93931
808	tDR-34:74-Glu-CTC-1	6.45091
809	tDR-34:74-Ile-AAT-1-M4-A1G	-7.31419
810	tDR-34:74-Leu-AAG-1-M2-A1G	-6.96215
811	tDR-34:74-Leu-AAG-2-A1G	-9.14533
812	tDR-34:74-Leu-AAG-2-A1G-C49U	-6.74068
813	tDR-34:74-Leu-CAA-1	-8.70595
814	tDR-34:74-Leu-CAA-4	-4.62136
815	tDR-34:74-Lys-CTT-2-M3	-8.22015
816	tDR-34:74-Lys-TTT-3	-6.34047
817	tDR-34:74-Met-CAT-1	-0.862743
818	tDR-34:74-Met-CAT-1-G16U	-5.98177
819	tDR-34:74-Met-CAT-2-M2	-1.2935
820	tDR-34:74-Met-CAT-2-M2-A40G	-6.26129
821	tDR-34:74-Met-CAT-2-M3-A35G	-6.42708
822	tDR-34:74-Met-CAT-3	-1.12005
823	tDR-34:74-Met-CAT-5	-6.56533
824	tDR-34:74-Met-CAT-6	-0.640752
825	tDR-34:74-Phe-GAA-1	-2.18736
826	tDR-34:74-Ser-AGA-2-M2-A1G	0.791957
827	tDR-34:74-Ser-GCT-1	-11.4233
828	tDR-34:74-Ser-GCT-2	-11.6567
829	tDR-34:74-Ser-GCT-3	-7.21275
830	tDR-34:74-Ser-GCT-4-M2	-6.56703
831	tDR-34:74-Ser-GCT-4-M2-U47C	-6.68477
832	tDR-34:74-Ser-GCT-5	-7.13215
833	tDR-34:74-Thr-AGT-1-M2-A1G	-4.08736
834	tDR-34:74-Thr-AGT-2-M3-A1G	-4.11462
835	tDR-34:74-Thr-AGT-3-A1G	-9.10256
836	tDR-34:74-Thr-AGT-4-A1G	-8.06864
837	tDR-34:75-Arg-CCG-2	6.66846
838	tDR-34:75-Glu-CTC-1	7.36876
839	tDR-34:75-Ile-AAT-1-M4-A1G	-6.38315
840	tDR-34:75-Leu-AAG-2-A1G	-6.06783
841	tDR-34:75-Met-CAT-1	-1.92296
842	tDR-34:75-Met-CAT-2-M2	-3.10811
843	tDR-34:75-Met-CAT-3	-2.48844
844	tDR-34:75-Met-CAT-6	-1.79691
845	tDR-34:75-Phe-GAA-1	-2.27877
846	tDR-34:75-Ser-AGA-2-M2-A1G	-6.17173
847	tDR-34:76-Glu-CTC-1	6.55391
848	tDR-34:T1-Ser-AGA-2-6-A1G	1.13848
849	tDR-34:T1-Ser-GCT-2-1	-7.02818
850	tDR-34:T1-Ser-GCT-4-1	-7.39524
851	tDR-34:T1-Ser-GCT-4-2	-10.009
852	tDR-34:T1-Ser-GCT-4-3	-7.26525
853	tDR-34:T1-Thr-AGT-1-2-A1G	-8.10018
854	tDR-34:T1-Thr-AGT-2-2-A1G	-8.80988
855	tDR-34:T1-Thr-AGT-3-1-A1G	-6.93628
856	tDR-34:T2-Phe-GAA-1-4	-7.82421
857	tDR-34:e23-Ser-GCT-1-M5	-7.45815
858	tDR-35:46-Leu-CAG-1-M2	-6.23824
859	tDR-35:48-Leu-CAG-1-M2	-6.56974
860	tDR-35:51-Met-CAT-1-M2	-6.81518
861	tDR-35:54-Met-CAT-2-M4	-6.47988
862	tDR-35:56-Ala-CGC-1-M3-A3G	-6.90648
863	tDR-35:56-Ala-CGC-2-M2-A3G	-5.94488
864	tDR-35:56-Ala-TGC-5-A3G	-3.18811
865	tDR-35:56-Arg-CCT-1-M5	-8.1341
866	tDR-35:56-Gln-CTG-1-M7	-7.40237
867	tDR-35:56-Met-CAT-2-M4	-2.74665
868	tDR-35:56-Thr-TGT-2-M4	-0.930064
869	tDR-35:57-Arg-CCT-1-M5	-6.13954
870	tDR-35:59-Arg-CCT-1-M5	-6.63367
871	tDR-35:62-iMet-CAT-1	-2.72619
872	tDR-35:63-Met-CAT-2-M2	-6.69113
873	tDR-35:63-Met-CAT-3	-2.92377
874	tDR-35:63-Met-CAT-6	-6.27549
875	tDR-35:66-Arg-CCG-1-M2	-6.08566
876	tDR-35:66-Arg-CCT-4	-7.06744
877	tDR-35:70-Ser-AGA-2-M2	1.10774
878	tDR-35:72-Ala-CGC-1-M2-A3G	-6.33968
879	tDR-35:72-Ala-CGC-2-M2-A3G	-3.74418
880	tDR-35:72-Ala-CGC-4-A3G	-6.48457
881	tDR-35:72-Leu-CAA-1	-5.08585
882	tDR-35:72-Leu-CAA-4	-9.90992
883	tDR-35:72-Leu-CAG-1	-8.19988
884	tDR-35:72-Leu-CAG-2	-6.09039
885	tDR-35:72-Met-CAT-1	-1.05832
886	tDR-35:72-Met-CAT-3	-1.18893
887	tDR-35:72-Ser-AGA-2-M2	6.27044
888	tDR-35:72-Thr-CGT-2	-6.77563
889	tDR-35:73-Gln-CTG-1	-6.58434
890	tDR-35:73-Leu-CAA-1	-2.94361
891	tDR-35:73-Leu-CAA-4	-2.81001
892	tDR-35:73-Leu-CAG-1	-8.31076
893	tDR-35:73-Leu-CAG-2	-3.46202
894	tDR-35:73-Met-CAT-2-M2	-6.18702
895	tDR-35:74-Ala-CGC-2-M2-A3G	-6.46104
896	tDR-35:74-Arg-CCG-2	-1.1541
897	tDR-35:74-Arg-CCT-4	-10.7995
898	tDR-35:74-Leu-AAG-1-M2	-7.08928
899	tDR-35:74-Leu-CAA-1	-7.27899
900	tDR-35:74-Leu-CAA-1-A48G	-7.956
901	tDR-35:74-Leu-CAA-4	-4.42706
902	tDR-35:74-Leu-CAG-1	-5.49436
903	tDR-35:74-Leu-CAG-1-A48G	-6.95397
904	tDR-35:74-Leu-CAG-1-C16U	-6.17281
905	tDR-35:74-Leu-CAG-2	-5.62255
906	tDR-35:74-Leu-CAG-2-A33G	-5.98533
907	tDR-35:74-Leu-CAG-2-A46G	-6.21523
908	tDR-35:74-Leu-CAG-2-A48G	-8.4025
909	tDR-35:74-Leu-CAG-2-A8G	-6.15325
910	tDR-35:74-Leu-CAG-2-U10C	-5.94542
911	tDR-35:74-Leu-CAG-2-U4C	-5.82255
912	tDR-35:74-Leu-TAG-2	-9.77078
913	tDR-35:74-Lys-CTT-2-M3	-9.46766
914	tDR-35:74-Lys-TTT-3	-4.15835
915	tDR-35:74-Met-CAT-1	-2.00294
916	tDR-35:74-Met-CAT-2-M2	-2.21763
917	tDR-35:74-Met-CAT-3	-2.09569
918	tDR-35:74-Met-CAT-6	-1.59623
919	tDR-35:74-Met-CAT-6-G35U	-6.4241
920	tDR-35:74-Ser-AGA-2-M2	0.739948
921	tDR-35:74-Ser-TGA-1	-1.26662
922	tDR-35:74-Thr-AGT-2-M3	-7.79545
923	tDR-35:74-Thr-CGT-2	-3.76867
924	tDR-35:74-Thr-CGT-4	-3.14661
925	tDR-35:74-Thr-TGT-1	-5.95898
926	tDR-35:74-Thr-TGT-2	-6.49196
927	tDR-35:74-Thr-TGT-4-M2	-6.82852
928	tDR-35:75-Leu-CAA-1	-0.888281
929	tDR-35:75-Leu-CAA-4	-1.27083
930	tDR-35:75-Leu-CAG-1	-2.02082
931	tDR-35:75-Leu-CAG-2	-2.14116
932	tDR-35:75-Lys-CTT-2-M3	-7.5915
933	tDR-35:75-Met-CAT-2-M2	-7.5123
934	tDR-35:75-Met-CAT-3	-1.80949
935	tDR-35:75-Met-CAT-6	-1.88924
936	tDR-35:76-Arg-CCG-2	6.74028
937	tDR-35:76-Leu-CAA-4-C51A-A52U-I53U	-7.35707
938	tDR-35:T1-Leu-CAG-2-1	-8.39585
939	tDR-35:T1-Lys-CTT-2-3	-7.30537
940	tDR-35:T1-Lys-TTT-3-1	-7.00789
941	tDR-35:T1-Met-CAT-3-1	-6.81187
942	tDR-35:T1-Ser-AGA-2-4	6.27707
943	tDR-35:T1-Ser-AGA-2-6	0.962318
944	tDR-35:e1-Leu-CAG-1-M2	-6.48544
945	tDR-35:e2-Leu-CAA-2	-3.56043
946	tDR-35:e2-Leu-CAA-3	-3.24454
947	tDR-35:e22-Leu-CAG-1-M2	-6.7209
948	tDR-35:e23-Leu-CAG-1-M2	-6.84217
949	tDR-35:e24-Leu-CAG-1-M2	-6.43596
950	tDR-35:e3-Leu-CAA-1	-1.77338
951	tDR-35:e3-Leu-CAG-1-M2	-3.03097
952	tDR-36:56-Arg-CCT-1-M5	-2.12672
953	tDR-36:56-Cys-GCA-2-M9	-7.42085
954	tDR-36:56-Pro-AGG-2-M4	6.88771
955	tDR-36:66-Arg-CCT-4	-2.65884
956	tDR-36:67-Arg-CCT-4	-6.24635
957	tDR-36:72-Arg-CCG-2	1.37748
958	tDR-36:73-Asn-GTT-9	-6.31667
959	tDR-36:73-Gln-CTG-1-C27U	1.62859
960	tDR-36:73-Gln-CTG-2	1.27806
961	tDR-36:73-Gln-CTG-2-C27U	7.58356
962	tDR-36:73-Gln-CTG-3-M2	-2.87717
963	tDR-36:74-Arg-CCG-2	0.331857
964	tDR-36:74-Arg-CCT-4	-1.47367
965	tDR-36:74-Asn-GTT-1	-0.943993
966	tDR-36:74-Asn-GTT-2-M2-U16C	-5.94853
967	tDR-36:74-Asn-GTT-9	-1.11996
968	tDR-36:74-Cys-GCA-1-M6	-7.07219
969	tDR-36:74-Cys-GCA-2-M5	-8.68697
970	tDR-36:74-Cys-GCA-4	-6.93936
971	tDR-36:74-Gln-CTG-1	-7.07621
972	tDR-36:74-Ser-AGA-2-M2	6.71295
973	tDR-36:75-Arg-CCG-2	-6.86212
974	tDR-36:75-Arg-CCT-4	-6.33755
975	tDR-36:75-Asn-GTT-2-M2	-4.03298
976	tDR-36:75-Glu-CTC-1-M2	1.76448
977	tDR-36:75-Lys-CTT-2-M3	-6.57848
978	tDR-36:76-Glu-CTC-1-M2	1.91544
979	tDR-36:T1-Ser-GCT-4-2	1.39977
980	tDR-36:T2-Asn-GTT-2-1	-6.96344
981	tDR-37:54-Ala-TGC-5-A1G	7.0214
982	tDR-37:55-Ala-TGC-5-A1G	6.5367
983	tDR-37:55-Glu-CTC-1-M4	-7.49135
984	tDR-37:56-Ala-AGC-8-M5-A1G	1.61133
985	tDR-37:56-Ala-TGC-4	-6.15146
986	tDR-37:56-Ala-TGC-5-A1G	1.40265
987	tDR-37:56-Asp-GTC-1-M4	-0.769786
988	tDR-37:56-Glu-CTC-1-M4	-9.73203
989	tDR-37:56-Gly-CCC-2	0.728832
990	tDR-37:57-Asp-GTC-2-M3	-6.15416
991	tDR-37:57-Glu-CTC-1-M4	-6.53264
992	tDR-37:60-Asp-GTC-2-M3	-6.49798
993	tDR-37:64-Gly-CCC-2	6.56766
994	tDR-37:66-Glu-CTC-1-M3	-6.22429
995	tDR-37:67-Glu-CTC-1-M3	-6.87986
996	tDR-37:72-Arg-CCG-2	6.4255
997	tDR-37:72-Glu-CTC-1-M2	-6.41104
998	tDR-37:72-Gly-CCC-2	0.869088
999	tDR-37:72-Met-CAT-1	-1.1907
1000	tDR-37:72-Met-CAT-3	9.14367
1001	tDR-37:72-Met-CAT-6	7.71042
1002	tDR-37:73-Asn-GTT-2-M2	1.74554
1003	tDR-37:73-Glu-CTC-1-M2	-7.71088
1004	tDR-37:73-Met-CAT-3	7.2577
1005	tDR-37:73-Met-CAT-6	6.35879
1006	tDR-37:73-Val-TAC-1-M2	1.25281
1007	tDR-37:T9-Met-CAT-1-1	-1.20174
1008	tDR-37:74-Arg-CCG-2	1.22993
1009	tDR-37:74-Asn-GTT-2-M2	2.27971
1010	tDR-37:74-Asn-GTT-9	1.90689
1011	tDR-37:74-Asp-GTC-2-M2	-0.241157
1012	tDR-37:74-Glu-CTC-1-M2	-5.88029
1013	tDR-37:74-Glu-CTC-1-M2-A21G	-6.92142
1014	tDR-37:74-Glu-CTC-1-M2-A31G	-7.47821
1015	tDR-37:74-Glu-CTC-1-M2-A35G	-7.88917
1016	tDR-37:74-Glu-CTC-1-M2-A36G	-9.6361
1017	tDR-37:74-Glu-CTC-1-M2-C11U	-6.11223
1018	tDR-37:74-Glu-CTC-1-M2-C13U	-6.56633
1019	tDR-37:74-Glu-CTC-1-M2-C19U	-6.55385
1020	tDR-37:74-Glu-CTC-1-M2-C25U	-6.14008
1021	tDR-37:74-Glu-CTC-1-M2-C26U	-6.05237
1022	tDR-37:74-Glu-CTC-1-M2-C2U	-8.52585
1023	tDR-37:74-Glu-CTC-1-M2-C30G	-6.92608
1024	tDR-37:74-Glu-CTC-1-M2-C30U	-7.52716
1025	tDR-37:74-Glu-CTC-1-M2-C5U	-8.67718
1026	tDR-37:74-Glu-CTC-1-M2-C8U	-6.37299
1027	tDR-37:74-Glu-CTC-1-M2-G14A	-5.97923
1028	tDR-37:74-Glu-CTC-1-M2-G27A	-6.30164
1029	tDR-37:74-Glu-CTC-1-M2-G4A	-6.67977
1030	tDR-37:74-Glu-CTC-1-M2-G9A	-6.36042
1031	tDR-37:74-Glu-CTC-1-M2-U17C	-7.18085
1032	tDR-37:74-Glu-CTC-1-M2-U18C	-7.26531
1033	tDR-37:74-Glu-CTC-1-M2-U22C	-7.19596
1034	tDR-37:74-Glu-CTC-1-M2-U23C	-7.24027
1035	tDR-37:74-Glu-CTC-1-M3-C3U	-7.18755
1036	tDR-37:74-Glu-TTC-1	-6.45173
1037	tDR-37:74-Glu-TTC-1-C3U	-6.50846
1038	tDR-37:74-Glu-TTC-14	-7.38294
1039	tDR-37:74-Glu-TTC-2	-0.617269
1040	tDR-37:74-Glu-TTC-2-A36G	-6.19601
1041	tDR-37:74-Glu-TTC-3	-7.76358
1042	tDR-37:74-Met-CAT-1	1.29015
1043	tDR-37:74-Met-CAT-2-M2	3.24213
1044	tDR-37:74-Met-CAT-3	3.57153
1045	tDR-37:74-Met-CAT-6	2.84072
1046	tDR-37:74-Ser-GCT-1	3.27626
1047	tDR-37:74-Ser-GCT-2	2.38463
1048	tDR-37:74-Ser-GCT-4-M2	2.19315
1049	tDR-37:74-Val-TAC-1-M2	0.70905
1050	tDR-37:75-Asp-GTC-1	-6.21523
1051	tDR-37:75-Asp-GTC-2-M2	-1.28807
1052	tDR-37:75-Glu-CTC-1-M2	-1.24895
1053	tDR-37:75-Glu-TTC-2	-6.84589
1054	tDR-37:75-Val-TAC-1-M2	-1.40454
1055	tDR-37:T1-Glu-CTC-1-1	-7.95368
1056	tDR-37:T1-Glu-CTC-1-6	-5.46263
1057	tDR-37:T1-Met-CAT-3-1	6.069
1058	tDR-37:T1-Ser-GCT-4-1	2.41489
1059	tDR-37:T1-Val-TAC-1-1	1.17736
1060	tDR-37:T2-Asp-GTC-2-1-A35C	-6.64484
1061	tDR-37:T3-Met-CAT-3-2	-6.7608
1062	tDR-37:T4-Met-CAT-1-1	-1.33556
1063	tDR-37:T5-Thr-CGT-4-1	-6.16106
1064	tDR-38:56-Asp-GTC-1-M4	-6.0333
1065	tDR-38:56-Gln-CTG-1-M7	-6.18348
1066	tDR-38:74-Arg-CCG-2	1.38524
1067	tDR-38:74-Arg-CCT-4	-5.8599
1068	tDR-38:74-Asn-GTT-2-M2	0.835363
1069	tDR-38:74-Glu-CTC-1-M2	-3.85283
1070	tDR-38:74-Leu-CAG-2	-6.76091
1071	tDR-38:74-Ser-GCT-2	1.61751
1072	tDR-38:74-Ser-GCT-4-M2	1.37207
1073	tDR-38:T1-Arg-TCT-1-1	-6.28003
1074	tDR-38:T1-Ser-GCT-4-1	1.71748
1075	tDR-39:54-Asp-GTC-1-M4	6.66979
1076	tDR-39:55-Asp-GTC-1-M4	7.20791
1077	tDR-39:56-Asp-GTC-1-M4	2.27153
1078	tDR-39:56-Glu-CTC-1-M4	1.49537
1079	tDR-39:56-Glu-TTC-2	7.34777
1080	tDR-39:56-His-GTG-1	1.48803
1081	tDR-39:56-Pro-AGG-1-M5	1.25807
1082	tDR-39:57-Asp-GTC-2-M3	6.60845
1083	tDR-39:57-Glu-CTC-1-M4	6.63689
1084	tDR-39:58-Asp-GTC-2-M3	7.04878
1085	tDR-39:59-Glu-CTC-1-M4	7.13528
1086	tDR-39:66-Glu-CTC-1-M3	2.79677
1087	tDR-39:67-Asp-GTC-2-M2	6.60106
1088	tDR-39:67-Glu-CTC-1-M3	2.06733
1089	tDR-39:69-Asp-GTC-2-M2	3.73306
1090	tDR-39:70-Asp-GTC-2-M2	3.38485
1091	tDR-39:71-Asp-GTC-1	6.53348
1092	tDR-39:71-Asp-GTC-2-M2	3.03151
1093	tDR-39:72-Asp-GTC-2-M2	3.64111
1094	tDR-39:72-Glu-TTC-1	7.31917
1095	tDR-39:72-Glu-TTC-2	3.58025
1096	tDR-39:72-Leu-AAG-1-M2	0.980771
1097	tDR-39:72-Pro-TGG-2	8.52197
1098	tDR-39:72-Val-TAC-1-M2	1.97247
1099	tDR-39:73-Asp-GTC-2-M2	3.04867
1100	tDR-39:73-Glu-TTC-2	5.8374
1101	tDR-39:73-Pro-AGG-1-M5	2.50403
1102	tDR-39:73-Pro-TGG-2	7.02058
1103	tDR-39:T9-Leu-CAA-4-1	-6.91008
1104	tDR-39:74-Asn-GTT-2-M2	0.807534
1105	tDR-39:74-Asp-GTC-1	2.53871
1106	tDR-39:74-Asp-GTC-2-M2	2.61892
1107	tDR-39:74-Asp-GTC-2-M2-A19G	7.25136
1108	tDR-39:74-Asp-GTC-2-M2-A27G	7.58113
1109	tDR-39:74-Asp-GTC-2-M2-A33C	6.66291
1110	tDR-39:74-Asp-GTC-2-M2-A33G	2.1206
1111	tDR-39:74-Asp-GTC-2-M2-A6G	8.16097
1112	tDR-39:74-Asp-GTC-2-M2-A8G	8.0396
1113	tDR-39:74-Asp-GTC-2-M2-C17U	6.89735
1114	tDR-39:74-Asp-GTC-2-M2-C23U	6.5938
1115	tDR-39:74-Asp-GTC-2-M2-C24U	6.20154
1116	tDR-39:74-Asp-GTC-2-M2-C28U	7.07523
1117	tDR-39:74-Asp-GTC-2-M2-C2U	4.68565
1118	tDR-39:74-Asp-GTC-2-M2-C35U	8.38801
1119	tDR-39:74-Asp-GTC-2-M2-D21C	6.37764
1120	tDR-39:74-Asp-GTC-2-M2-D28G	7.02512
1121	tDR-39:74-Asp-GTC-2-M2-G11U	6.46932
1122	tDR-39:74-Asp-GTC-2-M2-G30U	2.53224
1123	tDR-39:74-Asp-GTC-2-M2-G4U	7.09591
1124	tDR-39:74-Asp-GTC-2-M2-U15C	7.31938
1125	tDR-39:74-Asp-GTC-2-M2-U16C	7.08618
1126	tDR-39:74-Asp-GTC-2-M2-U20C	7.68806
1127	tDR-39:74-Asp-GTC-2-M2-U21C	8.20987
1128	tDR-39:74-Glu-CTC-1-M2-G25U	7.42185
1129	tDR-39:74-Glu-TTC-1	4.04447
1130	tDR-39:74-Glu-TTC-1-A34G	7.16481
1131	tDR-39:74-Glu-TTC-1-C2U	8.6782
1132	tDR-39:74-Glu-TTC-1-C35U	6.55451
1133	tDR-39:74-Glu-TTC-1-M2-A28G	7.36722
1134	tDR-39:74-Glu-TTC-1-M2-U6C	7.05838
1135	tDR-39:74-Glu-TTC-2	4.29432
1136	tDR-39:74-Glu-TTC-2-A19G	7.87388
1137	tDR-39:74-Glu-TTC-2-A33G	8.37912
1138	tDR-39:74-Glu-TTC-2-A34G	4.05934
1139	tDR-39:74-Glu-TTC-2-A3G	7.87064
1140	tDR-39:74-Glu-TTC-2-C11U	7.14643
1141	tDR-39:74-Glu-TTC-2-C17U	6.55334
1142	tDR-39:74-Glu-TTC-2-C20U	6.76951
1143	tDR-39:74-Glu-TTC-2-C22U	7.1451
1144	tDR-39:74-Glu-TTC-2-C24U	6.79453
1145	tDR-39:74-Glu-TTC-2-C2U	9.06352
1146	tDR-39:74-Glu-TTC-2-G18A	6.46596
1147	tDR-39:74-Glu-TTC-2-G25A	6.36531
1148	tDR-39:74-Glu-TTC-2-G30U	6.22546
1149	tDR-39:74-Glu-TTC-2-U15C	7.89335
1150	tDR-39:74-Glu-TTC-2-U16C	7.82366
1151	tDR-39:74-Glu-TTC-2-U21C	7.73859
1152	tDR-39:74-Glu-TTC-2-U27C	7.7943
1153	tDR-39:74-Glu-TTC-2-U29C	7.16932
1154	tDR-39:74-Leu-AAG-1-M2	1.39508
1155	tDR-39:74-Leu-AAG-2	0.465388
1156	tDR-39:74-Leu-CAA-1	-9.21902
1157	tDR-39:74-Leu-CAG-1	1.10954
1158	tDR-39:74-Lys-TTT-3	1.36783
1159	tDR-39:74-Ser-GCT-1	3.00674
1160	tDR-39:74-Ser-GCT-2	2.1116
1161	tDR-39:74-Ser-GCT-4-M2	1.92228
1162	tDR-39:74-Val-AAC-1-M4	1.44693
1163	tDR-39:74-Val-TAC-1-M2	1.23477
1164	tDR-39:75-Glu-CTC-1-M2	-3.83191
1165	tDR-39:75-Leu-AAG-1-M2	-6.18353
1166	tDR-39:75-Leu-AAG-2	-6.01923
1167	tDR-39:75-Leu-CAG-2	-6.38315
1168	tDR-39:T1-Asp-GTC-2-7	2.91074
1169	tDR-39:T1-Glu-CTC-1-1	7.08714
1170	tDR-39:T1-Glu-CTC-1-6	1.40259
1171	tDR-39:T1-Glu-TTC-2-2	4.81549
1172	tDR-39:T1-Ser-GCT-4-1	2.22264
1173	tDR-39:T1-Ser-GCT-4-2	7.38604
1174	tDR-39:T5-Leu-CAA-4-1	-6.09275
1175	tDR-39:T8-Leu-CAA-4-1	1.15142
1176	tDR-3:26-Gly-GCC-1	0.919656
1177	tDR-3:29-Glu-TTC-2	7.36461
1178	tDR-3:30-Glu-CTC-1-M2	0.629063
1179	tDR-3:31-Glu-CTC-1-M2	1.24126
1180	tDR-3:31-Glu-CTC-1-M2-G29A	1.4244
1181	tDR-3:31-Gly-GCC-1-C28U	0.911489
1182	tDR-3:32-Glu-CTC-1-M2	2.95773
1183	tDR-3:32-Glu-CTC-1-M2-C2U	6.78886
1184	tDR-3:32-Glu-CTC-1-M2-C30A	3.37914
1185	tDR-3:32-Glu-CTC-1-M2-C30U	3.1627
1186	tDR-3:32-Glu-CTC-1-M2-G4A	6.40844
1187	tDR-3:32-Glu-TTC-2	6.96169
1188	tDR-3:32-Glu-TTC-3-M3	2.53442
1189	tDR-3:32-Glu-TTC-3-M3-C30U	7.57697
1190	tDR-3:32-Glu-TTC-8-G4U	2.51207
1191	tDR-3:32-Glu-TTC-8-G4U-C30A	6.88352
1192	tDR-3:32-Glu-TTC-8-G4U-C30U	4.06636
1193	tDR-3:32-Gly-CCC-1-M4-C29A	1.38544
1194	tDR-3:32-Gly-CCC-1-M4-C29U	1.22562
1195	tDR-3:32-Gly-GCC-1-C11U	6.98253
1196	tDR-3:32-Gly-GCC-1-C29A	1.2219
1197	tDR-3:32-Gly-GCC-1-C29U	1.1757
1198	tDR-3:33-Glu-CTC-1-M2	-4.10796
1199	tDR-3:33-Glu-CTC-1-M2-U31A	-8.46166
1200	tDR-3:33-Glu-CTC-1-M2-U31C	-5.48842
1201	tDR-3:33-Glu-CTC-1-M2-U31G	-8.03172
1202	tDR-3:33-Glu-TTC-2	1.7497
1203	tDR-3:33-Glu-TTC-3-M3	-7.2248
1204	tDR-3:33-Glu-TTC-8-G4U	-8.44807
1205	tDR-3:33-Gly-CCC-1-M4	-4.31939
1206	tDR-3:33-Gly-CCC-1-M4-U30A	-7.0194
1207	tDR-3:33-Gly-CCC-1-M4-U30C	-7.91755
1208	tDR-3:33-Gly-GCC-1	-4.32373
1209	tDR-3:33-Gly-GCC-1-G4U	-6.88785
1210	tDR-3:33-Gly-GCC-1-U30A	-7.82354
1211	tDR-3:33-Gly-GCC-1-U30C	-8.75054
1212	tDR-3:33-Gly-GCC-1-U30G	-6.80064
1213	tDR-3:33-His-GTG-1	-3.09905
1214	tDR-3:33-His-GTG-1-U31C	-6.58199
1215	tDR-3:33-Leu-CAG-1-M2	-6.28929
1216	tDR-3:33-Lys-CTT-1-M2	-6.90737
1217	tDR-3:33-Lys-CTT-2	-5.32663
1218	tDR-3:33-Lys-CTT-3	-6.97644
1219	tDR-3:33-Pro-AGG-1-M5	1.45849
1220	tDR-3:34-Glu-CTC-1-M2	-8.07148
1221	tDR-40:56-Met-CAT-2-M4	7.13389
1222	tDR-40:60-Ile-AAT-1-M7	6.828
1223	tDR-40:72-Asn-GTT-2-M2	1.23912
1224	tDR-40:72-Glu-TTC-1	6.94427
1225	tDR-40:72-Glu-TTC-2	6.64826
1226	tDR-40:72-Met-CAT-1	7.10689
1227	tDR-40:72-Met-CAT-2-M2	2.20959
1228	tDR-40:72-Met-CAT-3	4.67521
1229	tDR-40:72-Met-CAT-6	8.44562
1230	tDR-40:73-Asn-GTT-2-M2	1.6051
1231	tDR-40:73-Met-CAT-2-M2	6.92582
1232	tDR-40:73-Met-CAT-6	6.38378
1233	tDR-40:74-Asn-GTT-1	1.5256
1234	tDR-40:74-Asn-GTT-2-M2	2.55396
1235	tDR-40:74-Asn-GTT-2-M2-C22U	6.46256
1236	tDR-40:74-Asn-GTT-2-M2-G2A	7.35203
1237	tDR-40:74-Asn-GTT-2-M2-G2U	6.23767
1238	tDR-40:74-Asn-GTT-5	8.40593
1239	tDR-40:74-Asn-GTT-6	8.36284
1240	tDR-40:74-Asn-GTT-9	1.92
1241	tDR-40:74-Asp-GTC-1	6.53123
1242	tDR-40:74-Asp-GTC-2-M2	1.93474
1243	tDR-40:74-Glu-TTC-1	4.04197
1244	tDR-40:74-Glu-TTC-2	2.71552
1245	tDR-40:74-Lys-TTT-3	2.41816
1246	tDR-40:74-Met-CAT-1	4.27647
1247	tDR-40:74-Met-CAT-2-M2	3.03
1248	tDR-40:74-Met-CAT-3	3.61272
1249	tDR-40:74-Met-CAT-6	2.74124
1250	tDR-40:74-Ser-GCT-1	2.12013
1251	tDR-40:74-Ser-GCT-2	1.15612
1252	tDR-40:74-Ser-GCT-4-M2	1.40614
1253	tDR-40:T1-Glu-TTC-2-2	7.64878
1254	tDR-40:T1-Lys-TTT-3-1	7.59427
1255	tDR-40:T1-Ser-GCT-4-1	1.81889
1256	tDR-40:T1-Ser-GCT-4-2	1.62432
1257	tDR-41:56-Asp-GTC-1-M4	6.61816
1258	tDR-41:56-Thr-AGT-1-M9	1.3788
1259	tDR-41:58-Thr-AGT-1-M9	6.75419
1260	tDR-41:63-Met-CAT-3	2.3582
1261	tDR-41:72-Glu-TTC-2	6.92806
1262	tDR-41:72-Met-CAT-2-M2	3.38816
1263	tDR-41:72-Met-CAT-3	9.3358
1264	tDR-41:72-Met-CAT-6	6.54996
1265	tDR-41:73-Thr-AGT-2-M3	7.77617
1266	tDR-41:74-Arg-ACG-2	0.946249
1267	tDR-41:74-Arg-CCG-1-M2	1.69943
1268	tDR-41:74-Arg-CCG-2	1.91586
1269	tDR-41:74-Arg-TCG-1	2.61855
1270	tDR-41:74-Asn-GTT-2-M3	1.08776
1271	tDR-41:74-Asp-GTC-2-M2	1.82147
1272	tDR-41:74-Glu-TTC-1	3.42106
1273	tDR-41:74-Glu-TTC-2	2.66581
1274	tDR-41:74-Leu-CAG-2	-6.21611
1275	tDR-41:74-Lys-TTT-3	2.80146
1276	tDR-41:74-Met-CAT-2-M2	3.30335
1277	tDR-41:74-Met-CAT-3	8.27929
1278	tDR-41:74-Met-CAT-6	3.32648
1279	tDR-41:74-Thr-CGT-4	-6.16318
1280	tDR-41:T1-Arg-CCG-1-1	2.58308
1281	tDR-41:T1-Glu-TTC-2-2	4.553
1282	tDR-41:T1-Lys-TTT-3-1	8.28007
1283	tDR-41:T1-Ser-GCT-4-1	0.77777
1284	tDR-42:60-Leu-AAG-1-M2	6.41863
1285	tDR-42:71-Arg-CCG-2	6.92756
1286	tDR-42:71-Arg-CCT-4	6.63833
1287	tDR-42:72-Arg-CCG-2	1.7222
1288	tDR-42:72-Arg-CCT-3	7.13465
1289	tDR-42:72-Arg-CCT-4	2.20422
1290	tDR-42:72-Met-CAT-3	1.34483
1291	tDR-42:73-Arg-CCG-2	2.32364
1292	tDR-42:73-Arg-CCT-3	6.44932
1293	tDR-42:73-Arg-CCT-4	2.85743
1294	tDR-42:73-Ser-GCT-4-M2-C40G-G41C	-6.47525
1295	tDR-42:74-Arg-CCG-2	2.33319
1296	tDR-42:74-Arg-CCT-3	1.45321
1297	tDR-42:74-Arg-CCT-4	1.40534
1298	tDR-42:74-Asn-GTT-2-M3	1.68502
1299	tDR-42:74-Gln-CTG-1	-5.86981
1300	tDR-42:74-Glu-TTC-2	6.52239
1301	tDR-42:74-Leu-CAG-1	-6.60667
1302	tDR-42:74-Leu-TAG-2	-6.57917
1303	tDR-42:74-Lys-TTT-3	2.1056
1304	tDR-42:74-Ser-GCT-1	0.350868
1305	tDR-42:74-Ser-GCT-2-C30U	-6.397
1306	tDR-42:74-Ser-GCT-2-U39A	-6.09716
1307	tDR-42:74-Ser-GCT-3	-0.416106
1308	tDR-42:74-Ser-GCT-4-M2-D23C	-6.06394
1309	tDR-42:74-Ser-GCT-4-M2-G41C	-1.46789
1310	tDR-42:74-Thr-CGT-4	-6.72583
1311	tDR-42:75-Ser-GCT-2	-2.78426
1312	tDR-42:75-Ser-GCT-4-M2	-0.733914
1313	tDR-42:T1-Lys-TTT-3-1	8.26989
1314	tDR-42:T1-Ser-AGA-2-6	1.08385
1315	tDR-42:T1-Ser-GCT-4-2	0.511979
1316	tDR-42:T2-Ser-GCT-6-1-U39G	-6.82572
1317	tDR-43:74-Arg-CCG-2	1.42514
1318	tDR-43:74-Arg-CCT-4	1.53863
1319	tDR-43:74-Asn-GTT-2-M3	1.15694
1320	tDR-43:74-Asp-GTC-2-M2	1.51822
1321	tDR-43:74-Lys-CTT-1-M4	0.697185
1322	tDR-43:74-Lys-TTT-3	6.57327
1323	tDR-43:74-Ser-GCT-1	0.89372
1324	tDR-43:T1-Lys-CTT-2-3	0.967694
1325	tDR-44:74-Asn-GTT-2-M3	1.249
1326	tDR-44:74-Glu-TTC-1	6.4255
1327	tDR-44:74-Tyr-GTA-1-M2	1.48274
1328	tDR-44:74-Tyr-GTA-3-M2	1.00826
1329	tDR-45:74-Asn-GTT-2-M3	1.31495
1330	tDR-45:74-Gln-TTG-2	-6.77355
1331	tDR-46:74-Asn-GTT-2-M3	0.763101
1332	tDR-47:74-Asn-GTT-2-M4	1.06067
1333	tDR-47:75-Arg-CCG-1-M2	6.96667
1334	tDR-48:74-Asn-GTT-2-M4	1.12695
1335	tDR-48:74-Glu-CTC-1-M7	-6.25616
1336	tDR-48:T4-Tyr-GTA-3-1	-7.04343
1337	tDR-4:30-Glu-CTC-1-M2-U2C-G3U	0.604163
1338	tDR-4:31-Glu-CTC-1-M2-U2C-G3U	1.04942
1339	tDR-4:32-Glu-CTC-1-M2	1.48334
1340	tDR-4:32-Glu-CTC-1-M2-U2C-G3U	3.10243
1341	tDR-4:32-Glu-TTC-3-M3	2.83923
1342	tDR-4:32-Glu-TTC-8-G3U	4.07486
1343	tDR-4:32-Pro-AGG-1-M5	-6.51038
1344	tDR-4:33-Glu-CTC-1-M2	-5.95377
1345	tDR-4:33-Glu-CTC-1-M2-U2C-G3U	-4.14552
1346	tDR-4:33-Glu-TTC-3-M3	-7.77355
1347	tDR-4:33-Glu-TTC-9-G3U	-6.722
1348	tDR-4:33-Gly-GCC-1	-6.72356
1349	tDR-4:33-Lys-CTT-1-M2	-7.2199
1350	tDR-4:33-Lys-CTT-2	-8.85008
1351	tDR-4:33-Lys-CTT-3	-6.10552
1352	tDR-4:33-Pro-AGG-1-M5	1.33135
1353	tDR-4:33-Ser-GCT-1-M5	-1.18346
1354	tDR-4:34-Glu-CTC-1-M2	-7.86128
1355	tDR-4:34-Glu-CTC-1-M2-U2C-G3U	-6.70433
1356	tDR-4:34-Leu-TAG-2	-6.96603
1357	tDR-4:34-Pro-CGG-1-M2	-5.95531
1358	tDR-4:35-Glu-CTC-1-M2	-6.40897
1359	tDR-50:T1-Ser-GCT-4-1	6.51688
1360	tDR-51:73-Arg-ACG-1-M2	6.47068
1361	tDR-51:73-Thr-TGT-2	7.31172
1362	tDR-52:73-Thr-TGT-2	6.98156
1363	tDR-52:74-Gln-CTG-1-M2	-6.61542
1364	tDR-52:74-Gln-TTG-1-M2	-5.83726
1365	tDR-53:73-Thr-TGT-2	8.34671
1366	tDR-54:73-Thr-TGT-2	6.44225
1367	tDR-56:72-Pro-AGG-1-M8	1.3416
1368	tDR-56:73-Thr-TGT-4-M3	1.46208
1369	tDR-56:74-Gln-CTG-1-M2	-7.39046
1370	tDR-56:74-Gln-CTG-3-M2	-7.14146
1371	tDR-56:74-Gln-TTG-1-M2	-6.53387
1372	tDR-56:74-Gln-TTG-2	-7.71887
1373	tDR-56:74-Leu-AAG-1-M4	-6.39541
1374	tDR-56:74-Leu-CAA-1-M5	-6.12426
1375	tDR-56:74-Leu-CAG-1	-6.21264
1376	tDR-56:74-Thr-TGT-1	-6.532
1377	tDR-56:74-Thr-TGT-4-M3	-6.99484
1378	tDR-56:74-Trp-CCA-1-M3	-5.9522
1379	tDR-56:75-Val-TAC-1-M2	6.39867
1380	tDR-56:76-Arg-ACG-1-M2	6.63996
1381	tDR-56:76-Gln-TTG-2	6.54704
1382	tDR-57:72-Leu-CAG-1	4.4426
1383	tDR-57:72-Leu-CAG-1-M2-C16U	6.26492
1384	tDR-57:72-Pro-AGG-1-M8	1.07427
1385	tDR-57:72-Val-AAC-1-M5	2.33499
1386	tDR-57:73-Cys-GCA-2-M7	1.28354
1387	tDR-57:73-Gln-CTG-3-M2	-7.20112
1388	tDR-57:73-Pro-AGG-1-M8	0.622387
1389	tDR-57:73-Thr-TGT-3	1.07643
1390	tDR-57:73-Thr-TGT-4-M3	0.899076
1391	tDR-57:73-Val-AAC-1-M5	1.53781
1392	tDR-57:T9-Tyr-GTA-8-1	-6.31102
1393	tDR-57:74-Arg-TCG-1	-6.20744
1394	tDR-57:74-Cys-GCA-1-M9	-6.74032
1395	tDR-57:74-Cys-GCA-2-M7	-3.11278
1396	tDR-57:74-Gln-CTG-1-M2	-3.71284
1397	tDR-57:74-Gln-CTG-2	-8.81951
1398	tDR-57:74-Gln-TTG-1-M2	-3.5547
1399	tDR-57:74-Gln-TTG-2	-7.55195
1400	tDR-57:74-Leu-CAA-1-M5	-6.46902
1401	tDR-57:74-Pro-AGG-1-M8	-1.21975
1402	tDR-57:74-Thr-AGT-1-M2	-7.3698
1403	tDR-57:74-Thr-TGT-1	-7.55168
1404	tDR-57:74-Thr-TGT-3	-8.95147
1405	tDR-57:74-Thr-TGT-4-M3	-2.8684
1406	tDR-57:74-Trp-CCA-1-M3	-0.781049
1407	tDR-57:74-Tyr-GTA-2-M2	-7.26557
1408	tDR-57:74-Val-AAC-1-M5	0.511169
1409	tDR-57:76-Gln-CTG-1-M2	0.829311
1410	tDR-57:76-Gln-TTG-1-M2	1.47334
1411	tDR-57:76-Pro-AGG-1-M8	1.59772
1412	tDR-57:T1-Gln-CTG-1-1	-6.86046
1413	tDR-57:T1-Gln-TTG-3-3	-7.16445
1414	tDR-57:T1-Thr-TGT-5-1	-3.69222
1415	tDR-57:T8-Tyr-GTA-2-1	-6.139
1416	tDR-58:72-Pro-AGG-1-M8	1.635
1417	tDR-58:74-Gln-TTG-1-M3	-6.66044
1418	tDR-58:74-Thr-TGT-4-M3	-6.14176
1419	tDR-59:74-Gln-CTG-1-M2	-6.38355
1420	tDR-59:75-Pro-AGG-1-M8	6.54592
1421	tDR-59:75-Val-AAC-1-M6	1.18897
1422	tDR-5:32-Glu-CTC-1-M2	1.21717
1423	tDR-5:32-Glu-CTC-1-M2-U1C-G2U	1.799
1424	tDR-5:32-Glu-TTC-1	2.28871
1425	tDR-5:32-Glu-TTC-2	7.57203
1426	tDR-5:32-Glu-TTC-8-G2U	7.28959
1427	tDR-5:33-Glu-CTC-1-M2	-10.6139
1428	tDR-5:33-Glu-CTC-1-M2-G2U	-10.3024
1429	tDR-5:33-Glu-CTC-1-M2-U1C-G2U-U29A	-6.18392
1430	tDR-5:33-Glu-CTC-1-M2-U1C-G2U-U29C	-7.73142
1431	tDR-5:33-Glu-TTC-1	1.83816
1432	tDR-5:33-Glu-TTC-2	1.36544
1433	tDR-5:33-Glu-TTC-3-M4	-7.10507
1434	tDR-5:33-Glu-TTC-8-G2U	-6.77232
1435	tDR-5:33-Pro-AGG-1-M5	1.17966
1436	tDR-5:34-Glu-CTC-1-M2-U1C-G2U	-6.30368
1437	tDR-5:35-Glu-TTC-1	-1.47646
1438	tDR-5:36-Glu-TTC-1	-8.78055
1439	tDR-5:36-Glu-TTC-2	-7.11422
1440	tDR-60:74-Gln-CTG-1-M5	-7.04556
1441	tDR-60:74-Pro-AGG-1-M8	-6.11502
1442	tDR-60:74-Thr-TGT-3-M4	-6.89683
1443	tDR-6:32-Glu-CTC-1-M2	0.47883
1444	tDR-6:32-Glu-TTC-3-M5	1.47682
1445	tDR-6:33-Glu-CTC-1-M2	-10.9449
1446	tDR-6:33-Glu-CTC-1-M2-U28C	-6.44061
1447	tDR-6:33-Glu-TTC-1	6.64643
1448	tDR-6:33-Glu-TTC-12-A1U-G24U-U29C	-8.15117
1449	tDR-6:33-Glu-TTC-3-M5	-8.12229
1450	tDR-6:33-Glu-TTC-9-M7	-8.44236
1451	tDR-6:33-Pro-AGG-1-M5	0.86928
1452	tDR-6:34-Glu-CTC-1-M2	-7.47821
1453	tDR-6:34-Glu-TTC-3-M5	-6.25473
1454	tDR-6:34-Pro-CGG-1-M2	-6.77378
1455	tDR-6:35-Glu-CTC-1-M2	-6.53899
1456	tDR-7:32-Glu-CTC-1-M2	0.785862
1457	tDR-7:32-Glu-TTC-1-M2	2.17728
1458	tDR-7:33-Arg-TCT-1-M4	6.53555
1459	tDR-7:33-Cys-ACA-1-M4	-7.2385
1460	tDR-7:33-Cys-GCA-8-M10	-2.99017
1461	tDR-7:33-Glu-CTC-1-M2	-10.8311
1462	tDR-7:33-Glu-TTC-1-M2	1.89498
1463	tDR-7:33-Glu-TTC-3-M5	-6.40897
1464	tDR-7:33-Glu-TTC-9-M7	-4.0381
1465	tDR-7:33-Pro-AGG-1-M5	1.26186
1466	tDR-7:34-Glu-CTC-1-M2	-6.96703
1467	tDR-7:34-Pro-CGG-1-M2	-6.32353
1468	tDR-7:35-Glu-CTC-1-M2	-6.48242
1469	tDR-7:35-Glu-TTC-1-M2	-1.37244
1470	tDR-7:36-Glu-TTC-1-M2	-9.97496
1471	tDR-8:32-Glu-CTC-1-M2	1.08729
1472	tDR-8:32-Glu-TTC-1-M2	7.05503
1473	tDR-8:32-Glu-TTC-9-M7	1.03445
1474	tDR-8:33-Glu-CTC-1-M2	-6.17514
1475	tDR-8:33-Glu-TTC-3-M5	-6.10501
1476	tDR-8:33-Glu-TTC-9-M7	-8.81343
1477	tDR-8:33-Lys-CTT-1-M3	-3.15895
1478	tDR-8:33-Pro-AGG-1-M5	1.25436
1479	tDR-9:32-Glu-CTC-1-M2	1.34105
1480	tDR-9:32-Ile-AAT-8	-2.68226
1481	tDR-9:33-Cys-ACA-1-M5	-6.95666
1482	tDR-9:33-Cys-GCA-8-M10	-8.1404
1483	tDR-9:33-Glu-CTC-1-M2	-9.13416
1484	tDR-9:33-Glu-TTC-1-M2	6.77979
1485	tDR-9:33-Glu-TTC-9-M7	-4.32718
1486	tDR-9:33-Lys-CTT-1-M3	-3.28997
1487	tDR-9:33-Lys-CTT-1-M3-G2A	-3.37939
1488	tDR-9:33-Lys-CTT-1-M3-G2U	-6.34538
1489	tDR-9:33-Lys-CTT-1-M4-U25C	-3.21452
1490	tDR-9:33-Lys-CTT-2-M3	-6.95117
1491	tDR-9:33-Pro-AGG-1-M5	6.5852
1492	tDR-9:34-Glu-CTC-1-M2	-6.88911
1493	tDR-9:34-Lys-CTT-1-M3	-7.508
1494	tDR-9:41-Phe-GAA-1-M4	-8.1482
1495	tDR-L1:32-His-GTG-1	1.71573
1496	tDR-L1:32-His-GTG-1-1	-2.49681
1497	tDR-L1:33-Ala-CGC-3-1	-6.34048
1498	tDR-L1:33-Cys-GCA-8-1	-6.14784
1499	tDR-L1:33-Cys-GCA-9-1	-6.70822
1500	tDR-L1:33-Glu-CTC-1-1	-8.48228
1501	tDR-L1:33-Glu-CTC-1-2	-6.8548
1502	tDR-L1:33-Glu-CTC-1-2-U2C-D6G	-6.55639
1503	tDR-L1:33-Glu-TTC-3-1	-7.16331
1504	tDR-L1:33-Gly-GCC-2-1	-6.77545
1505	tDR-L1:33-His-GTG-1	-3.06143
1506	tDR-L1:33-His-GTG-1-1	-6.18198
1507	tDR-L1:33-His-GTG-1-G1A	-3.18503
1508	tDR-L1:33-His-GTG-1-M2-U33C	-6.24926
1509	tDR-L1:34-His-GTG-1-5	-6.69038
1510	tDR-L1:35-His-GTG-1-5	-6.96824
1511	tDR-L20:L6-iMet-CAT-1-3-A5G	-7.03374
1512	tDR-L21:L6-iMet-CAT-1-3-A6G	-7.49783
1513	tDR-L26:11-Lys-CTT-10-1-C21U-A31G-A35C	-6.17239
1514	tDR-L26:12-Lys-CTT-10-1-C21U-A31G-A35C	-1.78686
1515	tDR-L2:32-Glu-CTC-1-2-D3C-D6G	1.69181
1516	tDR-L2:33-Cys-GCA-6-1	-5.99193
1517	tDR-L2:33-Cys-GCA-9-1	-6.25906
1518	tDR-L2:33-Glu-CTC-1-2-D3C-D6G	-8.64601
1519	tDR-L2:33-Gly-GCC-2-2	-7.66746
1520	tDR-L2:33-His-GTG-1-5	-6.58689
1521	tDR-L2:33-Pro-AGG-1-1	-1.31592
1522	tDR-L37:12-Lys-CTT-10-1-C32U-A42G-A46C	-2.85677
1523	tDR-L3:32-Gly-GCC-1-1	-8.98548
1524	tDR-L3:33-Arg-ACG-2-2	-6.77953
1525	tDR-L3:33-Cys-GCA-2-2	-7.88357
1526	tDR-L3:33-Gly-GCC-1-1	-9.2145
1527	tDR-L3:33-Pro-AGG-2-3	-1.7499
1528	tDR-L3:34-Glu-TTC-1-1	-7.59626
1529	tDR-L3:35-Glu-TTC-1-1	-6.69107
1530	tDR-L4:32-iMet-CAT-1-1	1.25442
1531	tDR-L4:33-Glu-CTC-1-7	-6.3365
1532	tDR-L4:33-Pro-AGG-2-5	-6.88253
1533	tDR-L4:33-Pro-AGG-2-7	-6.91642
1534	tDR-L4:33-Pro-CGG-2-1	-2.57699
1535	tDR-L4:34-Pro-CGG-2-1	-6.35156
1536	tDR-L5:33-His-GTG-1-6	-6.78135
1537	tDR-L8:33-Pro-TGG-3-4-I5GC-I9GC	6.64932
1538	tDR-e12:74-Leu-CAA-4	-6.55918
1539	tDR-e23:74-SeC-TCA-1	-1.19111
1540	tDR-e24:58-Leu-AAG-1-M10	6.49847
1541	tDR-e24:60-Leu-AAG-1-M10	6.696
1542	tDR-e24:61-Leu-AAG-1-M10	7.07084
1543	tDR-e3:56-Leu-CAA-1-M8	-5.82255
1544	tDR-e3:72-Leu-TAA-1	-6.50248
1545	tDR-e3:74-Leu-CAA-1-M4	-6.57144
1546	tDR-intron22:T10-Leu-CAA-4-1-G1A-C2A-U3G	-7.36703
1547	tDR-intron22:T5-Leu-CAA-4-1-G1A-C2A-U3G	-8.59199
1548	tDR-intron22:T7-Leu-CAA-4-1-G1A-C2A-U3G	-6.99242
1549	tDR-intron22:T8-Leu-CAA-4-1-G1A-C2A-U3G	-2.57784
1550	tDR-intron22:T8-Leu-CAA-4-1-G1A-C2A-U3G-U57C	-7.2021
1551	tDR-intron22:T9-Leu-CAA-4-1-G1A-C2A-U3G	-8.53236

## Sheet: Bewo_Hypoxia_Cells
	Feature	log2FoldChange
1	tDR-L1:T12-Arg-CCT-4-1	-6.95806
2	tDR-12:T1-Glu-TTC-1-1	-7.07251
3	tDR-12:T12-Gln-TTG-1-1	-7.1638
4	tDR-14:T12-Gln-TTG-1-1	-6.69662
5	tDR-16:38-Phe-GAA-1-M5	-6.57526
6	tDR-16:T8-Lys-CTT-2-1	-7.06538
7	tDR-16:T8-Lys-CTT-3-1-C18U	-7.3627
8	tDR-16:T9-Lys-CTT-2-1	-6.77036
9	tDR-17:35-Lys-TTT-3-M4	-6.79452
10	tDR-1:23-Val-AAC-2	-6.63928
11	tDR-1:32-Pro-AGG-1-M5	-0.983716
12	tDR-1:34-Gly-GCC-1	2.13351
13	tDR-1:34-Gly-GCC-2-M3	2.12177
14	tDR-1:57-Arg-CCT-3-C56U-G57U	-6.67842
15	tDR-1:T1-Arg-CCT-4-1	-7.06543
16	tDR-1:T12-Arg-ACG-2-1-A34G	-6.66053
17	tDR-1:T12-Arg-CCT-4-1	-2.61824
18	tDR-1:T12-Gln-TTG-1-1	-8.68129
19	tDR-1:T13-Glu-TTC-1-1	-7.3901
20	tDR-1:T16-Thr-TGT-2-1	-3.89429
21	tDR-1:T16-Thr-TGT-2-1-U89C	-7.12163
22	tDR-1:T19-Arg-CCT-2-1	-2.35735
23	tDR-1:T4-Pro-TGG-3-2	-7.54093
24	tDR-1:T5-Thr-TGT-2-1	-8.45013
25	tDR-21:T8-Lys-CTT-2-1	-7.1342
26	tDR-21:T11-Phe-GAA-1-4-U61C	-7.07012
27	tDR-21:T15-Cys-GCA-4-1	-6.87385
28	tDR-21:T2-Lys-CTT-1-1-G57A	-7.26613
29	tDR-22:T3-Cys-GCA-4-1	-6.56882
30	tDR-27:76-Leu-CAA-4-I58CAUU-A64U-I65UU	-6.84431
31	tDR-28:67-Phe-GAA-1-M2	-7.03237
32	tDR-28:76-Leu-CAA-4-I57CAUU-A63U-I64UU	-7.6139
33	tDR-2:32-Gly-GCC-1	6.89615
34	tDR-31:76-Leu-CAA-4-I54CAUU-A60U-I61UU	-7.01979
35	tDR-32:76-Leu-CAA-4-I53CAUU-A59U-I60UU	-6.8778
36	tDR-32:e2-Leu-CAG-1-M2	-6.59037
37	tDR-33:T12-Arg-ACG-2-1-A2G	-6.58476
38	tDR-33:76-Leu-CAA-4-I52CAUU-A58U-I59UU	-6.77421
39	tDR-33:T15-Leu-CAG-2-2	-6.57842
40	tDR-34:T12-Arg-ACG-2-1	-6.66151
41	tDR-34:T15-Leu-CAG-2-2	-7.16771
42	tDR-35:T12-Arg-ACG-2-1	-7.78103
43	tDR-37:74-Glu-CTC-1-M2	6.95435
44	tDR-38:70-Asp-GTC-2-M2	8.64874
45	tDR-38:73-Ser-AGA-2-M2	7.32968
46	tDR-38:T10-Leu-CAA-4-1	-6.69938
47	tDR-38:T4-Arg-TCT-2-1	-4.38173
48	tDR-38:T5-Arg-TCT-3-2	-7.82539
49	tDR-38:T8-Arg-TCT-1-1	-8.14126
50	tDR-38:T8-Leu-CAA-1-1	-2.24106
51	tDR-38:T8-Leu-CAA-4-1	-1.68271
52	tDR-38:T10-Arg-TCT-1-1	-2.56902
53	tDR-38:T11-Arg-TCT-1-1	-7.8081
54	tDR-38:T14-Tyr-GTA-2-1	-6.68057
55	tDR-38:T16-Tyr-GTA-2-1	-2.63232
56	tDR-38:T3-Arg-TCT-2-1	-7.43184
57	tDR-38:T3-Tyr-GTA-2-1	-2.18146
58	tDR-38:T3-Tyr-GTA-5-3	-6.47088
59	tDR-38:T4-Arg-TCT-3-1	-6.96024
60	tDR-38:T4-Arg-TCT-3-2	-8.52428
61	tDR-38:T5-Arg-TCT-2-1	-7.51967
62	tDR-38:T5-Arg-TCT-3-1	-3.98938
63	tDR-38:T6-Arg-TCT-3-1	-8.54993
64	tDR-38:T9-Arg-TCT-1-1	-3.48145
65	tDR-38:T9-Leu-CAA-4-1	-2.61119
66	tDR-38:T9-Leu-CAA-4-1-G52C	-2.46281
67	tDR-39:73-Asp-GTC-2-M2	6.63508
68	tDR-39:73-Ser-AGA-2-M2	7.20507
69	tDR-39:73-Ser-GCT-4-M2	7.02488
70	tDR-39:T8-Leu-CAA-1-1	-6.93728
71	tDR-39:T9-Leu-CAA-4-1	-2.41457
72	tDR-39:74-Ser-AGA-2-M2	7.09475
73	tDR-39:74-Ser-GCT-4-M2	6.72436
74	tDR-39:T10-Leu-CAA-4-1	-6.53501
75	tDR-39:T4-Arg-TCT-2-1	-6.77416
76	tDR-39:T8-Leu-CAA-4-1	-1.62189
77	tDR-39:T9-Leu-CAA-4-1-G51C	-2.11186
78	tDR-40:T8-Leu-CAA-4-1	-7.30785
79	tDR-40:T9-Leu-CAA-4-1	-6.94489
80	tDR-43:76-Arg-TCG-5	-6.52864
81	tDR-43:T12-Arg-CCT-4-1	-6.61538
82	tDR-43:T9-Leu-CAA-4-1-G47C	-7.079
83	tDR-44:T9-Leu-CAA-4-1-G46C	-2.50389
84	tDR-45:T12-Arg-CCT-4-1	-6.62462
85	tDR-46:T12-Arg-CCT-4-1	-6.95535
86	tDR-47:T12-Arg-CCT-4-1	-7.04214
87	tDR-48:T12-Arg-CCT-4-1	-6.99579
88	tDR-48:T11-Lys-TTT-3-1	-6.70936
89	tDR-48:T16-Tyr-GTA-2-1	-7.44276
90	tDR-48:T3-Leu-CAG-2-2	-6.53592
91	tDR-49:T12-Arg-CCT-4-1	-6.60687
92	tDR-4:32-Pro-AGG-1-M5	-6.7266
93	tDR-50:T12-Arg-ACG-2-1	-6.65559
94	tDR-50:T12-Arg-CCT-4-1	-7.04841
95	tDR-50:T12-Gln-TTG-1-1	-7.59371
96	tDR-50:T3-Leu-CAG-2-2	-6.83137
97	tDR-50:T4-Tyr-GTA-2-1	-8.25342
98	tDR-50:T8-Lys-CTT-2-1	-6.61558
99	tDR-51:T12-Arg-ACG-2-1	-7.30251
100	tDR-52:T6-Pro-TGG-2-1	-6.65544
101	tDR-52:T16-Tyr-GTA-2-1	-6.55043
102	tDR-53:76-Ala-AGC-1	-6.82835
103	tDR-53:T12-Arg-CCT-4-1	-6.8835
104	tDR-53:T16-Tyr-GTA-2-1	-6.89558
105	tDR-55:76-Val-AAC-3	-6.74589
106	tDR-55:T12-Arg-CCT-4-1	-6.75324
107	tDR-57:T12-Arg-CCT-4-1	-7.26839
108	tDR-58:T12-Arg-CCT-4-1	-6.8468
109	tDR-58:T2-Tyr-GTA-2-1	-7.16997
110	tDR-59:T12-Arg-CCT-4-1	-6.83789
111	tDR-59:T15-Tyr-GTA-2-1	-6.88456
112	tDR-59:T8-Leu-CAA-1-1	-6.65971
113	tDR-59:T9-Leu-CAA-4-1	-6.75643
114	tDR-59:T9-Leu-CAA-4-1-G21C	-6.95945
115	tDR-60:T11-Gln-CTG-1-4	-7.28778
116	tDR-60:T12-Thr-TGT-6-1	-7.21677
117	tDR-60:T8-Leu-CAA-1-1	-6.91463
118	tDR-60:T8-Leu-CAA-4-1	-6.93563
119	tDR-60:T8-Lys-CTT-2-1	-7.15718
120	tDR-60:T9-Leu-CAA-4-1	-7.72934
121	tDR-60:T15-Leu-CAG-2-2	-6.57079
122	tDR-60:T15-Tyr-GTA-2-1	-7.02853
123	tDR-60:T9-Lys-CTT-2-1	-6.75744
124	tDR-60:T9-Pro-AGG-2-6	-6.57945
125	tDR-61:T12-Arg-ACG-2-1	-6.73322
126	tDR-61:T9-Lys-CTT-2-1	-6.47093
127	tDR-61:T15-Tyr-GTA-2-1	-6.63331
128	tDR-61:T8-Leu-CAA-4-1	-6.76769
129	tDR-61:T8-Lys-CTT-2-1	-7.05642
130	tDR-61:T9-Leu-CAA-4-1	-7.44926
131	tDR-61:T9-Leu-CAA-4-1-G19C	-6.89433
132	tDR-62:T12-Arg-ACG-2-1	-6.88777
133	tDR-62:T16-Tyr-GTA-2-1	-7.20708
134	tDR-63:T12-Arg-ACG-2-1	-6.96753
135	tDR-64:T12-Arg-ACG-2-1	-7.50836
136	tDR-64:T15-Leu-CAG-2-2	-6.57847
137	tDR-65:T12-Arg-ACG-2-1	-6.99661
138	tDR-65:T12-Gln-TTG-1-1	-6.60303
139	tDR-66:T9-Leu-CAA-4-1-G14C	-6.8914
140	tDR-67:T3-Leu-CAG-2-2	-6.7139
141	tDR-68:T1-Glu-TTC-1-1	-6.7193
142	tDR-68:T3-Leu-CAG-2-2	-6.86167
143	tDR-69:T2-Lys-CTT-1-1	-6.67951
144	tDR-69:T4-Gly-GCC-1-1	-6.52597
145	tDR-70:T12-Arg-CCT-4-1	-6.62959
146	tDR-70:T3-Leu-CAG-2-2	-6.53841
147	tDR-72:T4-Gly-GCC-1-1	-6.5709
148	tDR-73:T4-Gly-GCC-1-1	-6.52511
149	tDR-T1:T26-Ser-GCT-4-3	-8.16534
150	tDR-T1:T31-Arg-CCT-2-1	-2.97637
151	tDR-T1:T15-Pro-TGG-3-2	-6.75656
152	tDR-T1:T53-Arg-ACG-1-1	-7.32109
153	tDR-T2:T34-Thr-CGT-2-1-A14G	-6.84413
154	tDR-T2:T16-Arg-CCT-3-1	-6.87237
155	tDR-T2:T16-Gly-GCC-1-1	-7.83518
156	tDR-8:35-Lys-TTT-3-M4	-7.2006
157	tDR-8:36-Lys-TTT-3-M4	-6.71117
158	tDR-8:40-Phe-GAA-1-M4	-6.49836
159	tDR-L10:T14-Asn-GTT-9-2	-7.78169
160	tDR-L2:T11-Val-AAC-1-4	-6.68858
161	tDR-L1:T12-Asn-GTT-10-1	-2.59021
162	tDR-L1:T23-Leu-AAG-1-1	-6.59231
163	tDR-L2:T13-Asn-GTT-10-1	-7.4343
164	tDR-L2:T14-Thr-CGT-5-1-C88U	-1.72154
165	tDR-L2:T15-Thr-CGT-5-1-C88U	-7.09618
166	tDR-L3:35-Lys-TTT-3-2	-6.59839
167	tDR-L3:T11-Val-AAC-1-4	-6.73637
168	tDR-L3:T12-Val-AAC-1-4	-6.71785
169	tDR-L3:T1-Arg-CCT-4-1	-6.82722
170	tDR-L3:T12-Arg-CCT-4-1	-3.32291
171	tDR-L3:T14-Lys-CTT-1-1	-6.56224
172	tDR-L3:T14-Lys-CTT-1-1-G80A	-6.57204
173	tDR-L3:T18-Thr-TGT-4-1-G82A	-6.70526
174	tDR-L3:T4-Thr-TGT-2-1	-7.54764
175	tDR-L3:intron29-Arg-TCT-3-1	-7.1548
176	tDR-L4:35-Lys-TTT-3-2	-2.445
177	tDR-L4:T10-Val-AAC-1-4-A38G	-7.4785
178	tDR-L4:T11-Val-AAC-1-4	-2.68452
179	tDR-L4:T12-Arg-CCT-4-1-A85G	-7.14752
180	tDR-L4:T12-Val-AAC-1-4-A38G	-2.78614
181	tDR-L4:T11-Gly-CCC-1-2	-6.87301
182	tDR-L4:T11-Gly-CCC-5-1-C7G-C86U	-6.87378
183	tDR-L4:T11-Val-AAC-1-4-A38G	-2.86636
184	tDR-L4:T12-Arg-CCT-4-1	-2.52646
185	tDR-L4:T12-Gly-CCC-5-1-C7G-C86U	-7.1839
186	tDR-L4:T12-Met-CAT-3-1	-7.9663
187	tDR-L4:T12-Val-AAC-1-4	-3.01201
188	tDR-L4:T13-Arg-CCT-4-1	-1.95024
189	tDR-L4:T14-Asn-GTT-4-1-C66A	-8.02113
190	tDR-L4:T14-Lys-CTT-1-1	-2.42323
191	tDR-L4:T14-Lys-CTT-1-1-G81A	-2.38994
192	tDR-L4:T15-Pro-TGG-3-2	-6.59747
193	tDR-L4:T3-Asn-GTT-2-1	-6.53047
194	tDR-L4:T3-Lys-CTT-1-1	-2.39544
195	tDR-L4:T4-Pro-TGG-3-2	-7.15115
196	tDR-L4:T8-Ser-ACT-1-1-C34G	-7.19687
197	tDR-L4:intron29-Arg-TCT-3-1-C59U	-7.4202
198	tDR-L5:35-Lys-TTT-6-1	-6.69907
199	tDR-L5:T10-Leu-CAG-2-1	-4.67131
200	tDR-L5:T11-Leu-CAG-2-1	-8.5343
201	tDR-L5:T1-Asn-GTT-9-2	-6.55696
202	tDR-L5:T11-Leu-TAG-1-1	-6.90738
203	tDR-L5:T11-Val-CAC-8-1-G5C-G27A-G28A	-6.62041
204	tDR-L5:T13-Ala-TGC-1-1-G69C	-2.94505
205	tDR-L5:T14-Ala-TGC-1-1-G69C	-6.67437
206	tDR-L5:T14-Lys-CTT-1-1-C1A-A2G	-1.94025
207	tDR-L5:T14-Thr-CGT-5-1-C91U	-8.28414
208	tDR-L5:T15-Pro-TGG-3-2	-6.66851
209	tDR-L5:T15-Thr-CGT-5-1-C91U	-6.54255
210	tDR-L5:T18-Thr-TGT-4-1-G84A	-8.60738
211	tDR-L5:T19-Arg-CCT-2-1	-6.85215
212	tDR-L5:T19-Thr-TGT-4-1-G84A	-7.09458
213	tDR-L5:T2-Lys-CTT-1-1-C1A-A2G-G82A	-2.00218
214	tDR-L5:T3-Lys-CTT-1-1-C1A-A2G-G82A	-7.25781
215	tDR-L5:T3-Tyr-GTA-5-1	-6.53819
216	tDR-L5:T4-Thr-TGT-2-1	-8.50162
217	tDR-L5:T6-Thr-TGT-4-1	-7.87107
218	tDR-L5:T7-Val-CAC-14-1	-7.54689
219	tDR-L5:T8-Val-CAC-14-1	-7.42388
220	tDR-L5:T9-Ser-AGA-5-1	-7.16184
221	tDR-L6:T9-Cys-GCA-9-3-G1A-G2U-C4A-G10U-A15G-C30A-G39A-C40G	-2.37371
222	tDR-L6:T10-Gly-CCC-4-1-C73A	-6.56778
223	tDR-L6:T11-Asn-GTT-2-3	-7.55404
224	tDR-L6:T11-Gly-CCC-5-1-C9G-C88U	-7.74241
225	tDR-L6:T12-Arg-CCT-4-1	-6.79553
226	tDR-L6:T12-Asn-GTT-10-1	-7.17127
227	tDR-L6:T12-Asn-GTT-2-6	-6.91331
228	tDR-L6:T12-Gly-CCC-4-1-C73A	-2.25062
229	tDR-L6:T12-Gly-CCC-5-1-C9G-C88U	-8.27068
230	tDR-L6:T12-Tyr-GTA-5-5	-7.3388
231	tDR-L6:T13-Gly-CCC-4-1-C73A	-6.59226
232	tDR-L6:T13-Tyr-GTA-5-5	-2.59057
233	tDR-L6:T16-Arg-ACG-2-4	-7.09307
234	tDR-L6:T17-Asp-GTC-1-1-C87G-C90U	-6.54054
235	tDR-L6:T17-Gly-GCC-1-1	-6.89373
236	tDR-L6:T2-Asn-GTT-9-2	-8.78575
237	tDR-L6:T3-Gly-GCC-1-1	-6.58914
238	tDR-L6:T4-Gly-GCC-1-5	-6.65109
239	tDR-L6:T9-Tyr-GTA-3-1-C1A-C45U	-6.77027
240	tDR-L7:T18-Gln-CTG-9-1	-6.85284
241	tDR-L7:T2-Asn-GTT-9-2	-3.78044
242	tDR-L7:T25-Ser-GCT-4-3	-7.49524
243	tDR-L7:T3-Asn-GTT-9-2	-7.04136
244	tDR-L8:T10-Leu-AAG-1-1	-6.73304
245	tDR-T1:T15-Gly-TCC-2-2	-6.92379
246	tDR-T1:T16-Gly-GCC-1-1	-8.94601
247	tDR-T1:T16-Tyr-GTA-2-1	-7.30944
248	tDR-T1:T17-Gly-GCC-1-1	-6.84159
249	tDR-T1:T17-Ser-GCT-4-2	-7.43559
250	tDR-T1:T17-Ser-TGA-1-1	-8.6196
251	tDR-T1:T18-Ser-TGA-1-1	-2.89649
252	tDR-T1:T19-Ser-TGA-1-1	-3.28508
253	tDR-T1:T20-Ser-TGA-1-1	-2.62132
254	tDR-T2:T17-Arg-CCT-3-1	-8.16892
255	tDR-T2:T35-Thr-CGT-2-1-A14G	-7.01266
256	tDR-e11:T9-Leu-CAA-4-1-G45C	-2.08869
257	tDR-e12:T9-Leu-CAA-4-1-G44C	-7.82633
258	tDR-e13:T9-Leu-CAA-4-1-G43C	-6.77776
259	tDR-intron1:intron24-Tyr-GTA-2-1	-7.49031
260	tDR-intron20:T9-Leu-CAA-4-1-G1A-G3A-I6CAAG	-6.94643
261	tDR-intron20:T15-Tyr-GTA-5-4-C1A-I6UGUAG	-6.90086
262	tDR-intron21:T9-Leu-CAA-4-1-G1C-G2A-C3A-U4G	-6.51083
263	tDR-intron21:T9-Leu-CAA-4-1-G1C-G2A-C3A-U4G-G56C	-7.08459
264	tDR-intron21:T9-Leu-CAA-4-1-G2A-I5CAAG-G60C	-6.97918
265	tDR-intron22:T8-Leu-CAA-4-1-G1A-C2A-U3G	-6.8027
266	tDR-intron22:T8-Leu-CAA-4-1-G1A-U4C-I5AAGU	-6.65358
267	tDR-intron22:T9-Leu-CAA-4-1-G1A-C2A-U3G	-7.07006
268	tDR-intron22:T9-Leu-CAA-4-1-G1A-C2A-U3G-G55C	-7.59934
269	tDR-intron22:T9-Leu-CAA-4-1-G1A-U4C-I5AAGU	-7.15795
270	tDR-intron29:T8-Leu-CAA-4-1-U1G	-6.91538
271	tDR-intron24:T9-Leu-CAA-4-1-U1G	-7.31553
272	tDR-intron29:T9-Leu-CAA-4-1-U1G-G53C	-7.72051

## Sheet: Bewo_Hypoxia_Exs
	Feature	log2FoldChange
1	tDR-11:33-Glu-CTC-1-M2	-6.58891
2	tDR-13:33-Glu-CTC-1-M2	-1.54457
3	tDR-14:33-Glu-CTC-1-M2	-0.836449
4	tDR-14:33-Glu-TTC-1-M2	1.01427
5	tDR-14:33-Glu-TTC-3-M5	-6.73163
6	tDR-14:34-Glu-CTC-1-M2	-1.50465
7	tDR-14:56-His-GTG-1	-6.14325
8	tDR-15:33-Glu-CTC-1-M2	-6.47947
9	tDR-18:32-Thr-CGT-6-M3	0.75944
10	tDR-18:33-Glu-CTC-1-M2	-1.126
11	tDR-1:16-Leu-AAG-1-M4	0.802293
12	tDR-1:16-Leu-TAG-2	1.05221
13	tDR-1:29-Pro-AGG-1-M6-U24C	-6.20622
14	tDR-1:30-His-GTG-1	-1.60641
15	tDR-1:30-Pro-AGG-1-M6	-1.22853
16	tDR-1:31-Glu-CTC-1-M2	-1.40665
17	tDR-1:31-Glu-CTC-1-M2-D5G	-1.54001
18	tDR-1:31-Glu-CTC-1-M2-D5G-G30A	-1.75452
19	tDR-1:31-Glu-CTC-1-M2-D5G-G30U	-6.80737
20	tDR-1:31-Glu-CTC-1-M2-G31A	-1.81809
21	tDR-1:31-Glu-TTC-2	-1.3318
22	tDR-1:31-Glu-TTC-3-M3	-1.31183
23	tDR-1:31-Glu-TTC-3-M3-D5G	-1.48257
24	tDR-1:31-Glu-TTC-3-M3-G31A	-6.27893
25	tDR-1:31-His-GTG-1	-1.29803
26	tDR-1:31-Pro-AGG-1-M5	-0.915095
27	tDR-1:31-Pro-AGG-1-M6-C30A	-1.08172
28	tDR-1:31-Pro-AGG-1-M6-C30U	-1.11851
29	tDR-1:31-Pro-TGG-1-C30U	-6.70018
30	tDR-1:31-Pro-TGG-2	-1.29185
31	tDR-1:32-Glu-CTC-1-M2	-0.657361
32	tDR-1:32-Glu-CTC-1-M2-C12U	-6.51471
33	tDR-1:32-Glu-CTC-1-M2-C32U	-6.68966
34	tDR-1:32-Glu-CTC-1-M2-D5G	-0.62033
35	tDR-1:32-Glu-CTC-1-M2-G29A	-6.58441
36	tDR-1:32-Glu-CTC-1-M2-U5A	-6.37534
37	tDR-1:32-Glu-TTC-3-M3	-0.830969
38	tDR-1:32-Glu-TTC-3-M3-D5G	-0.857744
39	tDR-1:32-Gly-GCC-1-G29C	-6.03765
40	tDR-1:32-His-GTG-1	-1.85982
41	tDR-1:32-Pro-AGG-1-M5	-0.974522
42	tDR-1:32-Pro-AGG-1-M5-C3U	-6.27715
43	tDR-1:32-Pro-AGG-1-M5-G22U	-6.80104
44	tDR-1:32-Pro-AGG-1-M5-G29A	-6.36372
45	tDR-1:32-Pro-AGG-1-M5-G2U	-1.40512
46	tDR-1:32-Pro-AGG-1-M5-U19C	-6.03214
47	tDR-1:32-Pro-AGG-1-M5-U7C	-7.12636
48	tDR-1:32-Pro-TGG-1	-0.71323
49	tDR-1:33-Cys-GCA-8-M7	-1.4653
50	tDR-1:33-Glu-CTC-1-M2	-1.55091
51	tDR-1:33-Glu-CTC-1-M2-A21G	-7.06089
52	tDR-1:33-Glu-CTC-1-M2-A24G	-7.35234
53	tDR-1:33-Glu-CTC-1-M2-C2U	-7.39903
54	tDR-1:33-Glu-CTC-1-M2-C30U	-6.33648
55	tDR-1:33-Glu-CTC-1-M2-C32U	-6.88077
	tDR-1:33-Glu-CTC-1-M2-C3U	-6.75074
	tDR-1:33-Glu-CTC-1-M2-C4U	-6.45416
	tDR-1:33-Glu-CTC-1-M2-D4UGG	-6.06587
	tDR-1:33-Glu-CTC-1-M2-D5G	-1.47509
	tDR-1:33-Glu-CTC-1-M2-G6A	-1.45146
	tDR-1:33-Glu-CTC-1-M2-G6U	-6.68697
	tDR-1:33-Glu-CTC-1-M2-U13C	-6.71732
	tDR-1:33-Glu-CTC-1-M2-U16C	-6.62055
	tDR-1:33-Glu-CTC-1-M2-U26C	-7.2406
	tDR-1:33-Glu-CTC-1-M2-U5C-G6U	-1.5676
	tDR-1:33-Glu-CTC-1-M2-U8C	-6.91406
	tDR-1:33-Glu-TTC-3-M3	-1.67154
	tDR-1:33-Glu-TTC-3-M3-D5G	-1.84108
	tDR-1:33-Glu-TTC-8-G6U	-7.13136
	tDR-1:33-Gly-GCC-1	-1.30883
	tDR-1:33-Lys-CTT-2	-1.25394
	tDR-1:33-Lys-CTT-3	-1.18865
	tDR-1:33-Pro-AGG-1-M5-C5A	-6.30445
	tDR-1:33-Pro-AGG-1-M5-G2U	-0.515667
	tDR-1:34-Glu-CTC-1-M2	-1.54765
	tDR-1:34-Glu-CTC-1-M2-D5G	-1.17384
	tDR-1:34-Glu-TTC-2	-6.72248
	tDR-1:34-Glu-TTC-3-M3	-2.40119
	tDR-1:34-Glu-TTC-3-M3-D5G	-7.90257
	tDR-1:34-Pro-AGG-1-M2	-0.66538
	tDR-1:35-Glu-CTC-1-M2	-0.955964
	tDR-1:35-Glu-CTC-1-M2-D5G	-1.15519
	tDR-1:35-Glu-TTC-3-M3	-1.95214
	tDR-1:35-Glu-TTC-3-M3-D5G	-7.18789
	tDR-1:35-His-GTG-1	-6.50001
	tDR-1:39-Glu-CTC-1-M2-D5G	-6.37414
	tDR-21:38-Leu-AAG-1-M6-A14G	1.23482
	tDR-21:76-Glu-CTC-1	-6.1724
	tDR-26:55-Arg-TCT-2-M2	6.10294
	tDR-2:25-Pro-AGG-1-M6	6.13948
	tDR-2:29-Glu-CTC-1-M2-D4G	-6.63678
	tDR-2:29-Pro-AGG-1-M6-C27U	-6.18375
	tDR-2:31-Glu-CTC-1-M2	-1.22638
	tDR-2:31-Glu-CTC-1-M2-D4G	-1.28843
	tDR-2:31-Glu-TTC-3-M3	-1.68341
	tDR-2:31-Pro-AGG-1-M5	-1.3066
	tDR-2:31-Pro-AGG-1-M6-C29U	-7.26157
	tDR-2:32-Glu-CTC-1-M2-U4C-G5U-C31U	-0.753727
	tDR-2:32-Pro-AGG-1-M5	-1.39943
	tDR-2:32-Pro-AGG-1-M5-U30C	-1.42592
	tDR-2:32-Pro-TGG-1	-6.79733
	tDR-2:33-Glu-CTC-1-M2	-1.01932
	tDR-2:33-Glu-CTC-1-M2-D4G	-0.890517
	tDR-2:33-Glu-CTC-1-M2-U4C-G5U	-1.49977
	tDR-2:33-Glu-TTC-2	0.941845
	tDR-2:33-Glu-TTC-3-M3	-1.66692
	tDR-2:33-Glu-TTC-8-G5U	-6.71344
	tDR-2:33-Lys-CTT-2	-6.10608
	tDR-2:34-Glu-TTC-3-M3	-6.34239
	tDR-34:70-Pro-AGG-2-M4-A1G	0.905687
	tDR-34:72-Met-CAT-3	-0.438895
	tDR-34:74-Met-CAT-1	-0.866639
	tDR-34:74-Met-CAT-2-M2	-0.899693
	tDR-34:74-Met-CAT-3	-1.1892
	tDR-34:74-Met-CAT-6	-0.752686
	tDR-35:72-Leu-CAG-2	-1.15204
	tDR-35:73-Leu-CAG-2	-0.799724
	tDR-35:74-Leu-CAG-1	-1.79893
	tDR-35:74-Leu-CAG-2	-1.52894
	tDR-35:74-Lys-TTT-3	-8.37529
	tDR-35:T1-Lys-TTT-3-1	-6.91727
	tDR-36:60-Arg-CCG-2	-6.06458
	tDR-36:73-Asn-GTT-2-M2	0.707863
	tDR-36:74-Arg-ACG-2	-6.33413
	tDR-36:74-Arg-CCG-2	-0.697192
	tDR-36:74-Lys-TTT-3	-2.11838
	tDR-36:T1-Lys-TTT-3-1	-7.41091
	tDR-37:56-Ala-AGC-8-M5-A1G	0.590277
	tDR-37:56-Met-CAT-1-M2	6.32113
	tDR-37:59-Glu-CTC-1-M4	-6.73724
	tDR-37:70-Gly-CCC-2	6.68565
	tDR-37:74-Asp-GTC-2-M2-C2U	-6.36593
	tDR-37:74-Glu-CTC-1-M2	-1.67144
	tDR-39:57-Gly-GCC-1-M2	-6.32844
	tDR-39:67-Asp-GTC-2-M2	1.06388
	tDR-39:68-Glu-TTC-2	6.09844
	tDR-39:69-Asp-GTC-2-M2	0.759524
	tDR-39:70-Asp-GTC-2-M2	1.0367
	tDR-39:71-Asp-GTC-2-M2	0.837367
	tDR-39:73-Glu-CTC-1-M2	6.18368
	tDR-39:73-Glu-TTC-2	0.992626
	tDR-39:74-Arg-CCG-2	-1.21989
	tDR-39:74-Glu-TTC-2	0.431167
	tDR-39:74-Leu-CAG-1	-7.29595
	tDR-39:74-Leu-CAG-2	-0.86949
	tDR-39:T9-Leu-CAA-4-1-G51C	-6.64224
	tDR-3:28-His-GTG-1	6.42807
	tDR-3:32-Glu-CTC-1-M2-G26A	6.17513
	tDR-3:32-Glu-TTC-2-U30C	6.28897
	tDR-3:32-Gly-CCC-1-M4	0.71643
	tDR-3:32-Pro-AGG-1-M5	-1.17702
	tDR-3:33-Glu-CTC-1-M2	-1.00334
	tDR-3:33-Glu-CTC-1-M2-U31A	-1.08373
	tDR-3:33-Glu-CTC-1-M2-U31C	-0.830238
	tDR-3:33-Glu-TTC-2-U31C	6.55326
	tDR-3:33-Glu-TTC-3-M3	-1.07276
	tDR-3:33-Glu-TTC-8-G4U	-1.26506
	tDR-3:34-Glu-TTC-3-M3	-6.27051
	tDR-40:72-Asn-GTT-9	6.0585
	tDR-40:72-Ser-GCT-4-M2	-1.47454
	tDR-40:73-Asn-GTT-2-M2	0.489208
	tDR-40:73-Met-CAT-6	0.966098
	tDR-40:T1-Ser-GCT-4-2	-6.51503
	tDR-41:56-Val-AAC-1-M9	6.3945
	tDR-41:59-Thr-AGT-1-M7	6.25202
	tDR-41:61-Trp-CCA-4	0.801838
	tDR-41:63-Met-CAT-3	1.32009
	tDR-41:66-Trp-CCA-4	6.70253
	tDR-41:70-Asp-GTC-2-M2	1.26718
	tDR-41:72-Thr-AGT-2-M3	-7.11497
	tDR-41:73-Arg-ACG-2	1.23479
	tDR-41:73-Arg-CCG-2	1.08381
	tDR-41:73-Asn-GTT-2-M3	0.670099
	tDR-41:73-Glu-TTC-2	1.23402
	tDR-41:74-Glu-TTC-1	0.652023
	tDR-41:74-Glu-TTC-2	0.420247
	tDR-42:69-Ser-GCT-4-M2	1.04117
	tDR-42:70-Arg-CCG-2	0.885607
	tDR-42:70-Ser-AGA-2-M3	0.978102
	tDR-42:70-Ser-GCT-4-M2	0.934869
	tDR-42:71-Arg-CCT-4	0.766266
	tDR-42:71-Ser-GCT-2	0.463656
	tDR-42:71-Ser-GCT-4-M2	0.525451
	tDR-42:73-Arg-CCG-2	1.03543
	tDR-42:73-Arg-CCT-3	0.832383
	tDR-42:73-Arg-CCT-4	0.964092
	tDR-42:73-Ser-AGA-2-M3	1.15659
	tDR-42:73-Ser-GCT-1	0.761635
	tDR-42:73-Ser-GCT-2	0.654226
	tDR-42:73-Ser-GCT-4-M2	0.494509
	tDR-42:73-Ser-GCT-5	6.21617
	tDR-42:74-Ser-GCT-2-U18C	-6.06712
	tDR-42:76-Arg-CCT-4	-6.037
	tDR-43:73-Lys-CTT-1-M4	0.564383
	tDR-45:T1-Lys-CTT-2-3	-6.13993
	tDR-46:73-Ser-GCT-3-M3	1.56883
	tDR-47:73-Arg-ACG-2	6.3192
	tDR-47:74-Asn-GTT-2-M4	-0.559283
	tDR-48:74-Arg-ACG-2	-0.680436
	tDR-49:73-Lys-CTT-1-M4	0.374858
	tDR-4:32-iMet-CAT-1-M2	0.486258
	tDR-4:33-Glu-CTC-1-M2	-1.14441
	tDR-4:33-Glu-CTC-1-M2-U2C-G3U	-0.848405
	tDR-4:33-Glu-TTC-3-M3	-7.28595
	tDR-4:33-Glu-TTC-8-G3U	-1.44416
	tDR-51:72-Val-AAC-1-M5	-6.0725
	tDR-51:74-Arg-ACG-1-M2	-0.848261
	tDR-52:72-Val-AAC-1-M5	-6.31654
	tDR-57:72-Pro-AGG-1-M8	-0.987453
	tDR-57:76-Gln-TTG-1-M2	-0.739726
	tDR-57:76-Pro-AGG-1-M8	-6.73528
	tDR-57:T1-Gln-CTG-1-1	-6.0315
	tDR-58:73-Pro-AGG-1-M8	-6.57856
	tDR-5:32-Glu-TTC-1	0.587259
	tDR-5:33-Glu-CTC-1-M2-G2U	-1.13026
	tDR-5:33-Glu-TTC-1	0.825418
	tDR-5:33-Glu-TTC-3-M4	-6.52315
	tDR-6:31-Glu-CTC-1-M2	-1.14143
	tDR-6:32-Pro-AGG-1-M5	-0.716666
	tDR-6:33-Glu-CTC-1-M2	-0.895698
	tDR-7:32-Glu-TTC-1-M2	0.693817
	tDR-7:32-Glu-TTC-1-M2-U23G	6.75337
	tDR-7:33-Glu-TTC-1-M2	0.872679
	tDR-9:32-Glu-TTC-1-M2	1.02938
	tDR-9:33-Arg-TCT-1-M4	0.683899
	tDR-9:33-Glu-TTC-1-M2	1.35049
	tDR-9:34-Arg-TCT-1-M4	-6.36831
	tDR-9:35-Arg-TCT-1-M4	0.881585
	tDR-L1:28-His-GTG-1	-6.24163
	tDR-L1:30-His-GTG-1	-1.66119
	tDR-L1:31-His-GTG-1	-1.73173
	tDR-L1:32-His-GTG-1	-1.80656
	tDR-L1:33-Pro-AGG-2-1	-6.13676
	tDR-L1:34-His-GTG-1	-7.55944
	tDR-L2:33-Pro-AGG-1-1	-6.42748
	tDR-intron22:T5-Leu-CAA-4-1-G1A-C2A-U3G	-6.20375
	tDR-intron22:T7-Leu-CAA-4-1-G1A-C2A-U3G	-6.24331
	tDR-intron22:T8-Leu-CAA-4-1-G1A-C2A-U3G	-1.34651
	tDR-intron22:T9-Leu-CAA-4-1-G1A-C2A-U3G	-6.65662

## Sheet: Human_Hypoxia_Cells_com
	tDR	log2FoldChange.x	log2FoldChange.y
1	tDR-L1:T12-Arg-CCT-4-1	-6.59856	-6.95806
2	tDR-1:34-Gly-GCC-1	1.16476	2.13351
3	tDR-1:T12-Arg-CCT-4-1	-6.42623	-2.61824
4	tDR-1:T16-Thr-TGT-2-1	-4.15372	-3.89429
5	tDR-1:T16-Thr-TGT-2-1-U89C	-6.86714	-7.12163
6	tDR-1:T5-Thr-TGT-2-1	-8.34335	-8.45013
7	tDR-16:T8-Lys-CTT-2-1	-6.60975	-7.06538
8	tDR-16:T9-Lys-CTT-2-1	-6.88794	-6.77036
9	tDR-2:32-Gly-GCC-1	7.85787	6.89615
10	tDR-21:T15-Cys-GCA-4-1	-6.39446	-6.87385
11	tDR-22:T3-Cys-GCA-4-1	-6.49488	-6.56882
12	tDR-28:67-Phe-GAA-1-M2	-9.10223	-7.03237
13	tDR-34:T15-Leu-CAG-2-2	-6.39028	-7.16771
14	tDR-35:T12-Arg-ACG-2-1	-7.31752	-7.78103
15	tDR-38:70-Asp-GTC-2-M2	6.73546	8.64874
16	tDR-38:T10-Leu-CAA-4-1	-1.226	-6.69938
17	tDR-38:T4-Arg-TCT-2-1	-3.61277	-4.38173
18	tDR-38:T5-Arg-TCT-3-2	-3.23769	-7.82539
19	tDR-38:T8-Arg-TCT-1-1	-3.68465	-8.14126
20	tDR-38:T8-Leu-CAA-1-1	-1.12469	-2.24106
21	tDR-38:T8-Leu-CAA-4-1	-1.51374	-1.68271
22	tDR-38:T10-Arg-TCT-1-1	-2.83166	-2.56902
23	tDR-38:T11-Arg-TCT-1-1	-2.43365	-7.8081
24	tDR-38:T14-Tyr-GTA-2-1	-1.17415	-6.68057
25	tDR-38:T16-Tyr-GTA-2-1	-1.35722	-2.63232
26	tDR-38:T3-Arg-TCT-2-1	-7.73679	-7.43184
27	tDR-38:T3-Tyr-GTA-2-1	-1.1785	-2.18146
28	tDR-38:T3-Tyr-GTA-5-3	-1.33206	-6.47088
29	tDR-38:T4-Arg-TCT-3-1	-6.40002	-6.96024
30	tDR-38:T4-Arg-TCT-3-2	-3.01968	-8.52428
31	tDR-38:T5-Arg-TCT-2-1	-2.64243	-7.51967
32	tDR-38:T6-Arg-TCT-3-1	-2.4797	-8.54993
33	tDR-38:T9-Arg-TCT-1-1	-3.23665	-3.48145
34	tDR-38:T9-Leu-CAA-4-1	-2.01477	-2.61119
35	tDR-39:73-Asp-GTC-2-M2	8.1607	6.63508
36	tDR-39:T9-Leu-CAA-4-1	-2.04279	-2.41457
37	tDR-39:T10-Leu-CAA-4-1	-7.25701	-6.53501
38	tDR-39:T4-Arg-TCT-2-1	-7.09743	-6.77416
39	tDR-4:32-Pro-AGG-1-M5	-1.27964	-6.7266
40	tDR-43:T12-Arg-CCT-4-1	-6.35735	-6.61538
41	tDR-48:T3-Leu-CAG-2-2	-6.2945	-6.53592
42	tDR-50:T12-Arg-CCT-4-1	-6.368	-7.04841
43	tDR-51:T12-Arg-ACG-2-1	-7.23215	-7.30251
44	tDR-52:T16-Tyr-GTA-2-1	-6.68161	-6.55043
45	tDR-57:T12-Arg-CCT-4-1	-6.40798	-7.26839
46	tDR-59:T9-Leu-CAA-4-1	-6.44228	-6.75643
47	tDR-60:T11-Gln-CTG-1-4	-3.15875	-7.28778
48	tDR-60:T12-Thr-TGT-6-1	-6.54756	-7.21677
49	tDR-60:T8-Lys-CTT-2-1	-6.28862	-7.15718
50	tDR-60:T15-Tyr-GTA-2-1	-6.43446	-7.02853
51	tDR-60:T9-Lys-CTT-2-1	-6.75221	-6.75744
52	tDR-61:T8-Lys-CTT-2-1	-6.19362	-7.05642
53	tDR-61:T9-Leu-CAA-4-1	-6.72353	-7.44926
54	tDR-63:T12-Arg-ACG-2-1	-6.59268	-6.96753
55	tDR-64:T12-Arg-ACG-2-1	-6.71781	-7.50836
56	tDR-64:T15-Leu-CAG-2-2	-6.14718	-6.57847
57	tDR-65:T12-Arg-ACG-2-1	-6.96008	-6.99661
58	tDR-69:T2-Lys-CTT-1-1	-6.5945	-6.67951
59	tDR-72:T4-Gly-GCC-1-1	-6.59195	-6.5709
60	tDR-73:T4-Gly-GCC-1-1	-6.37827	-6.52511
61	tDR-T1:T26-Ser-GCT-4-3	-2.98418	-8.16534
62	tDR-T1:T31-Arg-CCT-2-1	-2.72957	-2.97637
63	tDR-T1:T15-Pro-TGG-3-2	-7.30696	-6.75656
64	tDR-T1:T53-Arg-ACG-1-1	-2.51156	-7.32109
65	tDR-T2:T34-Thr-CGT-2-1-A14G	-7.40493	-6.84413
66	tDR-intron1:intron24-Tyr-GTA-2-1	-2.45281	-7.49031
67	tDR-intron20:T9-Leu-CAA-4-1-G1A-G3A-I6CAAG	-7.05495	-6.94643
68	tDR-intron22:T9-Leu-CAA-4-1-G1A-C2A-U3G	-6.58615	-7.07006
69	tDR-L2:T11-Val-AAC-1-4	-6.83329	-6.68858
70	tDR-L1:T23-Leu-AAG-1-1	-6.77682	-6.59231
71	tDR-L10:T14-Asn-GTT-9-2	-6.83563	-7.78169
72	tDR-L3:T11-Val-AAC-1-4	-6.69244	-6.73637
73	tDR-L3:T12-Val-AAC-1-4	-1.90511	-6.71785
74	tDR-L3:intron29-Arg-TCT-3-1	-6.48809	-7.1548
75	tDR-L3:T12-Arg-CCT-4-1	-1.71908	-3.32291
76	tDR-L3:T14-Lys-CTT-1-1	-6.37814	-6.56224
77	tDR-L3:T4-Thr-TGT-2-1	-6.53921	-7.54764
78	tDR-L4:T11-Val-AAC-1-4	-2.55201	-2.68452
79	tDR-L4:T12-Arg-CCT-4-1-A85G	-7.51189	-7.14752
80	tDR-L4:T12-Val-AAC-1-4-A38G	-2.12458	-2.78614
81	tDR-L4:intron29-Arg-TCT-3-1-C59U	-7.16354	-7.4202
82	tDR-L4:T11-Val-AAC-1-4-A38G	-2.84324	-2.86636
83	tDR-L4:T12-Arg-CCT-4-1	-1.95868	-2.52646
84	tDR-L4:T12-Met-CAT-3-1	-7.96493	-7.9663
85	tDR-L4:T12-Val-AAC-1-4	-2.1024	-3.01201
86	tDR-L4:T13-Arg-CCT-4-1	-1.61714	-1.95024
87	tDR-L4:T14-Lys-CTT-1-1	-2.88687	-2.42323
88	tDR-L4:T14-Lys-CTT-1-1-G81A	-2.75187	-2.38994
89	tDR-L4:T3-Asn-GTT-2-1	-7.61502	-6.53047
90	tDR-L4:T3-Lys-CTT-1-1	-2.44607	-2.39544
91	tDR-L4:T4-Pro-TGG-3-2	-7.48914	-7.15115
92	tDR-L5:35-Lys-TTT-6-1	-6.99443	-6.69907
93	tDR-L5:T10-Leu-CAG-2-1	-3.57773	-4.67131
94	tDR-L5:T11-Leu-CAG-2-1	-3.43465	-8.5343
95	tDR-L5:T11-Leu-TAG-1-1	-6.63718	-6.90738
96	tDR-L5:T14-Lys-CTT-1-1-C1A-A2G	-2.02267	-1.94025
97	tDR-L5:T15-Pro-TGG-3-2	-7.24829	-6.66851
98	tDR-L5:T2-Lys-CTT-1-1-C1A-A2G-G82A	-7.22055	-2.00218
99	tDR-L5:T3-Lys-CTT-1-1-C1A-A2G-G82A	-6.51808	-7.25781
100	tDR-L5:T3-Tyr-GTA-5-1	-6.61159	-6.53819
101	tDR-L5:T6-Thr-TGT-4-1	-6.38845	-7.87107
102	tDR-L5:T7-Val-CAC-14-1	-8.11604	-7.54689
103	tDR-L6:T12-Arg-CCT-4-1	-6.86541	-6.79553
104	tDR-L6:T12-Tyr-GTA-5-5	-7.79605	-7.3388
105	tDR-L6:T13-Tyr-GTA-5-5	-2.93566	-2.59057
106	tDR-L6:T16-Arg-ACG-2-4	-6.51375	-7.09307
107	tDR-L6:T4-Gly-GCC-1-5	-6.45063	-6.65109
108	tDR-L7:T18-Gln-CTG-9-1	-2.84647	-6.85284
109	tDR-L7:T25-Ser-GCT-4-3	-6.83668	-7.49524
110	tDR-L7:T3-Asn-GTT-9-2	-8.11481	-7.04136
111	tDR-L8:T10-Leu-AAG-1-1	-7.01701	-6.73304
112	tDR-T1:T15-Gly-TCC-2-2	-10.1536	-6.92379
113	tDR-T1:T16-Gly-GCC-1-1	-2.1694	-8.94601
114	tDR-T1:T16-Tyr-GTA-2-1	-1.37125	-7.30944
115	tDR-T1:T17-Gly-GCC-1-1	-1.87489	-6.84159
116	tDR-T1:T17-Ser-TGA-1-1	-2.83706	-8.6196
117	tDR-T1:T18-Ser-TGA-1-1	-2.30889	-2.89649
118	tDR-T1:T19-Ser-TGA-1-1	-2.66404	-3.28508
119	tDR-T1:T20-Ser-TGA-1-1	-2.33279	-2.62132
120	tDR-T2:T17-Arg-CCT-3-1	-1.41334	-8.16892
121	tDR-T2:T35-Thr-CGT-2-1-A14G	-8.46829	-7.01266

## Sheet: Human_Hypoxia_Exs_com
	tDR	log2FoldChange.x	log2FoldChange.y
1	tDR-1:30-His-GTG-1	-1.59179	-1.60641
2	tDR-1:33-Cys-GCA-8-M7	-1.98193	-1.4653
3	tDR-1:33-Glu-CTC-1-M2	-4.83686	-1.55091
4	tDR-1:33-Glu-CTC-1-M2-A21G	-10.3773	-7.06089
5	tDR-1:33-Glu-CTC-1-M2-A24G	-5.15259	-7.35234
6	tDR-1:33-Glu-CTC-1-M2-C2U	-5.68658	-7.39903
7	tDR-1:33-Glu-CTC-1-M2-C30U	-5.81581	-6.33648
8	tDR-1:33-Glu-CTC-1-M2-C32U	-11.4227	-6.88077
9	tDR-1:33-Glu-CTC-1-M2-C3U	-6.44527	-6.75074
10	tDR-1:33-Glu-CTC-1-M2-C4U	-6.69943	-6.45416
11	tDR-1:33-Glu-CTC-1-M2-D4UGG	-9.13745	-6.06587
12	tDR-1:33-Glu-CTC-1-M2-D5G	-4.54521	-1.47509
13	tDR-1:33-Glu-CTC-1-M2-G6A	-5.60698	-1.45146
14	tDR-1:33-Glu-CTC-1-M2-G6U	-6.37345	-6.68697
15	tDR-1:33-Glu-CTC-1-M2-U13C	-10.2125	-6.71732
16	tDR-1:33-Glu-CTC-1-M2-U16C	-9.95076	-6.62055
17	tDR-1:33-Glu-CTC-1-M2-U26C	-4.77523	-7.2406
18	tDR-1:33-Glu-CTC-1-M2-U5C-G6U	-4.64625	-1.5676
19	tDR-1:33-Glu-CTC-1-M2-U8C	-10.5886	-6.91406
20	tDR-1:33-Glu-TTC-3-M3	-4.47531	-1.67154
21	tDR-1:33-Glu-TTC-3-M3-D5G	-4.30101	-1.84108
22	tDR-1:33-Glu-TTC-8-G6U	-9.44347	-7.13136
23	tDR-1:33-Gly-GCC-1	-4.05258	-1.30883
24	tDR-1:33-Lys-CTT-2	-3.56941	-1.25394
25	tDR-1:33-Lys-CTT-3	-3.57558	-1.18865
26	tDR-1:34-Glu-CTC-1-M2	-4.28161	-1.54765
27	tDR-1:34-Glu-CTC-1-M2-D5G	-4.1392	-1.17384
28	tDR-1:34-Glu-TTC-2	-1.37142	-6.72248
29	tDR-1:34-Glu-TTC-3-M3	-4.47858	-2.40119
30	tDR-1:34-Glu-TTC-3-M3-D5G	-10.2242	-7.90257
31	tDR-1:35-Glu-TTC-3-M3	-3.00352	-1.95214
32	tDR-1:35-Glu-TTC-3-M3-D5G	-3.61931	-7.18789
33	tDR-1:35-His-GTG-1	-1.25924	-6.50001
34	tDR-11:33-Glu-CTC-1-M2	-6.47332	-6.58891
35	tDR-13:33-Glu-CTC-1-M2	-4.55264	-1.54457
36	tDR-14:33-Glu-TTC-1-M2	1.922	1.01427
37	tDR-14:33-Glu-TTC-3-M5	-7.62784	-6.73163
38	tDR-14:34-Glu-CTC-1-M2	-9.59565	-1.50465
39	tDR-15:33-Glu-CTC-1-M2	-4.43852	-6.47947
40	tDR-18:33-Glu-CTC-1-M2	-4.91917	-1.126
41	tDR-2:33-Glu-CTC-1-M2	-3.49014	-1.01932
42	tDR-2:33-Glu-CTC-1-M2-U4C-G5U	-4.7374	-1.49977
43	tDR-2:33-Glu-TTC-3-M3	-3.49188	-1.66692
44	tDR-2:33-Glu-TTC-8-G5U	-9.05151	-6.71344
45	tDR-2:33-Lys-CTT-2	-4.51833	-6.10608
46	tDR-3:33-Glu-CTC-1-M2	-4.10796	-1.00334
47	tDR-3:33-Glu-CTC-1-M2-U31A	-8.46166	-1.08373
48	tDR-3:33-Glu-TTC-3-M3	-7.2248	-1.07276
49	tDR-3:33-Glu-TTC-8-G4U	-8.44807	-1.26506
50	tDR-34:74-Met-CAT-3	-1.12005	-1.1892
51	tDR-35:72-Leu-CAG-2	-6.09039	-1.15204
52	tDR-35:74-Leu-CAG-1	-5.49436	-1.79893
53	tDR-35:74-Leu-CAG-2	-5.62255	-1.52894
54	tDR-35:74-Lys-TTT-3	-4.15835	-8.37529
55	tDR-35:T1-Lys-TTT-3-1	-7.00789	-6.91727
56	tDR-37:74-Glu-CTC-1-M2	-5.88029	-1.67144
57	tDR-39:67-Asp-GTC-2-M2	6.60106	1.06388
58	tDR-39:70-Asp-GTC-2-M2	3.38485	1.0367
59	tDR-4:33-Glu-CTC-1-M2	-5.95377	-1.14441
60	tDR-4:33-Glu-TTC-3-M3	-7.77355	-7.28595
61	tDR-41:63-Met-CAT-3	2.3582	1.32009
62	tDR-42:73-Arg-CCG-2	2.32364	1.03543
63	tDR-5:33-Glu-CTC-1-M2-G2U	-10.3024	-1.13026
64	tDR-5:33-Glu-TTC-3-M4	-7.10507	-6.52315
65	tDR-57:T1-Gln-CTG-1-1	-6.86046	-6.0315
66	tDR-9:33-Glu-TTC-1-M2	6.77979	1.35049
67	tDR-intron22:T5-Leu-CAA-4-1-G1A-C2A-U3G	-8.59199	-6.20375
68	tDR-intron22:T7-Leu-CAA-4-1-G1A-C2A-U3G	-6.99242	-6.24331
69	tDR-intron22:T8-Leu-CAA-4-1-G1A-C2A-U3G	-2.57784	-1.34651
70	tDR-intron22:T9-Leu-CAA-4-1-G1A-C2A-U3G	-8.53236	-6.65662
71	tDR-L2:33-Pro-AGG-1-1	-1.31592	-6.42748
