# Supplementary material for: Distinct Stress‐Dependent Signatures of Cellular and Extracellular tRNA‐Derived Small RNAs
Source: Adv Sci (Weinh). 2022 Apr 4;9(17):2200829. doi: 10.1002/advs.202200829 (PMC9189662; doi:10.1002/advs.202200829)
Supplement: Supplementary file 5 — Supplemental Table 4 [file ADVS-9-2200829-s008.xlsx]

## Sheet: CF_OGSD_Cells
	Feature	log2FoldChange
1	tDR-11:32-Glu-CTC-1-M2	7.23913
2	tDR-12:32-Glu-CTC-1-M2	6.84473
3	tDR-12:33-Glu-TTC-2-M3	1.03162
4	tDR-12:34-Glu-CTC-1-M2	1.52714
5	tDR-13:31-His-GTG-1	6.62942
6	tDR-14:32-Glu-CTC-1-M2	7.26339
7	tDR-14:32-Glu-TTC-2-M3	6.66808
8	tDR-14:33-Glu-TTC-2-M3	1.42049
9	tDR-15:32-Glu-CTC-1-M2	7.30796
10	tDR-16:32-Glu-CTC-1-M2	7.06298
11	tDR-16:32-Lys-TTT-1-M3	2.26562
12	tDR-18:34-Glu-CTC-1-M2	7.59026
13	tDR-19:34-Glu-CTC-1-M2	8.65542
14	tDR-1:20-Arg-ACG-1-M3	2.66971
15	tDR-1:20-Arg-TCT-1-M3	6.79419
16	tDR-1:30-Asp-GTC-2-M2	1.60183
17	tDR-1:31-Asp-GTC-2-M2	1.62367
18	tDR-1:31-Asp-GTC-2-M2-C31U	1.56837
19	tDR-1:31-Glu-TTC-2-M2	0.868849
20	tDR-1:31-Glu-TTC-4	1.23408
21	tDR-1:31-Glu-TTC-4-G31A	1.4965
22	tDR-1:31-His-GTG-1	3.05199
23	tDR-1:31-His-GTG-1-G31A	3.60075
24	tDR-1:31-His-GTG-1-G31U	8.19342
25	tDR-1:32-Asp-GTC-2-M2	2.40974
26	tDR-1:32-Glu-CTC-1	2.07203
27	tDR-1:32-Glu-CTC-1-D5G	1.99021
28	tDR-1:32-Glu-CTC-1-U5C-G6U	7.29593
29	tDR-1:32-Glu-TTC-2-M2	3.22074
30	tDR-1:32-Glu-TTC-2-M2-G31C	6.68915
31	tDR-1:32-Glu-TTC-4	3.46201
32	tDR-1:32-Glu-TTC-4-C3U	6.60389
33	tDR-1:32-Gly-CCC-1-M2	1.64942
34	tDR-1:32-Gly-CCC-1-M2-D5G	1.46655
35	tDR-1:32-Gly-CCC-2-M2	0.819573
36	tDR-1:32-Gly-GCC-2-M2	2.02361
37	tDR-1:32-Gly-TCC-1-M2	6.61625
38	tDR-1:32-His-GTG-1	4.02622
39	tDR-1:32-Ser-GCT-1-M3	2.67885
40	tDR-1:33-Glu-TTC-2-M2	1.83842
41	tDR-1:33-Glu-TTC-2-M2-C2U	6.6274
42	tDR-1:33-Glu-TTC-2-M2-U32C	1.50798
43	tDR-1:33-Glu-TTC-4	2.14934
44	tDR-1:33-Glu-TTC-4-A14G	7.17029
45	tDR-1:33-Glu-TTC-4-A21G	6.87602
46	tDR-1:33-Glu-TTC-4-A24G	7.39426
47	tDR-1:33-Glu-TTC-4-A7G	7.27647
48	tDR-1:33-Glu-TTC-4-C16U	6.89727
49	tDR-1:33-Glu-TTC-4-C4U	2.44435
50	tDR-1:33-Glu-TTC-4-G22U	6.60806
51	tDR-1:33-Glu-TTC-4-G31A	6.58341
52	tDR-1:33-Glu-TTC-4-U13C	6.90498
53	tDR-1:33-Glu-TTC-4-U26C	7.50446
54	tDR-1:33-Glu-TTC-4-U29C	6.95683
55	tDR-1:33-Glu-TTC-4-U32C	1.9426
56	tDR-1:33-Glu-TTC-4-U8C	7.0629
57	tDR-1:34-Ala-AGC-2-M2	2.62231
58	tDR-1:34-Glu-CTC-1	1.68308
59	tDR-1:34-Glu-CTC-1-D5G	1.73148
60	tDR-1:34-Gly-CCC-2-M2	-6.58501
61	tDR-1:34-Pro-AGG-1-M2	1.27927
62	tDR-1:34-Pro-AGG-1-M4-A33G	1.74047
63	tDR-1:34-Pro-CGG-1	-1.28144
64	tDR-1:34-Pro-TGG-2	-6.56891
65	tDR-1:34-iMet-CAT-1	-6.83342
66	tDR-1:35-Glu-CTC-1-M2-C3U	-6.62347
67	tDR-1:35-Glu-TTC-4-U33G-U34C	6.85216
68	tDR-1:36-Asp-GTC-2-M2	-1.02452
69	tDR-1:36-Glu-CTC-1	-1.05258
70	tDR-1:36-Glu-CTC-1-D5G	-1.11128
71	tDR-1:36-Gly-CCC-1	-3.34704
72	tDR-1:36-Gly-CCC-2-M2	-2.02462
73	tDR-1:36-Gly-GCC-1	-1.63144
74	tDR-1:36-Gly-GCC-1-D5G	-6.65984
75	tDR-1:36-Gly-GCC-2-M2	-2.12636
76	tDR-1:37-Pro-TGG-1	-6.87566
77	tDR-1:57-Glu-CTC-1-D5G	6.97717
78	tDR-20:34-Glu-CTC-1-M2	2.61298
79	tDR-20a:34-Glu-CTC-1-M2	7.40355
80	tDR-20a:46-Arg-CCG-3	2.3349
81	tDR-20a:66-Arg-CCG-3	1.00489
82	tDR-20a:75-Arg-ACG-1-A15G	1.82241
83	tDR-20a:76-Arg-ACG-1-A15G	1.19537
84	tDR-20a:76-Arg-ACG-2-A15G	1.37445
85	tDR-20a:76-Arg-ACG-3-A15G	1.72726
86	tDR-21:46-Arg-CCG-3	7.14448
87	tDR-21:76-Arg-ACG-3-A14G	1.10239
88	tDR-27:59-Gly-GCC-1-M2	6.84756
89	tDR-2:30-Asp-GTC-2-M2	8.82159
90	tDR-2:30-Glu-TTC-4	7.65223
91	tDR-2:31-Asp-GTC-2-M2	2.70119
92	tDR-2:31-Glu-CTC-1	2.44619
93	tDR-2:31-Glu-CTC-1-D4G	8.02137
94	tDR-2:31-Glu-CTC-1-M3-G30A	7.31179
95	tDR-2:31-Glu-TTC-2-M2	7.54471
96	tDR-2:31-Glu-TTC-4	3.55976
97	tDR-2:31-His-GTG-1	6.69917
98	tDR-2:32-Asp-GTC-2-M2	3.25993
99	tDR-2:32-Asp-GTC-2-M2-C31A	4.17712
100	tDR-2:32-Asp-GTC-2-M2-C31U	3.19865
101	tDR-2:32-Glu-CTC-1	8.85726
102	tDR-2:32-Glu-CTC-1-C31U	6.91136
103	tDR-2:32-Glu-CTC-1-D4G	7.87132
104	tDR-2:32-Glu-CTC-1-U4C-G5U	6.96143
105	tDR-2:32-Glu-TTC-2-M2-U31C	7.3038
106	tDR-2:32-Glu-TTC-4	3.78878
107	tDR-2:32-Glu-TTC-4-C1U-U31G	7.42724
108	tDR-2:32-Glu-TTC-4-U31A	7.18746
109	tDR-2:32-Glu-TTC-4-U31C	9.1372
110	tDR-2:33-Glu-TTC-2-M2	2.68363
111	tDR-2:33-Glu-TTC-4	3.40169
112	tDR-2:34-Glu-CTC-1	7.16009
113	tDR-2:34-Glu-CTC-1-D4G	7.24221
114	tDR-2:34-Glu-CTC-1-U4C-G5U	7.69574
115	tDR-2:36-Gly-GCC-1	-7.06093
116	tDR-32:59-Trp-CCA-6	6.83753
117	tDR-32:76-Leu-CAG-2	0.79317
118	tDR-32:e2-Leu-CAG-1-M2	7.77438
119	tDR-33:72-Asp-GTC-2	6.63391
120	tDR-33:e3-Leu-CAA-2	6.71666
121	tDR-34:75-Glu-CTC-1	-6.5587
122	tDR-34:e3-Leu-CAA-2	7.70921
123	tDR-35:74-Leu-CAG-2	-1.23315
124	tDR-35:75-Leu-CAG-1	-1.58715
125	tDR-35:76-Leu-CAG-1	-1.30104
126	tDR-35:76-Leu-CAG-2	-0.812146
127	tDR-36:76-Asn-GTT-1	1.07038
128	tDR-36:76-Met-CAT-2	1.03893
129	tDR-36:76-Met-CAT-3	1.10006
130	tDR-38:69-Asp-GTC-2	6.6805
131	tDR-38:72-Asp-GTC-2	1.82106
132	tDR-38:73-Asp-GTC-2	2.00808
133	tDR-38:74-Asp-GTC-2	1.48587
134	tDR-38:74-Ser-AGA-1	6.85446
135	tDR-38:75-Asp-GTC-2	1.90381
136	tDR-38:75-Glu-CTC-1-M2	1.52685
137	tDR-38:75-Glu-TTC-3-M2	3.17322
138	tDR-38:75-His-GTG-1	6.6045
139	tDR-38:75-Leu-AAG-1-M2	7.06998
140	tDR-38:75-Leu-AAG-2	7.33994
141	tDR-38:75-Leu-CAG-1	1.71878
142	tDR-38:75-Ser-AGA-1	0.994229
143	tDR-38:75-Ser-GCT-1	6.62078
144	tDR-38:76-Asn-GTT-1	1.1603
145	tDR-38:76-Asp-GTC-2	1.46454
146	tDR-38:76-Gln-CTG-1-M4	1.24426
147	tDR-38:76-Gln-CTG-2-M2	1.66231
148	tDR-38:76-Glu-TTC-3-M2	1.62248
149	tDR-38:76-Leu-AAG-1-M2	1.07532
150	tDR-38:76-Leu-AAG-2	1.22276
151	tDR-38:76-Leu-CAG-1	0.939557
152	tDR-38:76-Ser-GCT-1	1.23322
153	tDR-38:76-Val-TAC-1	1.13275
154	tDR-38:T10-Arg-TCT-1-1	-6.58732
155	tDR-38:T14-Arg-TCT-3-1	-6.70435
156	tDR-38:T4-Arg-TCT-4-1	-6.60058
157	tDR-38:T7-Arg-TCT-3-1	-1.29553
158	tDR-38:T9-Arg-TCT-1-1	-1.49477
159	tDR-39:54-Asp-GTC-1-M2	6.65907
160	tDR-39:58-Trp-CCA-6	7.46243
161	tDR-39:59-Lys-TTT-1-M3	6.88863
162	tDR-39:59-Trp-CCA-6	8.38035
163	tDR-39:72-Asp-GTC-2	2.35632
164	tDR-39:72-Ser-GCT-1	6.92145
165	tDR-39:73-Asp-GTC-2	1.73837
166	tDR-39:73-Glu-TTC-2	6.77649
167	tDR-39:73-Glu-TTC-3-M2	2.70704
168	tDR-39:73-Leu-CAG-1	7.17818
169	tDR-39:T2-Glu-TTC-4-1	8.43623
170	tDR-39:74-Asp-GTC-2	1.8216
171	tDR-39:74-Glu-CTC-1-M2	6.70117
172	tDR-39:74-Glu-TTC-2	2.42561
173	tDR-39:74-Glu-TTC-3-M2	2.60966
174	tDR-39:74-Leu-CAG-1	6.96426
175	tDR-39:74-Phe-GAA-1	6.76999
176	tDR-39:74-Ser-GCT-1	7.4867
177	tDR-39:75-Asn-GTT-1	1.83343
178	tDR-39:75-Asp-GTC-2	2.59524
179	tDR-39:75-Glu-CTC-1-M2	2.8185
180	tDR-39:75-Glu-TTC-2	3.30432
181	tDR-39:75-Glu-TTC-3-M2	3.43418
182	tDR-39:75-His-GTG-1	7.66234
183	tDR-39:75-Leu-AAG-1-M2	6.91877
184	tDR-39:75-Leu-AAG-2	6.69145
185	tDR-39:75-Leu-CAG-1	2.77857
186	tDR-39:75-Phe-GAA-1	1.27609
187	tDR-39:75-Ser-AGA-1	2.07601
188	tDR-39:75-Ser-GCT-3	2.40444
189	tDR-39:75-Ser-TGA-2	7.47427
190	tDR-39:76-Asn-GTT-1	0.788235
191	tDR-39:76-Asp-GTC-2	1.22697
192	tDR-39:76-Gln-CTG-1-M4	1.36631
193	tDR-39:76-Gln-CTG-2-M2	1.42953
194	tDR-39:76-Glu-CTC-1-M2	0.900992
195	tDR-39:76-Glu-TTC-2	1.57073
196	tDR-39:76-Glu-TTC-3-M2	1.90911
197	tDR-39:76-Gly-CCC-4	6.61332
198	tDR-39:76-His-GTG-1	2.33367
199	tDR-39:76-Leu-CAG-1	1.32649
200	tDR-39:76-Ser-AGA-1	1.05136
201	tDR-39:76-Ser-GCT-1	2.68042
202	tDR-39:76-Ser-GCT-3	1.36811
203	tDR-39:76-Ser-TGA-2	0.97442
204	tDR-39:T1-Glu-TTC-3-1	7.00182
205	tDR-3:32-Asp-GTC-2-M2	7.43425
206	tDR-3:32-Glu-TTC-4	7.10718
207	tDR-3:33-Glu-TTC-4	2.54351
208	tDR-40:71-Asp-GTC-2	2.63268
209	tDR-40:72-Asp-GTC-2	2.75914
210	tDR-40:73-Asp-GTC-2	2.19305
211	tDR-40:74-Asp-GTC-2	2.81648
212	tDR-40:74-Glu-TTC-3-M2	7.10973
213	tDR-40:75-Asp-GTC-2	4.34817
214	tDR-40:75-Glu-TTC-3-M2	2.05914
215	tDR-40:76-Asp-GTC-2	1.36846
216	tDR-41:71-Asp-GTC-2	7.31092
217	tDR-41:72-Asp-GTC-2	2.80996
218	tDR-41:73-Asp-GTC-2	7.21454
219	tDR-41:74-Asp-GTC-2	8.08216
220	tDR-41:75-Asp-GTC-2	8.03329
221	tDR-42:72-Asp-GTC-2	6.67825
222	tDR-49:75-Arg-ACG-3	1.42848
223	tDR-4:32-Gly-GCC-2-M2	7.25692
224	tDR-6:33-Glu-TTC-2-M2	6.59317
225	tDR-7:32-Glu-CTC-1-M2	7.53069
226	tDR-7:32-Glu-TTC-2-M3	8.09826
227	tDR-7:33-Glu-TTC-2-M3	1.60866
228	tDR-7:36-Gly-GCC-1-M3	-6.95513
229	tDR-8:32-Glu-TTC-2-M3	8.22539
230	tDR-8:33-Glu-TTC-2-M3	1.95512
231	tDR-L4:T17-Arg-TCG-3-1	-6.72857
232	tDR-L5:T11-Gln-CTG-7-1	-7.46021
233	tDR-L6:T12-Ser-AGA-3-1	-6.64243
234	tDR-L7:T15-Asp-GTC-2-6	-7.33905
235	tDR-T1:T37-Thr-AGT-1-2-C11U-U12C	-6.66375
236	tDR-e22:59-Leu-AAG-1-M9	2.52883
237	tDR-e23:59-Leu-AAG-1-M9	6.71957

## Sheet: CF_OGSD_Exs
	Feature	log2FoldChange
1	tDR-10:32-Gly-CCC-1-M4	-3.49203
2	tDR-10:32-Lys-CTT-2	-5.54872
3	tDR-10:33-Glu-CTC-1-M2	-5.6608
4	tDR-10:33-Gly-CCC-1-M4	3.7251
5	tDR-10:33-Lys-CTT-2	-6.27123
6	tDR-10:33-Pro-AGG-1-M4	-6.27357
7	tDR-10:33-Ser-AGA-1-M10	-5.93285
8	tDR-10:35-Glu-CTC-1-M2	1.75863
9	tDR-10:36-Glu-CTC-1-M2	8.7218
10	tDR-10:36-Gly-GCC-1-M3	7.0872
11	tDR-10:74-His-GTG-1	3.45508
12	tDR-10:75-Glu-CTC-1	7.56822
13	tDR-10:75-Glu-TTC-2	6.55555
14	tDR-10:75-Glu-TTC-3-M2	8.68633
15	tDR-10:75-His-GTG-1	9.259
16	tDR-10:75-His-GTG-1-G8A	6.27209
17	tDR-10:76-Glu-TTC-3-M2	7.47257
18	tDR-11:31-Glu-CTC-1-M2	-7.94968
19	tDR-11:32-Glu-CTC-1-M2	-8.00501
20	tDR-11:32-Gly-CCC-1-M4	-7.55589
21	tDR-11:32-iMet-CAT-1	-6.79953
22	tDR-11:33-Glu-CTC-1-M2	-2.36005
23	tDR-11:33-Gly-CCC-1-M4	7.0272
24	tDR-11:33-Lys-CTT-1	-5.58432
25	tDR-11:33-Pro-AGG-1-M4	-6.83865
26	tDR-11:36-Glu-CTC-1-M2	8.34621
27	tDR-11:74-Glu-CTC-1	6.60274
28	tDR-11:74-Glu-TTC-3-M2	6.45699
29	tDR-11:74-His-GTG-1	1.6513
30	tDR-11:75-Gln-CTG-2-M2	7.33882
31	tDR-11:75-Glu-CTC-1	8.3388
32	tDR-11:75-Glu-TTC-2	6.92934
33	tDR-11:75-Glu-TTC-3-M2	9.21953
34	tDR-11:75-His-GTG-1	3.45933
35	tDR-11:75-Leu-CAG-2	6.62044
36	tDR-11:75-Lys-CTT-1	7.65202
37	tDR-11:76-Glu-TTC-3-M2	7.72328
38	tDR-12:30-Glu-CTC-1-M2	-6.04182
39	tDR-12:31-Glu-CTC-1-M2	-8.90573
40	tDR-12:32-Glu-CTC-1-M2	-8.70174
41	tDR-12:32-Gly-CCC-1-M4	-7.55598
42	tDR-12:32-Ile-AAT-1	-7.11331
43	tDR-12:32-Lys-CTT-2	-6.32001
44	tDR-12:32-Lys-TTT-1-M3	-6.20048
45	tDR-12:32-iMet-CAT-1	-6.92291
46	tDR-12:32-iMet-CAT-2	-5.62273
47	tDR-12:33-Glu-CTC-1-M2	-2.28344
48	tDR-12:33-Gly-CCC-1-M4	6.74662
49	tDR-12:33-Lys-CTT-1	-7.16428
50	tDR-12:33-Lys-CTT-2	-5.89948
51	tDR-12:33-Pro-AGG-1-M4	-6.53184
52	tDR-12:34-Glu-CTC-1-M2	-5.8839
53	tDR-12:34-His-GTG-1	-5.84966
54	tDR-12:35-Glu-CTC-1-M2	1.21109
55	tDR-12:36-Glu-CTC-1-M2	8.73416
56	tDR-12:73-His-GTG-1	6.53599
57	tDR-12:74-Glu-CTC-1	9.04521
58	tDR-12:74-Glu-TTC-2	7.06769
59	tDR-12:74-His-GTG-1	1.55152
60	tDR-12:75-Gln-CTG-2-M2	7.10361
61	tDR-12:75-Glu-CTC-1	3.83913
62	tDR-12:75-Glu-TTC-2	8.60749
63	tDR-12:75-Glu-TTC-3-M2	3.72851
64	tDR-12:75-His-GTG-1	3.78251
65	tDR-12:75-His-GTG-1-G6A	7.64467
66	tDR-12:75-Lys-CTT-1	3.83206
67	tDR-12:76-Glu-CTC-1	6.30202
68	tDR-12:76-Glu-TTC-3-M2	3.58454
69	tDR-12:76-Lys-CTT-1	7.1703
70	tDR-13:31-Glu-CTC-1-M2	-9.00264
71	tDR-13:32-Glu-CTC-1-M2	-8.80607
72	tDR-13:32-Gly-CCC-1-M4	-7.54985
73	tDR-13:33-Glu-CTC-1-M2	-1.85003
74	tDR-13:33-Gly-CCC-1-M4	7.1771
75	tDR-13:33-Lys-CTT-1	-6.02124
76	tDR-13:34-His-GTG-1	-6.07813
77	tDR-13:34-Pro-TGG-1	-6.03683
78	tDR-13:35-Glu-CTC-1-M2	1.55782
79	tDR-13:36-Glu-CTC-1-M2	4.42798
80	tDR-13:74-Glu-CTC-1	8.90297
81	tDR-13:74-Glu-TTC-2	6.63325
82	tDR-13:74-His-GTG-1	1.84509
83	tDR-13:74-His-GTG-1-G5A	6.60146
84	tDR-13:75-Glu-CTC-1	4.48444
85	tDR-13:75-Glu-TTC-2	8.88609
86	tDR-13:75-Glu-TTC-3-M2	4.94858
87	tDR-13:75-His-GTG-1	3.71382
88	tDR-13:75-His-GTG-1-G5A	8.03554
89	tDR-13:75-Lys-CTT-1	8.35526
90	tDR-13:76-Glu-CTC-1	6.87445
91	tDR-13:76-Glu-TTC-3-M2	8.13141
92	tDR-13:76-His-GTG-1-G5A	7.0091
93	tDR-13:76-Lys-CTT-1	6.29804
94	tDR-14:31-Glu-CTC-1-M2	-10.0895
95	tDR-14:32-Glu-CTC-1-M2	-11.1921
96	tDR-14:32-Gly-CCC-1-M4	-7.89623
97	tDR-14:32-Ile-AAT-1	-6.17782
98	tDR-14:32-iMet-CAT-1	-7.97421
99	tDR-14:32-iMet-CAT-2	-5.70356
100	tDR-14:33-Glu-CTC-1-M2	-3.1978
101	tDR-14:33-Glu-TTC-2-M3	-6.57919
102	tDR-14:33-Gly-CCC-1-M4	6.9983
103	tDR-14:33-Lys-CTT-1	-5.92415
104	tDR-14:33-Pro-AGG-1-M4	-3.70327
105	tDR-14:34-Glu-CTC-1-M2	-2.75173
106	tDR-14:34-His-GTG-1	-6.19693
107	tDR-14:34-iMet-CAT-1	8.69734
108	tDR-14:36-Glu-CTC-1-M2	1.6642
109	tDR-14:72-His-GTG-1	6.799
110	tDR-14:73-His-GTG-1	6.89538
111	tDR-14:74-Glu-CTC-1	9.53539
112	tDR-14:74-Glu-TTC-3-M2	1.74889
113	tDR-14:74-His-GTG-1	1.41214
114	tDR-14:75-Gln-CTG-2-M2	7.25815
115	tDR-14:75-Glu-CTC-1	4.70214
116	tDR-14:75-Glu-TTC-2	8.32617
117	tDR-14:75-Glu-TTC-3-M2	5.96649
118	tDR-14:75-His-GTG-1	3.62072
119	tDR-14:75-His-GTG-1-G4A	6.59694
120	tDR-14:75-Lys-CTT-1	7.59254
121	tDR-14:76-Glu-CTC-1	7.2854
122	tDR-14:76-Glu-TTC-3-M2	8.42424
123	tDR-14:76-His-GTG-1	0.766501
124	tDR-15:31-Glu-CTC-1-M2	-9.03164
125	tDR-15:32-Glu-CTC-1-M2	-5.13908
126	tDR-15:32-Gly-CCC-1-M4	-7.64279
127	tDR-15:32-iMet-CAT-1	-8.07212
128	tDR-15:33-Glu-CTC-1-M2	-1.63057
129	tDR-15:34-iMet-CAT-1	7.27348
130	tDR-15:35-Glu-CTC-1-M2	1.577
131	tDR-15:36-Glu-CTC-1-M2	2.99773
132	tDR-15:74-Glu-CTC-1	9.04816
133	tDR-15:74-Glu-TTC-2	6.33204
134	tDR-15:74-Glu-TTC-3-M2	1.81175
135	tDR-15:74-His-GTG-1	1.71243
136	tDR-15:75-Glu-CTC-1	9.65693
137	tDR-15:75-Glu-TTC-2	7.87786
138	tDR-15:75-Glu-TTC-3-M2	9.67207
139	tDR-15:75-His-GTG-1	4.05963
140	tDR-15:75-Lys-CTT-1	7.10396
141	tDR-15:76-Glu-CTC-1	7.4986
142	tDR-15:76-Glu-TTC-3-M2	7.66387
143	tDR-15:76-His-GTG-1	1.0347
144	tDR-16:31-Glu-CTC-1-M2	-9.07192
145	tDR-16:32-Glu-CTC-1-M2	-8.55248
146	tDR-16:32-Gly-CCC-1-M6	-7.8062
147	tDR-16:32-Lys-CTT-1	-6.49896
148	tDR-16:32-iMet-CAT-1	-6.36116
149	tDR-16:33-Glu-CTC-1-M2	-2.04195
150	tDR-16:33-Leu-CAG-1-M3	-6.8773
151	tDR-16:34-His-GTG-1	-5.58432
152	tDR-16:34-iMet-CAT-1	7.76744
153	tDR-16:36-Glu-CTC-1-M2	8.65597
154	tDR-16:72-Lys-CTT-1	7.45299
155	tDR-16:73-His-GTG-1	6.92834
156	tDR-16:T2-Lys-CTT-1-2	7.63202
157	tDR-16:74-Glu-CTC-1	8.62693
158	tDR-16:74-Glu-TTC-2	7.04499
159	tDR-16:74-Glu-TTC-3-M2	1.76872
160	tDR-16:74-His-GTG-1	2.10208
161	tDR-16:74-Lys-CTT-1	1.49227
162	tDR-16:74-Lys-TTT-1	7.89921
163	tDR-16:75-Arg-ACG-1-A19G	7.85969
164	tDR-16:75-Arg-ACG-3-A19G	7.60175
165	tDR-16:75-Gln-CTG-2-M2	6.31245
166	tDR-16:75-Glu-CTC-1	9.46408
167	tDR-16:75-Glu-TTC-2	8.0737
168	tDR-16:75-Glu-TTC-3-M2	9.09419
169	tDR-16:75-His-GTG-1	3.951
170	tDR-16:75-Lys-CTT-1	3.60954
171	tDR-16:75-Lys-CTT-2	9.19343
172	tDR-16:75-Lys-TTT-1	10.1843
173	tDR-16:75-Phe-GAA-1	8.52292
174	tDR-16:76-Glu-CTC-1	7.2205
175	tDR-16:76-Glu-TTC-3-M2	7.59798
176	tDR-16:76-Lys-TTT-1	6.99389
177	tDR-16:T1-Lys-CTT-1-7	6.6523
178	tDR-16:T2-Lys-TTT-1-1	6.99157
179	tDR-17:32-Ile-AAT-1-M2	-6.72107
180	tDR-17:32-Ile-AAT-3	-9.12502
181	tDR-17:32-Lys-CTT-1	-6.67993
182	tDR-17:32-Lys-CTT-2	-6.09804
183	tDR-17:32-Met-CAT-1-M2	-6.41918
184	tDR-17:32-Met-CAT-2	-6.68386
185	tDR-17:33-Lys-CTT-1	-6.15132
186	tDR-17:33-Phe-GAA-1-M4	-6.00555
187	tDR-17:74-Met-CAT-2	-6.38163
188	tDR-17:74-Met-CAT-3	-7.03077
189	tDR-17:75-Lys-CTT-1	6.99541
190	tDR-17:75-Met-CAT-3	6.9179
191	tDR-18:31-Glu-CTC-1-M2	-9.39281
192	tDR-18:32-Glu-CTC-1-M2	-10.0615
193	tDR-18:32-Ile-AAT-1-M3	-7.23969
194	tDR-18:32-Lys-CTT-1	-6.75506
195	tDR-18:32-iMet-CAT-1	-8.50888
196	tDR-18:33-Glu-CTC-1-M2	-2.83204
197	tDR-18:33-Phe-GAA-1-M4	-7.78176
198	tDR-18:34-His-GTG-1	-6.45275
199	tDR-18:35-Trp-CCA-1-M6	-5.58432
200	tDR-18:36-Glu-CTC-1-M2	1.85334
201	tDR-18:36-Glu-TTC-2-M3	-5.97069
202	tDR-18:72-Phe-GAA-1	-7.27961
203	tDR-18:73-Phe-GAA-1	-6.52707
204	tDR-18:74-Glu-CTC-1	8.89004
205	tDR-18:74-Glu-TTC-2	6.64767
206	tDR-18:74-His-GTG-1	1.8173
207	tDR-18:74-Phe-GAA-1	-8.08652
208	tDR-18:75-Arg-ACG-1-A18G	7.78191
209	tDR-18:75-Arg-ACG-3-A18G	7.67906
210	tDR-18:75-Cys-GCA-1-M2	6.96137
211	tDR-18:75-Gln-CTG-2-M2	6.97349
212	tDR-18:75-Glu-CTC-1	8.53749
213	tDR-18:75-Glu-TTC-2	7.92522
214	tDR-18:75-Glu-TTC-3-M2	4.86996
215	tDR-18:75-His-GTG-1	4.49595
216	tDR-19:32-Glu-CTC-1-M2	-8.14328
217	tDR-19:33-Glu-CTC-1-M2	-1.79422
218	tDR-19:33-Lys-CTT-1	-5.77635
219	tDR-19:33-Phe-GAA-1-M4	-7.09174
220	tDR-19:33-Ser-AGA-1-M10	-6.75674
221	tDR-19:35-Glu-CTC-1-M2	2.01291
222	tDR-19:36-Asp-GTC-2-M2	7.10536
223	tDR-19:36-Glu-CTC-1-M2	4.54135
224	tDR-19:74-Glu-CTC-1	8.29576
225	tDR-19:74-Glu-TTC-2	6.9261
226	tDR-19:74-His-GTG-1	1.49258
227	tDR-19:75-Arg-ACG-1-A17G	7.29274
228	tDR-19:75-Arg-ACG-3-A17G	6.56049
229	tDR-19:75-Glu-CTC-1	10.5289
230	tDR-19:75-Glu-TTC-2	9.31189
231	tDR-19:75-Glu-TTC-3-M2	10.1644
232	tDR-19:75-His-GTG-1	3.32054
233	tDR-19:75-Lys-CTT-1	6.65373
234	tDR-19:76-Glu-TTC-3-M2	8.45121
235	tDR-19:76-His-GTG-1	0.92171
236	tDR-1:15-Asp-GTC-1-M3	6.4297
237	tDR-1:15-Pro-AGG-1-M5	1.05298
238	tDR-1:15-Ser-AGA-1-M6	7.66256
239	tDR-1:16-Asp-GTC-1-M3	4.24175
240	tDR-1:16-Leu-AAG-1-M3	-2.12924
241	tDR-1:16-Leu-TAG-3	-6.92505
242	tDR-1:18-Val-AAC-1-M5	6.59998
243	tDR-1:19-Ala-AGC-1-M7	-2.488
244	tDR-1:19-Ala-AGC-4-M3	-6.76774
245	tDR-1:19-His-GTG-1	-6.53175
246	tDR-1:19-Ser-AGA-1-M6	-1.14011
247	tDR-1:19-Val-AAC-1-M5	-6.92203
248	tDR-1:20-Ala-AGC-1-M7	-2.95666
249	tDR-1:20-Ala-AGC-2-M3	-3.27473
250	tDR-1:20-Ala-AGC-4-M3	-8.33169
251	tDR-1:20-Pro-AGG-1-M5	-3.17465
252	tDR-1:20-Ser-AGA-1-M6	-7.37959
253	tDR-1:20a-Ser-AGA-1-M6	-2.82925
254	tDR-1:20a-Ser-GCT-1-M3	-6.76305
255	tDR-1:21-Ala-AGC-1-M7	7.04241
256	tDR-1:21-Pro-AGG-1-M5	-1.75556
257	tDR-1:22-Pro-AGG-1-M5	-3.33803
258	tDR-1:22-Ser-AGA-1-M6	-6.72285
259	tDR-1:22-Val-AAC-1-M5	-1.38065
260	tDR-1:23-Gly-CCC-1-M2	6.60899
261	tDR-1:23-Gly-GCC-2-M2	-6.34765
262	tDR-1:23-Pro-AGG-1-M5	-2.22957
263	tDR-1:23-Ser-AGA-1-M6	-1.44775
264	tDR-1:23-Val-AAC-1-M5	-1.60386
265	tDR-1:24-Pro-AGG-1-M5	-8.24156
266	tDR-1:24-Val-AAC-1-M5	-5.76735
267	tDR-1:25-Ala-AGC-1-M7	7.85903
268	tDR-1:25-Ala-AGC-2-M3	7.13775
269	tDR-1:25-Pro-AGG-1-M5	-3.29736
270	tDR-1:26-Glu-CTC-1-M2	0.928398
271	tDR-1:26-Glu-TTC-4	1.68261
272	tDR-1:26-Gly-CCC-1-M2	1.88047
273	tDR-1:27-Glu-TTC-4	6.33574
274	tDR-1:27-Pro-AGG-1-M5	-1.05807
275	tDR-1:28-Glu-TTC-2-M2	6.73083
276	tDR-1:28-Gly-CCC-1-M2	1.39371
277	tDR-1:28-Lys-CTT-1-M2	-5.87568
278	tDR-1:28-Pro-AGG-1-M5	-1.43825
279	tDR-1:29-Ala-AGC-2-M2	-6.33857
280	tDR-1:29-Asp-GTC-2-M2	6.82953
281	tDR-1:29-Gln-CTG-1-M5	2.9499
282	tDR-1:29-Glu-CTC-1	-1.56627
283	tDR-1:29-Glu-CTC-1-D5G	-1.86342
284	tDR-1:29-Glu-CTC-1-U5C-G6U	-6.75323
285	tDR-1:29-Pro-AGG-1-M5	-2.10329
286	tDR-1:29-Pro-AGG-1-M5-A14G	-5.9156
287	tDR-1:29-Pro-AGG-1-M5-A23G	-6.14682
288	tDR-1:29-Pro-AGG-1-M5-G22U	-6.32762
289	tDR-1:29-Pro-AGG-1-M5-G2U	-6.52295
290	tDR-1:29-Pro-AGG-1-M5-G6A	-6.82146
291	tDR-1:29-Pro-AGG-1-M5-G6U	-6.83585
292	tDR-1:29-Pro-AGG-1-M5-U11C	-5.97083
293	tDR-1:29-Pro-AGG-1-M5-U21C	-6.02176
294	tDR-1:29-Pro-AGG-1-M5-U25C	-5.87511
295	tDR-1:29-Pro-AGG-1-M5-U4C	-5.98126
296	tDR-1:30-Glu-CTC-1	-1.35515
297	tDR-1:30-Glu-CTC-1-A14G	-6.41302
298	tDR-1:30-Glu-CTC-1-A21G	-6.72817
299	tDR-1:30-Glu-CTC-1-A24G	-6.52596
300	tDR-1:30-Glu-CTC-1-C27U	-5.6297
301	tDR-1:30-Glu-CTC-1-D5G	-1.49842
302	tDR-1:30-Glu-CTC-1-G15U	-6.48
303	tDR-1:30-Glu-CTC-1-G29A	-6.4458
304	tDR-1:30-Glu-CTC-1-M2-C3U	-6.34615
305	tDR-1:30-Glu-CTC-1-U13C	-6.32506
306	tDR-1:30-Glu-CTC-1-U16C	-6.22908
307	tDR-1:30-Glu-CTC-1-U20C	-5.84594
308	tDR-1:30-Glu-CTC-1-U25C	-6.54699
309	tDR-1:30-Glu-CTC-1-U26C	-6.19612
310	tDR-1:30-Glu-CTC-1-U5C	-6.35505
311	tDR-1:30-Glu-CTC-1-U5C-G6U	-1.61623
312	tDR-1:30-Glu-CTC-1-U8C	-6.4776
313	tDR-1:30-Glu-TTC-1-M2	-1.25691
314	tDR-1:30-Lys-CTT-1	-7.68637
315	tDR-1:30-Pro-AGG-1-M5	-1.90216
316	tDR-1:30-Pro-AGG-1-M5-G6A	-6.87339
317	tDR-1:30-Pro-AGG-1-M5-G6U	-6.42785
318	tDR-1:30-Pro-AGG-1-M5-U4C	-5.76704
319	tDR-1:31-Ala-CGC-3	-7.7594
320	tDR-1:31-Asp-GTC-1	-6.47779
321	tDR-1:31-Asp-GTC-2-M2	7.58912
322	tDR-1:31-Glu-CTC-1	-4.7747
323	tDR-1:31-Glu-CTC-1-A14G	-9.60718
324	tDR-1:31-Glu-CTC-1-A14U	-6.24868
325	tDR-1:31-Glu-CTC-1-A21G	-9.29518
326	tDR-1:31-Glu-CTC-1-A21U	-6.46973
327	tDR-1:31-Glu-CTC-1-A24G	-9.60594
328	tDR-1:31-Glu-CTC-1-C12U	-8.19102
329	tDR-1:31-Glu-CTC-1-C27U	-8.54604
330	tDR-1:31-Glu-CTC-1-C2U	-10.0915
331	tDR-1:31-Glu-CTC-1-C2U-D5G	-7.80286
332	tDR-1:31-Glu-CTC-1-C30A	-6.31768
333	tDR-1:31-Glu-CTC-1-C30G	-7.58474
334	tDR-1:31-Glu-CTC-1-C30G-G31C	-6.91829
335	tDR-1:31-Glu-CTC-1-C30U	-8.66939
336	tDR-1:31-Glu-CTC-1-C4A	-5.66743
337	tDR-1:31-Glu-CTC-1-C4U	-8.74544
338	tDR-1:31-Glu-CTC-1-D4UGG	-8.00671
339	tDR-1:31-Glu-CTC-1-D5G	-4.93618
340	tDR-1:31-Glu-CTC-1-D5G-C29G	-6.05775
341	tDR-1:31-Glu-CTC-1-D5G-C29U	-7.3203
342	tDR-1:31-Glu-CTC-1-D5G-G30C	-8.55284
343	tDR-1:31-Glu-CTC-1-D5G-G30U	-10.1218
344	tDR-1:31-Glu-CTC-1-D5G-G6A	-5.90714
345	tDR-1:31-Glu-CTC-1-D5G-G8A	-6.65283
346	tDR-1:31-Glu-CTC-1-D5G-G9A	-6.02415
347	tDR-1:31-Glu-CTC-1-D5G-U7C	-7.84191
348	tDR-1:31-Glu-CTC-1-D8G	-6.04824
349	tDR-1:31-Glu-CTC-1-G10A	-7.6163
350	tDR-1:31-Glu-CTC-1-G10U	-6.78343
351	tDR-1:31-Glu-CTC-1-G15A	-7.59514
352	tDR-1:31-Glu-CTC-1-G15U	-9.05394
353	tDR-1:31-Glu-CTC-1-G17A	-9.84692
354	tDR-1:31-Glu-CTC-1-G17U	-5.81062
355	tDR-1:31-Glu-CTC-1-G18A	-6.95997
356	tDR-1:31-Glu-CTC-1-G22A	-7.61635
357	tDR-1:31-Glu-CTC-1-G22U	-8.17229
358	tDR-1:31-Glu-CTC-1-G23A	-7.02339
359	tDR-1:31-Glu-CTC-1-G23U	-8.7133
360	tDR-1:31-Glu-CTC-1-G31C	-3.25593
361	tDR-1:31-Glu-CTC-1-G31U	-4.46628
362	tDR-1:31-Glu-CTC-1-G6A	-4.27598
363	tDR-1:31-Glu-CTC-1-G6C	-6.03433
364	tDR-1:31-Glu-CTC-1-G6U	-8.99013
365	tDR-1:31-Glu-CTC-1-G7A	-7.46854
366	tDR-1:31-Glu-CTC-1-G7U	-7.37377
367	tDR-1:31-Glu-CTC-1-G9A	-7.80415
368	tDR-1:31-Glu-CTC-1-G9U	-6.97669
369	tDR-1:31-Glu-CTC-1-M2-A21G-G31A	-5.77412
370	tDR-1:31-Glu-CTC-1-M2-A24G-G31A	-6.20282
371	tDR-1:31-Glu-CTC-1-M2-C2U-G31A	-6.41593
372	tDR-1:31-Glu-CTC-1-M2-C3U	-4.74729
373	tDR-1:31-Glu-CTC-1-M2-C3U-D5G	-7.12779
374	tDR-1:31-Glu-CTC-1-M2-C3U-U5C-G6U	-7.52712
375	tDR-1:31-Glu-CTC-1-M2-D5G-G27A	-6.64766
376	tDR-1:31-Glu-CTC-1-M2-D5G-G30A	-4.67049
377	tDR-1:31-Glu-CTC-1-M2-G28A	-8.36146
378	tDR-1:31-Glu-CTC-1-M2-G6A-G31A	-7.05391
379	tDR-1:31-Glu-CTC-1-M2-U19A	-5.70686
380	tDR-1:31-Glu-CTC-1-M2-U25C-G31A	-5.96861
381	tDR-1:31-Glu-CTC-1-M2-U5C-G31A	-6.11798
382	tDR-1:31-Glu-CTC-1-M2-U5C-G6U-G31A	-9.26494
383	tDR-1:31-Glu-CTC-1-M3-G31A	-4.64619
384	tDR-1:31-Glu-CTC-1-U11C	-9.89768
385	tDR-1:31-Glu-CTC-1-U13A	-6.38753
386	tDR-1:31-Glu-CTC-1-U13C	-9.20687
387	tDR-1:31-Glu-CTC-1-U16A	-6.82261
388	tDR-1:31-Glu-CTC-1-U16C	-9.13794
389	tDR-1:31-Glu-CTC-1-U20A	-6.15446
390	tDR-1:31-Glu-CTC-1-U20C	-8.99532
391	tDR-1:31-Glu-CTC-1-U25C	-9.41623
392	tDR-1:31-Glu-CTC-1-U26A	-5.95736
393	tDR-1:31-Glu-CTC-1-U26C	-9.14349
394	tDR-1:31-Glu-CTC-1-U5A	-7.74452
395	tDR-1:31-Glu-CTC-1-U5A-D5G	-5.84594
396	tDR-1:31-Glu-CTC-1-U5C	-9.32443
397	tDR-1:31-Glu-CTC-1-U5C-D5G	-8.21956
398	tDR-1:31-Glu-CTC-1-U5C-D5GG	-6.85233
399	tDR-1:31-Glu-CTC-1-U5C-G6U	-5.10689
400	tDR-1:31-Glu-CTC-1-U5C-G6U-G31U	-6.4551
401	tDR-1:31-Glu-CTC-1-U8A	-6.45332
402	tDR-1:31-Glu-CTC-1-U8C	-9.29402
403	tDR-1:31-Glu-CTC-1-U8C-G31A	-5.73927
404	tDR-1:31-Glu-CTC-1-U8G	-6.16826
405	tDR-1:31-Glu-TTC-1	-4.45838
406	tDR-1:31-Glu-TTC-1-D5G	-9.93405
407	tDR-1:31-Glu-TTC-1-U5C-G6U	-6.25398
408	tDR-1:31-Glu-TTC-2-M2	-0.966536
409	tDR-1:31-Glu-TTC-4	-0.753811
410	tDR-1:31-Glu-TTC-5	-7.53675
411	tDR-1:31-Glu-TTC-5-D5G	-6.62332
412	tDR-1:31-Gly-CCC-1-M2	-2.45357
413	tDR-1:31-Gly-CCC-1-M2-A14G	-6.24652
414	tDR-1:31-Gly-CCC-1-M2-A22G	-6.63286
415	tDR-1:31-Gly-CCC-1-M2-A23G	-5.94607
416	tDR-1:31-Gly-CCC-1-M2-A3G	-6.06757
417	tDR-1:31-Gly-CCC-1-M2-C30A	-2.19511
418	tDR-1:31-Gly-CCC-1-M2-C30U	-2.23863
419	tDR-1:31-Gly-CCC-1-M2-D5G	-2.44724
420	tDR-1:31-Gly-CCC-1-M2-D5G-C29U	-6.44321
421	tDR-1:31-Gly-CCC-1-M2-G6A	-6.58099
422	tDR-1:31-Gly-CCC-1-M2-G6U	-7.86637
423	tDR-1:31-Gly-CCC-1-M2-U11C	-6.30386
424	tDR-1:31-Gly-CCC-1-M2-U12C	-6.48311
425	tDR-1:31-Gly-CCC-1-M2-U16C	-5.54504
426	tDR-1:31-Gly-CCC-1-M2-U24C	-5.66387
427	tDR-1:31-Gly-CCC-1-M2-U25C	-6.29478
428	tDR-1:31-Gly-CCC-1-M2-U27C	-6.20093
429	tDR-1:31-Gly-CCC-1-M2-U4C	-5.87246
430	tDR-1:31-Gly-CCC-2-M2	-1.96954
431	tDR-1:31-Gly-GCC-2-M2	-1.35717
432	tDR-1:31-Gly-GCC-2-M2-C30U	-1.05588
433	tDR-1:31-His-GTG-1	-1.05199
434	tDR-1:31-Lys-CTT-1	-4.59605
435	tDR-1:31-Pro-AGG-1-M4	-1.70518
436	tDR-1:31-Pro-AGG-1-M4-A20G	-6.86372
437	tDR-1:31-Pro-AGG-1-M4-C3U	-5.94354
438	tDR-1:31-Pro-AGG-1-M4-G15U	-6.06512
439	tDR-1:31-Pro-AGG-1-M4-G16U	-6.1894
440	tDR-1:31-Pro-AGG-1-M4-G29A	-6.90146
441	tDR-1:31-Pro-AGG-1-M4-G2A	-6.25299
442	tDR-1:31-Pro-AGG-1-M4-G6C	-5.62639
443	tDR-1:31-Pro-AGG-1-M4-G6U	-1.62638
444	tDR-1:31-Pro-AGG-1-M4-U11C	-7.06526
445	tDR-1:31-Pro-AGG-1-M4-U13C	-6.54829
446	tDR-1:31-Pro-AGG-1-M4-U19C	-6.59355
447	tDR-1:31-Pro-AGG-1-M4-U24C	-7.01964
448	tDR-1:31-Pro-AGG-1-M4-U7C	-6.95719
449	tDR-1:31-Pro-AGG-1-M4-U8C	-6.78154
450	tDR-1:31-Pro-AGG-1-M5-C30A	-1.75192
451	tDR-1:31-Pro-AGG-1-M5-C30U	-1.67714
452	tDR-1:31-Pro-AGG-1-M5-G6A-C30U	-5.70984
453	tDR-1:31-Pro-TGG-2	-1.45264
454	tDR-1:31-Val-AAC-1-M3	-4.96654
455	tDR-1:31-Val-TAC-1	-6.22194
456	tDR-1:31-iMet-CAT-1	-6.63729
457	tDR-1:32-Ala-AGC-2-M2	-3.78953
458	tDR-1:32-Ala-CGC-3	-3.16067
459	tDR-1:32-Asp-GTC-2-M2	2.53192
460	tDR-1:32-Glu-CTC-1	-3.55354
461	tDR-1:32-Glu-CTC-1-A14G	-4.49928
462	tDR-1:32-Glu-CTC-1-A21G	-8.82712
463	tDR-1:32-Glu-CTC-1-A21G-C32U	-5.67708
464	tDR-1:32-Glu-CTC-1-A24G	-3.64792
465	tDR-1:32-Glu-CTC-1-C12U	-7.73832
466	tDR-1:32-Glu-CTC-1-C27U	-8.27572
467	tDR-1:32-Glu-CTC-1-C2U	-3.41508
468	tDR-1:32-Glu-CTC-1-C2U-D5G	-6.99237
469	tDR-1:32-Glu-CTC-1-C30A	-6.57322
470	tDR-1:32-Glu-CTC-1-C30G	-8.18362
471	tDR-1:32-Glu-CTC-1-C30U	-4.05274
472	tDR-1:32-Glu-CTC-1-C32U	-6.99998
473	tDR-1:32-Glu-CTC-1-C4U	-8.73775
474	tDR-1:32-Glu-CTC-1-D4UGG	-7.9697
475	tDR-1:32-Glu-CTC-1-D5G	-3.53712
476	tDR-1:32-Glu-CTC-1-D5G-C29G	-6.69819
477	tDR-1:32-Glu-CTC-1-D5G-C29U	-6.93234
478	tDR-1:32-Glu-CTC-1-D5G-G30C	-6.1685
479	tDR-1:32-Glu-CTC-1-D5G-G8A	-5.94368
480	tDR-1:32-Glu-CTC-1-D5G-U7C	-7.20613
481	tDR-1:32-Glu-CTC-1-G10A	-7.13705
482	tDR-1:32-Glu-CTC-1-G10U	-7.31962
483	tDR-1:32-Glu-CTC-1-G15A	-6.83907
484	tDR-1:32-Glu-CTC-1-G15U	-8.39617
485	tDR-1:32-Glu-CTC-1-G17A	-4.02488
486	tDR-1:32-Glu-CTC-1-G18A	-6.14901
487	tDR-1:32-Glu-CTC-1-G22A	-6.95302
488	tDR-1:32-Glu-CTC-1-G22U	-8.79135
489	tDR-1:32-Glu-CTC-1-G23A	-6.58279
490	tDR-1:32-Glu-CTC-1-G23U	-9.02036
491	tDR-1:32-Glu-CTC-1-G28C	-6.29323
492	tDR-1:32-Glu-CTC-1-G29A	-7.57024
493	tDR-1:32-Glu-CTC-1-G29C	-5.70025
494	tDR-1:32-Glu-CTC-1-G29U	-7.22421
495	tDR-1:32-Glu-CTC-1-G31U	-6.53229
496	tDR-1:32-Glu-CTC-1-G6A	-3.64871
497	tDR-1:32-Glu-CTC-1-G6U	-3.73333
498	tDR-1:32-Glu-CTC-1-G7A	-7.05112
499	tDR-1:32-Glu-CTC-1-G7U	-6.79508
500	tDR-1:32-Glu-CTC-1-G9A	-7.52119
501	tDR-1:32-Glu-CTC-1-G9U	-6.36055
502	tDR-1:32-Glu-CTC-1-M2-C3U	-3.81237
503	tDR-1:32-Glu-CTC-1-M2-C3U-D5G	-7.1089
504	tDR-1:32-Glu-CTC-1-M2-C3U-U5C-G6U	-7.4577
505	tDR-1:32-Glu-CTC-1-M2-D5G-G27A	-6.4735
506	tDR-1:32-Glu-CTC-1-M2-D5G-G30A	-7.05615
507	tDR-1:32-Glu-CTC-1-M2-G28A	-8.06592
508	tDR-1:32-Glu-CTC-1-M3-G31A	-3.27739
509	tDR-1:32-Glu-CTC-1-U11C	-4.01341
510	tDR-1:32-Glu-CTC-1-U13A	-6.0849
511	tDR-1:32-Glu-CTC-1-U13C	-8.7083
512	tDR-1:32-Glu-CTC-1-U16A	-6.31465
513	tDR-1:32-Glu-CTC-1-U16C	-4.2003
514	tDR-1:32-Glu-CTC-1-U20C	-8.30338
515	tDR-1:32-Glu-CTC-1-U25C	-4.38947
516	tDR-1:32-Glu-CTC-1-U26C	-4.54167
517	tDR-1:32-Glu-CTC-1-U5A	-7.38319
518	tDR-1:32-Glu-CTC-1-U5A-D5G	-5.78278
519	tDR-1:32-Glu-CTC-1-U5C	-8.92398
520	tDR-1:32-Glu-CTC-1-U5C-D5G	-7.49001
521	tDR-1:32-Glu-CTC-1-U5C-D5GG	-7.26289
522	tDR-1:32-Glu-CTC-1-U5C-G6U	-3.70674
523	tDR-1:32-Glu-CTC-1-U8A	-6.37684
524	tDR-1:32-Glu-CTC-1-U8C	-8.87646
525	tDR-1:32-Glu-CTC-1-U8G	-5.80138
526	tDR-1:32-Glu-TTC-1	-4.11522
527	tDR-1:32-Glu-TTC-1-D5G	-4.54489
528	tDR-1:32-Glu-TTC-1-U5C-G6U	-6.07527
529	tDR-1:32-Glu-TTC-2-M2	-1.13705
530	tDR-1:32-Gly-CCC-1-M2	-2.80233
531	tDR-1:32-Gly-CCC-1-M2-A14G	-2.79073
532	tDR-1:32-Gly-CCC-1-M2-A20G	-3.17168
533	tDR-1:32-Gly-CCC-1-M2-A20U	-6.48212
534	tDR-1:32-Gly-CCC-1-M2-A22G	-2.78636
535	tDR-1:32-Gly-CCC-1-M2-A23G	-3.46782
536	tDR-1:32-Gly-CCC-1-M2-A3G	-4.3116
537	tDR-1:32-Gly-CCC-1-M2-C13U	-7.49949
538	tDR-1:32-Gly-CCC-1-M2-C26U	-6.05227
539	tDR-1:32-Gly-CCC-1-M2-C28U	-8.43214
540	tDR-1:32-Gly-CCC-1-M2-C2U	-2.84515
541	tDR-1:32-Gly-CCC-1-M2-C30A	-5.66371
542	tDR-1:32-Gly-CCC-1-M2-C30G	-6.76386
543	tDR-1:32-Gly-CCC-1-M2-C30U	-1.54118
544	tDR-1:32-Gly-CCC-1-M2-C31U	-6.23706
545	tDR-1:32-Gly-CCC-1-M2-D5G	-2.87403
546	tDR-1:32-Gly-CCC-1-M2-G10A	-7.42121
547	tDR-1:32-Gly-CCC-1-M2-G10U	-7.15079
548	tDR-1:32-Gly-CCC-1-M2-G17A	-7.40047
549	tDR-1:32-Gly-CCC-1-M2-G17U	-6.7694
550	tDR-1:32-Gly-CCC-1-M2-G18A	-6.62806
551	tDR-1:32-Gly-CCC-1-M2-G21A	-6.39994
552	tDR-1:32-Gly-CCC-1-M2-G21U	-6.70001
553	tDR-1:32-Gly-CCC-1-M2-G29A	-2.85099
554	tDR-1:32-Gly-CCC-1-M2-G29U	-7.95169
555	tDR-1:32-Gly-CCC-1-M2-G6A	-3.43593
556	tDR-1:32-Gly-CCC-1-M2-G6U	-2.67595
557	tDR-1:32-Gly-CCC-1-M2-G7A	-6.678
558	tDR-1:32-Gly-CCC-1-M2-G9A	-7.41924
559	tDR-1:32-Gly-CCC-1-M2-G9U	-6.63878
560	tDR-1:32-Gly-CCC-1-M2-U11C	-4.229
561	tDR-1:32-Gly-CCC-1-M2-U12C	-2.99468
562	tDR-1:32-Gly-CCC-1-M2-U16C	-2.90827
563	tDR-1:32-Gly-CCC-1-M2-U19C	-8.31781
564	tDR-1:32-Gly-CCC-1-M2-U24C	-3.8101
565	tDR-1:32-Gly-CCC-1-M2-U25C	-3.14789
566	tDR-1:32-Gly-CCC-1-M2-U27A	-5.88681
567	tDR-1:32-Gly-CCC-1-M2-U27C	-2.50979
568	tDR-1:32-Gly-CCC-1-M2-U4C	-4.2312
569	tDR-1:32-Gly-CCC-1-M2-U8A	-6.53362
570	tDR-1:32-Gly-CCC-1-M2-U8C	-8.6979
571	tDR-1:32-Gly-CCC-1-M4-G15U	-7.03593
572	tDR-1:32-Gly-CCC-1-M4-U5A	-6.77989
573	tDR-1:32-Gly-CCC-1-M4-U5C	-8.81574
574	tDR-1:32-Gly-CCC-2-M2	-3.36836
575	tDR-1:32-Gly-CCC-2-M2-D5G	-6.00017
576	tDR-1:32-Gly-GCC-2-M2	-1.88609
577	tDR-1:32-Gly-GCC-2-M2-A14G	-6.94792
578	tDR-1:32-Gly-GCC-2-M2-A20G	-6.87097
579	tDR-1:32-Gly-GCC-2-M2-A23G	-6.75467
580	tDR-1:32-Gly-GCC-2-M2-A3G	-6.77306
581	tDR-1:32-Gly-GCC-2-M2-C13U	-6.75802
582	tDR-1:32-Gly-GCC-2-M2-C28U	-6.24901
583	tDR-1:32-Gly-GCC-2-M2-C2U	-6.81628
584	tDR-1:32-Gly-GCC-2-M2-D4G	-7.91163
585	tDR-1:32-Gly-GCC-2-M2-D4GG	-3.1878
586	tDR-1:32-Gly-GCC-2-M2-G10U	-6.76932
587	tDR-1:32-Gly-GCC-2-M2-G21U	-6.45452
588	tDR-1:32-Gly-GCC-2-M2-G29A	-6.04823
589	tDR-1:32-Gly-GCC-2-M2-G6U	-6.65835
590	tDR-1:32-Gly-GCC-2-M2-G7U	-6.1568
591	tDR-1:32-Gly-GCC-2-M2-U16C	-6.60008
592	tDR-1:32-Gly-GCC-2-M2-U19C	-5.93512
593	tDR-1:32-Gly-GCC-2-M2-U24C	-6.17509
594	tDR-1:32-Gly-GCC-2-M2-U25C	-7.34644
595	tDR-1:32-Gly-GCC-2-M2-U27C	-7.4282
596	tDR-1:32-Gly-GCC-2-M2-U4C	-6.17066
597	tDR-1:32-Gly-GCC-2-M2-U8C	-6.52171
598	tDR-1:32-His-GTG-1	-1.02369
599	tDR-1:32-Lys-CTT-1	-4.59404
600	tDR-1:32-Lys-CTT-1-A31G	-6.12517
601	tDR-1:32-Lys-CTT-1-G10A	-6.77192
602	tDR-1:32-Lys-CTT-1-G10U	-7.55234
603	tDR-1:32-Lys-CTT-1-G6A	-7.85625
604	tDR-1:32-Lys-CTT-2	-6.10348
605	tDR-1:32-Lys-TTT-1	-3.5511
606	tDR-1:32-Pro-AGG-1-M4	-2.28541
607	tDR-1:32-Pro-AGG-1-M4-A14G	-2.38068
608	tDR-1:32-Pro-AGG-1-M4-A20G	-3.3093
609	tDR-1:32-Pro-AGG-1-M4-A23G	-2.54516
610	tDR-1:32-Pro-AGG-1-M4-C12U	-7.18713
611	tDR-1:32-Pro-AGG-1-M4-C26U	-6.41342
612	tDR-1:32-Pro-AGG-1-M4-C3U	-7.84632
613	tDR-1:32-Pro-AGG-1-M4-C5U	-7.54771
614	tDR-1:32-Pro-AGG-1-M4-G10A	-5.67708
615	tDR-1:32-Pro-AGG-1-M4-G10U	-6.078
616	tDR-1:32-Pro-AGG-1-M4-G15A	-6.34956
617	tDR-1:32-Pro-AGG-1-M4-G16A	-6.17282
618	tDR-1:32-Pro-AGG-1-M4-G16U	-6.1445
619	tDR-1:32-Pro-AGG-1-M4-G17A	-6.7097
620	tDR-1:32-Pro-AGG-1-M4-G17U	-6.42877
621	tDR-1:32-Pro-AGG-1-M4-G18A	-6.18189
622	tDR-1:32-Pro-AGG-1-M4-G18U	-6.02132
623	tDR-1:32-Pro-AGG-1-M4-G22A	-5.87597
624	tDR-1:32-Pro-AGG-1-M4-G22U	-4.29627
625	tDR-1:32-Pro-AGG-1-M4-G29A	-8.87405
626	tDR-1:32-Pro-AGG-1-M4-G29U	-7.38226
627	tDR-1:32-Pro-AGG-1-M4-G2U	-2.19067
628	tDR-1:32-Pro-AGG-1-M4-G6A	-2.30577
629	tDR-1:32-Pro-AGG-1-M4-G9A	-6.79064
630	tDR-1:32-Pro-AGG-1-M4-G9U	-5.98152
631	tDR-1:32-Pro-AGG-1-M4-U11C	-2.16689
632	tDR-1:32-Pro-AGG-1-M4-U21C	-2.33943
633	tDR-1:32-Pro-AGG-1-M4-U24C	-3.7932
634	tDR-1:32-Pro-AGG-1-M4-U25A	-5.7034
635	tDR-1:32-Pro-AGG-1-M4-U25C	-2.42787
636	tDR-1:32-Pro-AGG-1-M4-U27C	-2.3895
637	tDR-1:32-Pro-AGG-1-M4-U4C	-3.59267
638	tDR-1:32-Pro-AGG-1-M4-U7C	-4.11496
639	tDR-1:32-Pro-AGG-1-M4-U8C	-2.46324
640	tDR-1:32-Pro-TGG-2	-0.986585
641	tDR-1:32-Pro-TGG-2-G6U	-5.83794
642	tDR-1:32-Ser-GCT-1-M3	-1.85967
643	tDR-1:32-Ser-GCT-1-M3-A31G	-6.18251
644	tDR-1:32-Ser-GCT-1-M3-G24U	-3.73027
645	tDR-1:32-Thr-TGT-2	-6.50078
646	tDR-1:32-Val-AAC-1-M3	-5.4983
647	tDR-1:32-Val-AAC-1-M3-A14G	-5.63318
648	tDR-1:32-Val-AAC-1-M3-A24G	-6.47573
649	tDR-1:32-Val-AAC-1-M3-C25U	-6.75305
650	tDR-1:32-Val-AAC-1-M3-C32U	-6.33771
651	tDR-1:32-Val-AAC-1-M3-G10U	-6.58288
652	tDR-1:32-Val-AAC-1-M3-G7A	-6.66593
653	tDR-1:32-Val-AAC-1-M3-U11C	-5.97645
654	tDR-1:32-Val-AAC-1-M3-U20C	-5.85788
655	tDR-1:32-Val-AAC-1-M3-U22C	-6.90239
656	tDR-1:32-Val-AAC-1-M3-U28C	-6.20619
657	tDR-1:32-Val-AAC-1-M3-U3C	-6.09515
658	tDR-1:32-Val-AAC-1-M3-U4C	-5.95193
659	tDR-1:32-Val-AAC-1-M4-G26C	-6.66906
660	tDR-1:32-Val-AAC-2	-8.94154
661	tDR-1:32-Val-CAC-3	-11.1174
662	tDR-1:32-iMet-CAT-1	-3.86535
663	tDR-1:32-iMet-CAT-1-G2U	-5.66097
664	tDR-1:32-iMet-CAT-2	-4.48373
665	tDR-1:33-Ala-AGC-2-M2	-2.43021
666	tDR-1:33-Ala-AGC-4-M2	-6.79274
667	tDR-1:33-Ala-CGC-3-C24A	-5.46255
668	tDR-1:33-Arg-CCG-1-M2	-6.53986
669	tDR-1:33-Arg-CCG-3	-2.65312
670	tDR-1:33-Arg-TCG-2	-8.31992
671	tDR-1:33-Arg-TCG-3-M2	-4.43514
672	tDR-1:33-Asp-GTC-2-M2	2.76486
673	tDR-1:33-Cys-GCA-1-M3	-0.823405
674	tDR-1:33-Cys-GCA-1-M3-G10U	-6.23751
675	tDR-1:33-Cys-GCA-4-M4	-2.59388
676	tDR-1:33-Glu-CTC-1	-1.53076
677	tDR-1:33-Glu-CTC-1-A14G	-1.50504
678	tDR-1:33-Glu-CTC-1-A14U	-6.58088
679	tDR-1:33-Glu-CTC-1-A21C	-5.77696
680	tDR-1:33-Glu-CTC-1-A21G	-1.55247
681	tDR-1:33-Glu-CTC-1-A21G-U33C	-6.65173
682	tDR-1:33-Glu-CTC-1-A21U	-6.5249
683	tDR-1:33-Glu-CTC-1-A24G	-1.78425
684	tDR-1:33-Glu-CTC-1-C12U	-1.88458
685	tDR-1:33-Glu-CTC-1-C27A	-6.57382
686	tDR-1:33-Glu-CTC-1-C27U	-1.90604
687	tDR-1:33-Glu-CTC-1-C2G	-6.22885
688	tDR-1:33-Glu-CTC-1-C2U	-1.46054
689	tDR-1:33-Glu-CTC-1-C30A	-6.18881
690	tDR-1:33-Glu-CTC-1-C30U	-1.4131
691	tDR-1:33-Glu-CTC-1-C32G	-3.85557
692	tDR-1:33-Glu-CTC-1-C32U	-0.988072
693	tDR-1:33-Glu-CTC-1-C4A	-6.07271
694	tDR-1:33-Glu-CTC-1-C4U	-1.55855
695	tDR-1:33-Glu-CTC-1-D4UGG	-1.24654
696	tDR-1:33-Glu-CTC-1-D5G	-1.50111
697	tDR-1:33-Glu-CTC-1-D5G-G30U	-6.53193
698	tDR-1:33-Glu-CTC-1-D5G-G6A	-6.59499
699	tDR-1:33-Glu-CTC-1-D5G-G8A	-6.75802
700	tDR-1:33-Glu-CTC-1-D5G-G9A	-6.49656
701	tDR-1:33-Glu-CTC-1-D5G-U10C	-1.26074
702	tDR-1:33-Glu-CTC-1-D8G	-6.91016
703	tDR-1:33-Glu-CTC-1-G15U	-1.29942
704	tDR-1:33-Glu-CTC-1-G17A	-1.12493
705	tDR-1:33-Glu-CTC-1-G17U	-6.77358
706	tDR-1:33-Glu-CTC-1-G18A	-1.70409
707	tDR-1:33-Glu-CTC-1-G22A	-1.93228
708	tDR-1:33-Glu-CTC-1-G22U	-1.79659
709	tDR-1:33-Glu-CTC-1-G23A	-1.49044
710	tDR-1:33-Glu-CTC-1-G23U	-1.62847
711	tDR-1:33-Glu-CTC-1-G29A	-1.63363
712	tDR-1:33-Glu-CTC-1-G6A	-1.26196
713	tDR-1:33-Glu-CTC-1-G6C	-6.17986
714	tDR-1:33-Glu-CTC-1-G6U	-1.31783
715	tDR-1:33-Glu-CTC-1-G7A	-1.77524
716	tDR-1:33-Glu-CTC-1-G7U	-2.47027
717	tDR-1:33-Glu-CTC-1-G9A	-2.17993
718	tDR-1:33-Glu-CTC-1-M2-C3A	-5.97618
719	tDR-1:33-Glu-CTC-1-M2-C3U	-1.34642
720	tDR-1:33-Glu-CTC-1-M2-G28A	-1.62584
721	tDR-1:33-Glu-CTC-1-M2-G31A-U33C	1.72572
722	tDR-1:33-Glu-CTC-1-M2-U19A	-6.13958
723	tDR-1:33-Glu-CTC-1-M3-G31A	-1.12552
724	tDR-1:33-Glu-CTC-1-U11A	-6.3419
	tDR-1:33-Glu-CTC-1-U11C	-1.36229
	tDR-1:33-Glu-CTC-1-U13A	-7.01577
	tDR-1:33-Glu-CTC-1-U13C	-1.38143
	tDR-1:33-Glu-CTC-1-U16C	-1.3671
	tDR-1:33-Glu-CTC-1-U16G	-6.25954
	tDR-1:33-Glu-CTC-1-U20A	-6.50944
	tDR-1:33-Glu-CTC-1-U20C	-1.15555
	tDR-1:33-Glu-CTC-1-U25C	-1.68257
	tDR-1:33-Glu-CTC-1-U26C	-1.61234
	tDR-1:33-Glu-CTC-1-U33A	-6.38357
	tDR-1:33-Glu-CTC-1-U5A	-1.39726
	tDR-1:33-Glu-CTC-1-U5A-D5G	-6.48513
	tDR-1:33-Glu-CTC-1-U5C	-1.71532
	tDR-1:33-Glu-CTC-1-U5C-D5G	-1.46699
	tDR-1:33-Glu-CTC-1-U5C-G6U	-1.5075
	tDR-1:33-Glu-CTC-1-U5G	-6.23964
	tDR-1:33-Glu-CTC-1-U8C	-1.67872
	tDR-1:33-Glu-CTC-1-U8G	-6.65524
	tDR-1:33-Glu-TTC-1	-2.1377
	tDR-1:33-Glu-TTC-1-D5G	-2.21882
	tDR-1:33-Glu-TTC-1-U5C-G6U	-6.30104
	tDR-1:33-Glu-TTC-2-M2	-1.7014
	tDR-1:33-Glu-TTC-2-M2-U32A	7.37933
	tDR-1:33-Glu-TTC-4	-1.3479
	tDR-1:33-Glu-TTC-4-U32A	7.37155
	tDR-1:33-Gly-CCC-1-M2	3.20447
	tDR-1:33-Gly-CCC-1-M2-A14G	4.56703
	tDR-1:33-Gly-CCC-1-M2-A20G	8.7007
	tDR-1:33-Gly-CCC-1-M2-A22G	3.01483
	tDR-1:33-Gly-CCC-1-M2-A23G	8.71647
	tDR-1:33-Gly-CCC-1-M2-A3G	2.44288
	tDR-1:33-Gly-CCC-1-M2-C13U	7.46973
	tDR-1:33-Gly-CCC-1-M2-C28U	8.07822
	tDR-1:33-Gly-CCC-1-M2-C2U	4.27146
	tDR-1:33-Gly-CCC-1-M2-C30A	6.54916
	tDR-1:33-Gly-CCC-1-M2-C30U	8.2034
	tDR-1:33-Gly-CCC-1-M2-C31A	6.9891
	tDR-1:33-Gly-CCC-1-M2-C31U	4.16401
	tDR-1:33-Gly-CCC-1-M2-D5G	3.16959
	tDR-1:33-Gly-CCC-1-M2-G10A	6.99982
	tDR-1:33-Gly-CCC-1-M2-G10U	8.61158
	tDR-1:33-Gly-CCC-1-M2-G17A	6.97092
	tDR-1:33-Gly-CCC-1-M2-G21A	6.67775
	tDR-1:33-Gly-CCC-1-M2-G21U	7.10292
	tDR-1:33-Gly-CCC-1-M2-G29A	7.42108
	tDR-1:33-Gly-CCC-1-M2-G29U	6.54812
	tDR-1:33-Gly-CCC-1-M2-G6A	3.99554
	tDR-1:33-Gly-CCC-1-M2-G6U	3.83486
	tDR-1:33-Gly-CCC-1-M2-G7A	6.90248
	tDR-1:33-Gly-CCC-1-M2-G9A	7.05183
	tDR-1:33-Gly-CCC-1-M2-G9U	7.44187
	tDR-1:33-Gly-CCC-1-M2-U11C	9.00789
	tDR-1:33-Gly-CCC-1-M2-U12C	2.9308
	tDR-1:33-Gly-CCC-1-M2-U16C	3.98517
	tDR-1:33-Gly-CCC-1-M2-U19C	7.96802
	tDR-1:33-Gly-CCC-1-M2-U24C	8.6272
	tDR-1:33-Gly-CCC-1-M2-U25C	3.77201
	tDR-1:33-Gly-CCC-1-M2-U27C	9.3133
	tDR-1:33-Gly-CCC-1-M2-U4C	8.53344
	tDR-1:33-Gly-CCC-1-M2-U8C	8.35209
	tDR-1:33-Gly-CCC-1-M4-U5A	6.88236
	tDR-1:33-Gly-CCC-1-M4-U5C	8.19117
	tDR-1:33-Gly-CCC-4	-6.80865
	tDR-1:33-Gly-GCC-2-M2	2.72513
	tDR-1:33-Gly-GCC-2-M2-A14G	7.10251
	tDR-1:33-Gly-GCC-2-M2-A20G	6.51032
	tDR-1:33-Gly-GCC-2-M2-A22G	7.08488
	tDR-1:33-Gly-GCC-2-M2-A3G	7.22152
	tDR-1:33-Gly-GCC-2-M2-C28U	6.28624
	tDR-1:33-Gly-GCC-2-M2-C2U	7.27036
	tDR-1:33-Gly-GCC-2-M2-C31U	6.58951
	tDR-1:33-Gly-GCC-2-M2-D4G	3.51557
	tDR-1:33-Gly-GCC-2-M2-D4GG	7.70059
	tDR-1:33-Gly-GCC-2-M2-G10U	6.93384
	tDR-1:33-Gly-GCC-2-M2-G6A	7.77452
	tDR-1:33-Gly-GCC-2-M2-G6U	7.53327
	tDR-1:33-Gly-GCC-2-M2-U11C	7.29693
	tDR-1:33-Gly-GCC-2-M2-U16C	6.62932
	tDR-1:33-Gly-GCC-2-M2-U24C	6.62779
	tDR-1:33-Gly-GCC-2-M2-U25C	7.1362
	tDR-1:33-Gly-GCC-2-M2-U27C	7.2426
	tDR-1:33-Leu-AAG-1-M3	-1.49955
	tDR-1:33-Leu-AAG-1-M3-C12U	-5.93525
	tDR-1:33-Leu-CAG-1-M3	-6.11501
	tDR-1:33-Leu-TAG-2	-1.22213
	tDR-1:33-Lys-CTT-1	-2.52316
	tDR-1:33-Lys-CTT-1-C17U	-6.52207
	tDR-1:33-Lys-CTT-1-C2U	-6.26856
	tDR-1:33-Lys-CTT-1-C3U	-3.79994
	tDR-1:33-Lys-CTT-1-C4U	-6.42723
	tDR-1:33-Lys-CTT-1-G10A	-7.05381
	tDR-1:33-Lys-CTT-1-G10U	-6.29532
	tDR-1:33-Lys-CTT-1-G18U	-6.29532
	tDR-1:33-Lys-CTT-1-G19U	-6.43555
	tDR-1:33-Lys-CTT-1-G6A	-3.65133
	tDR-1:33-Lys-TTT-1	-2.62779
	tDR-1:33-Phe-GAA-1-M3	-4.0496
	tDR-1:33-Phe-GAA-1-M3-G10A	-5.80755
	tDR-1:33-Phe-GAA-1-M3-G22U	-6.35739
	tDR-1:33-Phe-GAA-2	-6.56749
	tDR-1:33-Pro-AGG-1-M4	-3.19506
	tDR-1:33-Pro-AGG-1-M4-A14C	-6.34785
	tDR-1:33-Pro-AGG-1-M4-A14G	-3.18804
	tDR-1:33-Pro-AGG-1-M4-A14U	-7.50132
	tDR-1:33-Pro-AGG-1-M4-A20G	-2.84107
	tDR-1:33-Pro-AGG-1-M4-A20U	-6.6162
	tDR-1:33-Pro-AGG-1-M4-A23C	-6.14878
	tDR-1:33-Pro-AGG-1-M4-A23G	-3.39239
	tDR-1:33-Pro-AGG-1-M4-A23U	-7.65006
	tDR-1:33-Pro-AGG-1-M4-C12U	-3.10835
	tDR-1:33-Pro-AGG-1-M4-C26A	-6.22796
	tDR-1:33-Pro-AGG-1-M4-C26U	-9.03859
	tDR-1:33-Pro-AGG-1-M4-C28A	-6.24868
	tDR-1:33-Pro-AGG-1-M4-C28G	-5.87525
	tDR-1:33-Pro-AGG-1-M4-C28U	-3.31727
	tDR-1:33-Pro-AGG-1-M4-C3A	-6.01892
	tDR-1:33-Pro-AGG-1-M4-C3U	-2.8528
	tDR-1:33-Pro-AGG-1-M4-C5A	-6.72285
	tDR-1:33-Pro-AGG-1-M4-C5G-D5G	-7.84279
	tDR-1:33-Pro-AGG-1-M4-C5U	-3.09234
	tDR-1:33-Pro-AGG-1-M4-C5U-D5GU	-8.80089
	tDR-1:33-Pro-AGG-1-M4-D23U	-6.10196
	tDR-1:33-Pro-AGG-1-M4-G10A	-4.54239
	tDR-1:33-Pro-AGG-1-M4-G10U	-3.88324
	tDR-1:33-Pro-AGG-1-M4-G15A	-3.56591
	tDR-1:33-Pro-AGG-1-M4-G15U	-2.02653
	tDR-1:33-Pro-AGG-1-M4-G16A	-4.34708
	tDR-1:33-Pro-AGG-1-M4-G16U	-8.19107
	tDR-1:33-Pro-AGG-1-M4-G17A	-3.07524
	tDR-1:33-Pro-AGG-1-M4-G17U	-2.96652
	tDR-1:33-Pro-AGG-1-M4-G18A	-3.40315
	tDR-1:33-Pro-AGG-1-M4-G18U	-2.595
	tDR-1:33-Pro-AGG-1-M4-G22A	-8.6492
	tDR-1:33-Pro-AGG-1-M4-G22U	-3.44879
	tDR-1:33-Pro-AGG-1-M4-G29A	-3.01235
	tDR-1:33-Pro-AGG-1-M4-G29C	-6.64362
	tDR-1:33-Pro-AGG-1-M4-G29U	-8.01293
	tDR-1:33-Pro-AGG-1-M4-G2A	-3.29186
	tDR-1:33-Pro-AGG-1-M4-G2C	-6.43934
	tDR-1:33-Pro-AGG-1-M4-G2U	-3.1572
	tDR-1:33-Pro-AGG-1-M4-G6A	-3.02239
	tDR-1:33-Pro-AGG-1-M4-G6C	-2.78429
	tDR-1:33-Pro-AGG-1-M4-G6U	-3.3415
	tDR-1:33-Pro-AGG-1-M4-G9A	-4.1683
	tDR-1:33-Pro-AGG-1-M4-G9U	-4.3156
	tDR-1:33-Pro-AGG-1-M4-U11A	-6.99231
	tDR-1:33-Pro-AGG-1-M4-U11C	-3.11414
	tDR-1:33-Pro-AGG-1-M4-U11G	-5.98465
	tDR-1:33-Pro-AGG-1-M4-U13A	-6.28128
	tDR-1:33-Pro-AGG-1-M4-U13C	-2.9015
	tDR-1:33-Pro-AGG-1-M4-U19A	-6.98578
	tDR-1:33-Pro-AGG-1-M4-U19C	-3.40868
	tDR-1:33-Pro-AGG-1-M4-U21A	-8.14157
	tDR-1:33-Pro-AGG-1-M4-U21C	-3.40244
	tDR-1:33-Pro-AGG-1-M4-U21G	-6.47779
	tDR-1:33-Pro-AGG-1-M4-U24A	-6.21453
	tDR-1:33-Pro-AGG-1-M4-U24C	-3.24989
	tDR-1:33-Pro-AGG-1-M4-U25A	-8.48479
	tDR-1:33-Pro-AGG-1-M4-U25C	-3.32196
	tDR-1:33-Pro-AGG-1-M4-U27A	-3.98102
	tDR-1:33-Pro-AGG-1-M4-U27C	-3.42873
	tDR-1:33-Pro-AGG-1-M4-U31A	-2.36847
	tDR-1:33-Pro-AGG-1-M4-U31C	-3.29304
	tDR-1:33-Pro-AGG-1-M4-U31G	-2.3551
	tDR-1:33-Pro-AGG-1-M4-U32C	-6.69258
	tDR-1:33-Pro-AGG-1-M4-U4A	-7.55603
	tDR-1:33-Pro-AGG-1-M4-U4C	-3.23855
	tDR-1:33-Pro-AGG-1-M4-U7A	-6.91254
	tDR-1:33-Pro-AGG-1-M4-U7C	-3.49963
	tDR-1:33-Pro-AGG-1-M4-U7G	-6.42139
	tDR-1:33-Pro-AGG-1-M4-U8A	-3.49803
	tDR-1:33-Pro-AGG-1-M4-U8C	-3.49939
	tDR-1:33-Pro-AGG-1-M4-U8G	-6.4072
	tDR-1:33-Pro-AGG-1-M5-C30A	-6.10514
	tDR-1:33-Pro-AGG-1-M5-C30U	-3.46519
	tDR-1:33-Pro-TGG-2	-2.4621
	tDR-1:33-Ser-AGA-1-M6	-2.20642
	tDR-1:33-Ser-AGA-1-M6-G24U	-6.46219
	tDR-1:33-Ser-CGA-1-M2	-3.79043
	tDR-1:33-Ser-GCT-1-M3-G24U	-1.13886
	tDR-1:33-Trp-CCA-1-M2	-3.62036
	tDR-1:33-Trp-CCA-2-M2	-3.62321
	tDR-1:33-Val-AAC-1-M3	-2.00921
	tDR-1:33-Val-AAC-1-M3-C25U	-6.79569
	tDR-1:33-Val-AAC-1-M3-G7A	-5.69677
	tDR-1:33-Val-AAC-2	-3.08645
	tDR-1:33-Val-CAC-3	-2.81304
	tDR-1:34-Ala-CGC-3	1.97598
	tDR-1:34-Arg-TCG-2	-1.59959
	tDR-1:34-Arg-TCG-3-M2	-1.58917
	tDR-1:34-Asp-GTC-1	-3.42624
	tDR-1:34-Glu-CTC-1	-0.60505
	tDR-1:34-Glu-CTC-1-D4UGG	-5.95444
	tDR-1:34-Glu-CTC-1-D5G	-0.613727
	tDR-1:34-Glu-CTC-1-G9A	-5.77412
	tDR-1:34-Glu-CTC-1-M2-G31A	-5.88738
	tDR-1:34-Glu-CTC-1-U5C-D5G	-5.87833
	tDR-1:34-Glu-CTC-1-U5C-G6U	-0.608723
	tDR-1:34-Glu-TTC-1	-1.54952
	tDR-1:34-Glu-TTC-1-D5G	-1.61925
	tDR-1:34-Glu-TTC-2-M2	-2.50502
	tDR-1:34-Glu-TTC-4	-2.65874
	tDR-1:34-Gly-CCC-1	1.98323
	tDR-1:34-Gly-CCC-1-M2-C33A	7.9978
	tDR-1:34-Gly-CCC-1-M2-C33U	7.19038
	tDR-1:34-Gly-CCC-2-M2	1.10638
	tDR-1:34-Gly-GCC-1	4.72281
	tDR-1:34-Gly-GCC-1-D5G	7.14101
	tDR-1:34-Gly-GCC-2-M2	9.10667
	tDR-1:34-His-GTG-1	-3.22596
	tDR-1:34-His-GTG-1-G17A	-7.43227
	tDR-1:34-Leu-CAG-1-M3	1.78647
	tDR-1:34-Leu-TAG-1	1.10984
	tDR-1:34-Leu-TAG-2	0.828847
	tDR-1:34-Leu-TAG-3	7.31619
	tDR-1:34-Pro-AGG-1-M2	-2.24713
	tDR-1:34-Pro-CGG-1	-1.10067
	tDR-1:34-Pro-CGG-1-A14G	-1.33069
	tDR-1:34-Pro-CGG-1-A23G	-1.2824
	tDR-1:34-Pro-CGG-1-C5U-D5GU	-6.52902
	tDR-1:34-Pro-CGG-1-G10A	-5.80462
	tDR-1:34-Pro-CGG-1-G15A	-6.00849
	tDR-1:34-Pro-CGG-1-G16A	-6.34604
	tDR-1:34-Pro-CGG-1-G18A	-6.00555
	tDR-1:34-Pro-CGG-1-G6U	-1.0814
	tDR-1:34-Pro-CGG-1-G9A	-6.70994
	tDR-1:34-Pro-CGG-1-G9U	-5.9323
	tDR-1:34-Pro-CGG-1-M2-C30G	-1.39403
	tDR-1:34-Pro-CGG-1-U24C	-1.34061
	tDR-1:34-Pro-CGG-1-U25C	-1.10582
	tDR-1:34-Pro-CGG-1-U27C	-1.00841
	tDR-1:34-Pro-CGG-1-U7C	-1.36784
	tDR-1:34-Pro-TGG-1	-3.49869
	tDR-1:34-Pro-TGG-1-A14G	-3.64055
	tDR-1:34-Pro-TGG-1-A14U	-6.72325
	tDR-1:34-Pro-TGG-1-A20G	-4.26503
	tDR-1:34-Pro-TGG-1-A20U	-5.82242
	tDR-1:34-Pro-TGG-1-A23G	-3.70868
	tDR-1:34-Pro-TGG-1-A23U	-6.74196
	tDR-1:34-Pro-TGG-1-C12U	-8.10501
	tDR-1:34-Pro-TGG-1-C26U	-3.83273
	tDR-1:34-Pro-TGG-1-C28G	-6.01625
	tDR-1:34-Pro-TGG-1-C28U	-4.77207
	tDR-1:34-Pro-TGG-1-C3U	-3.48266
	tDR-1:34-Pro-TGG-1-C5A	-6.55713
	tDR-1:34-Pro-TGG-1-C5G-D5G	-6.19576
	tDR-1:34-Pro-TGG-1-C5U	-4.64007
	tDR-1:34-Pro-TGG-1-C5U-D5GU	-8.09529
	tDR-1:34-Pro-TGG-1-D24UC	-6.6194
	tDR-1:34-Pro-TGG-1-D6U	-5.54486
	tDR-1:34-Pro-TGG-1-G10A	-7.92408
	tDR-1:34-Pro-TGG-1-G10U	-6.65051
	tDR-1:34-Pro-TGG-1-G15A	-8.02241
	tDR-1:34-Pro-TGG-1-G15U	-7.24675
	tDR-1:34-Pro-TGG-1-G16A	-8.09552
	tDR-1:34-Pro-TGG-1-G16U	-7.33066
	tDR-1:34-Pro-TGG-1-G17A	-4.28951
	tDR-1:34-Pro-TGG-1-G17U	-7.09414
	tDR-1:34-Pro-TGG-1-G18A	-8.01832
	tDR-1:34-Pro-TGG-1-G18U	-7.91578
	tDR-1:34-Pro-TGG-1-G22A	-7.79764
	tDR-1:34-Pro-TGG-1-G22U	-5.03204
	tDR-1:34-Pro-TGG-1-G29A	-8.85416
	tDR-1:34-Pro-TGG-1-G29C	-6.55426
	tDR-1:34-Pro-TGG-1-G29U	-7.75723
	tDR-1:34-Pro-TGG-1-G2A	-4.02716
	tDR-1:34-Pro-TGG-1-G2C	-6.09589
	tDR-1:34-Pro-TGG-1-G2U	-3.22784
	tDR-1:34-Pro-TGG-1-G6A	-3.39404
	tDR-1:34-Pro-TGG-1-G6C	-3.78434
	tDR-1:34-Pro-TGG-1-G6U	-3.65881
	tDR-1:34-Pro-TGG-1-G9A	-8.51781
	tDR-1:34-Pro-TGG-1-G9U	-7.50092
	tDR-1:34-Pro-TGG-1-M2-C30U	-4.69566
	tDR-1:34-Pro-TGG-1-U11A	-6.30562
	tDR-1:34-Pro-TGG-1-U11C	-3.53203
	tDR-1:34-Pro-TGG-1-U13C	-5.06165
	tDR-1:34-Pro-TGG-1-U19A	-6.32946
	tDR-1:34-Pro-TGG-1-U19C	-3.99768
	tDR-1:34-Pro-TGG-1-U21A	-6.88962
	tDR-1:34-Pro-TGG-1-U21C	-3.55499
	tDR-1:34-Pro-TGG-1-U24C	-3.36136
	tDR-1:34-Pro-TGG-1-U25A	-7.36169
	tDR-1:34-Pro-TGG-1-U25C	-3.40182
	tDR-1:34-Pro-TGG-1-U27A	-7.90927
	tDR-1:34-Pro-TGG-1-U27C	-3.78399
	tDR-1:34-Pro-TGG-1-U31C	-3.45836
	tDR-1:34-Pro-TGG-1-U31G	-5.54854
	tDR-1:34-Pro-TGG-1-U32A	-6.38959
	tDR-1:34-Pro-TGG-1-U32C	-2.76312
	tDR-1:34-Pro-TGG-1-U32G	-8.04034
	tDR-1:34-Pro-TGG-1-U4A	-6.90006
	tDR-1:34-Pro-TGG-1-U4C	-3.36084
	tDR-1:34-Pro-TGG-1-U7A	-6.08552
	tDR-1:34-Pro-TGG-1-U7C	-3.32251
	tDR-1:34-Pro-TGG-1-U7G	-5.89292
	tDR-1:34-Pro-TGG-1-U8A	-7.04392
	tDR-1:34-Pro-TGG-1-U8C	-3.63314
	tDR-1:34-Pro-TGG-1-U8G	-6.06242
	tDR-1:34-Pro-TGG-2	-1.51358
	tDR-1:34-Pro-TGG-2-C28U	-6.13503
	tDR-1:34-Pro-TGG-2-G22U	-7.42358
	tDR-1:34-Pro-TGG-2-G6A	-5.74202
	tDR-1:34-Pro-TGG-2-G6U	-7.81057
	tDR-1:34-Pro-TGG-2-U27C	-6.25299
	tDR-1:34-Ser-CGA-2	6.27209
	tDR-1:34-Ser-GCT-1-M3	1.5574
	tDR-1:34-Val-AAC-1	6.59418
	tDR-1:34-Val-AAC-1-M3-A34U	2.61737
	tDR-1:34-Val-AAC-2-M3-A34C	6.65787
	tDR-1:34-Val-CAC-1-M2	2.1176
	tDR-1:34-iMet-CAT-1	9.14347
	tDR-1:34-iMet-CAT-2	7.7376
	tDR-1:35-Arg-CCG-3	7.79771
	tDR-1:35-Asp-GTC-1	0.834659
	tDR-1:35-Asp-GTC-2-M2	1.55555
	tDR-1:35-Asp-GTC-2-M2-C2U	6.90978
	tDR-1:35-Asp-GTC-2-M2-G6U	6.95054
	tDR-1:35-Cys-GCA-1-M3	2.90107
	tDR-1:35-Cys-GCA-4-M4	6.53957
	tDR-1:35-Glu-CTC-1	1.36041
	tDR-1:35-Glu-CTC-1-A14G	1.65816
	tDR-1:35-Glu-CTC-1-C27U	1.46054
	tDR-1:35-Glu-CTC-1-C2U	1.70657
	tDR-1:35-Glu-CTC-1-C30U	1.76444
	tDR-1:35-Glu-CTC-1-C4U	1.80319
	tDR-1:35-Glu-CTC-1-D4UGG	1.6417
	tDR-1:35-Glu-CTC-1-D5G	1.23052
	tDR-1:35-Glu-CTC-1-D5G-U32C	7.18256
	tDR-1:35-Glu-CTC-1-D5G-U7C	6.66341
	tDR-1:35-Glu-CTC-1-G10A	6.7543
	tDR-1:35-Glu-CTC-1-G10U	7.1165
	tDR-1:35-Glu-CTC-1-G15U	3.87169
	tDR-1:35-Glu-CTC-1-G17A	1.84692
	tDR-1:35-Glu-CTC-1-G18A	6.63938
	tDR-1:35-Glu-CTC-1-G22A	6.79481
	tDR-1:35-Glu-CTC-1-G22U	1.68678
	tDR-1:35-Glu-CTC-1-G6A	1.69819
	tDR-1:35-Glu-CTC-1-G6U	1.8412
	tDR-1:35-Glu-CTC-1-G9A	6.90042
	tDR-1:35-Glu-CTC-1-M2-C3U	1.90841
	tDR-1:35-Glu-CTC-1-M2-C3U-D5G	6.67894
	tDR-1:35-Glu-CTC-1-M2-C3U-U5C-G6U	6.26835
	tDR-1:35-Glu-CTC-1-M2-U19C	1.69413
	tDR-1:35-Glu-CTC-1-U11C	1.59026
	tDR-1:35-Glu-CTC-1-U13C	1.80816
	tDR-1:35-Glu-CTC-1-U25C	1.58344
	tDR-1:35-Glu-CTC-1-U26C	1.44263
	tDR-1:35-Glu-CTC-1-U33C	1.53245
	tDR-1:35-Glu-CTC-1-U33G	7.54107
	tDR-1:35-Glu-CTC-1-U35C	6.28624
	tDR-1:35-Glu-CTC-1-U5C-G6U	1.27585
	tDR-1:35-Gly-CCC-1	5.32683
	tDR-1:35-Gly-CCC-2-M2	4.82628
	tDR-1:35-Gly-CCC-2-M2-D5G	7.68719
	tDR-1:35-Gly-CCC-4	7.5801
	tDR-1:35-Gly-GCC-1	4.87866
	tDR-1:35-Gly-GCC-1-D5G	8.33569
	tDR-1:35-Gly-GCC-1-G6U	6.58201
	tDR-1:35-Gly-GCC-2-M2	6.4297
	tDR-1:35-Lys-CTT-1	2.12123
	tDR-1:35-Lys-CTT-2	8.13221
	tDR-1:35-Pro-TGG-1	2.63313
	tDR-1:35-Ser-GCT-1-M3	2.29053
	tDR-1:35-Trp-CCA-1-M2	1.33278
	tDR-1:36-Asp-GTC-1	3.55614
	tDR-1:36-Asp-GTC-1-C2U	6.95751
	tDR-1:36-Asp-GTC-1-G6A	7.77805
	tDR-1:36-Asp-GTC-1-G6U	7.4033
	tDR-1:36-Asp-GTC-1-U35C	7.67894
	tDR-1:36-Asp-GTC-2-M2	3.95747
	tDR-1:36-Asp-GTC-2-M2-A12G	6.81356
	tDR-1:36-Asp-GTC-2-M2-A14G	6.85352
	tDR-1:36-Asp-GTC-2-M2-A21G	7.72601
	tDR-1:36-Asp-GTC-2-M2-A24G	6.56992
	tDR-1:36-Asp-GTC-2-M2-C26U	6.62662
	tDR-1:36-Asp-GTC-2-M2-C27U	7.06206
	tDR-1:36-Asp-GTC-2-M2-C28U	6.7543
	tDR-1:36-Asp-GTC-2-M2-C29U	6.57574
	tDR-1:36-Asp-GTC-2-M2-C2U	8.12866
	tDR-1:36-Asp-GTC-2-M2-C3U	7.39048
	tDR-1:36-Asp-GTC-2-M2-C5U	6.81939
	tDR-1:36-Asp-GTC-2-M2-D25C	6.97266
	tDR-1:36-Asp-GTC-2-M2-G17A	7.18946
	tDR-1:36-Asp-GTC-2-M2-G22U	6.94244
	tDR-1:36-Asp-GTC-2-M2-G6A	9.74402
	tDR-1:36-Asp-GTC-2-M2-G6C	7.70618
	tDR-1:36-Asp-GTC-2-M2-G6U	9.15885
	tDR-1:36-Asp-GTC-2-M2-U13C	6.33769
	tDR-1:36-Asp-GTC-2-M2-U16C	6.71421
	tDR-1:36-Asp-GTC-2-M2-U19C	7.2342
	tDR-1:36-Asp-GTC-2-M2-U23C	7.45782
	tDR-1:36-Asp-GTC-2-M2-U25C	7.70336
	tDR-1:36-Asp-GTC-2-M2-U33C	7.76832
	tDR-1:36-Asp-GTC-2-M2-U35C	9.39453
	tDR-1:36-Asp-GTC-2-M2-U35G	7.18817
	tDR-1:36-Asp-GTC-2-M2-U4C	7.1526
	tDR-1:36-Asp-GTC-2-M2-U7C	6.86362
	tDR-1:36-Asp-GTC-2-M2-U8C	6.85062
	tDR-1:36-Glu-CTC-1	3.23337
	tDR-1:36-Glu-CTC-1-A14G	4.32709
	tDR-1:36-Glu-CTC-1-A21G	3.37764
	tDR-1:36-Glu-CTC-1-A24G	3.73347
	tDR-1:36-Glu-CTC-1-C12U	7.99407
	tDR-1:36-Glu-CTC-1-C27U	4.06701
	tDR-1:36-Glu-CTC-1-C2U	3.71602
	tDR-1:36-Glu-CTC-1-C2U-D5G	7.2249
	tDR-1:36-Glu-CTC-1-C30U	3.5245
	tDR-1:36-Glu-CTC-1-C32U	8.09988
	tDR-1:36-Glu-CTC-1-C4U	4.76759
	tDR-1:36-Glu-CTC-1-D30G	7.43664
	tDR-1:36-Glu-CTC-1-D4UGG	8.63599
	tDR-1:36-Glu-CTC-1-D5G	3.12483
	tDR-1:36-Glu-CTC-1-D5G-A13G	7.23952
	tDR-1:36-Glu-CTC-1-D5G-C29U	6.99842
	tDR-1:36-Glu-CTC-1-D5G-U10C	7.56705
	tDR-1:36-Glu-CTC-1-D5G-U12C	6.45699
	tDR-1:36-Glu-CTC-1-D5G-U15C	6.49491
	tDR-1:36-Glu-CTC-1-D5G-U32C	7.94583
	tDR-1:36-Glu-CTC-1-D5G-U34C	9.32256
	tDR-1:36-Glu-CTC-1-D5G-U34G	6.36245
	tDR-1:36-Glu-CTC-1-D5G-U7C	6.9831
	tDR-1:36-Glu-CTC-1-G10A	7.30958
	tDR-1:36-Glu-CTC-1-G10U	7.6018
	tDR-1:36-Glu-CTC-1-G15A	6.92208
	tDR-1:36-Glu-CTC-1-G15U	4.11088
	tDR-1:36-Glu-CTC-1-G17A	3.38992
	tDR-1:36-Glu-CTC-1-G22A	7.47782
	tDR-1:36-Glu-CTC-1-G22U	8.6811
	tDR-1:36-Glu-CTC-1-G23U	3.11088
	tDR-1:36-Glu-CTC-1-G28U	7.81706
	tDR-1:36-Glu-CTC-1-G29A	7.48043
	tDR-1:36-Glu-CTC-1-G29U	8.19962
	tDR-1:36-Glu-CTC-1-G31U	3.66536
	tDR-1:36-Glu-CTC-1-G6A	3.5546
	tDR-1:36-Glu-CTC-1-G6U	3.33997
	tDR-1:36-Glu-CTC-1-G7A	7.33455
	tDR-1:36-Glu-CTC-1-G7U	7.29693
	tDR-1:36-Glu-CTC-1-G9A	7.59582
	tDR-1:36-Glu-CTC-1-M2-C34U	7.31986
	tDR-1:36-Glu-CTC-1-M2-C3U	3.5445
	tDR-1:36-Glu-CTC-1-M2-C3U-D5G	7.21447
	tDR-1:36-Glu-CTC-1-M2-C3U-U5C-G6U	7.1341
	tDR-1:36-Glu-CTC-1-M2-D5G-G30A	6.65325
	tDR-1:36-Glu-CTC-1-M2-G28A	8.15223
	tDR-1:36-Glu-CTC-1-M2-G31A	8.0498
	tDR-1:36-Glu-CTC-1-M2-U19C	3.96741
	tDR-1:36-Glu-CTC-1-U11C	4.07976
	tDR-1:36-Glu-CTC-1-U13C	8.91314
	tDR-1:36-Glu-CTC-1-U16C	8.68532
	tDR-1:36-Glu-CTC-1-U20A	6.4085
	tDR-1:36-Glu-CTC-1-U20C	3.1783
	tDR-1:36-Glu-CTC-1-U25C	3.37295
	tDR-1:36-Glu-CTC-1-U26C	3.67285
	tDR-1:36-Glu-CTC-1-U33C	2.98509
	tDR-1:36-Glu-CTC-1-U33G	7.45998
	tDR-1:36-Glu-CTC-1-U35A	6.94349
	tDR-1:36-Glu-CTC-1-U35C	4.23596
	tDR-1:36-Glu-CTC-1-U35G	3.21494
	tDR-1:36-Glu-CTC-1-U5A	7.41177
	tDR-1:36-Glu-CTC-1-U5C	4.91554
	tDR-1:36-Glu-CTC-1-U5C-D5G	7.4518
	tDR-1:36-Glu-CTC-1-U5C-D5GG	7.97365
	tDR-1:36-Glu-CTC-1-U5C-G6U	3.07305
	tDR-1:36-Glu-CTC-1-U8C	3.41181
	tDR-1:36-Glu-TTC-1	1.22852
	tDR-1:36-Glu-TTC-1-D5G	1.14356
	tDR-1:36-Glu-TTC-1-D5G-U33C	7.48402
	tDR-1:36-Glu-TTC-2-M2	2.51277
	tDR-1:36-Glu-TTC-4	2.01814
	tDR-1:36-Gly-CCC-1	7.94754
	tDR-1:36-Gly-CCC-1-D5G	7.73898
	tDR-1:36-Gly-CCC-1-M2-C33U	7.5385
	tDR-1:36-Gly-CCC-2-M2	7.31946
	tDR-1:36-Gly-CCC-2-M2-D5G	9.65802
	tDR-1:36-Gly-CCC-2-M2-G6U	6.6523
	tDR-1:36-Gly-CCC-4	8.49432
	tDR-1:36-Gly-GCC-1	5.75841
	tDR-1:36-Gly-GCC-1-A22G	6.39302
	tDR-1:36-Gly-GCC-1-C2U	8.72763
	tDR-1:36-Gly-GCC-1-C30U	6.84155
	tDR-1:36-Gly-GCC-1-D5G	10.2705
	tDR-1:36-Gly-GCC-1-G6A	6.94349
	tDR-1:36-Gly-GCC-1-G6U	8.19895
	tDR-1:36-Gly-GCC-2-M2	9.26229
	tDR-1:36-Lys-CTT-1	4.21082
	tDR-1:36-Lys-CTT-2	7.32277
	tDR-1:36-Lys-TTT-1	6.4682
	tDR-1:36-Pro-TGG-1	6.92592
	tDR-1:36-Val-CAC-1-M2	2.06146
	tDR-1:37-Asp-GTC-2-M2-C36U-A37C	7.48396
	tDR-1:37-Glu-CTC-1	7.58253
	tDR-1:37-Gly-CCC-2-M2	6.38184
	tDR-1:38-Glu-CTC-1	3.75593
	tDR-1:38-Glu-CTC-1-D5G	6.41577
	tDR-1:39-Glu-CTC-1	1.91115
	tDR-1:40-Ala-TGC-1-M2-A36G	6.62083
	tDR-1:40-Gln-CTG-1-M5	8.59414
	tDR-1:40-Leu-AAG-1-M3-A35G	7.23357
	tDR-1:40-Lys-CTT-1	7.83798
	tDR-1:41-Gln-CTG-1-M5	7.71148
	tDR-1:41-Glu-CTC-1	3.59461
	tDR-1:41-Lys-CTT-1	7.87688
	tDR-1:42-Glu-CTC-1	1.48737
	tDR-1:44-Gln-CTG-1-M4	8.07716
	tDR-1:44-Glu-CTC-1	6.64719
	tDR-1:44-Glu-TTC-4	7.27239
	tDR-1:44-Gly-TCC-1-M2	6.80685
	tDR-1:44-Pro-AGG-1-M4-A33G	1.6797
	tDR-1:44-Pro-TGG-1	6.92592
	tDR-1:45-Gln-CTG-1-M4	7.14086
	tDR-1:49-Gln-CTG-1-M4	2.53378
	tDR-1:49-Pro-AGG-1-M4-A33G	-6.07295
	tDR-1:50-Gln-CTG-1-M3	7.08665
	tDR-1:50-Gly-GCC-1	6.4077
	tDR-1:50-Pro-CGG-1	7.44729
	tDR-1:50-Pro-TGG-1	1.45406
	tDR-1:51-Gln-CTG-1-M3	6.33392
	tDR-1:51-Pro-TGG-1	6.63374
	tDR-1:53-Pro-TGG-1	6.93269
	tDR-1:54-Gly-GCC-1	7.19762
	tDR-1:54-Pro-TGG-1	6.75065
	tDR-1:55-Lys-CTT-2	6.45049
	tDR-1:55-Pro-AGG-1-M4-A33G	-6.56518
	tDR-1:56-Arg-CCG-3	7.599
	tDR-1:56-Pro-AGG-1-M4-A33G	-2.34526
	tDR-1:56-Pro-CGG-1	7.2241
	tDR-1:61-Pro-AGG-1-M4-A33G	-5.90987
	tDR-1:61-Pro-TGG-2	7.44
	tDR-1:66-Gln-CTG-1-M3	1.76267
	tDR-1:66-Gln-CTG-5	6.79018
	tDR-1:74-Glu-CTC-1	7.84364
	tDR-1:75-Glu-CTC-1	9.44315
	tDR-1:75-Glu-CTC-1-D5G	8.32937
	tDR-1:e1-Ser-AGA-1-M6-A34G-I45G-D48G	-6.15566
	tDR-1:e2-Leu-TAA-1	3.7049
	tDR-1:e2-Ser-AGA-2-M2-A34G	-6.44153
	tDR-20:33-Glu-CTC-1-M2	-1.68349
	tDR-20:34-His-GTG-1	-5.63665
	tDR-20:36-Asp-GTC-2-M2	6.27546
	tDR-20:36-Glu-CTC-1-M2	4.48018
	tDR-20:72-His-GTG-1	6.69574
	tDR-20:73-His-GTG-1	3.74204
	tDR-20:74-Arg-ACG-1-A16G	6.50813
	tDR-20:74-Glu-CTC-1	8.30508
	tDR-20:74-Glu-TTC-2	7.69815
	tDR-20:74-Glu-TTC-3-M2	2.11343
	tDR-20:74-His-GTG-1	2.31179
	tDR-20:75-Arg-ACG-1-A16G	7.07392
	tDR-20:75-Arg-ACG-3-A16G	6.91869
	tDR-20:75-Cys-GCA-1-M2	7.44935
	tDR-20:75-Gln-CTG-2-M2	7.27663
	tDR-20:75-Glu-CTC-1	10.6494
	tDR-20:75-Glu-TTC-2	5.11701
	tDR-20:75-Glu-TTC-3-M2	4.41424
	tDR-20:75-His-GTG-1	3.00608
	tDR-20:75-Lys-CTT-1	6.36995
	tDR-20:75-Lys-CTT-2	7.05641
	tDR-20:75-Phe-GAA-1	6.89881
	tDR-20:76-Glu-TTC-3-M2	4.57737
	tDR-20:T1-His-GTG-1-2	6.70207
	tDR-20a:34-Asp-GTC-2-M2	-7.8664
	tDR-20a:34-His-GTG-1	-6.40024
	tDR-20a:35-Glu-CTC-1-M2	1.18709
	tDR-20a:35-His-GTG-1	6.34857
	tDR-20a:36-Asp-GTC-2-M2	1.88341
	tDR-20a:36-Glu-CTC-1-M2	2.85075
	tDR-20a:71-Glu-CTC-1	6.59467
	tDR-20a:72-Arg-ACG-1-A15G	7.00873
	tDR-20a:72-Arg-CCG-3	7.00148
	tDR-20a:72-Glu-CTC-1	6.47343
	tDR-20a:72-Glu-TTC-3-M2	7.09042
	tDR-20a:73-Arg-ACG-1-A15G	6.88503
	tDR-20a:73-Glu-TTC-3-M2	6.64123
	tDR-20a:73-His-GTG-1	7.37572
	tDR-20a:74-Arg-ACG-1-A15G	3.21064
	tDR-20a:74-Arg-ACG-2-A15G	6.25727
	tDR-20a:74-Arg-ACG-3-A15G	7.10396
	tDR-20a:74-Glu-CTC-1	9.05433
	tDR-20a:74-Glu-TTC-2	1.65935
	tDR-20a:74-Glu-TTC-3-M2	0.886376
	tDR-20a:74-Gly-TCC-2	6.75721
	tDR-20a:74-His-GTG-1	1.21589
	tDR-20a:75-Arg-ACG-1-A15G	8.8575
	tDR-20a:75-Arg-ACG-2-A15G	7.42987
	tDR-20a:75-Arg-ACG-3-A15G	8.36271
	tDR-20a:75-Arg-CCT-2	6.76554
	tDR-20a:75-Gln-CTG-1	7.47728
	tDR-20a:75-Gln-CTG-2-M2	8.38542
	tDR-20a:75-Gln-CTG-5	8.17859
	tDR-20a:75-Glu-CTC-1	6.57226
	tDR-20a:75-Glu-TTC-2	4.05088
	tDR-20a:75-Glu-TTC-3-M2	4.18494
	tDR-20a:75-Gly-TCC-1-M2	9.5885
	tDR-20a:75-Gly-TCC-2	9.28349
	tDR-20a:75-His-GTG-1	3.6936
	tDR-20a:76-Gln-CTG-2-M2	6.54906
	tDR-20a:76-Gln-CTG-5	7.04904
	tDR-20a:76-Glu-CTC-1	7.26431
	tDR-20a:76-Glu-TTC-3-M2	4.70127
	tDR-20a:76-His-GTG-1	1.01907
	tDR-21:35-Trp-CCA-1-M6	-3.26963
	tDR-21:36-Asn-GTT-1-M4	6.4297
	tDR-21:36-Asp-GTC-1-M3	6.90631
	tDR-21:36-Glu-CTC-1-M2	1.28951
	tDR-21:40-Arg-ACG-1-M3-A14G	6.81641
	tDR-21:40-Cys-GCA-1-M11	7.04759
	tDR-21:41-Arg-TCT-1-M4	-6.17782
	tDR-21:48-Arg-CCG-3	6.89387
	tDR-21:49-Ser-GCT-1-M2	7.00732
	tDR-21:50-Leu-AAG-2-A14G	2.06281
	tDR-21:50-Ser-GCT-1-M2	9.11425
	tDR-21:51-Leu-AAG-2-A14G	-6.15398
	tDR-21:55-Leu-AAG-2-A14G	-10.3631
	tDR-21:55-Lys-CTT-2	7.63057
	tDR-21:56-Arg-TCT-2-M2	-6.32106
	tDR-21:56-Cys-GCA-1-M2	6.77826
	tDR-21:56-Gln-CTG-1-M4	-5.80725
	tDR-21:56-Leu-AAG-1-M3-A14G	-6.26459
	tDR-21:56-Leu-AAG-2-A14G	-5.59771
	tDR-21:57-Arg-CCT-1-M3-C36U-G37U	7.10501
	tDR-21:60-Arg-CCG-3	7.07456
	tDR-21:60-Leu-CAG-1-M2	7.19647
	tDR-21:60-Lys-CTT-1	7.4401
	tDR-21:60-Ser-AGA-1-A14G	8.11332
	tDR-21:61-Arg-CCG-3	6.72684
	tDR-21:61-Ser-AGA-1-A14G	7.70856
	tDR-21:61-Ser-CGA-2	7.50532
	tDR-21:66-Arg-CCG-3	7.9202
	tDR-21:66-Ser-GCT-3	8.57413
	tDR-21:67-Arg-CCG-3	7.17757
	tDR-21:68-Arg-CCG-3	6.51988
	tDR-21:69-Cys-GCA-1-M2	6.76037
	tDR-21:71-Arg-TCT-3	-8.008
	tDR-21:72-Arg-TCG-3-M2	-6.61781
	tDR-21:72-Arg-TCT-2	-6.22216
	tDR-21:72-Arg-TCT-3	-8.93561
	tDR-21:72-Asn-GTT-1	-6.06254
	tDR-21:72-Cys-GCA-1-M2	8.99926
	tDR-21:73-Arg-CCT-4	7.06448
	tDR-21:73-Arg-TCG-3	-6.40395
	tDR-21:73-Arg-TCT-1	-5.70356
	tDR-21:73-Arg-TCT-2	-7.07636
	tDR-21:73-Arg-TCT-3	-8.22912
	tDR-21:73-Asn-GTT-1	-4.64635
	tDR-21:73-Cys-GCA-1-M2	3.13803
	tDR-21:73-Cys-GCA-3-M2	8.28307
	tDR-21:73-His-GTG-1	7.21364
	tDR-21:74-Arg-TCG-3	-9.29193
	tDR-21:74-Arg-TCT-3	-6.45639
	tDR-21:74-Cys-GCA-1-M2	3.71592
	tDR-21:74-Cys-GCA-2-M5	7.15808
	tDR-21:74-Cys-GCA-3-M2	8.23072
	tDR-21:74-Glu-CTC-1	9.11104
	tDR-21:74-Glu-TTC-2	1.4326
	tDR-21:74-His-GTG-1	1.14778
	tDR-21:75-Arg-ACG-1-A14G	3.58631
	tDR-21:75-Arg-ACG-2-A14G	8.51937
	tDR-21:75-Arg-ACG-3-A14G	8.81174
	tDR-21:75-Arg-CCG-3	7.11946
	tDR-21:75-Arg-CCT-2	9.02186
	tDR-21:75-Arg-TCG-4	6.38566
	tDR-21:75-Cys-GCA-1-M2	5.01472
	tDR-21:75-Cys-GCA-2-M5	8.9553
	tDR-21:75-Cys-GCA-3-M2	10.0599
	tDR-21:75-Gln-CTG-1-M2	8.16157
	tDR-21:75-Gln-CTG-2-M2	9.00195
	tDR-21:75-Glu-CTC-1	5.03299
	tDR-21:75-Glu-TTC-2	3.33345
	tDR-21:75-Glu-TTC-3-M2	4.21198
	tDR-21:75-His-GTG-1	3.06925
	tDR-21:75-Lys-CTT-1	6.89185
	tDR-21:75-Lys-CTT-2	7.17858
	tDR-21:75-Tyr-GTA-1-M2	8.94385
	tDR-21:75-Tyr-GTA-1-M2-G37A-U39A	7.32218
	tDR-21:75-Tyr-GTA-1-M2-U39A	8.43221
	tDR-21:76-Cys-GCA-1-M2	6.97054
	tDR-21:76-Glu-CTC-1	7.06314
	tDR-21:76-Glu-TTC-3-M2	2.3956
	tDR-22:36-Glu-CTC-1-M2	3.31329
	tDR-22:56-Leu-AAG-2-A13G	-6.57709
	tDR-22:72-Cys-GCA-1-M2	8.96357
	tDR-22:73-Asn-GTT-1	-5.86785
	tDR-22:73-Cys-GCA-1-M2	3.12295
	tDR-22:73-Cys-GCA-3-M2	7.90287
	tDR-22:73-His-GTG-1	7.29443
	tDR-22:74-Cys-GCA-1-M2	4.19844
	tDR-22:74-Cys-GCA-3-M2	7.74374
	tDR-22:74-His-GTG-1	1.39491
	tDR-22:75-Arg-ACG-1-A13G	7.2016
	tDR-22:75-Cys-GCA-1-M2	5.16814
	tDR-22:75-Cys-GCA-2-M5	8.85712
	tDR-22:75-Cys-GCA-3-M2	9.91133
	tDR-22:75-Gln-CTG-1-M2	7.79461
	tDR-22:75-Gln-CTG-2-M2	8.34259
	tDR-22:75-His-GTG-1	3.39591
	tDR-22:75-Tyr-GTA-1-M2	7.42805
	tDR-22:75-Tyr-GTA-1-M2-U38A	7.01634
	tDR-22:76-Cys-GCA-1-M2	7.10978
	tDR-23:72-Cys-GCA-1-M2	7.76631
	tDR-23:73-Cys-GCA-1-M2	3.17574
	tDR-23:73-Cys-GCA-3-M2	7.22412
	tDR-23:73-His-GTG-1	7.00762
	tDR-23:74-Cys-GCA-1-M2	8.92905
	tDR-23:74-Cys-GCA-3-M2	7.00873
	tDR-23:74-Glu-CTC-1	9.20005
	tDR-23:74-His-GTG-1	1.81345
	tDR-23:75-Arg-ACG-1-A12G	7.12066
	tDR-23:75-Arg-ACG-3-A12G	7.07171
	tDR-23:75-Arg-TCT-3	6.72463
	tDR-23:75-Cys-GCA-1-M2	4.70728
	tDR-23:75-Cys-GCA-2-M5	7.90186
	tDR-23:75-Cys-GCA-3-M2	8.90287
	tDR-23:75-Gln-CTG-1-M2	6.59368
	tDR-23:75-Gln-CTG-2-M2	7.16897
	tDR-23:75-Glu-CTC-1	5.04514
	tDR-23:75-Glu-TTC-2	4.06119
	tDR-23:75-Glu-TTC-3-M2	9.62017
	tDR-23:75-His-GTG-1	4.00752
	tDR-23:75-iMet-CAT-1-M2	7.54178
	tDR-23:76-Glu-TTC-3-M2	3.02843
	tDR-24:40-Cys-GCA-1-M12	7.05877
	tDR-24:56-His-GTG-1	7.10093
	tDR-24:60-His-GTG-1	7.06529
	tDR-24:61-His-GTG-1	6.78226
	tDR-24:72-Cys-GCA-1-M2	6.91058
	tDR-24:72-Gln-CTG-1-M2	7.05455
	tDR-24:73-Cys-GCA-1-M2	8.89698
	tDR-24:73-Cys-GCA-3-M2	6.33118
	tDR-24:74-Cys-GCA-1-M2	8.95379
	tDR-24:74-Cys-GCA-3-M2	6.88955
	tDR-24:74-Gln-CTG-2-M2	6.93092
	tDR-24:74-Glu-CTC-1	3.86613
	tDR-24:74-Glu-TTC-2	7.26003
	tDR-24:74-Glu-TTC-3-M2	7.94457
	tDR-24:75-Cys-GCA-1-M2	5.8491
	tDR-24:75-Cys-GCA-2-M5	7.52941
	tDR-24:75-Cys-GCA-3-M2	8.08521
	tDR-24:75-Gln-CTG-1-M2	9.45863
	tDR-24:75-Gln-CTG-2-M2	8.18337
	tDR-24:75-Glu-CTC-1	10.0442
	tDR-24:75-Glu-TTC-2	8.93156
	tDR-24:75-Glu-TTC-3-M2	5.00861
	tDR-24:75-His-GTG-1	6.9631
	tDR-24:75-iMet-CAT-1-M2	6.81449
	tDR-24:76-Glu-TTC-3-M2	7.82944
	tDR-25:72-Cys-GCA-1-M2	7.21133
	tDR-25:73-Cys-GCA-1-M2	8.89231
	tDR-25:74-Cys-GCA-1-M2	7.47632
	tDR-25:74-Glu-CTC-1	9.16709
	tDR-25:74-Glu-TTC-2	6.84171
	tDR-25:74-Glu-TTC-3-M2	7.96983
	tDR-25:75-Arg-CCG-3	6.85164
	tDR-25:75-Asn-GTT-1	7.13264
	tDR-25:75-Cys-GCA-1-M2	10.3782
	tDR-25:75-Cys-GCA-2-M6	7.44421
	tDR-25:75-Cys-GCA-3-M2	7.65546
	tDR-25:75-Gln-CTG-2-M2	6.8672
	tDR-25:75-Glu-CTC-1	6.19527
	tDR-25:75-Glu-TTC-2	9.46397
	tDR-25:75-Glu-TTC-3-M2	5.52686
	tDR-25:75-His-GTG-1	6.79611
	tDR-25:75-Leu-CAA-2	7.1852
	tDR-25:75-Tyr-GTA-1-M2	7.51658
	tDR-25:76-Glu-TTC-3-M2	8.34115
	tDR-26:54-Cys-GCA-1-M2	7.40545
	tDR-26:55-Cys-GCA-1-M2	6.33971
	tDR-26:56-Cys-GCA-1-M2	8.0594
	tDR-26:63-Cys-GCA-1-M2	6.68487
	tDR-26:73-Cys-GCA-1-M2	8.24314
	tDR-26:74-Glu-CTC-1	8.21372
	tDR-26:74-Glu-TTC-2	6.59359
	tDR-26:74-Glu-TTC-3-M2	7.19312
	tDR-26:75-Arg-CCG-3	6.81399
	tDR-26:75-Cys-GCA-1-M2	9.77687
	tDR-26:75-Cys-GCA-2-M6	6.42221
	tDR-26:75-Cys-GCA-3-M2	7.42459
	tDR-26:75-Glu-CTC-1	9.40432
	tDR-26:75-Glu-TTC-2	8.16146
	tDR-26:75-Glu-TTC-3-M2	8.75952
	tDR-26:75-Tyr-GTA-1-M2	7.87846
	tDR-26:75-Tyr-GTA-1-M2-U34A	6.84594
	tDR-26:76-Glu-CTC-1	6.69667
	tDR-26:76-Glu-TTC-3-M2	6.52211
	tDR-27:73-Arg-CCT-4	6.47288
	tDR-27:73-Asn-GTT-1	-7.00014
	tDR-27:73-Leu-CAA-2	-5.96546
	tDR-27:74-Arg-ACG-1-A8G	6.36995
	tDR-27:74-Arg-CCT-4	6.4682
	tDR-27:74-Asn-GTT-1	-1.93989
	tDR-27:74-Glu-CTC-1	6.55176
	tDR-27:74-Tyr-GTA-1-M2-U33A	6.59368
	tDR-27:75-Arg-ACG-1-A8G	7.40784
	tDR-27:75-Arg-ACG-3-A8G	8.34325
	tDR-27:75-Cys-GCA-1-M2	8.67629
	tDR-27:75-Gln-CTG-1-M2	6.93373
	tDR-27:75-Gln-CTG-2-M2	6.80771
	tDR-27:75-Glu-CTC-1	8.45479
	tDR-27:75-Leu-CAA-1	7.25542
	tDR-27:75-Leu-CAA-2	4.7601
	tDR-27:75-Leu-CAG-2	8.43305
	tDR-27:75-Phe-GAA-1	7.77836
	tDR-27:75-Ser-GCT-3	8.36253
	tDR-27:75-Tyr-GTA-1-M2	9.08119
	tDR-27:75-Tyr-GTA-1-M2-G31A-U33A	7.14018
	tDR-27:75-Tyr-GTA-1-M2-U33A	8.25148
	tDR-27:76-Arg-ACG-3-A8G	6.60899
	tDR-27:76-Leu-CAA-2	7.01346
	tDR-28:72-Tyr-GTA-1-M2	7.07897
	tDR-28:73-Arg-ACG-1-A7G	6.49522
	tDR-28:73-Asn-GTT-1	-2.76237
	tDR-28:73-Cys-GCA-1-M2	8.83404
	tDR-28:73-Cys-GCA-3-M2	6.27546
	tDR-28:73-Tyr-GTA-1-M2	7.44629
	tDR-28:73-Tyr-GTA-1-M2-U32A	6.45965
	tDR-28:74-Arg-ACG-3-A7G	6.4671
	tDR-28:74-Arg-CCG-3	6.7543
	tDR-28:74-Arg-CCT-4	6.97501
	tDR-28:74-Asn-GTT-1	-2.26559
	tDR-28:74-Glu-TTC-3-M2	6.51988
	tDR-28:75-Arg-ACG-1-A7G	4.06715
	tDR-28:75-Arg-ACG-2-A7G	7.10873
	tDR-28:75-Arg-ACG-3-A7G	9.0881
	tDR-28:75-Arg-CCG-3	7.66869
	tDR-28:75-Arg-TCG-1	6.58935
	tDR-28:75-Arg-TCG-3	6.97207
	tDR-28:75-Cys-GCA-1-M2	9.06772
	tDR-28:75-Cys-GCA-3-M2	6.70699
	tDR-28:75-Gln-CTG-1-M2	7.17753
	tDR-28:75-Gln-CTG-2-M2	7.79833
	tDR-28:75-Leu-AAG-2-A7G	7.04163
	tDR-28:75-Leu-CAA-1	6.89306
	tDR-28:75-Leu-CAA-2	8.45272
	tDR-28:75-Lys-CTT-1	7.14688
	tDR-28:75-Lys-CTT-2	7.15395
	tDR-28:75-Phe-GAA-1	3.21906
	tDR-28:75-Ser-GCT-3	8.72714
	tDR-28:75-Tyr-GTA-1-M2	3.64176
	tDR-28:75-Tyr-GTA-1-M2-G30A-U32A	9.02186
	tDR-28:75-Tyr-GTA-1-M2-U32A	4.55861
	tDR-28:75-Tyr-GTA-1-M2-U32C	8.40465
	tDR-28:76-Arg-ACG-3-A7G	7.96195
	tDR-28:76-Ser-GCT-3	6.84979
	tDR-29:66-Arg-CCG-3	7.00436
	tDR-29:67-Arg-CCG-3	7.04795
	tDR-29:72-Cys-GCA-1-M2	7.64162
	tDR-29:73-Asn-GTT-1	-3.48782
	tDR-29:73-Cys-GCA-1-M2	4.06714
	tDR-29:74-Asn-GTT-1	-1.53537
	tDR-29:74-Cys-GCA-1-M2	3.20002
	tDR-29:74-Cys-GCA-3-M2	7.56204
	tDR-29:75-Arg-ACG-3-A6G	6.43098
	tDR-29:75-Arg-CCG-3	6.69667
	tDR-29:75-Cys-GCA-1-M2	10.2242
	tDR-29:75-Cys-GCA-2-M7	6.99484
	tDR-29:75-Cys-GCA-3-M2	8.04507
	tDR-29:75-Gln-CTG-2-M2	6.78801
	tDR-29:75-Glu-CTC-1	6.96882
	tDR-29:75-Leu-CAA-1	6.33695
	tDR-29:75-Leu-CAA-2	4.49018
	tDR-29:75-Lys-CTT-1	6.94759
	tDR-29:75-Phe-GAA-1	4.37578
	tDR-29:75-Tyr-GTA-1-M2	6.81356
	tDR-29:76-Phe-GAA-1	6.79943
	tDR-2:20-Ala-AGC-1-M7-A4G-U5A-G6U-I7G-U19C	-6.41362
	tDR-2:20-Pro-AGG-1-M5	-6.17328
	tDR-2:21-Pro-AGG-1-M5	-6.66364
	tDR-2:22-Pro-AGG-1-M5	-8.04709
	tDR-2:23-Pro-AGG-1-M5	-7.33012
	tDR-2:23-Val-AAC-1-M5	-6.20082
	tDR-2:28-Pro-AGG-1-M5	-7.25768
	tDR-2:29-Glu-CTC-1	-1.43054
	tDR-2:29-Glu-CTC-1-U4C-G5U	-6.18523
	tDR-2:29-Pro-AGG-1-M5	-1.93803
	tDR-2:30-Glu-CTC-1	-0.420524
	tDR-2:30-Glu-CTC-1-D4G	-0.855681
	tDR-2:30-Glu-CTC-1-U4C-G5U	-1.76268
	tDR-2:30-Pro-AGG-1-M5	-1.56088
	tDR-2:31-Glu-CTC-1	-3.4823
	tDR-2:31-Glu-CTC-1-D4G	-4.11313
	tDR-2:31-Glu-CTC-1-G5A	-6.3315
	tDR-2:31-Glu-CTC-1-G5U	-6.67351
	tDR-2:31-Glu-CTC-1-M2-U4C-G5U-G30A	-9.15654
	tDR-2:31-Glu-CTC-1-M3-G30A	-3.18902
	tDR-2:31-Glu-CTC-1-U4C-G5U	-4.83184
	tDR-2:31-Glu-TTC-1	-7.43279
	tDR-2:31-Glu-TTC-1-D4G	-6.52537
	tDR-2:31-Glu-TTC-1-U4C-G5U	-6.45294
	tDR-2:31-Gly-CCC-1-M2	-6.79189
	tDR-2:31-Lys-CTT-1	-6.70872
	tDR-2:31-Pro-AGG-1-M4	-1.20695
	tDR-2:31-Pro-AGG-1-M5-C29U	-1.04584
	tDR-2:31-Pro-TGG-2	-6.30858
	tDR-2:32-Glu-CTC-1	-2.23684
	tDR-2:32-Glu-CTC-1-C31U	-2.13021
	tDR-2:32-Glu-CTC-1-D4G	-2.81933
	tDR-2:32-Glu-CTC-1-D4G-C30A	-7.02634
	tDR-2:32-Glu-CTC-1-D4G-C30U	-2.30852
	tDR-2:32-Glu-CTC-1-G5A	-5.792
	tDR-2:32-Glu-CTC-1-U4C-G5U	-3.53515
	tDR-2:32-Glu-CTC-1-U4C-G5U-C31A	-7.01062
	tDR-2:32-Glu-CTC-1-U4C-G5U-C31U	-9.18968
	tDR-2:32-Glu-TTC-1	-7.4313
	tDR-2:32-Glu-TTC-1-D4G	-6.45855
	tDR-2:32-Glu-TTC-1-U4C-G5U	-6.83931
	tDR-2:32-Gly-CCC-1-M2	-2.48883
	tDR-2:32-Gly-CCC-1-M2-C30U	-7.1188
	tDR-2:32-Gly-GCC-2-M2	-1.36684
	tDR-2:32-Lys-CTT-1	-8.51114
	tDR-2:32-Pro-AGG-1-M4	-1.63974
	tDR-2:32-Pro-AGG-1-M4-G1U-U30C	-1.51136
	tDR-2:32-Pro-AGG-1-M4-G5A	-6.63163
	tDR-2:32-Pro-AGG-1-M4-G5U	-6.11701
	tDR-2:32-Pro-AGG-1-M4-U30A	-1.96118
	tDR-2:32-Val-AAC-1-M3	-8.34949
	tDR-2:33-Glu-CTC-1	-1.45428
	tDR-2:33-Glu-CTC-1-D4G	-1.38302
	tDR-2:33-Glu-CTC-1-G5U	-6.8683
	tDR-2:33-Glu-CTC-1-U4C-G5U	-1.42243
	tDR-2:33-Glu-TTC-1-U4C-G5U	-6.41948
	tDR-2:33-Gly-CCC-1-M2	3.59999
	tDR-2:33-Gly-GCC-2-M2	8.32686
	tDR-2:33-Leu-CAG-1-M3	-5.73233
	tDR-2:33-Lys-CTT-1	-1.68283
	tDR-2:33-Pro-AGG-1-M4	-1.8859
	tDR-2:33-Pro-AGG-1-M4-A13G	-6.42716
	tDR-2:33-Pro-AGG-1-M4-A22G	-6.45695
	tDR-2:33-Pro-AGG-1-M4-C2U	-6.76105
	tDR-2:33-Pro-AGG-1-M4-C4U	-6.42581
	tDR-2:33-Pro-AGG-1-M4-G5A	-2.50829
	tDR-2:33-Pro-AGG-1-M4-G5U	-7.2898
	tDR-2:33-Pro-AGG-1-M4-U10C	-6.44481
	tDR-2:33-Pro-AGG-1-M4-U20C	-6.15887
	tDR-2:33-Pro-AGG-1-M4-U23C	-6.11773
	tDR-2:33-Pro-AGG-1-M4-U24C	-6.52445
	tDR-2:33-Pro-AGG-1-M4-U26C	-6.71522
	tDR-2:33-Pro-AGG-1-M4-U3C	-6.21917
	tDR-2:33-Pro-AGG-1-M4-U6C	-6.36744
	tDR-2:33-Pro-AGG-1-M4-U7C	-6.22621
	tDR-2:33-Val-AAC-1-M3	-6.7521
	tDR-2:34-Asp-GTC-1	-5.96794
	tDR-2:34-Pro-CGG-1	-1.17358
	tDR-2:34-Pro-TGG-1	-1.9874
	tDR-2:34-Pro-TGG-1-G5A	-6.12009
	tDR-2:34-Pro-TGG-1-G5U	-5.91574
	tDR-2:34-Val-CAC-1-M2	7.57296
	tDR-2:35-Glu-CTC-1	1.63875
	tDR-2:35-Glu-CTC-1-C1U-U4C	6.33971
	tDR-2:35-Glu-CTC-1-D4G	1.46641
	tDR-2:35-Glu-CTC-1-D4G-U33C	6.74521
	tDR-2:35-Glu-CTC-1-U4C-G5U	1.40423
	tDR-2:35-Gly-CCC-4	6.63987
	tDR-2:35-Gly-GCC-1	7.56962
	tDR-2:35-SeC-TCA-1	-6.1076
	tDR-2:36-Asp-GTC-1	7.96879
	tDR-2:36-Asp-GTC-2-M2	5.58611
	tDR-2:36-Glu-CTC-1	3.50766
	tDR-2:36-Glu-CTC-1-D4G	3.37677
	tDR-2:36-Glu-CTC-1-U4C-G5U	3.10296
	tDR-2:36-Glu-TTC-4	7.18223
	tDR-2:36-Gly-CCC-1	6.78932
	tDR-2:36-Gly-CCC-2-M2	7.3008
	tDR-2:36-Gly-CCC-4	6.33513
	tDR-2:36-Gly-GCC-1	6.11283
	tDR-30:66-Gln-CTG-1-M4	7.43181
	tDR-30:66-Ser-GCT-3	6.94998
	tDR-30:75-Arg-CCG-3	8.747
	tDR-30:75-Gln-CTG-1-M2	7.78555
	tDR-30:75-Gln-CTG-2-M2	2.94837
	tDR-30:75-Glu-CTC-1	8.0827
	tDR-30:75-Leu-CAA-1	6.92952
	tDR-30:75-Leu-CAA-2	8.57858
	tDR-30:75-Leu-CAG-2	7.64805
	tDR-31:75-Arg-CCG-3	9.04835
	tDR-31:75-Arg-TCG-1	6.66294
	tDR-31:75-Gln-CTG-2-M2	8.19228
	tDR-31:75-Glu-CTC-1	6.69773
	tDR-31:75-Leu-CAA-1	7.50466
	tDR-31:75-Leu-CAA-2	9.03816
	tDR-31:75-Leu-CAG-2	6.8432
	tDR-31:75-Met-CAT-2	6.75519
	tDR-31:75-Phe-GAA-1	8.13386
	tDR-31:75-Trp-CCA-6	7.67191
	tDR-31:76-Arg-CCG-3	6.53599
	tDR-32:74-Glu-CTC-1	6.9812
	tDR-32:75-Arg-ACG-3-A3G	6.69197
	tDR-32:75-Arg-CCG-3	8.01964
	tDR-32:75-Arg-TCG-1	7.05085
	tDR-32:75-Gln-CTG-2-M2	7.92749
	tDR-32:75-Glu-CTC-1	7.91828
	tDR-32:75-Glu-TTC-3-M2	6.61186
	tDR-32:75-Leu-CAA-2	7.96497
	tDR-32:75-Leu-CAG-2	7.4792
	tDR-32:75-Met-CAT-2	8.02118
	tDR-32:75-Met-CAT-3	7.13711
	tDR-32:75-Phe-GAA-1	7.82094
	tDR-32:75-Ser-GCT-3	6.79172
	tDR-32:75-Trp-CCA-6	6.60948
	tDR-33:72-Leu-CAA-2	-6.33802
	tDR-33:72-Met-CAT-2	-6.30541
	tDR-33:73-Leu-CAA-2	-7.28872
	tDR-33:73-Lys-TTT-1	-6.16462
	tDR-33:74-Asn-GTT-1	-6.10953
	tDR-33:74-Glu-CTC-1	7.72092
	tDR-33:74-Lys-TTT-1	-8.58188
	tDR-33:74-Met-CAT-1	-6.99231
	tDR-33:74-Met-CAT-2	-3.39435
	tDR-33:74-Met-CAT-3	-6.34444
	tDR-33:75-Arg-CCG-3	7.6162
	tDR-33:75-Gln-CTG-2-M2	7.0127
	tDR-33:75-Glu-CTC-1	8.37728
	tDR-33:75-Glu-TTC-3-M2	7.35709
	tDR-33:75-Leu-CAA-1	6.87054
	tDR-33:75-Leu-CAA-2	2.97029
	tDR-33:75-Leu-CAG-2	7.43408
	tDR-33:75-Lys-CTT-1	7.21181
	tDR-33:75-Lys-TTT-1	1.74267
	tDR-33:75-Met-CAT-1	6.62877
	tDR-33:75-Met-CAT-2	7.48517
	tDR-33:75-Met-CAT-3	6.86009
	tDR-33:75-Phe-GAA-1	7.06423
	tDR-33:75-Ser-GCT-3	7.73632
	tDR-33:75-Trp-CCA-6	7.13775
	tDR-34:50-Met-CAT-2	-6.59167
	tDR-34:54-Phe-GAA-1-M2	-6.20818
	tDR-34:56-Met-CAT-1-M2	-6.99511
	tDR-34:60-Met-CAT-1	-6.9286
	tDR-34:63-Met-CAT-1	-7.30776
	tDR-34:63-Met-CAT-2	-6.53007
	tDR-34:63-Met-CAT-3	-2.76565
	tDR-34:65-Ser-GCT-3	6.8941
	tDR-34:66-Arg-CCG-3	6.99213
	tDR-34:66-Ile-AAT-1-M2-A1G	7.48193
	tDR-34:66-Ser-GCT-1	7.1418
	tDR-34:66-Ser-GCT-3	1.45273
	tDR-34:67-Pro-AGG-1-M3-A1G	-6.74326
	tDR-34:69-Met-CAT-2	-10.1628
	tDR-34:70-Arg-ACG-3-A1G	7.94414
	tDR-34:70-Lys-CTT-1	-5.8871
	tDR-34:70-Met-CAT-2	-8.20141
	tDR-34:70-Pro-AGG-1-M3-A1G	-3.25367
	tDR-34:71-Arg-ACG-1-A1G	8.1927
	tDR-34:71-Arg-ACG-3-A1G	6.38686
	tDR-34:71-Met-CAT-1	-6.49761
	tDR-34:71-Met-CAT-2	-8.54982
	tDR-34:71-Met-CAT-3	-7.35268
	tDR-34:71-Pro-AGG-1-M3-A1G	-2.40526
	tDR-34:71-Thr-AGT-1-A1G	-5.87876
	tDR-34:72-Arg-ACG-1-A1G	8.56274
	tDR-34:72-Arg-ACG-2-A1G	6.89306
	tDR-34:72-Arg-ACG-3-A1G	8.64123
	tDR-34:72-Leu-AAG-2-A1G	-6.66881
	tDR-34:72-Leu-CAA-2	-8.15365
	tDR-34:72-Met-CAT-1	-5.38433
	tDR-34:72-Met-CAT-2	-5.49165
	tDR-34:72-Met-CAT-2-A10G	-6.20773
	tDR-34:72-Met-CAT-2-A11G	-6.59838
	tDR-34:72-Met-CAT-2-A19G	-6.18201
	tDR-34:72-Met-CAT-2-A25G	-6.41756
	tDR-34:72-Met-CAT-2-A2G	-6.14682
	tDR-34:72-Met-CAT-2-A31G	-6.14438
	tDR-34:72-Met-CAT-2-A33G	-6.9187
	tDR-34:72-Met-CAT-2-A5G	-6.24057
	tDR-34:72-Met-CAT-2-C28U	-5.85817
	tDR-34:72-Met-CAT-2-G16U	-5.93498
	tDR-34:72-Met-CAT-2-G36U	-5.74249
	tDR-34:72-Met-CAT-2-G38A	-5.84352
	tDR-34:72-Met-CAT-2-U14C	-6.35409
	tDR-34:72-Met-CAT-2-U17C	-5.84594
	tDR-34:72-Met-CAT-2-U21C	-5.73896
	tDR-34:72-Met-CAT-2-U22C	-6.24241
	tDR-34:72-Met-CAT-2-U29C	-6.67992
	tDR-34:72-Met-CAT-2-U8C	-6.04971
	tDR-34:72-Met-CAT-3	-4.66281
	tDR-34:72-Phe-GAA-1	-10.6193
	tDR-34:72-Pro-AGG-1-M3-A1G	-2.26045
	tDR-34:72-Ser-AGA-1-A1G	-6.62806
	tDR-34:72-Ser-GCT-3	-1.16577
	tDR-34:72-Ser-GCT-3-C42U	-5.95695
	tDR-34:72-Thr-AGT-1-A1G	-2.64339
	tDR-34:72-Thr-AGT-1-A1G-C39U	-5.81384
	tDR-34:72-Thr-AGT-2-A1G	-1.62102
	tDR-34:72-Thr-AGT-3-M2-A1G-U36G	-6.70522
	tDR-34:73-Arg-ACG-3-A1G	6.88155
	tDR-34:73-Leu-AAG-2-A1G	-7.16
	tDR-34:73-Leu-CAA-2	-9.23105
	tDR-34:73-Lys-TTT-1	-7.33049
	tDR-34:73-Met-CAT-1	-6.11336
	tDR-34:73-Met-CAT-2	-5.34059
	tDR-34:73-Met-CAT-3	-4.69317
	tDR-34:73-Phe-GAA-1	-9.86613
	tDR-34:73-Ser-AGA-1-A1G	-7.62184
	tDR-34:73-Ser-GCT-1	-1.67247
	tDR-34:73-Ser-GCT-3	-1.34375
	tDR-34:73-Thr-AGT-1-A1G	-2.71167
	tDR-34:73-Thr-AGT-1-A1G-U40C	-6.88009
	tDR-34:73-Thr-AGT-2-A1G	-3.01989
	tDR-34:73-Thr-AGT-3-M2-A1G-U36G	-7.26198
	tDR-34:T2-Lys-CTT-1-2	7.82578
	tDR-34:74-Arg-CCG-3	7.91565
	tDR-34:74-Arg-CCT-4	1.82135
	tDR-34:74-Glu-CTC-1	3.26254
	tDR-34:74-Leu-CAA-2	-3.79736
	tDR-34:74-Lys-TTT-1	-3.92557
	tDR-34:74-Met-CAT-1	-5.52641
	tDR-34:74-Met-CAT-1-A10G	-6.62508
	tDR-34:74-Met-CAT-1-A11G	-6.76136
	tDR-34:74-Met-CAT-1-A19G	-6.52874
	tDR-34:74-Met-CAT-1-A25G	-6.19377
	tDR-34:74-Met-CAT-1-A2G	-6.37279
	tDR-34:74-Met-CAT-1-A31G	-6.02931
	tDR-34:74-Met-CAT-1-A40G	-7.24827
	tDR-34:74-Met-CAT-1-C27U	-6.06279
	tDR-34:74-Met-CAT-1-D33G	-6.46051
	tDR-34:74-Met-CAT-1-M2-G26U	-6.99279
	tDR-34:74-Met-CAT-1-U14C	-6.20174
	tDR-34:74-Met-CAT-1-U29C	-6.4465
	tDR-34:74-Met-CAT-1-U8C	-6.06525
	tDR-34:74-Met-CAT-2	-4.70289
	tDR-34:74-Met-CAT-2-A10G	-7.3143
	tDR-34:74-Met-CAT-2-A11G	-7.30704
	tDR-34:74-Met-CAT-2-A19G	-7.5175
	tDR-34:74-Met-CAT-2-A25G	-7.11115
	tDR-34:74-Met-CAT-2-A2G	-7.03578
	tDR-34:74-Met-CAT-2-A31G	-7.03755
	tDR-34:74-Met-CAT-2-A33G	-7.4846
	tDR-34:74-Met-CAT-2-A40G	-8.00096
	tDR-34:74-Met-CAT-2-A40U	-5.81661
	tDR-34:74-Met-CAT-2-A4G	-6.42732
	tDR-34:74-Met-CAT-2-A5G	-6.27102
	tDR-34:74-Met-CAT-2-C23U	-6.70482
	tDR-34:74-Met-CAT-2-C27U	-6.29543
	tDR-34:74-Met-CAT-2-C28U	-6.233
	tDR-34:74-Met-CAT-2-C34U	-7.02565
	tDR-34:74-Met-CAT-2-D34G	-6.43114
	tDR-34:74-Met-CAT-2-G13A	-6.44688
	tDR-34:74-Met-CAT-2-G16A	-5.90959
	tDR-34:74-Met-CAT-2-G16U	-7.44738
	tDR-34:74-Met-CAT-2-G36U	-7.36453
	tDR-34:74-Met-CAT-2-G38A	-5.83493
	tDR-34:74-Met-CAT-2-U14C	-7.01209
	tDR-34:74-Met-CAT-2-U17C	-6.70309
	tDR-34:74-Met-CAT-2-U21C	-6.86303
	tDR-34:74-Met-CAT-2-U22C	-7.01629
	tDR-34:74-Met-CAT-2-U26C	-6.95428
	tDR-34:74-Met-CAT-2-U29C	-7.50512
	tDR-34:74-Met-CAT-2-U3C	-6.48945
	tDR-34:74-Met-CAT-2-U6C	-6.43706
	tDR-34:74-Met-CAT-2-U8C	-6.83251
	tDR-34:74-Met-CAT-3	-4.83147
	tDR-34:74-Met-CAT-3-A10G	-6.85486
	tDR-34:74-Met-CAT-3-A11G	-6.72006
	tDR-34:74-Met-CAT-3-A19G	-6.5827
	tDR-34:74-Met-CAT-3-A25G	-7.01642
	tDR-34:74-Met-CAT-3-A2G	-6.81494
	tDR-34:74-Met-CAT-3-A31G	-6.34413
	tDR-34:74-Met-CAT-3-A33G	-6.57563
	tDR-34:74-Met-CAT-3-A40G	-7.61772
	tDR-34:74-Met-CAT-3-A5G	-5.99556
	tDR-34:74-Met-CAT-3-D33G	-6.63129
	tDR-34:74-Met-CAT-3-G34A	-5.62987
	tDR-34:74-Met-CAT-3-U14C	-6.15906
	tDR-34:74-Met-CAT-3-U17C	-6.02628
	tDR-34:74-Met-CAT-3-U21C	-6.0532
	tDR-34:74-Met-CAT-3-U22C	-6.32784
	tDR-34:74-Met-CAT-3-U29C	-6.80703
	tDR-34:74-Met-CAT-3-U8C	-6.51539
	tDR-34:74-Phe-GAA-1	-4.15106
	tDR-34:74-Ser-AGA-1-A1G	-3.95587
	tDR-34:74-Ser-AGA-1-A1G-C50U	-6.12955
	tDR-34:74-Ser-GCT-1	-2.73648
	tDR-34:74-Ser-GCT-1-C45U	-5.84623
	tDR-34:74-Ser-GCT-1-C48U	-6.25061
	tDR-34:74-Ser-GCT-3	-2.02283
	tDR-34:74-Ser-GCT-3-A21G	-2.02592
	tDR-34:74-Ser-GCT-3-A34G	-3.5932
	tDR-34:74-Ser-GCT-3-A35G	-3.32356
	tDR-34:74-Ser-GCT-3-A40G	-7.60035
	tDR-34:74-Ser-GCT-3-A4G	-7.56116
	tDR-34:74-Ser-GCT-3-A5G	-7.3206
	tDR-34:74-Ser-GCT-3-A9G	-7.27855
	tDR-34:74-Ser-GCT-3-C15U	-6.10789
	tDR-34:74-Ser-GCT-3-C20U	-6.52651
	tDR-34:74-Ser-GCT-3-C22U	-7.10856
	tDR-34:74-Ser-GCT-3-C24U	-6.33711
	tDR-34:74-Ser-GCT-3-C2U	-6.12541
	tDR-34:74-Ser-GCT-3-C32U	-6.81778
	tDR-34:74-Ser-GCT-3-C38U	-6.32689
	tDR-34:74-Ser-GCT-3-C42U	-6.17089
	tDR-34:74-Ser-GCT-3-C43U	-6.03996
	tDR-34:74-Ser-GCT-3-C48U	-3.29713
	tDR-34:74-Ser-GCT-3-C8U	-5.94594
	tDR-34:74-Ser-GCT-3-G12A	-5.95152
	tDR-34:74-Ser-GCT-3-G14A	-6.08589
	tDR-34:74-Ser-GCT-3-G14U	-5.84066
	tDR-34:74-Ser-GCT-3-G19A	-6.33087
	tDR-34:74-Ser-GCT-3-G23A	-6.39964
	tDR-34:74-Ser-GCT-3-G28U	-6.93773
	tDR-34:74-Ser-GCT-3-G33A	-6.20305
	tDR-34:74-Ser-GCT-3-G49A	-7.39962
	tDR-34:74-Ser-GCT-3-M2-G25A	-6.05239
	tDR-34:74-Ser-GCT-3-M2-G46A	-5.91029
	tDR-34:74-Ser-GCT-3-U10C	-7.74371
	tDR-34:74-Ser-GCT-3-U11C	-7.92662
	tDR-34:74-Ser-GCT-3-U13C	-3.21018
	tDR-34:74-Ser-GCT-3-U26C	-3.19161
	tDR-34:74-Ser-GCT-3-U30C	-3.34665
	tDR-34:74-Ser-GCT-3-U36C	-1.73027
	tDR-34:74-Ser-GCT-3-U44C	-3.25229
	tDR-34:74-Thr-AGT-1-A1G	-1.31878
	tDR-34:74-Thr-AGT-2-A1G	-1.38653
	tDR-34:74-Thr-CGT-3	6.65359
	tDR-34:74-Thr-CGT-4	7.39519
	tDR-34:75-Arg-ACG-1-A1G	8.85257
	tDR-34:75-Arg-ACG-2-A1G	7.91416
	tDR-34:75-Arg-ACG-3-A1G	4.13162
	tDR-34:75-Arg-ACG-3-A1G-C2U	8.05666
	tDR-34:75-Arg-ACG-3-A1G-C42U	7.79031
	tDR-34:75-Arg-CCG-3	3.54651
	tDR-34:75-Arg-CCT-4	6.1766
	tDR-34:75-Asn-GTT-1	7.41763
	tDR-34:75-Cys-GCA-1-M2	6.5076
	tDR-34:75-Gln-CTG-2-M2	8.11144
	tDR-34:75-Glu-CTC-1	5.16645
	tDR-34:75-Ile-AAT-1-M2-A1G	4.38018
	tDR-34:75-Leu-AAG-2-A1G	3.49486
	tDR-34:75-Leu-CAA-1	7.31558
	tDR-34:75-Leu-CAA-2	1.74531
	tDR-34:75-Leu-CAG-2	9.41998
	tDR-34:75-Lys-CTT-1	2.30488
	tDR-34:75-Lys-CTT-2	6.34734
	tDR-34:75-Met-CAT-2	0.489795
	tDR-34:75-Met-CAT-3	0.700771
	tDR-34:75-Phe-GAA-1	1.16475
	tDR-34:75-Ser-AGA-1-A1G	3.21968
	tDR-34:75-Ser-GCT-1	3.31515
	tDR-34:75-Ser-GCT-2	5.11655
	tDR-34:75-Ser-GCT-3	3.88087
	tDR-34:75-Ser-GCT-3-A21G	7.46784
	tDR-34:75-Ser-GCT-3-A34G	7.36831
	tDR-34:75-Ser-GCT-3-A35G	6.51484
	tDR-34:75-Ser-GCT-3-A4G	6.35868
	tDR-34:75-Ser-GCT-3-A5G	6.75905
	tDR-34:75-Ser-GCT-3-A9G	6.78336
	tDR-34:75-Ser-GCT-3-C37U	7.12425
	tDR-34:75-Ser-GCT-3-C38U	7.19494
	tDR-34:75-Ser-GCT-3-C39U	7.16657
	tDR-34:75-Ser-GCT-3-C45U	7.09812
	tDR-34:75-Ser-GCT-3-C48U	6.62759
	tDR-34:75-Ser-GCT-3-C50U	6.83999
	tDR-34:75-Ser-GCT-3-G49A	7.2212
	tDR-34:75-Ser-GCT-3-U10C	6.55178
	tDR-34:75-Ser-GCT-3-U11C	6.2423
	tDR-34:75-Ser-GCT-3-U13C	7.04958
	tDR-34:75-Ser-GCT-3-U16C	6.83573
	tDR-34:75-Ser-GCT-3-U18C	6.6807
	tDR-34:75-Ser-GCT-3-U30C	7.20095
	tDR-34:75-Ser-GCT-3-U31C	6.58511
	tDR-34:75-Ser-GCT-3-U36C	7.38164
	tDR-34:75-Ser-GCT-3-U44C	6.90938
	tDR-34:75-Ser-GCT-3-U47C	7.34214
	tDR-34:75-Ser-GCT-3-U6C	6.77782
	tDR-34:75-Thr-AGT-1-A1G	3.38701
	tDR-34:75-Thr-AGT-1-A1G-C42U	8.31839
	tDR-34:75-Thr-AGT-2-A1G	10.1271
	tDR-34:75-Thr-AGT-2-A1G-C42U	6.90002
	tDR-34:75-Thr-AGT-3-M2-A1G-U36G	8.19721
	tDR-34:75-Thr-CGT-3	9.04706
	tDR-34:75-Thr-CGT-4	10.243
	tDR-34:75-Trp-CCA-6	8.37315
	tDR-34:76-Arg-ACG-1-A1G	7.28679
	tDR-34:76-Arg-ACG-3-A1G	8.1036
	tDR-34:76-Arg-CCG-3	1.75765
	tDR-34:76-Arg-CCT-4	6.63547
	tDR-34:76-Glu-CTC-1	2.51603
[truncated: 1,959 more rows]

## Sheet: CM_OGSD_Cells
	Feature	log2FoldChange
1	tDR-10:70-His-GTG-1	7.07741
2	tDR-10:71-Gly-GCC-1	7.90981
3	tDR-10:71-His-GTG-1	8.44237
4	tDR-10:73-Gly-GCC-1	7.24506
5	tDR-10:73-Gly-GCC-2	7.10112
6	tDR-10:73-His-GTG-1	8.37677
7	tDR-10:74-Asp-GTC-2	7.40054
8	tDR-10:74-Gln-CTG-2-M2	6.62559
9	tDR-10:74-Glu-CTC-1	3.72147
10	tDR-10:74-Glu-TTC-2	5.31354
11	tDR-10:74-Glu-TTC-3-M2	3.77693
12	tDR-10:74-His-GTG-1	5.20942
13	tDR-10:76-Glu-TTC-3-M2	-1.05757
14	tDR-10:T1-His-GTG-1-2	7.58633
15	tDR-10:T8-Lys-CTT-1-1	-6.41525
16	tDR-11:70-Asp-GTC-2	7.12527
17	tDR-11:70-Gly-GCC-1	8.23401
18	tDR-11:70-His-GTG-1	1.73653
19	tDR-11:71-Gly-CCC-2	4.20565
20	tDR-11:71-Gly-GCC-1	10.0479
21	tDR-11:71-Gly-GCC-2	8.1802
22	tDR-11:71-His-GTG-1	4.1761
23	tDR-11:73-Arg-ACG-1-A24G	6.83954
24	tDR-11:73-Asp-GTC-2	7.25798
25	tDR-11:73-Cys-GCA-1	7.72982
26	tDR-11:73-Glu-TTC-3-M2	7.94411
27	tDR-11:73-Gly-CCC-2	7.60389
28	tDR-11:73-Gly-GCC-1	5.84346
29	tDR-11:73-Gly-GCC-2	7.86596
30	tDR-11:73-His-GTG-1	5.45878
31	tDR-11:73-Leu-CAG-2	7.04626
32	tDR-11:73-Lys-CTT-1	4.30947
33	tDR-11:74-Arg-ACG-1-A24G	4.86157
34	tDR-11:74-Arg-ACG-2-A24G	7.09128
35	tDR-11:74-Arg-ACG-3-A24G	8.32641
36	tDR-11:74-Arg-CCG-3	7.06716
37	tDR-11:74-Asp-GTC-1	7.34831
38	tDR-11:74-Asp-GTC-2	6.2298
39	tDR-11:74-Gln-CTG-2-M2	7.83136
40	tDR-11:74-Glu-CTC-1	3.14306
41	tDR-11:74-Glu-TTC-2	3.2572
42	tDR-11:74-Glu-TTC-3-M2	3.69345
43	tDR-11:74-Gly-CCC-2	4.57919
44	tDR-11:74-Gly-GCC-1	3.43226
45	tDR-11:74-Gly-GCC-2	5.08147
46	tDR-11:74-His-GTG-1	5.23546
47	tDR-11:74-His-GTG-1-D6G	7.33867
48	tDR-11:74-His-GTG-1-G7A	9.07022
49	tDR-11:74-Leu-CAG-2	7.40598
50	tDR-11:74-Lys-CTT-1	4.35916
51	tDR-11:76-Glu-TTC-3-M2	-1.26401
52	tDR-11:76-Glu-TTC-3-M2-A11G	-6.4753
53	tDR-11:76-Glu-TTC-3-M2-A31G	-6.38567
54	tDR-11:76-Glu-TTC-3-M2-A47G	-6.68637
55	tDR-11:76-Glu-TTC-3-M2-C34U	-6.41487
56	tDR-11:76-Glu-TTC-3-M2-U19C	-6.41872
57	tDR-11:76-Glu-TTC-3-M2-U25C	-6.78621
58	tDR-11:76-Lys-TTT-1	-1.78116
59	tDR-11:76-SeC-TCA-1	-6.13367
60	tDR-11:T1-His-GTG-1-2	9.71578
61	tDR-12:41-Lys-TTT-1-M3	-6.35349
62	tDR-12:68-Pro-AGG-1-M3-A22G	4.13735
63	tDR-12:69-Pro-AGG-1-M3-A22G	6.71671
64	tDR-12:70-Glu-TTC-3-M2	4.34237
65	tDR-12:70-Gly-GCC-1	6.75662
66	tDR-12:70-Pro-AGG-1-M3-A22G	9.2088
67	tDR-12:70-Pro-CGG-1	8.50135
68	tDR-12:70-Pro-TGG-1	8.31825
69	tDR-12:70-Pro-TGG-2	7.12137
70	tDR-12:71-Glu-CTC-1	2.97483
71	tDR-12:71-Glu-TTC-2	4.17349
72	tDR-12:71-Glu-TTC-3-M2	4.10945
73	tDR-12:71-Gly-GCC-1	5.82238
74	tDR-12:71-Gly-GCC-2	7.58857
75	tDR-12:71-His-GTG-1	5.05856
76	tDR-12:71-Pro-AGG-1-M3-A22G	3.73617
77	tDR-12:71-Pro-CGG-1	4.87171
78	tDR-12:71-Pro-TGG-1	5.48971
79	tDR-12:71-Pro-TGG-2	7.65851
80	tDR-12:72-Glu-CTC-1	1.8273
81	tDR-12:72-Glu-TTC-2	1.71315
82	tDR-12:72-Glu-TTC-3-M2	2.61449
83	tDR-12:72-Pro-AGG-1-M3-A22G	2.65791
84	tDR-12:73-Arg-ACG-1-A23G	6.7798
85	tDR-12:73-Cys-GCA-1	7.3258
86	tDR-12:73-Gln-CTG-2-M2	6.79153
87	tDR-12:73-Glu-CTC-1	3.65865
88	tDR-12:73-Glu-TTC-2	4.8956
89	tDR-12:73-Glu-TTC-3-M2	3.96882
90	tDR-12:73-Gly-CCC-2	4.04456
91	tDR-12:73-Gly-GCC-1	3.84308
92	tDR-12:73-Gly-GCC-2	7.6961
93	tDR-12:73-His-GTG-1	4.99489
94	tDR-12:73-Leu-CAG-2	7.20554
95	tDR-12:73-Lys-CTT-1	3.06093
96	tDR-12:73-Pro-AGG-1-M3-A22G	9.34939
97	tDR-12:73-Pro-CGG-1	7.48257
98	tDR-12:73-Pro-TGG-1	7.4657
99	tDR-12:73-Pro-TGG-2	6.76059
100	tDR-12:74-Arg-ACG-1-A23G	5.21276
101	tDR-12:74-Arg-ACG-2-A23G	7.13539
102	tDR-12:74-Arg-ACG-3-A23G	7.88742
103	tDR-12:74-Arg-CCT-4	7.19534
104	tDR-12:74-Asp-GTC-2	7.83409
105	tDR-12:74-Gln-CTG-1	6.73721
	tDR-12:74-Gln-CTG-2-M2	8.26516
	tDR-12:74-Glu-CTC-1	3.17088
	tDR-12:74-Glu-CTC-1-A61G	7.69494
	tDR-12:74-Glu-CTC-1-D5G	6.87926
	tDR-12:74-Glu-TTC-1	4.57071
	tDR-12:74-Glu-TTC-2	3.10022
	tDR-12:74-Glu-TTC-3-M2	3.69711
	tDR-12:74-Glu-TTC-3-M2-A61G	7.84409
	tDR-12:74-Glu-TTC-3-M2-D5G	7.3632
	tDR-12:74-Gly-CCC-2	4.11496
	tDR-12:74-Gly-GCC-1	3.69171
	tDR-12:74-Gly-GCC-2	4.96633
	tDR-12:74-His-GTG-1	5.50391
	tDR-12:74-His-GTG-1-D5G	7.99854
	tDR-12:74-His-GTG-1-G6A	9.72202
	tDR-12:74-Lys-CTT-1	5.09197
	tDR-12:74-Pro-AGG-1-M3-A22G	8.79054
	tDR-12:74-Pro-CGG-1	7.38077
	tDR-12:74-Pro-TGG-1	6.84582
	tDR-12:76-Glu-TTC-3-M2	-1.14542
	tDR-12:76-Glu-TTC-3-M2-A10G	-1.55348
	tDR-12:76-Glu-TTC-3-M2-A26G	-1.35262
	tDR-12:76-Glu-TTC-3-M2-A30U	-6.43049
	tDR-12:76-Glu-TTC-3-M2-A60C	-1.45476
	tDR-12:76-Glu-TTC-3-M2-A60G	-1.33258
	tDR-12:76-Glu-TTC-3-M2-A61G	-1.50359
	tDR-12:76-Glu-TTC-3-M2-C25U	-6.3438
	tDR-12:76-Glu-TTC-3-M2-C29A	-6.27104
	tDR-12:76-Glu-TTC-3-M2-C38A	-6.55092
	tDR-12:76-Glu-TTC-3-M2-D5G	-1.12515
	tDR-12:76-Glu-TTC-3-M2-G20A	-6.57725
	tDR-12:76-Glu-TTC-3-M2-U18C	-1.51794
	tDR-12:76-Glu-TTC-3-M2-U21G	-1.44995
	tDR-12:76-Glu-TTC-3-M2-U42C	-1.36888
	tDR-12:76-Lys-CTT-1-G60U	-6.40406
	tDR-12:76-Lys-TTT-1	-1.44373
	tDR-12:T1-Glu-TTC-3-1	9.4547
	tDR-12:T1-Gly-GCC-1-2	7.19163
	tDR-12:T1-His-GTG-1-2	9.96879
	tDR-12:T1-Lys-CTT-1-7	7.37046
	tDR-12:T5-Glu-TTC-4-3-D58GA-A59U	-6.33513
	tDR-12:T5-Glu-TTC-4-3-D59AA	-1.53169
	tDR-13:70-Asp-GTC-2	3.82378
	tDR-13:70-Glu-CTC-1	2.23866
	tDR-13:70-Glu-TTC-3-M2	4.21547
	tDR-13:70-His-GTG-1	1.70328
	tDR-13:70-Pro-AGG-1-M3-A21G	7.78445
	tDR-13:71-Asp-GTC-2	4.09726
	tDR-13:71-Glu-CTC-1	3.00672
	tDR-13:71-Glu-TTC-2	3.76456
	tDR-13:71-Glu-TTC-3-M2	3.88828
	tDR-13:71-Gly-GCC-1	7.34233
	tDR-13:71-His-GTG-1	4.36335
	tDR-13:71-Pro-AGG-1-M3-A21G	8.02163
	tDR-13:72-Glu-CTC-1	1.86184
	tDR-13:72-Glu-TTC-2	1.75369
	tDR-13:72-Glu-TTC-3-M2	2.34764
	tDR-13:72-His-GTG-1	1.96068
	tDR-13:73-Asp-GTC-2	9.09146
	tDR-13:73-Cys-GCA-1	7.47342
	tDR-13:73-Glu-CTC-1	3.6018
	tDR-13:73-Glu-TTC-2	4.82141
	tDR-13:73-Glu-TTC-3-M2	5.44148
	tDR-13:73-Gly-GCC-1	4.82943
	tDR-13:73-His-GTG-1	4.48036
	tDR-13:73-Lys-CTT-1	4.58998
	tDR-13:74-Arg-ACG-1-A22G	4.6965
	tDR-13:74-Arg-ACG-2-A22G	6.98996
	tDR-13:74-Arg-ACG-3-A22G	8.02221
	tDR-13:74-Arg-CCG-3	6.84016
	tDR-13:74-Arg-CCT-4	6.65233
	tDR-13:74-Asp-GTC-2	5.67409
	tDR-13:74-Cys-GCA-1	6.7236
	tDR-13:74-Gln-CTG-2-M2	6.69738
	tDR-13:74-Glu-CTC-1	3.27988
	tDR-13:74-Glu-CTC-1-A60G	6.95209
	tDR-13:74-Glu-TTC-2	3.10637
	tDR-13:74-Glu-TTC-3-M2	3.60575
	tDR-13:74-Gly-CCC-2	7.46237
	tDR-13:74-Gly-CCC-4	4.20406
	tDR-13:74-Gly-GCC-1	3.80546
	tDR-13:74-Gly-GCC-2	7.2931
	tDR-13:74-His-GTG-1	5.38067
	tDR-13:74-His-GTG-1-A45G	6.83322
	tDR-13:74-His-GTG-1-A51G	6.79221
	tDR-13:74-His-GTG-1-D4G	9.41098
	tDR-13:74-His-GTG-1-G5A	6.15208
	tDR-13:74-His-GTG-1-U42C	6.90777
	tDR-13:74-His-GTG-1-U53C	6.89749
	tDR-13:74-Lys-CTT-1	4.44523
	tDR-13:75-Asp-GTC-2	1.92237
	tDR-13:76-Glu-TTC-3-M2	-1.03745
	tDR-13:76-Glu-TTC-3-M2-C43U	-6.56473
	tDR-13:76-Glu-TTC-3-M2-C48U	-6.10369
	tDR-13:76-His-GTG-1-A34U	-6.34475
	tDR-13:76-Lys-TTT-1	-1.4662
	tDR-13:T1-Arg-ACG-1-1-A22G	6.85706
	tDR-13:T1-Glu-TTC-3-1	7.599
	tDR-13:T1-His-GTG-1-2	11.3212
	tDR-13:T1-His-GTG-1-2-G5A	6.99507
	tDR-14:69-Arg-CCG-3	6.95113
	tDR-14:70-Glu-CTC-1	4.27253
	tDR-14:70-Gly-GCC-1	6.78667
	tDR-14:70-His-GTG-1	1.78057
	tDR-14:70-Pro-AGG-1-M3-A20G	7.78411
	tDR-14:71-Glu-CTC-1	2.7168
	tDR-14:71-Glu-TTC-3-M2	4.27259
	tDR-14:71-Gly-GCC-1	8.99701
	tDR-14:71-Gly-GCC-2	6.63212
	tDR-14:71-His-GTG-1	4.39055
	tDR-14:71-Phe-GAA-1	6.90175
	tDR-14:72-His-GTG-1	1.68114
	tDR-14:73-Arg-ACG-1-A21G	7.38455
	tDR-14:73-Arg-ACG-3-A21G	7.08487
	tDR-14:73-Asp-GTC-2	6.85999
	tDR-14:73-Cys-GCA-1	8.25469
	tDR-14:73-Glu-CTC-1	5.06914
	tDR-14:73-Glu-TTC-2	7.56868
	tDR-14:73-Glu-TTC-3-M2	7.95691
	tDR-14:73-Gly-GCC-1	4.81668
	tDR-14:73-His-GTG-1	4.32255
	tDR-14:73-Lys-CTT-1	4.61432
	tDR-14:T1-His-GTG-1-2	7.74939
	tDR-14:74-Arg-ACG-1-A21G	4.76369
	tDR-14:74-Arg-ACG-2-A21G	7.11628
	tDR-14:74-Arg-ACG-3-A21G	8.07124
	tDR-14:74-Arg-CCT-4	7.07202
	tDR-14:74-Asp-GTC-2	9.36063
	tDR-14:74-Cys-GCA-1	8.13041
	tDR-14:74-Gln-CTG-2-M2	7.05205
	tDR-14:74-Glu-CTC-1	3.39559
	tDR-14:74-Glu-TTC-2	3.14749
	tDR-14:74-Glu-TTC-3-M2	3.34472
	tDR-14:74-Gly-GCC-1	3.62036
	tDR-14:74-His-GTG-1	5.26586
	tDR-14:74-His-GTG-1-A29G	6.8154
	tDR-14:74-His-GTG-1-A32G	6.67858
	tDR-14:74-His-GTG-1-A54G	6.89145
	tDR-14:74-His-GTG-1-A59G	8.28916
	tDR-14:74-His-GTG-1-G4A	5.8794
	tDR-14:74-His-GTG-1-G5U-D5U	5.6413
	tDR-14:74-His-GTG-1-U13C	6.86201
	tDR-14:74-His-GTG-1-U19C	6.71747
	tDR-14:74-His-GTG-1-U20C	6.6515
	tDR-14:74-His-GTG-1-U36C	6.77319
	tDR-14:74-His-GTG-1-U46C	7.05555
	tDR-14:74-His-GTG-1-U52C	6.96255
	tDR-14:74-Leu-CAG-2	7.43902
	tDR-14:74-Lys-CTT-1	4.67554
	tDR-14:76-Glu-CTC-1-G5U-D5U	-6.20151
	tDR-14:76-Glu-TTC-3-M2	-1.12695
	tDR-14:76-Glu-TTC-3-M2-U20C	-6.37352
	tDR-14:76-Glu-TTC-3-M2-U22C	-6.55211
	tDR-14:76-Glu-TTC-3-M2-U40C	-6.48264
	tDR-14:76-His-GTG-1-G5U	-6.23112
	tDR-14:76-Lys-TTT-1	-1.37209
	tDR-14:T1-Arg-ACG-1-1-A21G	6.97864
	tDR-15:70-His-GTG-1	4.13064
	tDR-15:71-Glu-CTC-1	4.67673
	tDR-15:71-Gly-CCC-2	7.03894
	tDR-15:71-Gly-GCC-1	9.20878
	tDR-15:71-Gly-GCC-2	7.45964
	tDR-15:71-His-GTG-1	5.67954
	tDR-15:71-Lys-CTT-1	4.17128
	tDR-15:73-Arg-ACG-1-A20G	8.19381
	tDR-15:73-Arg-ACG-3-A20G	7.44155
	tDR-15:73-Arg-CCT-4	7.20246
	tDR-15:73-Glu-CTC-1	4.75024
	tDR-15:73-His-GTG-1	5.15005
	tDR-15:73-Lys-CTT-1	4.37711
	tDR-15:74-Arg-ACG-2-A20G	7.65109
	tDR-15:74-Arg-ACG-3-A20G	8.79842
	tDR-15:74-Arg-CCG-3	7.54909
	tDR-15:74-Arg-CCT-4	7.86623
	tDR-15:74-Asp-GTC-2	7.17811
	tDR-15:74-Cys-GCA-1	7.39411
	tDR-15:74-Glu-CTC-1	3.29598
	tDR-15:74-Glu-TTC-2	3.27345
	tDR-15:74-Glu-TTC-3-M2	5.39518
	tDR-15:74-Gly-CCC-2	3.63261
	tDR-15:74-Gly-GCC-1	4.53216
	tDR-15:74-His-GTG-1	4.89771
	tDR-15:74-His-GTG-1-G1A-G3A	7.42067
	tDR-15:74-Lys-CTT-1	4.60512
	tDR-15:76-Glu-TTC-3-M2	-1.1267
	tDR-15:T1-Arg-ACG-1-1-A20G	7.22698
	tDR-15:T1-His-GTG-1-2	8.88895
	tDR-16:54-His-GTG-1	4.86277
	tDR-16:69-Arg-CCG-3	6.94206
	tDR-16:70-Glu-CTC-1	4.55747
	tDR-16:70-Gly-GCC-1	7.63208
	tDR-16:71-Glu-CTC-1	4.35088
	tDR-16:71-Gly-CCC-2	6.88869
	tDR-16:71-Gly-GCC-1	9.57696
	tDR-16:71-Gly-GCC-2	8.98404
	tDR-16:71-His-GTG-1	5.53772
	tDR-16:71-Lys-CTT-1	2.0476
	tDR-16:73-Arg-ACG-1-A19G	8.22211
	tDR-16:73-Arg-ACG-3-A19G	7.21419
	tDR-16:73-Cys-GCA-1	7.97317
	tDR-16:73-Glu-CTC-1	7.67383
	tDR-16:73-Glu-TTC-3-M2	6.88366
	tDR-16:73-Gly-CCC-2	4.11374
	tDR-16:73-Gly-GCC-1	4.70701
	tDR-16:73-Gly-GCC-2	5.39109
	tDR-16:73-His-GTG-1	5.61
	tDR-16:73-Lys-CTT-1	3.1007
	tDR-16:73-Lys-CTT-2	3.95661
	tDR-16:74-Arg-ACG-1-A19G	3.89577
	tDR-16:74-Arg-ACG-2-A19G	5.21846
	tDR-16:74-Arg-ACG-3-A19G	5.41002
	tDR-16:74-Arg-CCG-3	4.41584
	tDR-16:74-Cys-GCA-1	7.75378
	tDR-16:74-Glu-CTC-1	3.32736
	tDR-16:74-Glu-TTC-2	3.24407
	tDR-16:74-Glu-TTC-3-M2	3.16487
	tDR-16:74-Gly-CCC-2	4.5269
	tDR-16:74-Gly-GCC-1	3.52583
	tDR-16:74-Gly-GCC-2	5.12198
	tDR-16:74-His-GTG-1	5.00079
	tDR-16:74-His-GTG-1-G2A	8.59175
	tDR-16:74-Lys-CTT-1	3.12372
	tDR-16:74-Lys-CTT-2	4.12375
	tDR-16:76-Glu-TTC-3-M2	-1.00554
	tDR-16:76-Lys-CTT-2-G58A	-6.01452
	tDR-16:T1-Arg-ACG-1-1-A19G	7.59653
	tDR-16:T1-His-GTG-1-2	8.63959
	tDR-16:T1-Lys-CTT-1-7	8.2796
	tDR-16:T5-Glu-TTC-4-3-D55AA	-6.02395
	tDR-17:70-Phe-GAA-1	6.92448
	tDR-17:71-Phe-GAA-1	4.41469
	tDR-17:73-Lys-CTT-1	4.59247
	tDR-17:74-Lys-CTT-1	3.47578
	tDR-17:74-Phe-GAA-1	7.72343
	tDR-17:T1-Lys-CTT-1-7	6.70512
	tDR-18:54-His-GTG-1	5.79378
	tDR-18:68-Arg-CCG-3	7.3332
	tDR-18:69-Arg-CCG-3	5.39525
	tDR-18:70-Arg-CCG-3	7.43187
	tDR-18:70-Glu-CTC-1	4.02715
	tDR-18:70-Phe-GAA-1	6.90835
	tDR-18:71-Arg-ACG-1-A18G	7.19914
	tDR-18:71-Glu-CTC-1	4.14181
	tDR-18:71-Gly-GCC-1	7.7443
	tDR-18:71-Gly-GCC-2	8.37078
	tDR-18:71-His-GTG-1	5.98219
	tDR-18:71-Phe-GAA-1	5.20454
	tDR-18:72-Cys-GCA-1-M2	6.97699
	tDR-18:73-Arg-ACG-1-A18G	5.44746
	tDR-18:73-Arg-ACG-2-A18G	7.64729
	tDR-18:73-Arg-ACG-3-A18G	8.31344
	tDR-18:73-Cys-GCA-1-M2	8.42983
	tDR-18:73-Glu-CTC-1	7.72378
	tDR-18:73-Gly-GCC-1	8.57433
	tDR-18:73-Gly-GCC-2	4.91638
	tDR-18:73-His-GTG-1	5.43118
	tDR-18:74-Arg-ACG-1-A18G	4.79842
	tDR-18:74-Arg-ACG-2-A18G	5.45175
	tDR-18:74-Arg-ACG-3-A18G	6.16079
	tDR-18:74-Arg-CCG-3	7.82828
	tDR-18:74-Cys-GCA-1-M2	8.43632
	tDR-18:74-Glu-CTC-1	3.01527
	tDR-18:74-Glu-TTC-2	4.23827
	tDR-18:74-Glu-TTC-3-M2	8.77821
	tDR-18:74-Gly-GCC-1	4.76721
	tDR-18:74-Gly-GCC-2	4.4156
	tDR-18:74-His-GTG-1	5.98652
	tDR-18:74-Lys-CTT-1	6.97448
	tDR-18:75-Arg-ACG-1-A18G	2.54243
	tDR-18:75-Arg-ACG-3-A18G	1.95148
	tDR-18:76-Gln-CTG-5	-6.45928
	tDR-18:76-His-GTG-1-A59G	2.49686
	tDR-18:T1-Arg-ACG-1-1-A18G	9.02929
	tDR-18:T1-His-GTG-1-2	9.13865
	tDR-19:54-His-GTG-1	7.81539
	tDR-19:70-Glu-CTC-1	4.68129
	tDR-19:70-His-GTG-1	3.29673
	tDR-19:71-Glu-CTC-1	4.55009
	tDR-19:71-Gly-GCC-1	6.94093
	tDR-19:71-His-GTG-1	9.50122
	tDR-19:71-Phe-GAA-1	4.43926
	tDR-19:73-Arg-ACG-1-A17G	8.65296
	tDR-19:73-Arg-ACG-3-A17G	7.24541
	tDR-19:73-Arg-CCT-2	6.7236
	tDR-19:73-Arg-CCT-4	7.39247
	tDR-19:73-Cys-GCA-1-M2	7.95804
	tDR-19:73-Glu-CTC-1	7.14079
	tDR-19:73-Glu-TTC-3-M2	7.28055
	tDR-19:73-His-GTG-1	4.93369
	tDR-19:73-Lys-CTT-1	4.07369
	tDR-19:74-Arg-ACG-1-A17G	3.68612
	tDR-19:74-Arg-ACG-2-A17G	4.56988
	tDR-19:74-Arg-ACG-3-A17G	5.26239
	tDR-19:74-Arg-CCG-3	8.25585
	tDR-19:74-Cys-GCA-1-M2	7.63645
	tDR-19:74-Glu-CTC-1	3.62287
	tDR-19:74-Glu-TTC-3-M2	5.00003
	tDR-19:74-Gly-GCC-1	7.54648
	tDR-19:74-Gly-GCC-2	6.84016
	tDR-19:74-His-GTG-1	5.06635
	tDR-19:74-Lys-CTT-1	3.86787
	tDR-19:74-Phe-GAA-1	7.02586
	tDR-19:T1-Arg-ACG-1-1-A17G	7.6111
	tDR-19:T1-His-GTG-1-2	8.5502
	tDR-1:15-Gln-CTG-8-M4	1.14595
	tDR-1:20-Ala-AGC-1-M7	-1.53324
	tDR-1:20-Ala-AGC-2-M3	-1.67508
	tDR-1:20-Cys-GCA-1-M3	-6.63102
	tDR-1:20a-Arg-TCT-1-M3	-8.14301
	tDR-1:28-Glu-CTC-1	1.00743
	tDR-1:31-His-GTG-1	2.67619
	tDR-1:31-His-GTG-1-G31A	7.67307
	tDR-1:32-Asp-GTC-2-M2	1.80145
	tDR-1:32-Glu-CTC-1	1.05034
	tDR-1:32-Glu-CTC-1-D5G	1.24796
	tDR-1:32-Glu-TTC-2-M2	2.71156
	tDR-1:32-Glu-TTC-4	2.67669
	tDR-1:32-Gly-CCC-1-M2-D5G	1.22022
	tDR-1:32-His-GTG-1	4.38965
	tDR-1:32-Ser-AGA-1-M6	1.64891
	tDR-1:32-Ser-GCT-1-M3	1.45432
	tDR-1:33-Ala-CGC-3	1.87596
	tDR-1:33-Glu-TTC-2-M2	1.41002
	tDR-1:33-Glu-TTC-4	1.54471
	tDR-1:33-Gly-CCC-1-M2	2.1661
	tDR-1:33-Gly-CCC-1-M2-A14G	7.60244
	tDR-1:33-Gly-CCC-1-M2-A20G	6.99308
	tDR-1:33-Gly-CCC-1-M2-C2U	7.21781
	tDR-1:33-Gly-CCC-1-M2-D5G	2.45246
	tDR-1:33-Gly-CCC-1-M2-U11C	3.93314
	tDR-1:33-Gly-CCC-1-M2-U24C	6.97241
	tDR-1:33-Gly-CCC-1-M2-U25C	4.05412
	tDR-1:33-Gly-CCC-1-M2-U27C	4.19207
	tDR-1:33-Gly-CCC-1-M4-U5C	6.90715
	tDR-1:33-Gly-GCC-2-M2	1.87648
	tDR-1:33-Gly-GCC-2-M2-G6U	6.78555
	tDR-1:33-His-GTG-1	2.60519
	tDR-1:33-Phe-GAA-1-M3	2.23311
	tDR-1:33-Ser-CGA-1-M2	4.92869
	tDR-1:33-Ser-GCT-1-M3	1.93603
	tDR-1:34-Gly-CCC-1-M2-C33A	3.14997
	tDR-1:34-Gly-CCC-1-M2-C33U	2.46851
	tDR-1:34-Gly-CCC-1-M2-U32C-C33A	6.96932
	tDR-1:34-Gly-GCC-1	3.06921
	tDR-1:34-Gly-GCC-1-D5G	4.62924
	tDR-1:34-Gly-GCC-1-G6A	7.39101
	tDR-1:34-Gly-GCC-1-G6U	3.02795
	tDR-1:34-Gly-GCC-1-U32C	9.02933
	tDR-1:34-Gly-GCC-1-U32G	7.64342
	tDR-1:34-Gly-GCC-2-M2	2.89039
	tDR-1:34-Leu-AAG-1-M3-A35G	1.76086
	tDR-1:34-Pro-CGG-1	-1.68799
	tDR-1:34-Ser-CGA-1-M2	2.80843
	tDR-1:34-Ser-GCT-1-M3	1.79179
	tDR-1:38-Phe-GAA-1-M3	1.4972
	tDR-1:41-Glu-CTC-1-C41U	7.0239
	tDR-1:48-Glu-CTC-1	-1.59298
	tDR-1:54-Gln-TTG-3	-6.13629
	tDR-1:59-Arg-CCG-3	4.02573
	tDR-1:60-Arg-CCG-3	3.04533
	tDR-1:60-Arg-CCT-1-M2	4.08542
	tDR-1:61-Arg-CCG-3	2.30304
	tDR-1:61-Arg-CCG-3-C61U	7.07775
	tDR-1:61-Arg-CCT-1-M2	3.5311
	tDR-1:62-Arg-CCG-3	1.37978
	tDR-1:64-Arg-ACG-2-A34G	3.62053
	tDR-1:64-Arg-ACG-3-A34G	4.1172
	tDR-1:67-Glu-CTC-1	-6.65435
	tDR-1:69-Glu-TTC-2	5.89854
	tDR-1:69-Glu-TTC-4	8.91641
	tDR-1:T12-Ser-AGA-3-1-A34G	-6.80603
	tDR-1:T20-Val-TAC-1-1	-6.6979
	tDR-20:54-His-GTG-1	5.1817
	tDR-20:70-Glu-CTC-1	3.92486
	tDR-20:70-His-GTG-1	3.04293
	tDR-20:71-Arg-ACG-1-A16G	6.64382
	tDR-20:71-Glu-CTC-1	3.0771
	tDR-20:71-Glu-TTC-3-M2	4.65728
	tDR-20:71-His-GTG-1	5.91078
	tDR-20:71-Phe-GAA-1	5.22518
	tDR-20:73-Arg-ACG-1-A16G	5.58271
	tDR-20:73-Arg-ACG-3-A16G	6.69816
	tDR-20:73-Arg-CCG-3	9.35218
	tDR-20:73-Arg-CCT-2	8.29248
	tDR-20:73-Arg-CCT-3	6.87494
	tDR-20:73-Arg-CCT-4	8.65938
	tDR-20:73-Arg-TCT-2	6.64507
	tDR-20:73-Arg-TCT-3	4.89184
	tDR-20:73-Cys-GCA-1-M2	8.70076
	tDR-20:73-Glu-TTC-2	4.27616
	tDR-20:73-Glu-TTC-3-M2	5.52849
	tDR-20:73-Gly-GCC-2	6.61903
	tDR-20:73-His-GTG-1	3.89126
	tDR-20:73-Lys-CTT-1	4.44156
	tDR-20:73-Phe-GAA-1	4.75032
	tDR-20:74-Arg-ACG-2-A16G	4.2089
	tDR-20:74-Arg-ACG-3-A16G	5.032
	tDR-20:74-Arg-CCG-3	4.34252
	tDR-20:74-Arg-CCT-1-M2	6.76059
	tDR-20:74-Arg-CCT-4	9.34651
	tDR-20:74-Arg-TCT-3	4.44581
	tDR-20:74-Cys-GCA-1-M2	8.16918
	tDR-20:74-Gln-CTG-2-M2	4.25922
	tDR-20:74-Glu-CTC-1	3.42317
	tDR-20:74-Glu-TTC-2	3.27943
	tDR-20:74-Glu-TTC-3-M2	4.09299
	tDR-20:74-Gly-GCC-2	4.53782
	tDR-20:74-His-GTG-1	4.73676
	tDR-20:74-Leu-CAG-2	7.06716
	tDR-20:74-Lys-CTT-1	5.2571
	tDR-20:74-Lys-CTT-2	3.98613
	tDR-20:74-Phe-GAA-1	2.24005
	tDR-20:75-Arg-CCG-3	1.90987
	tDR-20:T1-Arg-ACG-1-1-A16G	8.00514
	tDR-20:T1-His-GTG-1-2	9.89922
	tDR-20a:38-Arg-CCG-3	6.86264
	tDR-20a:49-Arg-CCG-3	6.73044
	tDR-20a:54-His-GTG-1	7.36569
	tDR-20a:55-His-GTG-1	8.27004
	tDR-20a:66-His-GTG-1	3.94559
	tDR-20a:70-Arg-CCG-3	7.94664
	tDR-20a:70-Glu-CTC-1	3.44724
	tDR-20a:70-His-GTG-1	3.12182
	tDR-20a:71-Glu-CTC-1	3.21182
	tDR-20a:71-Glu-TTC-2	3.78316
	tDR-20a:71-Glu-TTC-3-M2	4.94234
	tDR-20a:71-His-GTG-1	5.88839
	tDR-20a:72-Glu-CTC-1	1.78454
	tDR-20a:72-Glu-TTC-3-M2	3.49553
	tDR-20a:73-Arg-ACG-1-A15G	3.60737
	tDR-20a:73-Arg-CCG-3	7.99761
	tDR-20a:73-Arg-CCT-2	7.83677
	tDR-20a:73-Arg-CCT-4	8.40502
	tDR-20a:73-Arg-TCT-3	4.74582
	tDR-20a:73-Gln-CTG-2-M2	7.53117
	tDR-20a:73-Glu-CTC-1	7.41618
	tDR-20a:73-Glu-TTC-2	4.69705
	tDR-20a:73-Glu-TTC-3-M2	4.99307
	tDR-20a:73-His-GTG-1	3.49037
	tDR-20a:T1-Arg-ACG-1-1-A15G	8.04037
	tDR-20a:74-Arg-ACG-1-A15G	2.98862
	tDR-20a:74-Arg-ACG-2-A15G	4.42031
	tDR-20a:74-Arg-ACG-3-A15G	3.86482
	tDR-20a:74-Arg-CCG-3	5.51437
	tDR-20a:74-Arg-CCT-2	7.5441
	tDR-20a:74-Arg-CCT-4	8.94124
	tDR-20a:74-Arg-TCT-3	6.73652
	tDR-20a:74-Gln-CTG-1	6.94043
	tDR-20a:74-Gln-CTG-2-M2	4.75381
	tDR-20a:74-Glu-CTC-1	3.329
	tDR-20a:74-Glu-TTC-2	3.66377
	tDR-20a:74-Glu-TTC-3-M2	3.99653
	tDR-20a:74-His-GTG-1	5.14952
	tDR-20a:74-Leu-CAG-2	4.45989
	tDR-20a:75-Ser-AGA-1-A15G	6.63546
	tDR-20a:76-His-GTG-1-G15A	-6.397
	tDR-20a:T1-His-GTG-1-2	9.70089
	tDR-21:54-His-GTG-1	10.5923
	tDR-21:55-His-GTG-1	8.46624
	tDR-21:56-His-GTG-1	6.86325
	tDR-21:69-Cys-GCA-1-M2	5.15279
	tDR-21:70-Arg-CCG-3	4.82292
	tDR-21:70-Cys-GCA-1-M2	8.20289
	tDR-21:70-Glu-CTC-1	2.61114
	tDR-21:70-His-GTG-1	3.57408
	tDR-21:71-Arg-CCG-3	4.39178
	tDR-21:71-Cys-GCA-1-M2	9.8089
	tDR-21:71-Cys-GCA-2-M5	7.85373
	tDR-21:71-Cys-GCA-3-M2	7.84147
	tDR-21:71-Glu-CTC-1	3.38641
	tDR-21:71-Glu-TTC-2	7.84493
	tDR-21:71-Glu-TTC-3-M2	4.67833
	tDR-21:71-His-GTG-1	5.81139
	tDR-21:71-Phe-GAA-1	3.48113
	tDR-21:72-Cys-GCA-1-M2	6.93464
	tDR-21:72-Cys-GCA-2-M5	9.41648
	tDR-21:72-Cys-GCA-3-M2	8.95632
	tDR-21:72-Glu-CTC-1	2.33879
	tDR-21:72-Glu-TTC-3-M2	3.79318
	tDR-21:73-Arg-ACG-1-A14G	5.00701
	tDR-21:73-Arg-ACG-2-A14G	7.23641
	tDR-21:73-Arg-ACG-3-A14G	7.61558
	tDR-21:73-Arg-CCT-2	8.44266
	tDR-21:73-Arg-CCT-3	6.7297
	tDR-21:73-Arg-CCT-4	4.96571
	tDR-21:73-Arg-TCT-3	4.62035
	tDR-21:73-Asn-GTT-1	9.98298
	tDR-21:73-Cys-GCA-1-M2	6.51526
	tDR-21:73-Cys-GCA-2-M5	7.85067
	tDR-21:73-Cys-GCA-3-M2	7.77045
	tDR-21:73-Gln-CTG-2-M2	4.39918
	tDR-21:73-Glu-CTC-1	5.17434
	tDR-21:73-Glu-TTC-2	8.80186
	tDR-21:73-Glu-TTC-3-M2	3.92574
	tDR-21:73-His-GTG-1	5.65155
	tDR-21:73-Met-CAT-1	6.89691
	tDR-21:73-Met-CAT-3	6.65873
	tDR-21:73-Phe-GAA-1	3.20289
	tDR-21:74-Arg-ACG-1-A14G	3.58786
	tDR-21:74-Arg-ACG-2-A14G	5.09187
	tDR-21:74-Arg-ACG-3-A14G	8.80948
	tDR-21:74-Arg-CCG-3	9.43193
	tDR-21:74-Arg-CCT-1-M2	6.64423
	tDR-21:74-Arg-CCT-2	8.17089
	tDR-21:74-Arg-CCT-4	6.05031
	tDR-21:74-Asn-GTT-1	8.62344
	tDR-21:74-Cys-GCA-1-M2	5.60691
	tDR-21:74-Cys-GCA-2-M5	5.20193
	tDR-21:74-Cys-GCA-3-M2	5.90626
	tDR-21:74-Gln-CTG-1-M2	4.33957
	tDR-21:74-Gln-CTG-2-M2	4.4338
	tDR-21:74-Glu-CTC-1	3.20083
	tDR-21:74-Glu-TTC-2	2.85724
	tDR-21:74-Glu-TTC-3-M2	3.65855
	tDR-21:74-Gly-GCC-2	4.02886
	tDR-21:74-His-GTG-1	4.88193
	tDR-21:74-His-GTG-1-A52G	6.75461
	tDR-21:74-Leu-CAG-2	4.42169
	tDR-21:74-Lys-CTT-1	5.01566
	tDR-21:74-Lys-CTT-2	4.28899
	tDR-21:74-Met-CAT-1	6.79869
	tDR-21:74-Phe-GAA-1	1.92556
	tDR-21:74-Pro-AGG-1-M3-A14G	7.1144
	tDR-21:74-Ser-AGA-1-A14G	8.20052
	tDR-21:74-Tyr-GTA-1-M2	4.807
	tDR-21:74-Tyr-GTA-1-M2-U39A	8.10099
	tDR-21:75-Arg-CCG-3	1.79292
	tDR-21:75-Arg-CCT-2	1.53965
	tDR-21:75-Cys-GCA-1-M2	1.54461
	tDR-21:75-Cys-GCA-2-M5	1.45205
	tDR-21:75-Cys-GCA-3-M2	1.42856
	tDR-21:75-Tyr-GTA-1-M2-U39A	1.50842
	tDR-21:76-Glu-TTC-3-M2-U6C	-6.72745
	tDR-21:T1-Arg-ACG-1-1-A14G	5.00432
	tDR-21:T1-Cys-GCA-1-1	8.99655
	tDR-21:T1-Cys-GCA-4-1	7.84632
	tDR-21:T1-Glu-TTC-3-1	6.89202
	tDR-21:T1-His-GTG-1-2	10.1335
	tDR-21:T1-Lys-CTT-1-7	6.63291
	tDR-22:69-Cys-GCA-1-M2	4.25221
	tDR-22:69-Cys-GCA-3-M2	6.72391
	tDR-22:70-Arg-CCG-3	4.00202
	tDR-22:70-Cys-GCA-1-M2	8.28609
	tDR-22:71-Arg-CCG-3	4.17787
	tDR-22:71-Cys-GCA-1-M2	10.1416
	tDR-22:71-Cys-GCA-2-M5	7.86014
	tDR-22:71-Cys-GCA-3-M2	7.90935
	tDR-22:71-His-GTG-1	4.78945
	tDR-22:71-Phe-GAA-1	8.31623
	tDR-22:72-Cys-GCA-1-M2	7.22639
	tDR-22:72-Cys-GCA-2-M5	9.98963
	tDR-22:72-Cys-GCA-3-M2	9.57316
	tDR-22:72-His-GTG-1	3.52997
	tDR-22:73-Arg-ACG-2-A13G	7.14966
	tDR-22:73-Arg-ACG-3-A13G	7.47113
	tDR-22:73-Arg-CCG-3	8.39304
	tDR-22:73-Arg-CCT-2	7.54153
	tDR-22:73-Arg-CCT-4	8.359
	tDR-22:73-Arg-TCT-3	6.61162
	tDR-22:73-Asn-GTT-1	6.04134
	tDR-22:73-Cys-GCA-1-M2	7.17842
	tDR-22:73-Cys-GCA-1-M2-C51U	7.2846
	tDR-22:73-Cys-GCA-1-M2-U45A-U52A	7.07111
	tDR-22:73-Cys-GCA-2-M5	8.0576
	tDR-22:73-Cys-GCA-3-M2	8.02375
	tDR-22:73-Gln-CTG-2-M2	6.8198
	tDR-22:73-His-GTG-1	6.06859
	tDR-22:74-Arg-ACG-1-A13G	5.21673
	tDR-22:74-Arg-ACG-2-A13G	4.98172
	tDR-22:74-Arg-ACG-3-A13G	5.19892
	tDR-22:74-Arg-CCG-3	5.86739
	tDR-22:74-Arg-CCT-2	7.14505
	tDR-22:74-Arg-CCT-4	8.73155
	tDR-22:74-Cys-GCA-1-M2	5.23453
	tDR-22:74-Cys-GCA-1-M2-U52C	6.77208
	tDR-22:74-Cys-GCA-2-M5	7.00757
	tDR-22:74-Cys-GCA-3-M2	6.83328
	tDR-22:74-Gln-CTG-1-M2	4.41225
	tDR-22:74-Gln-CTG-2-M2	4.86141
	tDR-22:74-Glu-CTC-1	7.07641
	tDR-22:74-Glu-TTC-2	4.83104
	tDR-22:74-Glu-TTC-3-M2	5.00894
	tDR-22:74-His-GTG-1	5.27957
	tDR-22:74-His-GTG-1-A51G	6.68487
	tDR-22:74-Lys-CTT-1	7.79028
	tDR-22:74-Tyr-GTA-1-M2-U38A	6.66591
	tDR-22:75-Cys-GCA-1-M2	1.5074
	tDR-22:75-Cys-GCA-2-M5	1.3742
	tDR-22:75-Cys-GCA-3-M2	1.53012
	tDR-22:T1-Cys-GCA-1-1	9.3148
	tDR-22:T1-Cys-GCA-2-1	7.72451
	tDR-22:T1-Cys-GCA-4-1	8.06683
	tDR-22:T1-His-GTG-1-2	10.0388
	tDR-23:69-Cys-GCA-1-M2	1.60938
	tDR-23:70-Cys-GCA-1-M2	7.7063
	tDR-23:70-Glu-CTC-1	7.25705
	tDR-23:71-Cys-GCA-1-M2	5.80312
	tDR-23:71-Cys-GCA-2-M5	7.47767
	tDR-23:71-Cys-GCA-3-M2	7.35111
	tDR-23:71-Glu-CTC-1	3.78849
	tDR-23:71-His-GTG-1	8.29426
	tDR-23:71-Phe-GAA-1	7.57925
	tDR-23:72-Cys-GCA-1-M2	6.66786
	tDR-23:72-Cys-GCA-2-M5	9.79766
	tDR-23:72-Cys-GCA-3-M2	9.55656
	tDR-23:72-His-GTG-1	4.25927
	tDR-23:73-Arg-ACG-1-A12G	7.38008
	tDR-23:73-Arg-ACG-3-A12G	6.76726
	tDR-23:73-Asn-GTT-1	5.79764
	tDR-23:73-Asn-GTT-1-M2-G51A	7.37306
	tDR-23:73-Cys-GCA-1-M2	6.53483
	tDR-23:73-Cys-GCA-1-M2-C50U	7.20942
	tDR-23:73-Cys-GCA-2-M5	12.1868
	tDR-23:73-Cys-GCA-3-M2	7.52771
	tDR-23:73-Glu-CTC-1	3.88704
	tDR-23:73-His-GTG-1	5.43275
	tDR-23:73-Lys-CTT-1	4.28507
	tDR-23:74-Arg-ACG-1-A12G	4.42206
	tDR-23:74-Arg-ACG-2-A12G	4.86036
	tDR-23:74-Arg-ACG-3-A12G	5.55341
	tDR-23:74-Arg-CCT-4	7.0621
	tDR-23:74-Arg-TCT-3	4.32718
	tDR-23:74-Asn-GTT-1	8.59946
	tDR-23:74-Cys-GCA-1-M2	5.271
	tDR-23:74-Cys-GCA-2-M5	6.43419
	tDR-23:74-Cys-GCA-3-M2	6.7451
	tDR-23:74-Gln-CTG-1-M2	4.09462
	tDR-23:74-Gln-CTG-2-M2	4.55576
	tDR-23:74-Glu-CTC-1	2.42806
	tDR-23:74-Glu-TTC-2	2.48419
	tDR-23:74-Glu-TTC-3-M2	3.28822
	tDR-23:74-His-GTG-1	5.18469
	tDR-23:74-Lys-CTT-1	8.10827
	tDR-23:74-Lys-CTT-2	4.20417
	tDR-23:74-Thr-TGT-2-M2	8.08424
	tDR-23:74-Tyr-GTA-1-M2	7.11889
	tDR-23:74-iMet-CAT-1-M2	3.79505
	tDR-23:75-Arg-TCT-3	1.70971
	tDR-23:75-Cys-GCA-1-M2	1.49395
	tDR-23:75-Cys-GCA-2-M5	1.39534
	tDR-23:75-Cys-GCA-3-M2	1.32971
	tDR-23:76-Lys-TTT-1	-1.43987
	tDR-23:T1-Arg-ACG-1-1-A12G	8.08923
	tDR-23:T1-Cys-GCA-1-1	9.03693
	tDR-23:T1-Cys-GCA-2-1	7.53007
	tDR-23:T1-Cys-GCA-4-1	7.84962
	tDR-23:T1-Glu-TTC-3-1	6.76131
	tDR-23:T1-His-GTG-1-2	8.69889
	tDR-24:70-Glu-CTC-1	7.38383
	tDR-24:71-Cys-GCA-1-M2	8.0235
	tDR-24:71-Glu-CTC-1	4.23423
	tDR-24:72-Cys-GCA-1-M2	6.02378
	tDR-24:72-Cys-GCA-2-M5	7.25315
	tDR-24:72-Cys-GCA-3-M2	7.84333
	tDR-24:73-Arg-CCG-3	7.4823
	tDR-24:73-Arg-CCT-4	7.67874
	tDR-24:73-Cys-GCA-1-M2	8.16681
	tDR-24:73-Cys-GCA-2-M5	10.39
	tDR-24:73-Cys-GCA-3-M2	10.2223
	tDR-24:73-Glu-CTC-1	4.22415
	tDR-24:74-Arg-ACG-2-A11G	7.0462
	tDR-24:74-Arg-CCT-4	6.88538
	tDR-24:74-Cys-GCA-1-M2	6.36487
	tDR-24:74-Cys-GCA-2-M5	8.92102
	tDR-24:74-Cys-GCA-3-M2	8.5891
	tDR-24:74-Gln-CTG-1-M2	4.23779
	tDR-24:74-Gln-CTG-2-M2	8.30339
	tDR-24:74-Glu-CTC-1	2.36918
	tDR-24:74-Glu-TTC-2	2.74163
	tDR-24:74-Glu-TTC-3-M2	2.96837
	tDR-24:74-His-GTG-1	7.46633
	tDR-24:75-Cys-GCA-1-M2	1.30889
	tDR-24:76-Lys-TTT-1	-6.449
	tDR-24:T1-Cys-GCA-1-1	6.61162
	tDR-24:T15-iMet-CAT-1-1	-5.86367
	tDR-25:72-Cys-GCA-1-M2	7.75458
	tDR-25:73-Arg-CCT-4	4.91727
	tDR-25:73-Arg-TCT-3	4.06338
	tDR-25:73-Cys-GCA-1-M2	9.31523
	tDR-25:73-Cys-GCA-2-M6	7.23973
	tDR-25:74-Arg-ACG-2-A10G	6.90175
	tDR-25:74-Arg-CCG-3	5.55926
	tDR-25:74-Arg-CCT-4	8.29634
	tDR-25:74-Arg-TCT-3	3.90751
	tDR-25:74-Asn-GTT-1	4.22167
	tDR-25:74-Cys-GCA-1-M2	8.97822
	tDR-25:74-Cys-GCA-3-M2	7.18827
	tDR-25:74-Gln-CTG-1-M2	7.08606
	tDR-25:74-Gln-CTG-2-M2	7.83331
	tDR-25:74-Glu-CTC-1	2.04049
	tDR-25:74-Glu-TTC-2	2.47167
	tDR-25:74-Glu-TTC-3-M2	3.4278
	tDR-25:74-His-GTG-1	8.08365
	tDR-25:74-Tyr-GTA-1-M2	6.63212
	tDR-25:75-Cys-GCA-1-M2	1.77555
	tDR-26:73-Arg-CCT-2	6.76795
	tDR-26:73-Arg-CCT-4	8.42241
	tDR-26:73-Cys-GCA-1-M2	8.61978
	tDR-26:74-Arg-CCG-3	7.89744
	tDR-26:74-Arg-CCT-4	8.37954
	tDR-26:74-Cys-GCA-1-M2	8.50121
	tDR-26:74-Glu-CTC-1	1.82833
	tDR-26:74-Glu-TTC-2	2.37904
	tDR-26:74-Glu-TTC-3-M2	2.61996
	tDR-26:74-Tyr-GTA-1-M2	6.71876
	tDR-26:76-Gln-CTG-2-M2	-1.20835
	tDR-27:70-Arg-CCG-3	4.01646
	tDR-27:71-Arg-TCT-3	7.03703
	tDR-27:71-Phe-GAA-1	4.92105
	tDR-27:73-Arg-ACG-1-A8G	5.60034
	tDR-27:73-Arg-ACG-2-A8G	7.98218
	tDR-27:73-Arg-ACG-3-A8G	8.75445
	tDR-27:73-Arg-CCG-3	6.83447
	tDR-27:73-Arg-CCT-4	8.86401
	tDR-27:73-Asn-GTT-1	5.16098
	tDR-27:73-Cys-GCA-1-M2	7.37114
	tDR-27:73-Leu-CAA-1	3.90443
	tDR-27:73-Leu-CAA-2	4.01645
	tDR-27:73-Leu-CAG-2	4.12629
	tDR-27:73-Tyr-GTA-1-M2	4.50978
	tDR-27:74-Arg-ACG-1-A8G	5.66582
	tDR-27:74-Arg-ACG-2-A8G	5.23671
	tDR-27:74-Arg-ACG-3-A8G	4.52759
	tDR-27:74-Arg-CCG-3	8.2756
	tDR-27:74-Arg-CCT-4	8.70524
	tDR-27:74-Asn-GTT-1	5.41708
	tDR-27:74-Cys-GCA-1-M2	8.08957
	tDR-27:74-Glu-CTC-1	2.14372
	tDR-27:74-Leu-AAG-2-A8G	7.37641
	tDR-27:74-Leu-CAA-1	4.32581
	tDR-27:74-Leu-CAA-2	4.56316
	tDR-27:74-Leu-CAG-2	5.15818
	tDR-27:74-Phe-GAA-1	4.01973
	tDR-27:74-Thr-CGT-4	6.81659
	tDR-27:74-Tyr-GTA-1-M2	4.56768
	tDR-27:74-Tyr-GTA-1-M2-U33A	7.73832
	tDR-27:75-Leu-CAA-2	1.1006
	tDR-27:75-Leu-CAG-2	1.42889
	tDR-27:76-Gln-CTG-2-M2	-1.14036
	tDR-27:T1-Arg-ACG-1-1-A8G	7.19573
	tDR-27:T1-Ser-GCT-3-3	7.12613
	tDR-28:54-Leu-AAG-2-A7G	1.8057
	tDR-28:68-Cys-GCA-3-M2	6.63776
	tDR-28:68-Phe-GAA-1-M2	9.19694
	tDR-28:69-Arg-ACG-3-A7G	4.06943
	tDR-28:70-Arg-CCG-3	4.1744
	tDR-28:70-Asn-GTT-1-M2	4.09698
	tDR-28:70-Phe-GAA-1	5.14434
	tDR-28:70-Pro-TGG-2	7.64999
	tDR-28:70-Tyr-GTA-1-M2	3.93166
	tDR-28:70-Tyr-GTA-1-M2-U32A	2.66783
	tDR-28:71-Arg-ACG-1-A7G	8.00153
	tDR-28:71-Arg-ACG-3-A7G	8.40318
	tDR-28:71-Arg-CCG-3	4.27858
	tDR-28:71-Leu-TAA-1	7.1898
	tDR-28:71-Phe-GAA-1	4.46265
	tDR-28:71-Tyr-GTA-1-M2	2.47135
	tDR-28:71-Tyr-GTA-1-M2-U32A	3.50332
	tDR-28:72-Arg-ACG-1-A7G	7.75402
	tDR-28:72-Arg-ACG-3-A7G	7.13499
	tDR-28:72-Cys-GCA-1-M2	6.89585
	tDR-28:73-Arg-ACG-1-A7G	7.1862
	tDR-28:73-Arg-ACG-2-A7G	8.86155
	tDR-28:73-Arg-ACG-3-A7G	6.41454
	tDR-28:73-Arg-CCG-3	8.25406
	tDR-28:73-Arg-CCT-4	5.55642
	tDR-28:73-Arg-TCG-3	8.26204
	tDR-28:73-Arg-TCG-4	8.29892
	tDR-28:73-Asn-GTT-1	6.00746
	tDR-28:73-Asn-GTT-4	7.86171
	tDR-28:73-Cys-GCA-1-M2	8.94872
	tDR-28:73-Cys-GCA-2-M7	7.09812
	tDR-28:73-Cys-GCA-3-M2	7.15034
	tDR-28:73-Gln-CTG-2-M2	7.94947
	tDR-28:73-Leu-CAA-1	4.44461
	tDR-28:73-Leu-CAA-2	4.88183
	tDR-28:73-Phe-GAA-1	3.88356
	tDR-28:73-Ser-GCT-3	7.93433
	tDR-28:73-Tyr-GTA-1-M2	3.90446
	tDR-28:73-Tyr-GTA-1-M2-G30A-U32A	3.88959
	tDR-28:73-Tyr-GTA-1-M2-U32A	5.09756
	tDR-28:73-Tyr-GTA-1-M2-U32C	4.01513
	tDR-28:74-Arg-ACG-1-A7G	4.22528
	tDR-28:74-Arg-ACG-2-A7G	5.24709
	tDR-28:74-Arg-ACG-3-A7G	4.63507
	tDR-28:74-Arg-CCG-3	5.31021
	tDR-28:74-Arg-CCT-4	9.59007
	tDR-28:74-Arg-TCG-1	7.34388
	tDR-28:74-Arg-TCG-3	4.07844
	tDR-28:74-Asn-GTT-1	6.51983
	tDR-28:74-Asp-GTC-2	6.69263
	tDR-28:74-Cys-GCA-1-M2	7.39703
	tDR-28:74-Gln-CTG-1-M2	7.72132
	tDR-28:74-Gln-CTG-2-M2	4.73997
	tDR-28:74-Glu-TTC-2	7.51478
	tDR-28:74-Glu-TTC-3-M2	8.14382
	tDR-28:74-Leu-AAG-2-A7G	7.16046
	tDR-28:74-Leu-CAA-1	4.54216
	tDR-28:74-Leu-CAA-2	4.44422
	tDR-28:74-Leu-CAG-2	7.47158
	tDR-28:74-Lys-CTT-1	6.63776
	tDR-28:74-Phe-GAA-1	2.05148
	tDR-28:74-Ser-AGA-1-A7G	4.44736
	tDR-28:74-Tyr-GTA-1-M2	3.76353
	tDR-28:74-Tyr-GTA-1-M2-G30A-U32A	4.99934
	tDR-28:74-Tyr-GTA-1-M2-U32A	5.34005
	tDR-28:74-Tyr-GTA-1-M2-U32C	4.79636
	tDR-28:75-Arg-CCG-3	1.41133
	tDR-28:75-Leu-CAA-2	1.07068
	tDR-28:75-Ser-GCT-3	1.62185
	tDR-28:76-Lys-TTT-1	-1.18003
	tDR-28:76-Phe-GAA-1-C45A	-5.91298
	tDR-28:T1-Arg-ACG-1-1-A7G	8.27132
	tDR-28:T1-Asn-GTT-1-1	6.63664
	tDR-28:T1-Ser-GCT-3-3	7.48
	tDR-28:T10-Arg-CCG-1-1	-6.17493
	tDR-28:T9-Met-CAT-2-1	-6.11925
	tDR-29:67-Cys-GCA-1-M2	7.40546
	tDR-29:67-Phe-GAA-1-M2	3.02117
	tDR-29:68-Asn-GTT-1-M2	6.96419
	tDR-29:68-Cys-GCA-1-M2	4.02195
	tDR-29:68-Phe-GAA-1-M2	5.41999
	tDR-29:69-Cys-GCA-1-M2	6.66757
	tDR-29:70-Asn-GTT-1-M2	3.1818
	tDR-29:70-Glu-CTC-1	7.25824
	tDR-29:70-Met-CAT-2	3.85271
	tDR-29:70-Phe-GAA-1	3.73463
	tDR-29:70-Phe-GAA-2	7.54704
	tDR-29:70-Pro-TGG-2	8.21661
	tDR-29:71-Arg-ACG-1-A6G	2.35461
	tDR-29:71-Arg-ACG-2-A6G	3.96443
	tDR-29:71-Arg-ACG-3-A6G	4.762
	tDR-29:71-Asn-GTT-1-M2	4.12592
	tDR-29:71-Cys-GCA-1-M2	7.1227
	tDR-29:71-Phe-GAA-1	3.51034
	tDR-29:72-Cys-GCA-1-M2	7.47894
	tDR-29:73-Arg-ACG-1-A6G	5.46893
	tDR-29:73-Arg-ACG-2-A6G	4.41862
	tDR-29:73-Arg-ACG-3-A6G	6.19955
	tDR-29:73-Arg-CCG-3	7.87286
	tDR-29:73-Arg-TCG-3	7.54617
	tDR-29:73-Asn-GTT-1	6.26369
	tDR-29:73-Asn-GTT-4	8.17737
	tDR-29:73-Cys-GCA-1-M2	9.26388
	tDR-29:73-Cys-GCA-2-M7	6.81828
	tDR-29:73-Cys-GCA-3-M2	7.61428
	tDR-29:73-Leu-CAA-1	4.65917
	tDR-29:73-Leu-CAA-2	3.66985
	tDR-29:73-Phe-GAA-1	2.30562
	tDR-29:74-Arg-ACG-1-A6G	4.9604
	tDR-29:74-Arg-ACG-3-A6G	5.41505
	tDR-29:74-Arg-CCG-3	7.67447
	tDR-29:74-Arg-TCG-3	4.07709
	tDR-29:74-Asn-GTT-1	4.94388
	tDR-29:74-Asp-GTC-2	6.97917
	tDR-29:74-Cys-GCA-1-M2	9.44389
	tDR-29:74-Cys-GCA-2-M7	7.33769
	tDR-29:74-Cys-GCA-3-M2	7.66516
	tDR-29:74-Gln-CTG-2-M2	6.83322
	tDR-29:74-Glu-TTC-3-M2	7.05913
	tDR-29:74-Leu-CAA-1	4.57509
	tDR-29:74-Leu-CAA-2	4.77866
	tDR-29:74-Phe-GAA-1	1.99775
	tDR-29:74-Thr-AGT-1-A6G	8.19923
	tDR-29:74-Tyr-GTA-1-M2	7.0565
	tDR-29:76-Lys-TTT-1	-1.29973
	tDR-29:76-Phe-GAA-1-C44A	-6.21149
	tDR-29:T1-Asn-GTT-1-1	7.8385
	tDR-2:26-Glu-CTC-1-M2	6.73231
	tDR-2:27-Glu-CTC-1-M2	4.81587
	tDR-2:28-Glu-CTC-1	5.7675
	tDR-2:28-Glu-CTC-1-D4G	4.26944
	tDR-2:29-Glu-CTC-1	5.5609
	tDR-2:29-Glu-CTC-1-D4G	4.23456
	tDR-2:31-Glu-CTC-1	7.83735
	tDR-2:32-Glu-CTC-1-D4G	6.93953
	tDR-2:32-Glu-TTC-2-M2	4.33313
	tDR-2:32-Glu-TTC-4	4.48994
	tDR-2:32-Gly-CCC-1-M2	2.42048
	tDR-2:32-Gly-CCC-1-M2-C30A	7.03188
	tDR-2:32-Gly-CCC-1-M2-C30U	7.78755
	tDR-2:33-Glu-CTC-1	9.89768
	tDR-2:33-Glu-CTC-1-D4G	8.436
	tDR-2:33-Glu-TTC-2-M2	6.01393
	tDR-2:33-Glu-TTC-4	4.34955
	tDR-2:33-Gly-CCC-1-M2	5.95725
	tDR-2:33-Gly-GCC-2-M2	7.02481
	tDR-2:33-His-GTG-1	4.73859
	tDR-2:33-Leu-AAG-1-M3	4.02865
	tDR-2:33-Lys-TTT-1	6.79979
	tDR-2:34-Glu-TTC-2-M2	8.14391
	tDR-2:34-Glu-TTC-4	8.57853
	tDR-2:34-Gly-CCC-1-M2-C32A	6.68403
	tDR-2:34-Gly-GCC-1	6.04544
	tDR-2:34-Gly-GCC-2-M2	8.07314
	tDR-2:35-Asp-GTC-2-M2	3.93266
	tDR-2:35-Glu-TTC-2-M2	3.90774
	tDR-2:35-Glu-TTC-4	3.98369
	tDR-2:35-Gly-GCC-1	1.65544
	tDR-2:36-Gly-GCC-1	1.63032
	tDR-30:70-Arg-CCG-3	3.98918
	tDR-30:70-Glu-CTC-1	3.85073
	tDR-30:71-Arg-ACG-1-A5G	8.20905
	tDR-30:71-Arg-ACG-3-A5G	6.98372
	tDR-30:71-Leu-TAA-1	6.69816
	tDR-30:71-Phe-GAA-1	6.85145
	tDR-30:72-Arg-ACG-1-A5G	3.88087
	tDR-30:72-Arg-ACG-3-A5G	7.23506
	tDR-30:73-Arg-ACG-1-A5G	9.28763
	tDR-30:73-Arg-ACG-2-A5G	8.80763
	tDR-30:73-Arg-ACG-3-A5G	9.36548
	tDR-30:73-Arg-CCG-3	7.8569
	tDR-30:73-Gln-CTG-2-M2	7.81526
	tDR-30:73-Leu-CAA-2	7.64721
	tDR-30:73-Leu-CAG-2	5.53708
	tDR-30:73-Leu-TAA-1	6.68176
	tDR-30:74-Arg-ACG-1-A5G	6.95787
	tDR-30:74-Arg-ACG-2-A5G	7.40821
	tDR-30:74-Arg-ACG-3-A5G	4.756
	tDR-30:74-Gln-CTG-2-M2	5.6261
	tDR-30:74-Gln-TTG-1-M2	7.00524
	tDR-30:74-Glu-CTC-1	3.76835
	tDR-30:74-Leu-CAA-1	6.79736
	tDR-30:74-Leu-CAA-2	8.0571
	tDR-30:74-Leu-CAG-2	5.41157
	tDR-30:74-Ser-AGA-1-A5G	3.82336
	tDR-30:74-Thr-AGT-1-A5G	6.74184
	tDR-30:74-Tyr-GTA-1-M2	7.46547
	tDR-30:75-Arg-CCG-3	1.34435
	tDR-30:75-Leu-CAA-2	1.77662
	tDR-30:75-Leu-CAG-2	1.68567
	tDR-30:76-Ala-CGC-2-A8G	-6.31346
	tDR-31:68-Arg-ACG-3-A4G	7.30475
	tDR-31:69-Arg-ACG-3-A4G	6.86629
	tDR-31:70-Arg-CCG-3	4.16417
	tDR-31:70-Leu-CAG-2	4.12055
	tDR-31:70-Tyr-GTA-1-M2-U29A	7.18462
	tDR-31:71-Arg-ACG-1-A4G	8.72316
	tDR-31:71-Arg-ACG-2-A4G	7.16392
	tDR-31:71-Arg-ACG-3-A4G	7.74938
	tDR-31:71-Arg-CCG-3	6.78568
	tDR-31:71-Leu-TAA-1	6.62562
	tDR-31:71-Tyr-GTA-1-M2	3.64525
	tDR-31:71-Tyr-GTA-1-M2-U29A	3.66155
	tDR-31:72-Arg-ACG-1-A4G	7.0956
	tDR-31:72-Arg-ACG-3-A4G	7.36703
	tDR-31:73-Arg-ACG-1-A4G	7.75915
	tDR-31:73-Arg-ACG-3-A4G	9.68411
	tDR-31:73-Arg-CCG-3	7.86253
	tDR-31:73-Gln-CTG-2-M2	7.56278
	tDR-31:73-Leu-CAA-1	4.33345
	tDR-31:73-Leu-CAA-2	3.05027
	tDR-31:73-Leu-CAG-2	9.13318
	tDR-31:74-Arg-ACG-3-A4G	7.30143
	tDR-31:74-Arg-CCG-3	4.95673
	tDR-31:74-Arg-TCG-1	7.34792
	tDR-31:74-Arg-TCG-3	7.795
	tDR-31:74-Gln-CTG-2-M2	5.4748
	tDR-31:74-Leu-CAA-1	8.45326
	tDR-31:74-Leu-CAA-2	5.37972
	tDR-31:74-Leu-CAG-2	7.05205
	tDR-31:74-Met-CAT-2	6.74861
	tDR-31:74-Thr-AGT-1-A4G	6.9357
	tDR-31:74-Trp-CCA-6	7.5137
	tDR-31:75-Arg-CCG-3	1.12897
	tDR-31:75-Leu-CAA-2	1.05557
	tDR-31:75-Leu-CAG-2	1.94579
	tDR-31:75-Trp-CCA-6	1.59075
	tDR-31:76-Ser-AGA-2-A4G	-6.15885
	tDR-31:76-Ser-CGA-2	-6.15885
	tDR-32:67-Arg-ACG-1-A3G	6.63991
	tDR-32:67-Phe-GAA-1-M2	10.0283
	tDR-32:67-Pro-AGG-1-M3-A3G	7.63713
	tDR-32:68-Arg-ACG-1-A3G	8.45289
	tDR-32:68-Arg-ACG-2-A3G	7.27685
	tDR-32:68-Arg-ACG-3-A3G	8.86236
	tDR-32:68-Phe-GAA-1-M2	11.9656
	tDR-32:68-Pro-AGG-1-M3-A3G	7.96602
	tDR-32:68-Trp-CCA-6	8.18413
	tDR-32:69-Arg-ACG-1-A3G	8.19027
	tDR-32:69-Arg-ACG-2-A3G	7.5592
	tDR-32:69-Arg-ACG-3-A3G	8.76171
	tDR-32:69-Arg-TCG-2	3.8409
	tDR-32:69-Trp-CCA-6	7.94406
	tDR-32:70-Phe-GAA-1	7.38906
	tDR-32:70-Tyr-GTA-1-M2	3.99917
	tDR-32:70-Tyr-GTA-1-M2-U28A	6.99495
	tDR-32:71-Arg-ACG-1-A3G	8.30211
	tDR-32:71-Arg-ACG-3-A3G	8.04387
	tDR-32:72-Arg-ACG-3-A3G	7.03085
	tDR-32:73-Arg-ACG-3-A3G	8.65034
	tDR-32:73-Arg-CCG-3	7.11411
	tDR-32:73-Gln-CTG-2-M2	7.49544
	tDR-32:73-Leu-CAA-2	4.13225
	tDR-32:73-Leu-CAG-2	5.50778
	tDR-32:74-Arg-CCG-3	8.23669
	tDR-32:74-Arg-TCG-1	7.54527
	tDR-32:74-Asp-GTC-2	7.73923
	tDR-32:74-Gln-CTG-2-M2	8.92863
	tDR-32:74-Glu-CTC-1	4.33205
	tDR-32:74-Leu-CAA-1	6.67858
	tDR-32:74-Leu-CAA-2	4.54489
	tDR-32:74-Leu-CAG-2	5.71603
	tDR-32:74-Met-CAT-2	7.31661
	tDR-32:74-SeC-TCA-1	7.90581
	tDR-32:74-Thr-AGT-1-A3G	7.1563
	tDR-32:75-Arg-CCG-3	1.41268
	tDR-32:75-Leu-CAA-2	1.06337
	tDR-32:75-Leu-CAG-2	1.54418
	tDR-32:76-Lys-TTT-1	-1.50724
	tDR-33:71-Arg-ACG-3-A2G	7.15151
	tDR-33:71-Tyr-GTA-1-M2	2.68806
	tDR-33:71-Tyr-GTA-1-M2-U27A	3.6138
	tDR-33:73-Arg-ACG-3-A2G	7.88506
	tDR-33:73-Leu-CAA-1	4.85553
	tDR-33:73-Leu-CAA-2	3.27458
	tDR-33:73-Leu-CAG-2	8.61722
	tDR-33:74-Arg-CCG-3	7.54227
	tDR-33:74-Asp-GTC-2	3.51685
	tDR-33:74-Gln-CTG-2-M2	7.53258
	tDR-33:74-Glu-TTC-3-M2	7.38048
	tDR-33:74-Leu-CAA-1	4.46568
	tDR-33:74-Leu-CAA-2	2.75544
	tDR-33:74-Leu-CAG-2	8.98027
	tDR-33:74-Met-CAT-2	6.82181
	tDR-33:74-SeC-TCA-1	7.8193
	tDR-33:74-Thr-AGT-1-A2G	7.33305
	tDR-33:74-Trp-CCA-6	6.68565
	tDR-33:75-Leu-CAG-2	1.48645
	tDR-33:e3-Leu-CAA-2	6.69816
	tDR-34:59-Arg-CCT-1-M5	6.68432
	tDR-34:66-Ile-AAT-1-M2-A1G	6.75945
	tDR-34:66-Leu-CAG-1-M2	6.95463
	tDR-34:68-Arg-ACG-1-A1G	8.13919
	tDR-34:68-Arg-ACG-2-A1G	4.0765
	tDR-34:68-Arg-ACG-3-A1G	8.28311
	tDR-34:68-Phe-GAA-1-M2	7.10832
	tDR-34:68-Trp-CCA-6	7.35776
	tDR-34:69-Arg-ACG-1-A1G	5.48303
	tDR-34:69-Arg-ACG-2-A1G	4.14784
	tDR-34:69-Arg-ACG-3-A1G	7.81346
	tDR-34:69-Arg-CCG-1	6.85271
	tDR-34:69-Leu-TAA-1	7.55902
	tDR-34:69-Met-CAT-2	7.83025
	tDR-34:69-Trp-CCA-6	7.97028
	tDR-34:69-Tyr-GTA-1-M2	6.9631
	tDR-34:70-Arg-ACG-1-A1G	4.64018
	tDR-34:70-Arg-ACG-3-A1G	7.81972
	tDR-34:70-Arg-CCG-3	3.86243
	tDR-34:70-Glu-CTC-1	5.3212
	tDR-34:70-His-GTG-1	7.19978
	tDR-34:70-Leu-TAA-1	7.8709
	tDR-34:70-Lys-CTT-1	3.84705
	tDR-34:70-Met-CAT-2	7.76679
	tDR-34:70-Met-CAT-3	8.44771
	tDR-34:70-Ser-GCT-3	7.06011
	tDR-34:70-Trp-CCA-6	8.14851
	tDR-34:70-Tyr-GTA-1-M2	4.87043
	tDR-34:70-Tyr-GTA-1-M2-U26C	6.97114
	tDR-34:71-Arg-ACG-1-A1G	6.20683
	tDR-34:71-Arg-ACG-1-A1G-U38A	7.0322
	tDR-34:71-Arg-ACG-1-A1G-U38C	7.54585
	tDR-34:71-Arg-ACG-2-A1G	8.39026
	tDR-34:71-Arg-ACG-3-A1G	8.27501
	tDR-34:71-Glu-CTC-1	4.93139
	tDR-34:71-Leu-TAA-1	7.30751
	tDR-34:71-Met-CAT-2	7.71218
	tDR-34:71-Met-CAT-3	7.04626
	tDR-34:71-Ser-GCT-3	6.72362
	tDR-34:71-Thr-AGT-1-A1G	4.42158
	tDR-34:71-Tyr-GTA-1-M2	8.7874
	tDR-34:71-Tyr-GTA-1-M2-U26A	7.92499
	tDR-34:71-Tyr-GTA-1-M2-U26C	4.0036
	tDR-34:72-Arg-ACG-1-A1G	8.75124
	tDR-34:72-Arg-ACG-3-A1G	7.64736
	tDR-34:72-Glu-CTC-1	7.2955
	tDR-34:72-Leu-CAA-1	6.8131
	tDR-34:72-Leu-CAA-2	4.2063
	tDR-34:72-Leu-CAG-2	3.86534
	tDR-34:73-Arg-ACG-1-A1G	4.68339
	tDR-34:73-Arg-ACG-2-A1G	7.89731
	tDR-34:73-Arg-ACG-3-A1G	8.4118
	tDR-34:73-Arg-CCT-4	7.2423
	tDR-34:73-Asn-GTT-1	8.37733
	tDR-34:73-Cys-GCA-1-M2	7.60978
	tDR-34:73-Gln-CTG-2-M2	8.80941
	tDR-34:73-Glu-CTC-1	7.4778
	tDR-34:73-Gly-CCC-4	6.72878
	tDR-34:73-Leu-CAA-1	6.37142
	tDR-34:73-Leu-CAA-2	4.51168
	tDR-34:73-Leu-CAG-1	8.23483
	tDR-34:73-Leu-CAG-2	4.73486
	tDR-34:73-Met-CAT-2	5.22747
	tDR-34:73-Met-CAT-3	8.03099
	tDR-34:73-Ser-GCT-3	4.34309
	tDR-34:73-Thr-CGT-4	7.32731
	tDR-34:73-Trp-CCA-6	6.99523
	tDR-34:73-Val-AAC-2-A1G	7.47222
	tDR-34:74-Arg-CCG-3	7.98869
	tDR-34:74-Arg-CCT-4	5.45134
	tDR-34:74-Arg-TCG-3	7.13671
	tDR-34:74-Cys-GCA-1-M2	7.22923
	tDR-34:74-Gln-CTG-2-M2	5.2152
	tDR-34:74-Gly-CCC-4	6.77615
	tDR-34:74-Ile-AAT-1-M2-A1G	4.0072
	tDR-34:74-Leu-CAA-1	6.33573
	tDR-34:74-Leu-CAA-2	4.28581
	tDR-34:74-Leu-CAG-1	8.04908
	tDR-34:74-Leu-CAG-2	5.25283
	tDR-34:74-SeC-TCA-1	7.35753
	tDR-34:74-Ser-GCT-3	2.37643
	tDR-34:74-Thr-AGT-1-A1G	2.17987
	tDR-34:74-Thr-AGT-1-A1G-C41U	6.68149
	tDR-34:74-Thr-AGT-2-A1G	2.25939
	tDR-34:74-Thr-CGT-4	7.80785
	tDR-34:74-Trp-CCA-6	8.30598
	tDR-34:75-Ile-AAT-1-M2-A1G	1.40078
	tDR-34:75-Leu-CAA-1	1.87242
	tDR-34:75-Leu-CAA-2	1.52022
	tDR-34:75-Leu-CAG-1	1.72598
	tDR-34:75-Leu-CAG-2	1.5194
	tDR-34:75-Ser-AGA-1-A1G	1.79197
	tDR-34:75-Ser-GCT-3	2.80497
	tDR-34:75-Trp-CCA-6	1.92414
	tDR-34:T1-Ser-GCT-3-3	7.68811
	tDR-35:66-Leu-CAG-1-M2	7.6277
	tDR-35:68-Arg-ACG-3	3.9355
	tDR-35:69-Arg-ACG-3	6.79221
	tDR-35:70-Arg-CCG-3	4.13866
	tDR-35:70-Arg-TCG-1	6.66003
	tDR-35:70-Glu-CTC-1-M2	5.19744
	tDR-35:70-Leu-CAG-1	8.54037
	tDR-35:70-Leu-CAG-2	2.61717
	tDR-35:70-Ser-AGA-1	7.10338
	tDR-35:70-Ser-TGA-2	8.41147
	tDR-35:71-Ala-CGC-2-M2-A3G	7.78299
	tDR-35:71-Arg-ACG-1	4.85092
	tDR-35:71-Arg-ACG-3	8.5115
	tDR-35:71-Glu-CTC-1-M2	8.38638
	tDR-35:71-Gly-CCC-4	7.49766
	tDR-35:71-Leu-CAG-1	7.35887
	tDR-35:71-Leu-CAG-2	5.01695
	tDR-35:71-Ser-TGA-2	7.64892
	tDR-35:71-Val-TAC-1	6.83471
	tDR-35:72-Arg-ACG-1	6.80758
	tDR-35:72-Arg-ACG-3	7.22298
	tDR-35:72-Glu-CTC-1-M2	6.99456
	tDR-35:72-Leu-CAG-2	1.60135
	tDR-35:73-Ala-CGC-2-M2-A3G	7.45896
	tDR-35:73-Arg-CCG-3	7.79309
	tDR-35:73-Arg-TCG-3	8.62653
	tDR-35:73-Arg-TCG-4	9.54933
	tDR-35:73-Asn-GTT-1	3.71482
	tDR-35:73-Gln-CTG-2-M2	8.5895
	tDR-35:73-Gly-CCC-4	7.65466
	tDR-35:73-Leu-CAA-1	6.1704
	tDR-35:73-Leu-CAA-2	3.69157
	tDR-35:73-Leu-CAG-1	4.0222
	tDR-35:73-Leu-CAG-2	3.75157
	tDR-35:73-Ser-AGA-1	9.17205
	tDR-35:73-Ser-TGA-2	5.20608
	tDR-35:73-Val-AAC-1-M2	7.61028
	tDR-35:73-Val-AAC-2	7.19868
	tDR-35:74-Arg-ACG-1	7.33064
	tDR-35:74-Arg-ACG-3	4.78015
	tDR-35:74-Arg-TCG-3	4.7567
	tDR-35:74-Asn-GTT-1	4.67484
	tDR-35:74-Asp-GTC-2	9.47756
	tDR-35:74-Cys-GCA-1-M2	6.74004
	tDR-35:74-Glu-CTC-1-M2	3.39544
	tDR-35:74-Glu-TTC-3-M2	7.2793
	tDR-35:74-Gly-CCC-4	6.90579
	tDR-35:74-Leu-CAA-1	5.22998
	tDR-35:74-Leu-CAA-2	2.65394
	tDR-35:74-Leu-CAG-2	1.56237
	tDR-35:74-SeC-TCA-1	9.57545
	tDR-35:74-Ser-AGA-1	6.26238
	tDR-35:74-Ser-AGA-4-M2	6.76825
	tDR-35:74-Ser-GCT-3	3.76758
	tDR-35:74-Ser-TGA-2	2.14837
	tDR-35:74-Val-TAC-1	7.5425
	tDR-35:75-Asn-GTT-1	1.82603
	tDR-35:75-Leu-CAG-2	1.05522
	tDR-35:75-Ser-AGA-1	2.55147
	tDR-35:75-Ser-AGA-4-M2	3.87935
	tDR-35:75-Ser-TGA-2	3.52664
	tDR-35:76-Lys-TTT-1	-1.20088
	tDR-35:76-Val-TAC-1	-1.41621
	tDR-35:76-Val-TAC-1-A35G	-1.65802
	tDR-35:T1-Leu-CAG-2-1	7.40264
	tDR-36:53-Met-CAT-1-M2	7.0965
	tDR-36:69-Asp-GTC-2	1.69718
	tDR-36:69-Glu-TTC-3-M2	7.45542
	tDR-36:70-Asp-GTC-2	1.58234
	tDR-36:70-Glu-CTC-1-M2	2.73715
	tDR-36:70-Glu-TTC-2	8.95308
	tDR-36:70-Glu-TTC-3-M2	5.55368
	tDR-36:70-His-GTG-1	7.66606
	tDR-36:70-Met-CAT-3	6.71671
	tDR-36:70-Ser-AGA-1	7.69319
	tDR-36:70-Ser-TGA-2	7.6227
	tDR-36:70-Tyr-GTA-1-M2	4.45352
	tDR-36:70-Tyr-GTA-1-M2-U24A	7.4479
	tDR-36:71-Asp-GTC-2	2.30012
	tDR-36:71-Glu-CTC-1-M2	3.70975
	tDR-36:71-Glu-TTC-2	6.70993
	tDR-36:71-Glu-TTC-3-M2	7.94764
	tDR-36:71-Gly-CCC-4	7.3908
	tDR-36:71-Gly-GCC-1	7.82006
	tDR-36:71-Ser-TGA-2	7.63601
	tDR-36:71-Trp-CCA-1-M4	6.6742
	tDR-36:71-Tyr-GTA-1-M2	4.76871
	tDR-36:71-Tyr-GTA-1-M2-U24A	4.445
	tDR-36:72-Asp-GTC-2	4.19642
	tDR-36:72-Glu-TTC-3-M2	7.51036
	tDR-36:73-Arg-TCT-3	4.04615
	tDR-36:73-Asp-GTC-2	2.54987
	tDR-36:73-Cys-GCA-1-M2	7.12953
	tDR-36:73-Gln-CTG-2-M2	3.94927
	tDR-36:73-Glu-TTC-2	7.33131
	tDR-36:73-Glu-TTC-3-M2	8.21978
	tDR-36:73-Gly-CCC-4	7.07875
	tDR-36:73-Leu-CAA-1	7.82116
	tDR-36:73-Leu-CAA-2	3.53088
	tDR-36:73-Leu-CAG-2	7.8884
	tDR-36:73-Ser-AGA-1	10.1646
	tDR-36:73-Ser-TGA-2	9.58417
	tDR-36:74-Arg-CCT-4	4.98414
	tDR-36:74-Asp-GTC-1	8.95736
	tDR-36:74-Asp-GTC-2	3.84563
	tDR-36:74-Cys-GCA-1-M2	7.03501
	tDR-36:74-Gln-CTG-2-M2	7.98372
	tDR-36:74-Glu-CTC-1-M2	2.0356
	tDR-36:74-Glu-TTC-2	4.61287
	tDR-36:74-Glu-TTC-3-M2	3.55648
	tDR-36:74-Leu-CAA-1	7.63621
	tDR-36:74-Leu-CAA-2	8.53778
	tDR-36:74-Leu-CAG-2	8.11505
	tDR-36:74-Met-CAT-2	7.90633
	tDR-36:74-Met-CAT-3	6.63212
	tDR-36:74-SeC-TCA-1	9.5385
	tDR-36:74-Ser-AGA-1	6.73497
	tDR-36:74-Ser-TGA-2	8.54463
	tDR-36:75-Asn-GTT-1	1.6971
	tDR-36:75-Asp-GTC-2	1.47695
	tDR-36:75-Ser-AGA-1	2.8732
	tDR-36:75-Trp-CCA-6	4.52582
	tDR-36:76-Glu-CTC-1-M2-A36C	-5.91455
	tDR-36:76-Lys-TTT-1	-1.57194
	tDR-36:T1-Glu-TTC-1-2	7.64567
	tDR-36:T9-Met-CAT-2-1	-6.57853
	tDR-37:52-Glu-TTC-2-M3	6.95463
	tDR-37:53-Glu-TTC-2-M3	7.9988
	tDR-37:60-Arg-CCT-1-M5	6.81781
	tDR-37:69-Asp-GTC-2	1.85825
	tDR-37:70-Asp-GTC-2	2.00074
	tDR-37:70-Glu-CTC-1-M2	4.55075
	tDR-37:70-Glu-TTC-2	4.34783
	tDR-37:70-Glu-TTC-3-M2	4.91103
	tDR-37:70-Gly-GCC-1	6.84206
	tDR-37:70-Lys-CTT-1	7.61511
	tDR-37:70-Met-CAT-2	6.69212
	tDR-37:70-Met-CAT-3	8.05277
	tDR-37:70-Ser-GCT-3	7.60137
	tDR-37:71-Asp-GTC-2	2.09916
	tDR-37:71-Glu-CTC-1-M2	4.48055
	tDR-37:71-Gly-CCC-4	7.16633
	tDR-37:71-Gly-GCC-1	7.9228
	tDR-37:71-Met-CAT-2	7.21853
	tDR-37:71-Met-CAT-3	6.87537
	tDR-37:72-Asp-GTC-2	4.65994
	tDR-37:72-Met-CAT-2	7.42947
	tDR-37:73-Ala-CGC-2-M2-A1G	7.0239
	tDR-37:73-Arg-TCT-3	8.75723
	tDR-37:73-Asn-GTT-1	6.06567
	tDR-37:73-Asn-GTT-4	6.90467
	tDR-37:73-Asp-GTC-2	3.53102
	tDR-37:73-Gln-CTG-2-M2	8.78987
	tDR-37:73-Leu-CAA-2	7.45042
	tDR-37:73-Leu-CAG-2	7.57506
	tDR-37:73-Met-CAT-1	7.23775
	tDR-37:73-Met-CAT-2	9.12742
	tDR-37:73-Met-CAT-3	8.29016
	tDR-37:73-Ser-AGA-1	5.9595
	tDR-37:73-Ser-GCT-3	8.93991
	tDR-37:73-Ser-TGA-2	8.17342
	tDR-37:73-Thr-TGT-2-M2	7.34308
	tDR-37:73-Val-AAC-2	1.75792
	tDR-37:74-Arg-CCG-3	7.39411
	tDR-37:74-Arg-CCT-4	8.61633
	tDR-37:74-Arg-TCT-2	4.28287
	tDR-37:74-Arg-TCT-3	3.67337
	tDR-37:74-Arg-TCT-4	7.53873
	tDR-37:74-Asn-GTT-1	5.14669
	tDR-37:74-Asp-GTC-1	8.26479
	tDR-37:74-Asp-GTC-2	2.58278
	tDR-37:74-Gln-CTG-2-M2	5.29244
	tDR-37:74-Leu-CAG-2	7.392
	tDR-37:74-Met-CAT-2	9.49099
	tDR-37:74-Met-CAT-3	8.38743
	tDR-37:74-Pro-AGG-1-M3	4.81464
	tDR-37:74-SeC-TCA-1	7.10447
	tDR-37:74-Ser-AGA-1	3.38268
	tDR-37:74-Ser-GCT-3	6.23208
	tDR-37:74-Ser-TGA-2	7.6775
	tDR-37:74-Thr-AGT-1	8.12505
	tDR-37:74-Thr-AGT-2	7.13711
	tDR-37:74-Thr-CGT-4	7.85394
	tDR-37:75-Ala-CGC-2-M2-A1G	1.59172
	tDR-37:75-Arg-CCT-4	1.85139
	tDR-37:75-Asn-GTT-1	2.57982
	tDR-37:75-Met-CAT-2	1.6753
	tDR-37:75-Met-CAT-3	2.00026
	tDR-37:75-Ser-AGA-1	1.37507
	tDR-37:75-Ser-GCT-3	3.2687
	tDR-37:75-Ser-TGA-2	2.11299
	tDR-37:76-Lys-TTT-1	-1.79974
	tDR-37:76-Ser-TGA-2-G46A	-6.35254
	tDR-37:T1-Ser-GCT-3-3	6.7512
	tDR-37:T9-Met-CAT-2-1	-3.84054
	tDR-38:69-Asp-GTC-2	4.72721
	tDR-38:70-Asp-GTC-2	4.58316
	tDR-38:70-Met-CAT-2	7.91359
	tDR-38:70-Pro-AGG-1-M3	7.3208
	tDR-38:70-Ser-AGA-1	7.57063
	tDR-38:71-Asp-GTC-2	4.33307
	tDR-38:71-Phe-GAA-1	7.35629
	tDR-38:71-Thr-AGT-1	6.67467
	tDR-38:72-Asp-GTC-2	3.31157
	tDR-38:73-Arg-ACG-1	7.08519
	tDR-38:73-Arg-ACG-3	8.43271
	tDR-38:73-Arg-CCT-4	7.42044
	tDR-38:73-Arg-TCG-4	7.17691
	tDR-38:73-Arg-TCT-3	4.58565
	tDR-38:73-Asn-GTT-1	7.69612
	tDR-38:73-Asp-GTC-2	4.98866
	tDR-38:73-Leu-CAA-2	1.47307
	tDR-38:73-Leu-CAG-1	7.34292
	tDR-38:73-Leu-CAG-2	5.17018
	tDR-38:73-Met-CAT-2	8.44526
	tDR-38:73-Met-CAT-3	6.92404
	tDR-38:73-Phe-GAA-1	7.91136
	tDR-38:73-Pro-AGG-1-M3	6.94116
	tDR-38:73-Ser-AGA-1	5.32628
	tDR-38:73-Ser-GCT-3	6.7156
	tDR-38:73-Ser-TGA-2	7.7019
	tDR-38:73-Val-AAC-1-M2	1.93989
	tDR-38:74-Ala-CGC-2-M2	7.01361
	tDR-38:74-Arg-ACG-1	7.50266
	tDR-38:74-Arg-ACG-3	8.23108
	tDR-38:74-Arg-CCG-1-M2	4.27231
	tDR-38:74-Arg-CCG-3	8.18106
	tDR-38:74-Arg-CCT-4	9.06224
	tDR-38:74-Arg-TCG-3	7.46196
	tDR-38:74-Arg-TCT-3	1.53328
	tDR-38:74-Asn-GTT-1	5.65174
	tDR-38:74-Asp-GTC-1	8.23595
	tDR-38:74-Asp-GTC-2	6.09467
	tDR-38:74-Gln-CTG-2-M2	8.10146
	tDR-38:74-Glu-CTC-1-M2	2.20584
	tDR-38:74-Glu-TTC-2	7.14919
	tDR-38:74-Glu-TTC-3-M2	5.4776
	tDR-38:74-Leu-CAA-2	2.43492
	tDR-38:74-Leu-CAG-1	7.73811
	tDR-38:74-Leu-CAG-2	3.7608
	tDR-38:74-Lys-TTT-1	8.74641
	tDR-38:74-Met-CAT-2	5.68225
	tDR-38:74-Met-CAT-3	7.61793
	tDR-38:74-Phe-GAA-1	4.30933
	tDR-38:74-Pro-AGG-1-M3	5.34724
	tDR-38:74-Pro-TGG-2	7.99443
	tDR-38:74-Ser-AGA-1	3.64628
	tDR-38:74-Ser-AGA-2	6.791
	tDR-38:74-Ser-AGA-4-M2	6.89145
	tDR-38:74-Ser-GCT-3	4.07618
	tDR-38:74-Ser-TGA-2	7.4073
	tDR-38:74-Thr-CGT-4	6.84519
	tDR-38:74-Trp-CCA-1-M4	7.46547
	tDR-38:74-Val-AAC-1-M2	3.98523
	tDR-38:75-Asn-GTT-1	1.98626
	tDR-38:75-Asp-GTC-2	2.50387
	tDR-38:75-Glu-TTC-3-M2	2.64689
	tDR-38:75-Leu-CAG-1	1.61282
	tDR-38:75-Met-CAT-2	1.38662
	tDR-38:75-Ser-AGA-1	1.41494
	tDR-38:75-Ser-GCT-3	1.82423
	tDR-38:75-Ser-TGA-2	1.75677
	tDR-38:76-Ser-AGA-3	-6.25157
	tDR-38:T10-Arg-TCT-1-1	-6.55402
	tDR-38:T10-Tyr-GTA-2-2	-5.92136
	tDR-38:T11-Leu-CAA-2-2	-6.22241
	tDR-38:T3-Arg-TCT-4-1	-6.82891
	tDR-38:T4-Arg-TCT-2-1	-1.9529
	tDR-38:T4-Arg-TCT-4-1	-8.26371
	tDR-38:T5-Arg-TCT-4-1	-7.02557
	tDR-38:T9-Arg-TCT-1-1	-1.9236
	tDR-38:T9-Tyr-GTA-2-2	-6.6442
	tDR-39:67-Ser-AGA-1	6.85761
	tDR-39:69-Arg-CCG-3	4.2542
	tDR-39:69-Asp-GTC-2	2.55746
	tDR-39:69-Met-CAT-2	4.40267
	tDR-39:70-Asp-GTC-1	7.48364
	tDR-39:70-Asp-GTC-2	2.96282
	tDR-39:70-Glu-CTC-1-M2	6.90134
	tDR-39:70-Leu-TAA-1	6.94683
	tDR-39:70-Lys-CTT-1	6.78824
	tDR-39:70-Met-CAT-2	9.6204
	tDR-39:70-Met-CAT-3	7.89517
	tDR-39:70-Phe-GAA-1	6.99974
	tDR-39:70-Pro-AGG-1-M3	8.66762
	tDR-39:70-Ser-AGA-1	4.76967
	tDR-39:70-Ser-GCT-3	6.98032
	tDR-39:70-Tyr-GTA-1-M2	7.47689
	tDR-39:71-Arg-CCG-3	7.44754
	tDR-39:71-Asp-GTC-2	4.21895
	tDR-39:71-Glu-CTC-1-M2	6.72754
	tDR-39:71-Gly-GCC-1	7.4715
	tDR-39:71-His-GTG-1	7.40803
	tDR-39:71-Met-CAT-2	5.10276
	tDR-39:71-Phe-GAA-1	5.67745
	tDR-39:71-Thr-AGT-1	7.16349
	tDR-39:71-Trp-CCA-1-M4	7.25375
	tDR-39:72-Asp-GTC-2	3.2097
	tDR-39:72-Cys-GCA-1-M2	7.78047
	tDR-39:72-Glu-TTC-3-M2	7.71962
	tDR-39:72-Leu-CAA-2	1.87586
	tDR-39:72-Met-CAT-2	2.77664
	tDR-39:73-Ala-CGC-2-M2	7.23354
	tDR-39:73-Arg-CCG-3	6.8922
	tDR-39:73-Arg-CCT-4	7.35714
	tDR-39:73-Arg-TCG-3	7.30393
	tDR-39:73-Arg-TCG-4	7.79418
	tDR-39:73-Arg-TCT-3	3.00752
	tDR-39:73-Asn-GTT-1	5.50702
	tDR-39:73-Asn-GTT-4	7.55351
	tDR-39:73-Asp-GTC-2	5.38306
	tDR-39:73-Cys-GCA-1-M2	9.12274
	tDR-39:73-Cys-GCA-2-M7	7.96956
	tDR-39:73-Cys-GCA-3-M2	7.79951
	tDR-39:73-Glu-TTC-3-M2	7.60776
	tDR-39:73-Leu-CAA-1	4.04486
	tDR-39:73-Leu-CAA-2	3.13094
	tDR-39:73-Leu-CAG-1	6.99381
	tDR-39:73-Leu-CAG-2	2.32957
	tDR-39:73-Lys-CTT-1	6.83954
	tDR-39:73-Lys-TTT-1	4.11966
	tDR-39:73-Met-CAT-1	8.51824
	tDR-39:73-Met-CAT-2	6.18325
	tDR-39:73-Met-CAT-3	8.50711
	tDR-39:73-Phe-GAA-1	4.41566
	tDR-39:73-Pro-AGG-1-M3	1.95025
	tDR-39:73-Ser-AGA-1	3.67064
	tDR-39:73-Ser-AGA-4-M2	7.37714
	tDR-39:73-Ser-GCT-3	4.3523
	tDR-39:73-Val-AAC-1-M2	2.21241
	tDR-39:73-Val-AAC-2	3.75211
	tDR-39:73-Val-CAC-2	2.32235
	tDR-39:73-Val-CAC-3	7.01129
	tDR-39:73-Val-TAC-1	4.8662
	tDR-39:73-Val-TAC-1-A31G	6.91795
	tDR-39:74-Arg-ACG-1	4.07696
	tDR-39:74-Arg-ACG-2	6.74258
	tDR-39:74-Arg-ACG-3	7.29278
	tDR-39:74-Arg-CCG-1-M2	3.93527
	tDR-39:74-Arg-CCG-3	5.05411
	tDR-39:74-Arg-CCT-4	5.13581
	tDR-39:74-Arg-TCG-3	3.61135
	tDR-39:74-Arg-TCT-3	1.8621
	tDR-39:74-Arg-TCT-4	3.54381
	tDR-39:74-Asn-GTT-1	4.46436
	tDR-39:74-Asp-GTC-1	8.60285
	tDR-39:74-Asp-GTC-2	4.44092
	tDR-39:74-Cys-GCA-1-M2	8.79828
	tDR-39:74-Cys-GCA-2-M7	7.57123
	tDR-39:74-Cys-GCA-3-M2	7.68222
	tDR-39:74-Gln-CTG-1-M4	7.65844
	tDR-39:74-Gln-CTG-2-M2	7.13034
	tDR-39:74-Glu-TTC-3-M2	4.12189
	tDR-39:74-Leu-CAA-1	5.02528
	tDR-39:74-Leu-CAA-2	3.17427
	tDR-39:74-Leu-CAG-1	3.99687
	tDR-39:74-Leu-CAG-2	1.86602
	tDR-39:74-Lys-CTT-1	4.12657
	tDR-39:74-Lys-TTT-1	3.72889
	tDR-39:74-Met-CAT-1	8.72008
	tDR-39:74-Met-CAT-2	5.1487
	tDR-39:74-Met-CAT-2-C34A-A35G	6.8103
	tDR-39:74-Met-CAT-3	5.91107
	tDR-39:74-Phe-GAA-1	3.69446
	tDR-39:74-Pro-AGG-1-M3	3.04921
	tDR-39:74-Pro-TGG-2	7.70072
	tDR-39:74-Ser-AGA-1	3.26211
	tDR-39:74-Ser-AGA-2	7.53967
	tDR-39:74-Ser-AGA-4-M2	8.15878
	tDR-39:74-Ser-GCT-3	4.64539
	tDR-39:74-Thr-AGT-1	7.99216
	tDR-39:74-Thr-AGT-2	7.34195
	tDR-39:74-Thr-CGT-4	7.20055
	tDR-39:74-Trp-CCA-1-M4	7.57027
	tDR-39:74-Trp-CCA-6	8.17731
	tDR-39:74-Tyr-GTA-1-M2	7.88465
	tDR-39:74-Tyr-GTA-1-M2-U21A	7.63796
	tDR-39:74-Val-AAC-1-M2	2.14873
	tDR-39:74-Val-CAC-2	2.6235
	tDR-39:74-Val-TAC-1	5.02305
	tDR-39:74-Val-TAC-1-A31G	8.51836
	tDR-39:75-Ala-CGC-2-M2	1.29529
	tDR-39:75-Asn-GTT-1	1.67624
	tDR-39:75-Asp-GTC-2	1.81475
	tDR-39:75-Leu-CAG-2	1.21412
	tDR-39:75-Met-CAT-1	1.6918
	tDR-39:75-Met-CAT-2	1.29272
	tDR-39:75-Met-CAT-3	1.95086
	tDR-39:75-Phe-GAA-1	1.18378
	tDR-39:75-Ser-AGA-1	1.34941
	tDR-39:75-Ser-AGA-4-M2	1.70061
	tDR-39:75-Ser-GCT-3	1.98239
	tDR-39:75-Trp-CCA-6	1.17374
	tDR-39:75-Val-AAC-1-M2	1.11714
	tDR-39:75-Val-TAC-1-A31G	1.12296
	tDR-39:76-Lys-CTT-1-G33U	-6.15396
	tDR-39:T1-Lys-TTT-1-4	8.38427
	tDR-39:T1-Met-CAT-2-2	8.43331
	tDR-39:T1-Pro-AGG-1-2	7.23943
	tDR-39:T4-Arg-TCT-2-1	-3.39347
	tDR-39:T5-Arg-TCT-2-1	-6.26189
	tDR-3:30-Gly-CCC-1-M2	7.09532
	tDR-3:32-Glu-TTC-2-M2	7.02803
	tDR-3:32-Glu-TTC-4	7.19548
	tDR-3:33-Glu-CTC-1	5.16379
	tDR-3:33-Glu-TTC-2-M2	9.09874
	tDR-3:33-Glu-TTC-4	9.6212
	tDR-3:33-Gly-CCC-1-M2	3.32311
	tDR-3:33-Gly-CCC-1-M2-U30A	3.89555
	tDR-3:33-Gly-CCC-1-M2-U30C	8.91045
	tDR-3:33-Gly-CCC-1-M2-U30G	8.08561
	tDR-3:33-Gly-GCC-2-M2	4.20639
	tDR-3:33-Gly-GCC-2-M2-U30A	7.53361
	tDR-3:33-Gly-GCC-2-M2-U30C	7.02657
	tDR-3:33-His-GTG-1	4.36273
	tDR-3:33-Lys-TTT-1	6.70619
	tDR-3:34-Glu-TTC-2-M2	6.98659
	tDR-3:34-Glu-TTC-4	7.89212
	tDR-3:34-Gly-CCC-1-M2-C31A	7.25614
	tDR-3:34-Gly-GCC-1	6.62315
	tDR-3:34-Gly-GCC-2-M2	9.36146
	tDR-3:35-Asp-GTC-2-M2	4.70401
	tDR-3:35-Glu-TTC-4	6.8611
	tDR-3:35-Gly-GCC-1	2.6953
	tDR-3:35-Gly-GCC-1-C32U	7.23673
	tDR-3:62-Gly-GCC-1	7.40499
	tDR-3:63-Gly-GCC-1	7.26428
	tDR-40:70-Arg-CCG-3	3.97143
	tDR-40:70-Asp-GTC-2	4.17216
	tDR-40:70-Glu-TTC-3-M2	7.55787
	tDR-40:71-Arg-TCT-3	3.69072
	tDR-40:71-His-GTG-1	7.08551
	tDR-40:71-Phe-GAA-1	6.68568
	tDR-40:72-Asp-GTC-2	2.28617
	tDR-40:73-Arg-ACG-2	6.90316
	tDR-40:73-Arg-ACG-3	7.27122
	tDR-40:73-Arg-CCG-3	7.30027
	tDR-40:73-Arg-TCG-4	6.94402
	tDR-40:73-Arg-TCT-3	2.11592
	tDR-40:73-Arg-TCT-4	6.68403
	tDR-40:73-Asn-GTT-1	3.74631
	tDR-40:73-Asn-GTT-4	7.04155
	tDR-40:73-Asp-GTC-2	4.4968
	tDR-40:73-Cys-GCA-1-M2	7.45709
	tDR-40:73-Leu-CAA-1	7.99431
	tDR-40:73-Leu-CAA-2	4.99156
	tDR-40:73-Leu-CAG-2	8.45225
	tDR-40:73-Met-CAT-2	8.29895
	tDR-40:73-Phe-GAA-1	5.19814
	tDR-40:73-Ser-AGA-1	7.11175
	tDR-40:73-Ser-GCT-3	4.2929
	tDR-40:73-Val-AAC-1-M2	2.13567
	tDR-40:74-Arg-ACG-1	7.86121
	tDR-40:74-Arg-ACG-2	7.85417
	tDR-40:74-Arg-ACG-3	8.36379
	tDR-40:74-Arg-CCG-3	4.85091
	tDR-40:74-Arg-CCT-4	8.4508
	tDR-40:74-Arg-TCG-3	4.27675
	tDR-40:74-Arg-TCT-2	3.77866
	tDR-40:74-Arg-TCT-3	2.33531
	tDR-40:74-Asn-GTT-1	3.61969
	tDR-40:74-Asp-GTC-1	7.38029
	tDR-40:74-Asp-GTC-2	6.04744
	tDR-40:74-Cys-GCA-1-M2	7.23215
	tDR-40:74-Gln-CTG-1-M4	4.93237
	tDR-40:74-Gln-CTG-2-M2	7.98037
	tDR-40:74-Glu-TTC-2	7.08317
	tDR-40:74-Glu-TTC-3-M2	4.172
	tDR-40:74-Leu-CAA-1	7.98618
	tDR-40:74-Leu-CAA-2	5.13983
	tDR-40:74-Leu-CAG-2	8.37799
	tDR-40:74-Lys-CTT-1	7.93869
	tDR-40:74-Lys-TTT-1	7.54077
	tDR-40:74-Met-CAT-2	5.24542
	tDR-40:74-Phe-GAA-1	3.89213
	tDR-40:74-Pro-AGG-1-M4	3.66157
	tDR-40:74-Ser-AGA-1	3.64415
	tDR-40:74-Ser-GCT-3	2.8855
	tDR-40:74-Thr-AGT-1	8.05312
	tDR-40:74-Thr-AGT-2	6.97966
	tDR-40:74-Val-AAC-1-M2	4.46051
	tDR-40:74-Val-TAC-1	7.84427
	tDR-40:75-Asn-GTT-1	1.52154
	tDR-40:75-Leu-CAA-1	1.36793
	tDR-40:75-Met-CAT-2	1.62917
	tDR-40:75-Ser-GCT-3	1.48021
	tDR-40:76-Arg-TCT-2-G34A	-6.32411
	tDR-40:76-Asn-GTT-1-A32U	-5.89323
	tDR-40:76-Pro-AGG-1-M4-C34A	-6.06813
	tDR-40:T1-Ser-GCT-3-3	6.6873
	tDR-41:73-Arg-ACG-2	4.66942
	tDR-41:73-Arg-ACG-3	4.3152
	tDR-41:73-Arg-CCG-3	8.30703
	tDR-41:73-Arg-CCT-2	7.24652
	tDR-41:73-Arg-CCT-4	2.84848
	tDR-41:73-Arg-TCT-3	7.4364
	tDR-41:73-Leu-CAA-2	6.84372
	tDR-41:73-Leu-CAG-2	3.97829
	tDR-41:74-Arg-ACG-1	7.02807
	tDR-41:74-Arg-ACG-2	7.88576
	tDR-41:74-Arg-ACG-3	7.69257
	tDR-41:74-Arg-CCG-3	4.28906
	tDR-41:74-Arg-CCT-4	4.98491
	tDR-41:74-Arg-TCG-3	6.97098
	tDR-41:74-Asn-GTT-1	4.31882
	tDR-41:74-Asp-GTC-2	7.91345
	tDR-41:74-Gln-CTG-1-M4	6.65233
	tDR-41:74-Glu-TTC-2	7.21638
	tDR-41:74-Leu-CAA-2	7.84049
	tDR-41:74-Leu-CAG-2	5.26681
	tDR-41:74-Lys-CTT-1	4.03431
	tDR-41:74-Lys-TTT-1	4.49624
	tDR-41:74-Phe-GAA-1	7.93436
	tDR-41:74-Ser-AGA-1	7.30131
	tDR-41:74-Ser-GCT-3	2.0919
	tDR-41:75-Arg-CCG-3	1.4912
	tDR-41:75-Asn-GTT-1	1.7913
	tDR-41:75-Ser-GCT-3	1.27052
	tDR-41:T1-Ser-GCT-3-3	4.84578
	tDR-41:T10-Arg-CCG-1-1	-6.29992
	tDR-41:T17-Tyr-GTA-1-1	-6.34015
	tDR-42:70-Leu-TAA-1	1.94853
	tDR-42:73-Arg-ACG-2	6.67934
	tDR-42:73-Arg-CCG-3	8.52766
	tDR-42:73-Arg-CCT-2	7.68109
	tDR-42:73-Arg-CCT-3	7.29513
	tDR-42:73-Arg-CCT-4	2.21805
	tDR-42:73-Asn-GTT-1	4.70141
	tDR-42:73-Leu-CAG-2	7.53538
	tDR-42:73-Phe-GAA-1-M2	6.97241
	tDR-42:73-Ser-GCT-3	4.24294
	tDR-42:74-Arg-ACG-2	6.90235
	tDR-42:74-Arg-CCG-3	4.62455
	tDR-42:74-Arg-CCT-4	5.21295
	tDR-42:74-Asn-GTT-1	5.49946
	tDR-42:74-Asp-GTC-2	7.37218
	tDR-42:74-Gln-CTG-1-M4	7.02684
	tDR-42:74-Glu-CTC-1-M2	1.64218
	tDR-42:74-Leu-CAG-2	8.37445
	tDR-42:74-Leu-TAA-1	7.31315
	tDR-42:74-Ser-GCT-3	2.03647
	tDR-42:74-Tyr-GTA-1-M2	8.52156
	tDR-42:74-Tyr-GTA-1-M2-U18A	8.13568
	tDR-42:75-Arg-CCG-3	1.3409
	tDR-42:75-Asn-GTT-1	1.39215
	tDR-42:75-Ser-GCT-3	1.28384
	tDR-42:T1-Ser-GCT-3-3	4.51529
	tDR-43:70-Leu-TAA-1	4.07551
	tDR-43:73-Arg-ACG-2	4.83989
	tDR-43:73-Arg-ACG-3	8.10839
	tDR-43:73-Arg-CCT-2	6.65679
	tDR-43:73-Arg-CCT-4	4.34988
	tDR-43:73-Asn-GTT-1	8.47455
	tDR-43:73-Ser-GCT-3	4.15246
	tDR-43:74-Arg-ACG-1	7.50642
	tDR-43:74-Arg-ACG-2	8.18248
	tDR-43:74-Arg-ACG-3	7.62763
	tDR-43:74-Arg-CCG-1-M2	7.09605
	tDR-43:74-Arg-CCG-3	4.78016
	tDR-43:74-Arg-CCT-4	8.08737
	tDR-43:74-Asn-GTT-1	4.81604
	tDR-43:74-Asp-GTC-2	5.04809
	tDR-43:74-Glu-CTC-1-M2	1.81374
	tDR-43:74-Glu-TTC-2	2.81137
	tDR-43:74-Glu-TTC-3-M2	4.4973
	tDR-43:74-Ile-AAT-1-M2	7.08181
	tDR-43:74-Leu-CAG-2	6.94155
	tDR-43:74-Leu-TAA-1	7.06978
	tDR-43:74-Lys-CTT-1-M2	2.68027
	tDR-43:74-Lys-TTT-1	8.29184
	tDR-43:74-Met-CAT-1	6.8025
	tDR-43:74-Ser-AGA-1	7.36268
	tDR-43:74-Ser-GCT-3	2.32633
	tDR-43:74-Tyr-GTA-1-M2	8.31921
	tDR-43:74-Tyr-GTA-1-M2-U17A	7.87309
	tDR-43:75-Asn-GTT-1	1.29947
	tDR-43:75-Ser-GCT-3	1.39107
	tDR-43:T1-Ser-GCT-3-3	7.50534
	tDR-43:T9-Met-CAT-2-1	-6.24536
	tDR-44:73-Arg-ACG-2	7.82697
	tDR-44:73-Arg-ACG-3	7.05205
	tDR-44:73-Asn-GTT-1	4.88818
	tDR-44:73-Leu-CAG-2	4.15822
	tDR-44:73-Lys-TTT-1	7.43546
	tDR-44:73-Ser-GCT-3	7.05584
	tDR-44:74-Arg-ACG-2	7.92313
	tDR-44:74-Arg-ACG-3	7.37848
	tDR-44:74-Asn-GTT-1	4.78578
	tDR-44:74-Asp-GTC-2	3.51257
	tDR-44:74-Glu-TTC-2	3.48627
	tDR-44:74-Glu-TTC-3-M2	4.4765
	tDR-44:74-Ile-AAT-1-M2	8.14291
	tDR-44:74-Leu-CAG-2	5.12188
	tDR-44:74-Lys-CTT-1-M2	4.4995
	tDR-44:74-Lys-TTT-1	4.72623
	tDR-44:74-Phe-GAA-1-M2	7.87521
	tDR-44:74-Ser-AGA-1	7.75167
	tDR-44:74-Ser-GCT-3	2.65944
	tDR-44:74-Tyr-GTA-1-M2	2.64467
	tDR-44:74-Tyr-GTA-1-M2-U16A	2.8383
	tDR-44:74-Tyr-GTA-1-M2-U16C	4.45666
	tDR-44:74-iMet-CAT-1-M2	7.63138
	tDR-44:75-Asn-GTT-1	1.42004
	tDR-44:75-Ser-GCT-3	1.38008
	tDR-44:T1-Ser-GCT-3-3	6.75533
	tDR-44:T9-Met-CAT-2-1	-6.48021
	tDR-45:59-Arg-TCT-3-M2	7.83958
	tDR-45:59-Lys-TTT-1-M3	6.65233
	tDR-45:73-Arg-ACG-1	7.80679
	tDR-45:73-Arg-ACG-3	8.06445
	tDR-45:73-Asn-GTT-1	6.86119
	tDR-45:73-Lys-CTT-1-M2	2.7651
	tDR-45:73-Lys-TTT-1	4.63491
	tDR-45:73-Phe-GAA-1-M2	6.898
	tDR-45:74-Arg-ACG-1	7.0786
	tDR-45:74-Arg-ACG-3	7.58802
	tDR-45:74-Asn-GTT-1	4.5197
	tDR-45:74-Asp-GTC-2	7.10081
	tDR-45:74-Gln-CTG-1-M5	6.84454
	tDR-45:74-Lys-CTT-1-M2	2.79936
	tDR-45:74-Lys-TTT-1	4.53022
	tDR-45:74-Phe-GAA-1-M2	8.00829
	tDR-45:74-Tyr-GTA-1-M2	8.9389
	tDR-45:74-Tyr-GTA-1-M2-U15A	8.52289
	tDR-45:74-Tyr-GTA-1-M2-U15C	8.20702
	tDR-45:74-iMet-CAT-1-M2	6.72284
	tDR-45:76-Arg-ACG-3-G29A	-6.02366
	tDR-45:T1-Lys-CTT-1-7	8.01691
	tDR-45:T8-Lys-CTT-1-8	-6.13286
	tDR-46:73-Arg-ACG-1	8.09731
	tDR-46:73-Arg-ACG-3	8.53587
	tDR-46:73-Arg-CCT-2	7.61654
	tDR-46:73-Asn-GTT-1	7.6208
	tDR-46:73-Lys-CTT-1-M2	2.40649
	tDR-46:73-Lys-TTT-1	5.00882
	tDR-46:73-Ser-GCT-2-M2	7.12527
	tDR-46:74-Arg-ACG-1	4.17152
	tDR-46:74-Arg-ACG-2	7.45636
	tDR-46:74-Arg-ACG-3	8.6655
	tDR-46:74-Arg-CCT-2	7.06807
	tDR-46:74-Arg-CCT-4	6.67934
	tDR-46:74-Asn-GTT-1	8.17985
	tDR-46:74-Asp-GTC-2	8.26919
	tDR-46:74-Gln-CTG-1-M5	7.89358
	tDR-46:74-Lys-CTT-1-M2	2.50615
	tDR-46:74-Lys-TTT-1	4.83828
	tDR-46:74-Ser-GCT-2-M2	4.12859
	tDR-46:74-Thr-AGT-1	7.65168
	tDR-46:74-Thr-TGT-2-M2	6.83976
	tDR-46:74-Tyr-GTA-1-M2	4.77602
	tDR-46:74-Tyr-GTA-1-M2-U14A	8.75511
	tDR-46:74-Tyr-GTA-1-M2-U14C	7.76666
	tDR-46:74-iMet-CAT-1-M2	7.5181
	tDR-46:75-Arg-CCG-3	1.34652
	tDR-46:76-Arg-ACG-3-U26G	-6.10994
	tDR-46:76-Lys-CTT-1-M2-C27A-G28A	-6.27406
	tDR-46:76-Lys-TTT-1-G26U	-6.65509
	tDR-46:76-Lys-TTT-1-G28C	-6.17624
	tDR-46:T1-Lys-CTT-1-5	7.86927
	tDR-46:T1-Lys-CTT-1-7	3.45563
	tDR-46:T1-Lys-TTT-1-4	7.47342
	tDR-46:T6-Lys-CTT-1-8	-7.05951
	tDR-47:73-Arg-ACG-1	8.01838
	tDR-47:73-Arg-ACG-3	9.01447
	tDR-47:73-Arg-CCT-2	7.06961
	tDR-47:73-Asn-GTT-1	3.32219
	tDR-47:73-Asn-GTT-4	7.19572
	tDR-47:73-Ile-AAT-1-M2	6.64919
	tDR-47:73-Lys-CTT-1-M2	2.98164
	tDR-47:73-Lys-TTT-1	3.46985
	tDR-47:74-Arg-ACG-1	7.94256
	tDR-47:74-Arg-ACG-2	6.74258
	tDR-47:74-Arg-ACG-3	4.49606
	tDR-47:74-Arg-CCG-3	6.78046
	tDR-47:74-Asn-GTT-1	4.69497
	tDR-47:74-Ile-AAT-1-M2	7.43197
	tDR-47:74-Lys-CTT-1-M2	2.99599
	tDR-47:74-Phe-GAA-1-M2	7.23675
	tDR-47:74-Pro-AGG-1-M4	3.97665
	tDR-47:74-Thr-AGT-1	7.44019
	tDR-47:74-Tyr-GTA-1-M2	4.87435
	tDR-47:74-Tyr-GTA-1-M2-U13A	8.88895
	tDR-47:74-Tyr-GTA-1-M2-U13C	7.29278
	tDR-47:75-Asn-GTT-1	1.70858
	tDR-47:76-Cys-GCA-1-M2	-1.43756
	tDR-47:76-Lys-TTT-1-G25U	-6.37585
	tDR-47:T1-Lys-CTT-1-5	6.86882
	tDR-47:T1-Lys-TTT-1-4	7.72455
	tDR-47:T17-Tyr-GTA-1-1	-6.6317
	tDR-47:T8-Lys-CTT-1-8	-6.34601
	tDR-47:T9-Met-CAT-2-1	-6.42841
	tDR-48:73-Arg-ACG-1	7.33522
	tDR-48:73-Arg-ACG-3	8.84134
	tDR-48:73-Asn-GTT-1	4.74726
	tDR-48:73-Asn-GTT-4	6.90715
	tDR-48:73-His-GTG-1	6.6182
	tDR-48:73-Ile-AAT-1-M2	7.54077
	tDR-48:73-Lys-CTT-1-M2	2.37847
	tDR-48:73-Lys-TTT-1	2.87646
	tDR-48:73-Ser-GCT-2-M2	8.22494
	tDR-48:74-Arg-ACG-1	7.9347
	tDR-48:74-Arg-ACG-3	5.08021
	tDR-48:74-Asn-GTT-1	5.65706
	tDR-48:74-Asp-GTC-1-M2	6.75533
	tDR-48:74-Asp-GTC-2	3.96778
	tDR-48:74-Gln-CTG-1-M5	7.5631
	tDR-48:74-Glu-CTC-1-M3	1.41974
	tDR-48:74-Glu-TTC-2	2.16605
	tDR-48:74-Glu-TTC-3-M2	2.48981
	tDR-48:74-His-GTG-1	8.26633
	tDR-48:74-Ile-AAT-1-M2	8.90095
	tDR-48:74-Lys-CTT-1-M2	2.895
	tDR-48:74-Lys-TTT-1	3.78369
	tDR-48:74-Phe-GAA-1-M2	7.43555
	tDR-48:74-Pro-AGG-1-M4	4.1714
	tDR-48:74-Thr-AGT-1	7.12525
	tDR-48:74-Thr-CGT-3	7.02086
	tDR-48:74-Tyr-GTA-1-M2	4.36145
	tDR-48:74-Tyr-GTA-1-M2-U12A	5.47667
	tDR-48:74-Tyr-GTA-1-M2-U12C	5.3944
	tDR-48:74-iMet-CAT-1-M2	3.58869
	tDR-48:75-Arg-ACG-3	1.70878
	tDR-48:75-Asn-GTT-1	1.91028
	tDR-48:76-Arg-CCG-2	-6.61409
	tDR-48:76-Cys-GCA-1-M2	-1.25881
	tDR-48:76-Cys-GCA-3-M2	-1.515
	tDR-48:76-Lys-CTT-1-M2-C25A-G26A	-6.46391
	tDR-48:76-Lys-TTT-1-C15U	-6.49792
	tDR-48:T1-Lys-CTT-1-5	7.97801
	tDR-48:T1-Lys-CTT-1-7	2.81878
	tDR-48:T1-Lys-TTT-1-4	9.51134
	tDR-48:T15-iMet-CAT-1-1	-5.85425
	tDR-49:73-Arg-ACG-3	7.96581
	tDR-49:73-Lys-CTT-1-M2	2.68471
	tDR-49:73-Lys-TTT-1	2.51603
	tDR-49:73-Ser-GCT-2-M2	7.40546
	tDR-49:74-Arg-ACG-3	4.70467
	tDR-49:74-Asn-GTT-1	8.19628
	tDR-49:74-Glu-CTC-1-M3	1.33261
	tDR-49:74-His-GTG-1	6.76795
	tDR-49:74-Lys-CTT-1-M2	3.00774
	tDR-49:74-Lys-TTT-1	3.54242
	tDR-49:74-Phe-GAA-1-M2	7.5973
	tDR-49:74-Thr-AGT-1	8.129
	tDR-49:74-Thr-CGT-4	6.756
	tDR-49:74-Tyr-GTA-1-M2	5.3025
	tDR-49:74-Tyr-GTA-1-M2-U11A	7.6447
	tDR-49:74-Tyr-GTA-1-M2-U11C	8.585
	tDR-49:74-iMet-CAT-1-M2	6.71131
	tDR-49:75-Val-TAC-1	3.50989
	tDR-49:76-Ala-AGC-1	-6.16967
	tDR-49:T1-Lys-CTT-1-5	6.61733
	tDR-49:T1-Lys-CTT-1-7	8.42355
	tDR-49:T1-Lys-TTT-1-4	9.0902
	tDR-49:T9-Arg-CCG-1-1	-6.40193
	tDR-4:33-Glu-CTC-1-M2-U2C-G3U	7.21282
	tDR-4:33-Glu-TTC-2-M2	6.87218
	tDR-4:33-Glu-TTC-4	7.05178
	tDR-4:33-Gly-CCC-1-M2	3.90702
	tDR-4:33-Gly-CCC-1-M2-U1A-G3U	7.37416
	tDR-4:34-Gly-GCC-1	7.56808
	tDR-50:66-Lys-CTT-1-M2	6.73044
	tDR-50:70-Phe-GAA-1-M2	7.37929
	tDR-50:70-Pro-AGG-1-M4	7.51935
	tDR-50:70-iMet-CAT-1-M2	4.37888
	tDR-50:71-Arg-ACG-3	7.39313
	tDR-50:71-Glu-CTC-1-M3	4.08799
	tDR-50:71-Glu-TTC-3-M2	8.07521
	tDR-50:71-Lys-TTT-1	6.65873
[truncated: 503 more rows]

## Sheet: CM_OGSD_Exs
	Feature	log2FoldChange
1	tDR-10:32-Gly-CCC-1-M4	-2.90708
2	tDR-10:33-Pro-AGG-1-M4	-7.3962
3	tDR-10:33-Ser-AGA-1-M10	-6.41035
4	tDR-10:34-Glu-CTC-1-M2	6.13572
5	tDR-10:35-Gly-GCC-1-M3	7.01025
6	tDR-10:36-Gly-GCC-1-M3	9.08136
7	tDR-10:71-His-GTG-1	7.70657
8	tDR-10:73-Gly-GCC-1	6.32314
9	tDR-10:73-His-GTG-1	8.07827
10	tDR-10:74-Arg-ACG-1-A25G	6.30847
11	tDR-10:74-Gln-CTG-2-M2	6.64346
12	tDR-10:74-Glu-CTC-1	9.51894
13	tDR-10:74-Glu-TTC-3-M2	9.34482
14	tDR-10:74-His-GTG-1	10.2143
15	tDR-10:74-His-GTG-1-G8A	6.50646
16	tDR-10:75-Gln-CTG-2-M2	6.68953
17	tDR-10:75-Glu-CTC-1	8.55008
18	tDR-10:75-Glu-TTC-2	7.40367
19	tDR-10:75-Glu-TTC-3-M2	9.30249
20	tDR-10:75-His-GTG-1	9.71841
21	tDR-10:76-Glu-TTC-3-M2	6.9227
22	tDR-10:76-His-GTG-1	8.22074
23	tDR-11:31-Glu-CTC-1-M2	-7.95414
24	tDR-11:32-iMet-CAT-1	-3.97034
25	tDR-11:32-iMet-CAT-2	-6.71337
26	tDR-11:33-Gly-CCC-1-M4	6.71782
27	tDR-11:33-Pro-AGG-1-M4	-8.03123
28	tDR-11:36-Gly-GCC-1-M3	7.6582
29	tDR-11:70-Asp-GTC-2	6.13639
30	tDR-11:71-Gly-GCC-1	6.79523
31	tDR-11:71-His-GTG-1	8.29184
32	tDR-11:72-His-GTG-1	7.16573
33	tDR-11:73-Arg-ACG-1-A24G	6.48569
34	tDR-11:73-Asp-GTC-2	7.11873
35	tDR-11:73-Cys-GCA-1	8.29993
36	tDR-11:73-Gly-GCC-1	7.04994
37	tDR-11:73-His-GTG-1	9.29593
38	tDR-11:73-Leu-CAG-2	6.37424
39	tDR-11:73-Lys-CTT-1	9.05772
40	tDR-11:74-Arg-ACG-1-A24G	8.50142
41	tDR-11:74-Asp-GTC-2	7.91964
42	tDR-11:74-Cys-GCA-1	6.46738
43	tDR-11:74-Gln-CTG-2-M2	6.67816
44	tDR-11:74-Glu-CTC-1	10.3419
45	tDR-11:74-Glu-TTC-2	9.74062
46	tDR-11:74-Glu-TTC-3-M2	10.8558
47	tDR-11:74-Gly-GCC-1	9.06025
48	tDR-11:74-His-GTG-1	11.4476
49	tDR-11:74-His-GTG-1-G7A	7.85143
50	tDR-11:74-Leu-CAG-2	7.40093
51	tDR-11:74-Lys-CTT-1	3.60655
52	tDR-11:74-Trp-CCA-6	6.30401
53	tDR-11:75-Arg-ACG-1-A24G	6.24623
54	tDR-11:75-Arg-ACG-3-A24G	6.36198
55	tDR-11:75-Asp-GTC-2	6.33329
56	tDR-11:75-Cys-GCA-1	6.49664
57	tDR-11:75-Gln-CTG-2-M2	7.82375
58	tDR-11:75-Glu-CTC-1	9.59105
59	tDR-11:75-Gly-GCC-1	7.97944
60	tDR-11:75-His-GTG-1	10.8619
61	tDR-11:75-His-GTG-1-G7A	7.20506
62	tDR-11:75-Leu-CAG-2	7.40978
63	tDR-11:75-Lys-CTT-1	9.18923
64	tDR-11:75-Trp-CCA-6	6.63419
65	tDR-11:76-Glu-TTC-3-M2	8.16493
66	tDR-11:76-His-GTG-1	4.19828
67	tDR-11:76-Lys-CTT-1	7.17877
68	tDR-12:28-Lys-CTT-1-M2	6.58072
69	tDR-12:28-Pro-AGG-1-M5	6.08396
70	tDR-12:29-Glu-TTC-2-M3	6.23826
71	tDR-12:31-Glu-CTC-1-M2	-8.33147
72	tDR-12:32-Glu-CTC-1-M2	-3.06191
73	tDR-12:32-Gly-CCC-1-M4	-3.02867
74	tDR-12:33-Gly-CCC-1-M4	6.87197
75	tDR-12:33-Pro-AGG-1-M4	-7.51821
76	tDR-12:34-Glu-CTC-1-M2	6.45251
77	tDR-12:35-Gly-GCC-1-M3	6.22217
78	tDR-12:36-Gly-GCC-1-M3	7.49153
79	tDR-12:41-Gln-CTG-1-M5	3.57715
80	tDR-12:70-His-GTG-1	7.12341
81	tDR-12:71-Glu-CTC-1	8.95525
82	tDR-12:71-Gly-GCC-1	6.37612
83	tDR-12:71-His-GTG-1	8.23662
84	tDR-12:71-Lys-CTT-1	6.33766
85	tDR-12:71-Pro-AGG-1-M3-A22G	8.72238
86	tDR-12:72-Glu-CTC-1	9.6735
87	tDR-12:72-His-GTG-1	6.82332
88	tDR-12:72-Lys-CTT-1	6.21241
89	tDR-12:73-Cys-GCA-1	7.85355
90	tDR-12:73-Gly-GCC-1	6.69073
91	tDR-12:73-His-GTG-1	9.68934
92	tDR-12:73-Lys-CTT-1	9.20118
93	tDR-12:T12-Lys-CTT-1-2	6.37314
94	tDR-12:74-Arg-ACG-1-A23G	7.96752
95	tDR-12:74-Arg-ACG-3-A23G	7.23009
96	tDR-12:74-Cys-GCA-1	6.56185
97	tDR-12:74-Gln-CTG-2-M2	7.07748
98	tDR-12:74-Gly-GCC-1	8.97279
99	tDR-12:74-His-GTG-1	11.6688
100	tDR-12:74-His-GTG-1-G6A	8.35196
101	tDR-12:74-Leu-CAG-2	7.07867
102	tDR-12:74-Lys-CTT-1	2.74142
103	tDR-12:75-Gln-CTG-2-M2	7.559
104	tDR-12:75-His-GTG-1	11.0909
105	tDR-12:75-His-GTG-1-G6A	7.90984
106	tDR-12:75-Leu-CAG-2	7.16669
107	tDR-12:75-Lys-CTT-1	5.11526
108	tDR-12:76-His-GTG-1	2.93245
109	tDR-12:76-Lys-CTT-1	7.73051
110	tDR-12:T1-His-GTG-1-2	6.90921
111	tDR-13:28-Pro-AGG-1-M5	6.34127
112	tDR-13:31-Glu-CTC-1-M2	-4.69225
113	tDR-13:32-Glu-CTC-1-M2	-3.4686
114	tDR-13:32-Gly-CCC-1-M4	-3.17984
115	tDR-13:32-iMet-CAT-1	-6.71768
116	tDR-13:33-Gly-CCC-1-M4	6.99605
117	tDR-13:33-Pro-AGG-1-M4	-8.68424
118	tDR-13:33-Ser-AGA-1-M10	-8.07619
119	tDR-13:34-Glu-CTC-1-M2	6.7337
120	tDR-13:34-His-GTG-1	-6.96096
121	tDR-13:34-Pro-TGG-1	-6.49295
122	tDR-13:35-Glu-CTC-1-M2	3.63879
123	tDR-13:35-Gly-GCC-1-M3	6.20077
124	tDR-13:35-His-GTG-1	6.74971
125	tDR-13:36-Gly-GCC-1-M3	7.88733
126	tDR-13:41-His-GTG-1	6.65606
127	tDR-13:44-His-GTG-1	6.74617
128	tDR-13:70-Glu-CTC-1	7.39776
129	tDR-13:70-Glu-TTC-3-M2	6.34771
130	tDR-13:70-His-GTG-1	7.6577
131	tDR-13:71-Asp-GTC-2	7.14863
132	tDR-13:71-Glu-CTC-1	9.4558
133	tDR-13:71-His-GTG-1	8.80022
134	tDR-13:71-Lys-CTT-1	7.01148
135	tDR-13:71-Pro-AGG-1-M3-A21G	6.96842
136	tDR-13:72-His-GTG-1	7.96283
137	tDR-13:72-Lys-CTT-1	6.45814
138	tDR-13:73-Arg-ACG-1-A22G	6.76556
139	tDR-13:73-Glu-CTC-1	10.3137
140	tDR-13:73-Gly-GCC-1	6.85404
141	tDR-13:73-Gly-TCC-1-M2	6.89089
142	tDR-13:73-His-GTG-1	10.426
143	tDR-13:73-Lys-CTT-1	8.74144
144	tDR-13:74-Arg-ACG-1-A22G	7.85575
145	tDR-13:74-Arg-ACG-3-A22G	6.563
146	tDR-13:74-Arg-CCG-3	6.38036
147	tDR-13:74-Cys-GCA-1	6.20762
148	tDR-13:74-Gly-GCC-1	8.123
149	tDR-13:74-His-GTG-1	12.5077
150	tDR-13:74-His-GTG-1-D4G	7.37605
151	tDR-13:74-His-GTG-1-G5A	9.21047
152	tDR-13:74-Leu-CAG-2	6.32579
153	tDR-13:74-Lys-CTT-1	2.9915
154	tDR-13:75-Arg-ACG-1-A22G	6.97846
155	tDR-13:75-Asp-GTC-2	8.42518
156	tDR-13:75-Cys-GCA-1	6.04885
157	tDR-13:75-Gln-CTG-2-M2	6.75852
158	tDR-13:75-Glu-TTC-2	10.4579
159	tDR-13:75-Gly-GCC-1	6.24359
160	tDR-13:75-His-GTG-1	7.38539
161	tDR-13:75-His-GTG-1-D4G	6.44385
162	tDR-13:75-His-GTG-1-G5A	8.74454
163	tDR-13:75-Lys-CTT-1	9.40416
164	tDR-13:76-Glu-TTC-3-M2	8.56586
165	tDR-13:76-His-GTG-1	3.93249
166	tDR-13:76-Lys-CTT-1	7.32223
167	tDR-13:T1-His-GTG-1-2	7.78376
168	tDR-14:31-Glu-CTC-1-M2	-4.54719
169	tDR-14:32-Glu-CTC-1-M2	-3.82868
170	tDR-14:32-Gly-CCC-1-M4	-3.29691
171	tDR-14:32-Lys-CTT-1	-6.64607
172	tDR-14:32-iMet-CAT-1	-3.38266
173	tDR-14:33-Glu-CTC-1-M2	-2.12246
174	tDR-14:33-Gly-CCC-1-M4	6.58117
175	tDR-14:33-Pro-AGG-1-M4	-4.91416
176	tDR-14:35-Gly-GCC-1-M3	6.55719
177	tDR-14:36-Gly-GCC-1-M3	7.73938
178	tDR-14:41-His-GTG-1	6.31999
179	tDR-14:44-His-GTG-1	6.69839
180	tDR-14:48-Arg-CCG-3	8.32489
181	tDR-14:66-Arg-CCG-3	8.61874
182	tDR-14:67-Arg-CCG-3	6.87398
183	tDR-14:68-Arg-CCG-3	8.52479
184	tDR-14:69-Arg-CCG-3	7.53732
185	tDR-14:70-Glu-CTC-1	7.56973
186	tDR-14:70-Gly-GCC-1	6.63529
187	tDR-14:70-His-GTG-1	9.07079
188	tDR-14:70-Pro-AGG-1-M3-A20G	6.16224
189	tDR-14:71-Glu-CTC-1	9.11373
190	tDR-14:71-Gly-GCC-1	7.02058
191	tDR-14:71-His-GTG-1	10.0178
192	tDR-14:72-Glu-CTC-1	8.99986
193	tDR-14:72-His-GTG-1	8.42071
194	tDR-14:72-Lys-CTT-1	6.97956
195	tDR-14:73-Arg-CCT-4	6.47534
196	tDR-14:73-Asp-GTC-2	6.9952
197	tDR-14:73-Cys-GCA-1	8.20142
198	tDR-14:73-Gln-CTG-2-M2	6.94641
199	tDR-14:73-Glu-CTC-1	9.68163
200	tDR-14:73-Glu-TTC-3-M2	7.11786
201	tDR-14:73-His-GTG-1	10.7611
202	tDR-14:73-Lys-CTT-1	8.48163
203	tDR-14:T1-His-GTG-1-2	8.19521
204	tDR-14:74-Arg-ACG-1-A21G	8.34556
205	tDR-14:74-Arg-ACG-3-A21G	7.37481
206	tDR-14:74-Arg-CCG-3	7.03163
207	tDR-14:74-Arg-CCT-4	6.39687
208	tDR-14:74-Cys-GCA-1	7.73127
209	tDR-14:74-Gln-CTG-2-M2	6.30847
210	tDR-14:74-Glu-CTC-1	7.41119
211	tDR-14:74-Glu-TTC-2	9.91619
212	tDR-14:74-Glu-TTC-3-M2	4.23903
213	tDR-14:74-Gly-GCC-1	7.98415
214	tDR-14:74-His-GTG-1	7.93395
215	tDR-14:74-His-GTG-1-G4A	7.86503
216	tDR-14:74-Leu-CAG-2	6.97392
217	tDR-14:75-Arg-ACG-1-A21G	7.45992
218	tDR-14:75-Arg-ACG-3-A21G	6.36979
219	tDR-14:75-Asp-GTC-2	6.68759
220	tDR-14:75-Cys-GCA-1	6.75183
221	tDR-14:75-Gln-CTG-2-M2	7.50262
222	tDR-14:75-Glu-CTC-1	6.79599
223	tDR-14:75-Glu-TTC-2	9.11799
224	tDR-14:75-Glu-TTC-3-M2	5.7397
225	tDR-14:75-Gly-CCC-2	6.11606
226	tDR-14:75-Gly-GCC-1	6.93184
227	tDR-14:75-His-GTG-1	7.22979
228	tDR-14:75-His-GTG-1-G4A	7.28626
229	tDR-14:75-His-GTG-1-G5U-D5U	6.61172
230	tDR-14:75-Leu-CAG-2	6.98976
231	tDR-14:75-Lys-CTT-1	8.75155
232	tDR-14:76-Glu-CTC-1	7.41256
233	tDR-14:76-Glu-TTC-2	6.38966
234	tDR-14:76-Glu-TTC-3-M2	8.18684
235	tDR-14:76-His-GTG-1	3.97846
236	tDR-14:76-Lys-CTT-1	6.30401
237	tDR-15:31-Glu-CTC-1-M2	-8.64263
238	tDR-15:32-Glu-CTC-1-M2	-2.90124
239	tDR-15:32-Gly-CCC-1-M4	-4.09191
240	tDR-15:32-iMet-CAT-1	-4.48204
241	tDR-15:33-Lys-CTT-1	-6.64305
242	tDR-15:34-His-GTG-1	-6.84444
243	tDR-15:34-iMet-CAT-1	6.10129
244	tDR-15:35-Gly-GCC-1-M3	6.51197
245	tDR-15:36-Gly-GCC-1-M3	7.66345
246	tDR-15:39-His-GTG-1	6.12265
247	tDR-15:70-His-GTG-1	8.50633
248	tDR-15:71-Glu-CTC-1	7.54593
249	tDR-15:71-Gly-GCC-1	7.44258
250	tDR-15:71-His-GTG-1	9.11739
251	tDR-15:71-Lys-CTT-1	7.11451
252	tDR-15:72-Glu-CTC-1	8.07825
253	tDR-15:72-His-GTG-1	6.67358
254	tDR-15:72-Lys-CTT-1	6.77304
255	tDR-15:73-Arg-ACG-1-A20G	7.8006
256	tDR-15:73-Arg-ACG-3-A20G	6.82446
257	tDR-15:73-Arg-CCG-3	7.33538
258	tDR-15:73-Arg-CCT-4	6.97862
259	tDR-15:73-Cys-GCA-1	7.50264
260	tDR-15:73-Glu-CTC-1	8.71474
261	tDR-15:73-Glu-TTC-3-M2	6.18053
262	tDR-15:73-Gly-CCC-2	6.50257
263	tDR-15:73-His-GTG-1	9.43603
264	tDR-15:73-Lys-CTT-1	8.47479
265	tDR-15:74-Arg-ACG-1-A20G	8.8155
266	tDR-15:74-Arg-ACG-3-A20G	7.869
267	tDR-15:74-Arg-CCG-3	7.11533
268	tDR-15:74-Arg-CCT-4	6.98683
269	tDR-15:74-Cys-GCA-1	7.00151
270	tDR-15:74-Glu-CTC-1	11.3162
271	tDR-15:74-Glu-TTC-2	9.31251
272	tDR-15:74-Glu-TTC-3-M2	3.93508
273	tDR-15:74-Gly-CCC-2	6.63637
274	tDR-15:74-Gly-GCC-1	6.68281
275	tDR-15:74-His-GTG-1	7.2274
276	tDR-15:74-Leu-CAG-2	7.35784
277	tDR-15:74-Lys-CTT-1	4.26264
278	tDR-15:75-Arg-ACG-1-A20G	7.73723
279	tDR-15:75-Arg-ACG-3-A20G	6.68526
280	tDR-15:75-Gln-CTG-2-M2	6.69525
281	tDR-15:75-Glu-CTC-1	10.3149
282	tDR-15:75-Glu-TTC-2	8.57157
283	tDR-15:75-Glu-TTC-3-M2	9.74138
284	tDR-15:75-Gly-CCC-2	6.1854
285	tDR-15:75-His-GTG-1	10.9893
286	tDR-15:75-Leu-CAG-2	6.84368
287	tDR-15:75-Lys-CTT-1	8.45416
288	tDR-15:76-Glu-CTC-1	6.65371
289	tDR-15:76-Glu-TTC-3-M2	7.21681
290	tDR-15:76-His-GTG-1	3.74437
291	tDR-15:76-Lys-CTT-1	6.53258
292	tDR-15:T1-His-GTG-1-2	6.61123
293	tDR-16:31-Glu-CTC-1-M2	-4.48159
294	tDR-16:32-Glu-CTC-1-M2	-2.96887
295	tDR-16:32-Gly-CCC-1-M6	-3.65883
296	tDR-16:32-Ile-AAT-1	-6.5854
297	tDR-16:32-iMet-CAT-1	-7.47391
298	tDR-16:33-Gly-CCC-1-M6	6.13676
299	tDR-16:33-Lys-TTT-1-M3	6.19923
300	tDR-16:34-Glu-CTC-1-M2	6.09628
301	tDR-16:34-iMet-CAT-1	6.10325
302	tDR-16:35-Gly-GCC-1-M3	6.55214
303	tDR-16:36-Gly-GCC-1-M3	7.52144
304	tDR-16:55-Lys-CTT-1	8.33143
305	tDR-16:70-Glu-CTC-1	7.06558
306	tDR-16:70-Gly-GCC-2	6.13639
307	tDR-16:70-His-GTG-1	8.27232
308	tDR-16:70-Met-CAT-3	6.60097
309	tDR-16:71-Glu-CTC-1	8.29361
310	tDR-16:71-Gly-GCC-1	8.84122
311	tDR-16:71-Gly-GCC-2	8.17919
312	tDR-16:71-His-GTG-1	9.26827
313	tDR-16:71-Lys-CTT-1	9.96203
314	tDR-16:71-Phe-GAA-1	7.96513
315	tDR-16:72-Glu-CTC-1	8.3089
316	tDR-16:72-His-GTG-1	6.852
317	tDR-16:72-Lys-CTT-1	5.77117
318	tDR-16:73-Arg-ACG-3-A19G	8.15813
319	tDR-16:73-Asn-GTT-1	6.89089
320	tDR-16:73-Cys-GCA-1	8.61826
321	tDR-16:73-Cys-GCA-3	6.43666
322	tDR-16:73-Glu-CTC-1	8.53076
323	tDR-16:73-Glu-TTC-3-M2	6.56559
324	tDR-16:73-Gly-CCC-2	6.86809
325	tDR-16:73-Gly-GCC-1	9.3826
326	tDR-16:73-Gly-GCC-2	9.0866
327	tDR-16:73-His-GTG-1	9.48197
328	tDR-16:73-Met-CAT-3	7.25251
329	tDR-16:T2-Lys-CTT-1-2	8.6962
330	tDR-16:T2-Lys-CTT-1-1	7.88165
331	tDR-16:74-Arg-ACG-1-A19G	9.96991
332	tDR-16:74-Arg-ACG-2-A19G	8.03129
333	tDR-16:74-Arg-ACG-3-A19G	9.28634
334	tDR-16:74-Arg-CCG-3	7.92202
335	tDR-16:74-Cys-GCA-1	7.63302
336	tDR-16:74-Glu-CTC-1	10.7815
337	tDR-16:74-Glu-TTC-2	9.00965
338	tDR-16:74-Glu-TTC-3-M2	5.53863
339	tDR-16:74-Gly-CCC-2	6.72738
340	tDR-16:74-Gly-GCC-1	9.92519
341	tDR-16:74-Gly-GCC-2	9.08868
342	tDR-16:74-His-GTG-1	11.5642
343	tDR-16:74-Leu-CAA-2	6.21859
344	tDR-16:74-Leu-CAG-2	7.75025
345	tDR-16:74-Lys-CTT-1	3.79333
346	tDR-16:74-Lys-CTT-2	9.44193
347	tDR-16:74-Met-CAT-2	6.68281
348	tDR-16:74-Met-CAT-3	7.61768
349	tDR-16:74-Phe-GAA-1	7.85392
350	tDR-16:74-iMet-CAT-1	6.83976
351	tDR-16:75-Arg-ACG-1-A19G	8.86519
352	tDR-16:75-Arg-ACG-2-A19G	7.01931
353	tDR-16:75-Arg-ACG-3-A19G	8.27811
354	tDR-16:75-Cys-GCA-1	6.71475
355	tDR-16:75-Gln-CTG-2-M2	6.96063
356	tDR-16:75-Glu-CTC-1	9.62391
357	tDR-16:75-Glu-TTC-2	8.3722
358	tDR-16:75-Glu-TTC-3-M2	9.24612
359	tDR-16:75-Gly-CCC-2	6.3914
360	tDR-16:75-Gly-GCC-1	9.48033
361	tDR-16:75-Gly-GCC-2	9.15264
362	tDR-16:75-His-GTG-1	6.48755
363	tDR-16:75-Lys-CTT-1	5.13106
364	tDR-16:75-Lys-CTT-2	9.7302
365	tDR-16:75-Lys-TTT-1	10.0754
366	tDR-16:75-Met-CAT-3	7.29555
367	tDR-16:75-Phe-GAA-1	9.36736
368	tDR-16:76-Glu-CTC-1	6.66339
369	tDR-16:76-Glu-TTC-3-M2	7.26332
370	tDR-16:76-His-GTG-1	2.94186
371	tDR-16:76-Lys-CTT-1	3.58501
372	tDR-16:76-Lys-CTT-2	7.95378
373	tDR-16:76-Lys-TTT-1	8.00331
374	tDR-16:T1-Arg-ACG-1-1-A19G	6.23421
375	tDR-16:T1-His-GTG-1-2	6.71295
376	tDR-16:T1-Lys-CTT-1-7	8.47682
377	tDR-16:T2-Lys-TTT-1-1	6.80671
378	tDR-17:32-Ile-AAT-3	-9.42901
379	tDR-17:32-Lys-CTT-1	-4.16587
380	tDR-17:32-Met-CAT-1-M2	-7.78727
381	tDR-17:32-Met-CAT-2	-8.35883
382	tDR-17:33-Ile-AAT-3	-6.41816
383	tDR-17:33-Met-CAT-1-M2	-6.84047
384	tDR-17:71-Lys-CTT-1	7.30186
385	tDR-17:71-Phe-GAA-1	7.14636
386	tDR-17:72-Lys-CTT-1	7.18837
387	tDR-17:72-Met-CAT-3	-7.14755
388	tDR-17:73-Lys-CTT-1	8.42597
389	tDR-17:73-Phe-GAA-1	6.54071
390	tDR-17:74-Phe-GAA-1	7.24852
391	tDR-17:75-Lys-CTT-1	4.36001
392	tDR-17:75-Lys-CTT-2	6.67848
393	tDR-17:75-Phe-GAA-1	7.74894
394	tDR-17:76-Lys-CTT-1	6.81831
395	tDR-18:31-Glu-CTC-1-M2	-4.61962
396	tDR-18:32-Glu-CTC-1-M2	-3.76025
397	tDR-18:32-Gly-CCC-1-M6	-6.94104
398	tDR-18:32-Ile-AAT-1-M3	-7.57634
399	tDR-18:32-Lys-CTT-1	-7.36109
400	tDR-18:32-iMet-CAT-1	-8.13622
401	tDR-18:33-Gly-CCC-1-M6	6.39276
402	tDR-18:33-Phe-GAA-1-M4	-5.26059
403	tDR-18:33-Trp-CCA-1-M6	-6.64458
404	tDR-18:34-His-GTG-1	-7.40426
405	tDR-18:35-Cys-GCA-1-M11	6.64926
406	tDR-18:35-Gly-GCC-1-M3	6.25371
407	tDR-18:70-Arg-CCG-3	6.54827
408	tDR-18:70-Glu-CTC-1	6.96711
409	tDR-18:70-His-GTG-1	7.66201
410	tDR-18:71-Glu-CTC-1	8.15138
411	tDR-18:71-His-GTG-1	9.14341
412	tDR-18:72-Glu-CTC-1	8.05
413	tDR-18:72-Phe-GAA-1	-4.64531
414	tDR-18:73-Arg-ACG-1-A18G	8.89705
415	tDR-18:73-Arg-ACG-2-A18G	6.53952
416	tDR-18:73-Arg-ACG-3-A18G	8.39073
417	tDR-18:73-Arg-CCG-3	7.42982
418	tDR-18:73-Cys-GCA-1-M2	9.06126
419	tDR-18:73-Cys-GCA-2-M5	6.33329
420	tDR-18:73-Cys-GCA-3-M2	7.33617
421	tDR-18:73-Glu-CTC-1	8.37391
422	tDR-18:73-Gly-CCC-2	6.29635
423	tDR-18:73-His-GTG-1	9.98772
424	tDR-18:73-Phe-GAA-1	-2.33362
425	tDR-18:74-Arg-ACG-1-A18G	2.58047
426	tDR-18:74-Arg-ACG-2-A18G	8.17108
427	tDR-18:74-Arg-CCG-3	7.55685
428	tDR-18:74-Cys-GCA-1-M2	8.21892
429	tDR-18:74-Cys-GCA-3-M2	6.41771
430	tDR-18:74-Glu-CTC-1	11.1219
431	tDR-18:74-Glu-TTC-2	8.65106
432	tDR-18:74-Glu-TTC-3-M2	4.66432
433	tDR-18:74-Gly-GCC-2	7.33141
434	tDR-18:74-His-GTG-1	6.02238
435	tDR-18:74-Lys-CTT-1	6.36627
436	tDR-18:74-Phe-GAA-1	-2.40776
437	tDR-18:75-Arg-ACG-2-A18G	6.7284
438	tDR-18:75-Cys-GCA-1-M2	7.37559
439	tDR-18:75-Glu-CTC-1	9.15427
440	tDR-18:75-Glu-TTC-2	7.64782
441	tDR-18:75-Glu-TTC-3-M2	8.86255
442	tDR-18:75-Gly-GCC-2	7.1779
443	tDR-18:75-His-GTG-1	5.99868
444	tDR-18:76-His-GTG-1	3.57316
445	tDR-18:T1-Arg-ACG-1-1-A18G	6.96893
446	tDR-18:T1-His-GTG-1-2	7.07605
447	tDR-19:32-Glu-CTC-1-M2	-3.37974
448	tDR-19:33-Ser-AGA-1-M10	-4.03384
449	tDR-19:36-Gly-GCC-1-M3	6.92406
450	tDR-19:70-Arg-CCG-3	6.36758
451	tDR-19:70-Glu-CTC-1	8.28881
452	tDR-19:70-His-GTG-1	9.12917
453	tDR-19:71-Glu-CTC-1	8.93842
454	tDR-19:71-His-GTG-1	8.83082
455	tDR-19:72-Glu-CTC-1	8.16056
456	tDR-19:72-Glu-TTC-3-M2	6.90814
457	tDR-19:72-His-GTG-1	7.06227
458	tDR-19:73-Arg-ACG-1-A17G	8.36687
459	tDR-19:73-Arg-ACG-3-A17G	6.74393
460	tDR-19:73-Cys-GCA-1-M2	8.40758
461	tDR-19:73-Cys-GCA-3-M2	6.55695
462	tDR-19:73-Gln-CTG-2-M2	7.18837
463	tDR-19:73-Glu-CTC-1	7.97778
464	tDR-19:73-Glu-TTC-3-M2	7.63097
465	tDR-19:73-His-GTG-1	9.14917
466	tDR-19:74-Arg-ACG-1-A17G	9.13996
467	tDR-19:74-Arg-ACG-2-A17G	6.70199
468	tDR-19:74-Arg-ACG-3-A17G	7.92144
469	tDR-19:74-Arg-CCG-3	6.92393
470	tDR-19:74-Arg-CCT-2	6.41898
471	tDR-19:74-Arg-CCT-4	7.22471
472	tDR-19:74-Cys-GCA-1-M2	7.46259
473	tDR-19:74-Gln-CTG-2-M2	7.06391
474	tDR-19:74-Glu-CTC-1	10.2563
475	tDR-19:74-Glu-TTC-2	8.8555
476	tDR-19:74-Glu-TTC-3-M2	3.76622
477	tDR-19:74-Gly-GCC-1	6.89966
478	tDR-19:74-Gly-GCC-2	6.25894
479	tDR-19:74-His-GTG-1	11.3012
480	tDR-19:74-Leu-CAG-2	7.15589
481	tDR-19:75-Arg-ACG-1-A17G	7.90285
482	tDR-19:75-Arg-ACG-3-A17G	7.02311
483	tDR-19:75-Cys-GCA-1-M2	6.81669
484	tDR-19:75-Gln-CTG-2-M2	6.85074
485	tDR-19:75-Glu-CTC-1	6.21709
486	tDR-19:75-Glu-TTC-2	9.04768
487	tDR-19:75-Glu-TTC-3-M2	5.42304
488	tDR-19:75-Gly-GCC-1	7.18355
489	tDR-19:75-Gly-GCC-2	6.34029
490	tDR-19:75-His-GTG-1	6.30839
491	tDR-19:75-Lys-CTT-1	7.9034
492	tDR-19:75-Lys-CTT-2	6.5216
493	tDR-19:75-Phe-GAA-1	6.86972
494	tDR-19:76-Glu-TTC-3-M2	7.42776
495	tDR-19:76-His-GTG-1	3.02251
496	tDR-19:T1-His-GTG-1-2	6.46816
497	tDR-1:15-Ala-AGC-2-M4	6.24623
498	tDR-1:15-Asp-GTC-1-M3	7.9284
499	tDR-1:15-Gln-CTG-8-M4	6.0684
500	tDR-1:15-Lys-TTT-1	4.6004
501	tDR-1:15-Pro-AGG-1-M5	2.36711
502	tDR-1:15-Ser-AGA-1-M6	3.47356
503	tDR-1:15-Ser-GCT-1-M3	7.08969
504	tDR-1:15-Val-AAC-1-M5	7.93709
505	tDR-1:16-Ala-AGC-1-M7	7.20847
506	tDR-1:16-Asp-GTC-1-M3	5.16553
507	tDR-1:16-Asp-GTC-1-M3-U16C	7.27862
508	tDR-1:16-Cys-GCA-1-M3	6.50375
509	tDR-1:16-Glu-CTC-1-M4	8.25634
510	tDR-1:16-Glu-TTC-2-M2	6.72425
511	tDR-1:16-Glu-TTC-4	7.90813
512	tDR-1:16-Leu-CAA-1-M2	7.65064
513	tDR-1:16-Leu-CAG-1-M3	3.78719
514	tDR-1:16-Leu-TAA-2	6.87741
515	tDR-1:16-Leu-TAG-2	6.42435
516	tDR-1:16-Pro-AGG-1-M5-G16A	6.19313
517	tDR-1:16-Ser-GCT-1-M3	6.16925
518	tDR-1:16-Tyr-GTA-2	6.47777
519	tDR-1:16-iMet-CAT-1-M2	6.68708
520	tDR-1:18-Asp-GTC-1-M3	6.52389
521	tDR-1:18-Cys-GCA-1-M3	6.72422
522	tDR-1:18-Leu-CAG-1-M3	6.3859
523	tDR-1:18-Val-AAC-1-M5	3.87312
524	tDR-1:19-Leu-CAG-1-M3	6.91898
525	tDR-1:20-Arg-ACG-1-M3	6.74828
526	tDR-1:20-Arg-TCT-1-M3	-4.34484
527	tDR-1:20-Pro-AGG-1-M5	-2.14139
528	tDR-1:20a-Ser-AGA-1-M6	-3.2486
529	tDR-1:21-Ala-AGC-1-M7	7.87297
530	tDR-1:21-Ala-AGC-2-M3	7.25442
531	tDR-1:21-Gly-GCC-2-M2	6.35031
532	tDR-1:22-Pro-AGG-1-M5	-3.51634
533	tDR-1:22-Val-AAC-1-M5	-2.31047
534	tDR-1:23-Asp-GTC-2-M2	8.30989
535	tDR-1:23-Gly-CCC-1-M2	7.43578
536	tDR-1:24-Pro-AGG-1-M5	-7.87221
537	tDR-1:25-Ala-AGC-1-M7	8.94149
538	tDR-1:25-Ala-AGC-2-M3	7.72368
539	tDR-1:25-Cys-GCA-1-M3	6.41405
540	tDR-1:25-Glu-CTC-1-M2	7.39597
541	tDR-1:25-Gly-CCC-1-M2	6.74849
542	tDR-1:26-Asp-GTC-2-M2	6.83721
543	tDR-1:26-Glu-TTC-2-M2	3.14889
544	tDR-1:26-Glu-TTC-4	3.17388
545	tDR-1:26-Gly-CCC-1-M2	2.23127
546	tDR-1:27-Glu-CTC-1-M2-U5C-G6U	6.35319
547	tDR-1:27-Glu-TTC-2-M2	7.56192
548	tDR-1:29-Asp-GTC-2-M2	7.71776
549	tDR-1:29-Gln-TTG-1-M2	6.37733
550	tDR-1:29-His-GTG-1	-6.67495
551	tDR-1:29-Pro-AGG-1-M5	-2.20435
552	tDR-1:30-Ala-CGC-3	-4.31451
553	tDR-1:30-Asp-GTC-2-M2	6.83752
554	tDR-1:30-Glu-CTC-1	-1.90885
555	tDR-1:30-Glu-CTC-1-U26C	-6.49798
556	tDR-1:30-Glu-CTC-1-U5C-G6U	-2.03179
557	tDR-1:31-Ala-AGC-2-M2	-3.62387
558	tDR-1:31-Ala-CGC-3	-5.48671
559	tDR-1:31-Ala-CGC-3-C30U	-6.51295
560	tDR-1:31-Asp-GTC-2-M2	7.95801
561	tDR-1:31-Glu-CTC-1	-5.17548
562	tDR-1:31-Glu-CTC-1-A14G	-6.09168
563	tDR-1:31-Glu-CTC-1-A14U	-6.52797
564	tDR-1:31-Glu-CTC-1-A21G	-5.67085
565	tDR-1:31-Glu-CTC-1-A21U	-6.46358
566	tDR-1:31-Glu-CTC-1-A24G	-6.14238
567	tDR-1:31-Glu-CTC-1-C12U	-8.68903
568	tDR-1:31-Glu-CTC-1-C27U	-9.69801
569	tDR-1:31-Glu-CTC-1-C2U	-5.91995
570	tDR-1:31-Glu-CTC-1-C2U-D5G	-8.3579
571	tDR-1:31-Glu-CTC-1-C30G	-8.57071
572	tDR-1:31-Glu-CTC-1-C30G-G31C	-8.67937
573	tDR-1:31-Glu-CTC-1-C30G-G31U	-6.5946
574	tDR-1:31-Glu-CTC-1-C30U	-4.56639
575	tDR-1:31-Glu-CTC-1-C4U	-9.45325
576	tDR-1:31-Glu-CTC-1-D4UGG	-4.95557
577	tDR-1:31-Glu-CTC-1-D5G	-5.10919
578	tDR-1:31-Glu-CTC-1-D5G-C29G	-7.19647
579	tDR-1:31-Glu-CTC-1-D5G-C29U	-8.03815
580	tDR-1:31-Glu-CTC-1-D5G-G30C	-3.91736
581	tDR-1:31-Glu-CTC-1-D5G-G30U	-4.83596
582	tDR-1:31-Glu-CTC-1-D5G-G6A	-6.81342
583	tDR-1:31-Glu-CTC-1-D5G-U7C	-4.83457
584	tDR-1:31-Glu-CTC-1-D8G	-6.45121
585	tDR-1:31-Glu-CTC-1-G10A	-8.35226
586	tDR-1:31-Glu-CTC-1-G10U	-7.90261
587	tDR-1:31-Glu-CTC-1-G15A	-8.44225
588	tDR-1:31-Glu-CTC-1-G15U	-5.4788
589	tDR-1:31-Glu-CTC-1-G17A	-5.61726
590	tDR-1:31-Glu-CTC-1-G17U	-6.50101
591	tDR-1:31-Glu-CTC-1-G18A	-7.99915
592	tDR-1:31-Glu-CTC-1-G18U	-6.33291
593	tDR-1:31-Glu-CTC-1-G22A	-8.22905
594	tDR-1:31-Glu-CTC-1-G22U	-8.74552
595	tDR-1:31-Glu-CTC-1-G23A	-8.18809
596	tDR-1:31-Glu-CTC-1-G23U	-8.74904
597	tDR-1:31-Glu-CTC-1-G29A	-4.809
598	tDR-1:31-Glu-CTC-1-G29U	-7.5513
599	tDR-1:31-Glu-CTC-1-G31C	-3.33415
600	tDR-1:31-Glu-CTC-1-G31U	-4.66647
601	tDR-1:31-Glu-CTC-1-G6A	-5.40707
602	tDR-1:31-Glu-CTC-1-G6C	-6.64908
603	tDR-1:31-Glu-CTC-1-G6U	-4.85385
604	tDR-1:31-Glu-CTC-1-G7A	-8.26231
605	tDR-1:31-Glu-CTC-1-G7U	-7.97144
606	tDR-1:31-Glu-CTC-1-G9A	-8.84581
607	tDR-1:31-Glu-CTC-1-G9U	-4.20909
608	tDR-1:31-Glu-CTC-1-M2-C2U-G31A	-7.13794
609	tDR-1:31-Glu-CTC-1-M2-C3U	-6.16616
610	tDR-1:31-Glu-CTC-1-M2-C3U-D5G	-7.76428
611	tDR-1:31-Glu-CTC-1-M2-C3U-U5C-G6U	-8.37319
612	tDR-1:31-Glu-CTC-1-M2-D5G-G27A	-7.50217
613	tDR-1:31-Glu-CTC-1-M2-D5G-G30A	-4.78369
614	tDR-1:31-Glu-CTC-1-M2-G28A	-9.03295
615	tDR-1:31-Glu-CTC-1-M2-G6A-G31A	-7.86037
616	tDR-1:31-Glu-CTC-1-M2-U25C-G31A	-6.45501
617	tDR-1:31-Glu-CTC-1-M2-U5C-G31A	-6.71623
618	tDR-1:31-Glu-CTC-1-M2-U5C-G6U-G31A	-5.81752
619	tDR-1:31-Glu-CTC-1-M3-G31A	-4.97662
620	tDR-1:31-Glu-CTC-1-U11C	-6.23061
621	tDR-1:31-Glu-CTC-1-U13A	-7.21417
622	tDR-1:31-Glu-CTC-1-U13C	-10.0112
623	tDR-1:31-Glu-CTC-1-U16A	-7.3851
624	tDR-1:31-Glu-CTC-1-U16C	-6.01855
625	tDR-1:31-Glu-CTC-1-U20A	-6.71912
626	tDR-1:31-Glu-CTC-1-U20C	-5.31305
627	tDR-1:31-Glu-CTC-1-U25C	-5.78661
628	tDR-1:31-Glu-CTC-1-U26A	-7.15186
629	tDR-1:31-Glu-CTC-1-U26C	-6.10513
630	tDR-1:31-Glu-CTC-1-U5A	-8.64722
631	tDR-1:31-Glu-CTC-1-U5A-D5G	-6.83651
632	tDR-1:31-Glu-CTC-1-U5C	-6.08823
633	tDR-1:31-Glu-CTC-1-U5C-D5G	-8.79426
634	tDR-1:31-Glu-CTC-1-U5C-D5GG	-7.76985
635	tDR-1:31-Glu-CTC-1-U5C-G6U	-5.18487
636	tDR-1:31-Glu-CTC-1-U5C-G6U-G31U	-7.21211
637	tDR-1:31-Glu-CTC-1-U8A	-7.69795
638	tDR-1:31-Glu-CTC-1-U8C	-6.23778
639	tDR-1:31-Glu-CTC-1-U8G	-7.17117
640	tDR-1:31-Glu-TTC-1	-7.02046
641	tDR-1:31-Glu-TTC-1-D5G	-6.79756
642	tDR-1:31-Glu-TTC-1-U5C-G6U	-7.04686
643	tDR-1:31-Glu-TTC-5	-8.70124
644	tDR-1:31-Glu-TTC-5-D5G	-7.51899
645	tDR-1:31-Gly-CCC-1-M2	-2.96556
646	tDR-1:31-Gly-CCC-1-M2-A14G	-7.28857
647	tDR-1:31-Gly-CCC-1-M2-A20G	-6.90705
648	tDR-1:31-Gly-CCC-1-M2-A22G	-7.7811
649	tDR-1:31-Gly-CCC-1-M2-A23G	-7.09589
650	tDR-1:31-Gly-CCC-1-M2-A3G	-7.25074
651	tDR-1:31-Gly-CCC-1-M2-C28U	-6.39784
652	tDR-1:31-Gly-CCC-1-M2-C30A	-3.04214
653	tDR-1:31-Gly-CCC-1-M2-C30U	-3.07218
654	tDR-1:31-Gly-CCC-1-M2-D5G	-2.50886
655	tDR-1:31-Gly-CCC-1-M2-G6A	-7.46451
656	tDR-1:31-Gly-CCC-1-M2-G6U	-4.68227
657	tDR-1:31-Gly-CCC-1-M2-U11C	-7.3574
658	tDR-1:31-Gly-CCC-1-M2-U12C	-7.0688
659	tDR-1:31-Gly-CCC-1-M2-U19C	-6.64456
660	tDR-1:31-Gly-CCC-1-M2-U24C	-6.80807
661	tDR-1:31-Gly-CCC-1-M2-U25C	-7.45935
662	tDR-1:31-Gly-CCC-1-M2-U4C	-7.28949
663	tDR-1:31-Gly-CCC-1-M4-U5C	-6.70589
664	tDR-1:31-Gly-GCC-2-M2	-2.50202
665	tDR-1:31-Gly-GCC-2-M2-C30U	-2.68118
666	tDR-1:31-Gly-GCC-2-M2-U12C	-6.80807
667	tDR-1:31-Leu-AAG-1-M3	6.61474
668	tDR-1:31-Lys-CTT-1	-4.58275
669	tDR-1:31-Pro-AGG-1-M4	-3.0575
670	tDR-1:31-Pro-AGG-1-M5-C30A	-7.93996
671	tDR-1:31-Pro-AGG-1-M5-C30U	-4.1982
672	tDR-1:31-Pro-TGG-2	-3.19979
673	tDR-1:31-Ser-GCT-1-M3	-6.64606
674	tDR-1:31-Val-AAC-1-M3	-2.75374
675	tDR-1:31-iMet-CAT-2	-7.86962
676	tDR-1:32-Ala-AGC-2-M2	-6.55828
677	tDR-1:32-Ala-CGC-3	-3.43385
678	tDR-1:32-Ala-CGC-3-C24A	-7.0959
679	tDR-1:32-Asn-GTT-1-M2	-6.84575
680	tDR-1:32-Asp-GTC-2-M2	3.85441
681	tDR-1:32-Glu-CTC-1	-4.41815
682	tDR-1:32-Glu-CTC-1-A14G	-5.51845
683	tDR-1:32-Glu-CTC-1-A21G	-5.91535
684	tDR-1:32-Glu-CTC-1-A21G-C32U	-6.71911
685	tDR-1:32-Glu-CTC-1-A24G	-4.67596
686	tDR-1:32-Glu-CTC-1-C12U	-8.78526
687	tDR-1:32-Glu-CTC-1-C27U	-6.08411
688	tDR-1:32-Glu-CTC-1-C2U	-4.77241
689	tDR-1:32-Glu-CTC-1-C2U-D5G	-8.30363
690	tDR-1:32-Glu-CTC-1-C30G	-9.83899
691	tDR-1:32-Glu-CTC-1-C30U	-5.59207
692	tDR-1:32-Glu-CTC-1-C32U	-8.02942
693	tDR-1:32-Glu-CTC-1-C4U	-3.99216
694	tDR-1:32-Glu-CTC-1-D4UGG	-4.79266
695	tDR-1:32-Glu-CTC-1-D5G	-4.26937
696	tDR-1:32-Glu-CTC-1-D5G-C29G	-8.09803
697	tDR-1:32-Glu-CTC-1-D5G-C29U	-8.38242
698	tDR-1:32-Glu-CTC-1-D5G-G28A	-7.79976
699	tDR-1:32-Glu-CTC-1-D5G-G8A	-7.12143
700	tDR-1:32-Glu-CTC-1-D5G-G9A	-6.67347
701	tDR-1:32-Glu-CTC-1-D5G-U7C	-8.36489
702	tDR-1:32-Glu-CTC-1-D8G	-6.54455
703	tDR-1:32-Glu-CTC-1-G10A	-8.31569
704	tDR-1:32-Glu-CTC-1-G10U	-8.12253
705	tDR-1:32-Glu-CTC-1-G15A	-8.07272
706	tDR-1:32-Glu-CTC-1-G15U	-4.88563
707	tDR-1:32-Glu-CTC-1-G17A	-5.06474
708	tDR-1:32-Glu-CTC-1-G18A	-7.71335
709	tDR-1:32-Glu-CTC-1-G22A	-8.14212
710	tDR-1:32-Glu-CTC-1-G22U	-4.11856
711	tDR-1:32-Glu-CTC-1-G23A	-7.9298
712	tDR-1:32-Glu-CTC-1-G23U	-9.35978
713	tDR-1:32-Glu-CTC-1-G28C	-7.49382
714	tDR-1:32-Glu-CTC-1-G29A	-3.18334
715	tDR-1:32-Glu-CTC-1-G31C	-2.29375
716	tDR-1:32-Glu-CTC-1-G6A	-4.84372
717	tDR-1:32-Glu-CTC-1-G6U	-3.383
718	tDR-1:32-Glu-CTC-1-G7A	-8.16264
719	tDR-1:32-Glu-CTC-1-G7U	-8.32246
720	tDR-1:32-Glu-CTC-1-G9A	-8.52731
721	tDR-1:32-Glu-CTC-1-G9U	-7.39256
722	tDR-1:32-Glu-CTC-1-M2-C3U	-4.43642
723	tDR-1:32-Glu-CTC-1-M2-C3U-D5G	-8.21408
724	tDR-1:32-Glu-CTC-1-M2-C3U-U5C-G6U	-8.59981
725	tDR-1:32-Glu-CTC-1-M2-D5G-G27A	-7.63145
726	tDR-1:32-Glu-CTC-1-M2-G28A	-5.56223
727	tDR-1:32-Glu-CTC-1-M2-G28A-C32U	-6.45846
728	tDR-1:32-Glu-CTC-1-U11C	-4.89537
729	tDR-1:32-Glu-CTC-1-U13A	-6.64752
730	tDR-1:32-Glu-CTC-1-U13C	-5.41904
731	tDR-1:32-Glu-CTC-1-U16A	-7.6305
732	tDR-1:32-Glu-CTC-1-U16C	-4.33281
733	tDR-1:32-Glu-CTC-1-U16G	-6.50131
734	tDR-1:32-Glu-CTC-1-U20C	-4.11555
735	tDR-1:32-Glu-CTC-1-U25C	-4.62103
736	tDR-1:32-Glu-CTC-1-U26A	-6.4139
737	tDR-1:32-Glu-CTC-1-U26C	-4.85028
738	tDR-1:32-Glu-CTC-1-U5A	-8.47104
739	tDR-1:32-Glu-CTC-1-U5C	-5.97612
740	tDR-1:32-Glu-CTC-1-U5C-D5G	-8.78037
741	tDR-1:32-Glu-CTC-1-U5C-G6U	-4.63559
742	tDR-1:32-Glu-CTC-1-U8A	-7.94418
743	tDR-1:32-Glu-CTC-1-U8C	-4.5673
744	tDR-1:32-Glu-CTC-1-U8G	-6.75774
745	tDR-1:32-Glu-TTC-1	-6.22148
746	tDR-1:32-Glu-TTC-1-D5G	-6.88413
747	tDR-1:32-Glu-TTC-1-U5C-G6U	-7.43912
748	tDR-1:32-Gly-CCC-1-M2	-3.52749
749	tDR-1:32-Gly-CCC-1-M2-A14G	-3.49996
750	tDR-1:32-Gly-CCC-1-M2-A14U	-6.60893
751	tDR-1:32-Gly-CCC-1-M2-A20G	-4.2896
752	tDR-1:32-Gly-CCC-1-M2-A20U	-7.70381
753	tDR-1:32-Gly-CCC-1-M2-A22G	-3.61162
754	tDR-1:32-Gly-CCC-1-M2-A22U	-7.37329
755	tDR-1:32-Gly-CCC-1-M2-A23G	-3.53823
756	tDR-1:32-Gly-CCC-1-M2-A3G	-4.3945
757	tDR-1:32-Gly-CCC-1-M2-A3U	-6.35911
758	tDR-1:32-Gly-CCC-1-M2-C13U	-4.13905
759	tDR-1:32-Gly-CCC-1-M2-C26U	-7.59079
760	tDR-1:32-Gly-CCC-1-M2-C28U	-4.24857
761	tDR-1:32-Gly-CCC-1-M2-C2U	-3.40853
762	tDR-1:32-Gly-CCC-1-M2-C30G	-4.60628
763	tDR-1:32-Gly-CCC-1-M2-C30U	-2.44093
764	tDR-1:32-Gly-CCC-1-M2-C31U	-7.32734
765	tDR-1:32-Gly-CCC-1-M2-D5G	-3.06871
766	tDR-1:32-Gly-CCC-1-M2-D8G	-6.61048
767	tDR-1:32-Gly-CCC-1-M2-G10A	-4.67474
768	tDR-1:32-Gly-CCC-1-M2-G17A	-8.59035
769	tDR-1:32-Gly-CCC-1-M2-G17U	-3.83356
770	tDR-1:32-Gly-CCC-1-M2-G18A	-7.98049
771	tDR-1:32-Gly-CCC-1-M2-G21A	-7.69487
772	tDR-1:32-Gly-CCC-1-M2-G21U	-8.03005
773	tDR-1:32-Gly-CCC-1-M2-G29C	-4.14321
774	tDR-1:32-Gly-CCC-1-M2-G29U	-9.15248
775	tDR-1:32-Gly-CCC-1-M2-G6A	-3.41471
776	tDR-1:32-Gly-CCC-1-M2-G6U	-3.45511
777	tDR-1:32-Gly-CCC-1-M2-G7A	-8.25336
778	tDR-1:32-Gly-CCC-1-M2-G9A	-4.53916
779	tDR-1:32-Gly-CCC-1-M2-G9U	-7.3519
780	tDR-1:32-Gly-CCC-1-M2-U11C	-3.15543
781	tDR-1:32-Gly-CCC-1-M2-U12A	-6.40142
782	tDR-1:32-Gly-CCC-1-M2-U12C	-3.21156
783	tDR-1:32-Gly-CCC-1-M2-U16A	-7.7038
784	tDR-1:32-Gly-CCC-1-M2-U16C	-3.87355
785	tDR-1:32-Gly-CCC-1-M2-U19C	-4.5615
786	tDR-1:32-Gly-CCC-1-M2-U24C	-4.99674
787	tDR-1:32-Gly-CCC-1-M2-U25C	-3.739
788	tDR-1:32-Gly-CCC-1-M2-U27A	-7.18613
789	tDR-1:32-Gly-CCC-1-M2-U27C	-3.55428
790	tDR-1:32-Gly-CCC-1-M2-U4C	-4.23475
791	tDR-1:32-Gly-CCC-1-M2-U8C	-3.77178
792	tDR-1:32-Gly-CCC-1-M4-G15U	-8.0112
793	tDR-1:32-Gly-CCC-1-M4-U5A	-4.52532
794	tDR-1:32-Gly-CCC-1-M4-U5C	-3.30193
795	tDR-1:32-Gly-CCC-2-M2	-2.32517
796	tDR-1:32-Gly-GCC-2-M2	-2.74133
797	tDR-1:32-Gly-GCC-2-M2-A14G	-3.96952
798	tDR-1:32-Gly-GCC-2-M2-A20G	-3.97553
799	tDR-1:32-Gly-GCC-2-M2-A22G	-3.43573
800	tDR-1:32-Gly-GCC-2-M2-A23G	-4.55141
801	tDR-1:32-Gly-GCC-2-M2-A3G	-3.18961
802	tDR-1:32-Gly-GCC-2-M2-C13U	-7.55935
803	tDR-1:32-Gly-GCC-2-M2-C26U	-6.49127
804	tDR-1:32-Gly-GCC-2-M2-C28U	-4.36344
805	tDR-1:32-Gly-GCC-2-M2-C2U	-2.95384
806	tDR-1:32-Gly-GCC-2-M2-C30G	-7.01532
807	tDR-1:32-Gly-GCC-2-M2-D4G	-3.88542
808	tDR-1:32-Gly-GCC-2-M2-D4GG	-4.20239
809	tDR-1:32-Gly-GCC-2-M2-G10A	-6.9349
810	tDR-1:32-Gly-GCC-2-M2-G10U	-7.93118
811	tDR-1:32-Gly-GCC-2-M2-G17A	-6.52633
812	tDR-1:32-Gly-GCC-2-M2-G21U	-7.7657
813	tDR-1:32-Gly-GCC-2-M2-G29C	-6.39784
814	tDR-1:32-Gly-GCC-2-M2-G6A	-3.01739
815	tDR-1:32-Gly-GCC-2-M2-G7U	-7.21522
816	tDR-1:32-Gly-GCC-2-M2-G9A	-6.66427
817	tDR-1:32-Gly-GCC-2-M2-U12C	-3.16057
818	tDR-1:32-Gly-GCC-2-M2-U16C	-3.94957
819	tDR-1:32-Gly-GCC-2-M2-U19C	-3.75377
820	tDR-1:32-Gly-GCC-2-M2-U24C	-3.58299
821	tDR-1:32-Gly-GCC-2-M2-U25C	-3.34603
822	tDR-1:32-Gly-GCC-2-M2-U27C	-3.46309
823	tDR-1:32-Gly-GCC-2-M2-U8C	-3.7111
824	tDR-1:32-His-GTG-1	-2.61641
825	tDR-1:32-Lys-CTT-1	-3.64844
826	tDR-1:32-Lys-CTT-1-A14G	-6.87865
827	tDR-1:32-Lys-CTT-1-A23G	-7.55935
828	tDR-1:32-Lys-CTT-1-A26G	-7.31756
829	tDR-1:32-Lys-CTT-1-A31G	-8.3186
830	tDR-1:32-Lys-CTT-1-A9G	-6.60892
831	tDR-1:32-Lys-CTT-1-C2U	-7.14762
832	tDR-1:32-Lys-CTT-1-C4U	-7.07661
833	tDR-1:32-Lys-CTT-1-G10A	-4.33009
834	tDR-1:32-Lys-CTT-1-G10U	-4.65953
835	tDR-1:32-Lys-CTT-1-G18U	-6.82146
836	tDR-1:32-Lys-CTT-1-G6A	-3.78876
837	tDR-1:32-Lys-CTT-1-U12C	-7.28856
838	tDR-1:32-Lys-TTT-1	-3.48623
839	tDR-1:32-Pro-AGG-1-M4	-4.70082
840	tDR-1:32-Pro-AGG-1-M4-A14G	-8.39527
841	tDR-1:32-Pro-AGG-1-M4-A20G	-8.23057
842	tDR-1:32-Pro-AGG-1-M4-A23G	-8.96987
843	tDR-1:32-Pro-AGG-1-M4-C12U	-6.78996
844	tDR-1:32-Pro-AGG-1-M4-C28U	-7.38782
845	tDR-1:32-Pro-AGG-1-M4-C3U	-7.63849
846	tDR-1:32-Pro-AGG-1-M4-C5U	-7.78194
847	tDR-1:32-Pro-AGG-1-M4-G16A	-6.71049
848	tDR-1:32-Pro-AGG-1-M4-G17U	-6.70904
849	tDR-1:32-Pro-AGG-1-M4-G22U	-8.26387
850	tDR-1:32-Pro-AGG-1-M4-G29A	-7.74447
851	tDR-1:32-Pro-AGG-1-M4-G29U	-7.37328
852	tDR-1:32-Pro-AGG-1-M4-G2A	-7.37693
853	tDR-1:32-Pro-AGG-1-M4-G2U	-9.70495
854	tDR-1:32-Pro-AGG-1-M4-G6A	-5.56194
855	tDR-1:32-Pro-AGG-1-M4-G6C	-6.60582
856	tDR-1:32-Pro-AGG-1-M4-G6U	-7.6899
857	tDR-1:32-Pro-AGG-1-M4-G9A	-7.02576
858	tDR-1:32-Pro-AGG-1-M4-U11C	-8.62185
859	tDR-1:32-Pro-AGG-1-M4-U13C	-7.74021
860	tDR-1:32-Pro-AGG-1-M4-U19C	-7.68309
861	tDR-1:32-Pro-AGG-1-M4-U21C	-8.76114
862	tDR-1:32-Pro-AGG-1-M4-U24C	-8.32151
863	tDR-1:32-Pro-AGG-1-M4-U25C	-8.85744
864	tDR-1:32-Pro-AGG-1-M4-U27C	-8.65834
865	tDR-1:32-Pro-AGG-1-M4-U4C	-8.5278
866	tDR-1:32-Pro-AGG-1-M4-U7C	-8.52367
867	tDR-1:32-Pro-AGG-1-M4-U8C	-7.97879
868	tDR-1:32-Pro-AGG-1-M5-C30U	-7.97144
869	tDR-1:32-Pro-TGG-2	-3.76522
870	tDR-1:32-Ser-CGA-1-M2	-3.07042
871	tDR-1:32-Ser-GCT-1-M3	-4.23655
872	tDR-1:32-Ser-GCT-1-M3-A14G	-6.80938
873	tDR-1:32-Ser-GCT-1-M3-A22G	-6.9449
874	tDR-1:32-Ser-GCT-1-M3-A27G	-7.16483
875	tDR-1:32-Ser-GCT-1-M3-A2G	-7.709
876	tDR-1:32-Ser-GCT-1-M3-A31G	-4.80142
877	tDR-1:32-Ser-GCT-1-M3-A5G	-7.28948
878	tDR-1:32-Ser-GCT-1-M3-C12U	-6.93732
879	tDR-1:32-Ser-GCT-1-M3-G10A	-7.57152
880	tDR-1:32-Ser-GCT-1-M3-G24U	-9.20532
881	tDR-1:32-Ser-GCT-1-M3-G26A	-4.08489
882	tDR-1:32-Ser-GCT-1-M3-G6A	-4.813
883	tDR-1:32-Ser-GCT-1-M3-U28C	-6.52651
884	tDR-1:32-Ser-GCT-1-M4-C25U	-6.45501
885	tDR-1:32-Thr-TGT-2	-7.24975
886	tDR-1:32-Val-AAC-1-M3	-5.01759
887	tDR-1:32-Val-AAC-1-M3-A24G	-7.07102
888	tDR-1:32-Val-AAC-1-M3-C25U	-6.78858
889	tDR-1:32-Val-AAC-1-M3-G10U	-6.75215
890	tDR-1:32-Val-AAC-1-M3-G7A	-6.92864
891	tDR-1:32-Val-AAC-1-M3-U11C	-6.46526
892	tDR-1:32-Val-AAC-1-M3-U20C	-6.49965
893	tDR-1:32-Val-AAC-1-M3-U22C	-7.34414
894	tDR-1:32-Val-AAC-1-M3-U28C	-6.78722
895	tDR-1:32-Val-AAC-1-M3-U4C	-6.72052
896	tDR-1:32-Val-AAC-2	-9.5533
897	tDR-1:32-Val-AAC-2-M2-U27C	-6.6476
898	tDR-1:32-Val-CAC-3	-6.08036
899	tDR-1:32-iMet-CAT-1	-4.3189
900	tDR-1:32-iMet-CAT-1-C3U	-6.95242
901	tDR-1:32-iMet-CAT-1-G10U	-6.99609
902	tDR-1:32-iMet-CAT-1-G2U	-7.60972
903	tDR-1:32-iMet-CAT-2	-5.6052
904	tDR-1:32-iMet-CAT-2-G10A	-7.38714
905	tDR-1:32-iMet-CAT-2-G2U	-7.38603
906	tDR-1:33-Ala-AGC-2-M2	-3.51008
907	tDR-1:33-Ala-AGC-2-M2-C24A	-7.08812
908	tDR-1:33-Ala-AGC-2-M2-G10A	-6.86575
909	tDR-1:33-Ala-AGC-5-M2	-3.64116
910	tDR-1:33-Arg-CCG-3	-2.81027
911	tDR-1:33-Arg-TCG-2	-2.75428
912	tDR-1:33-Asn-GTT-1-M2	3.97985
913	tDR-1:33-Asp-GTC-2-M2	4.90079
914	tDR-1:33-Asp-GTC-2-M2-G6A	6.17941
915	tDR-1:33-Cys-GCA-1-M3	-1.89019
916	tDR-1:33-Cys-GCA-4-M4	-2.95882
917	tDR-1:33-Glu-CTC-1	-2.69729
918	tDR-1:33-Glu-CTC-1-A14G	-2.77141
919	tDR-1:33-Glu-CTC-1-A14U	-7.33481
920	tDR-1:33-Glu-CTC-1-A21G	-2.79683
921	tDR-1:33-Glu-CTC-1-A21U	-6.9336
922	tDR-1:33-Glu-CTC-1-A24G	-2.72668
923	tDR-1:33-Glu-CTC-1-A24U	-6.37416
924	tDR-1:33-Glu-CTC-1-C12U	-2.82989
925	tDR-1:33-Glu-CTC-1-C27A	-6.45144
926	tDR-1:33-Glu-CTC-1-C27U	-2.43814
927	tDR-1:33-Glu-CTC-1-C2G	-7.03768
928	tDR-1:33-Glu-CTC-1-C2U	-2.20709
929	tDR-1:33-Glu-CTC-1-C30G	-7.33198
930	tDR-1:33-Glu-CTC-1-C30U	-2.26139
931	tDR-1:33-Glu-CTC-1-C32G	-3.1645
932	tDR-1:33-Glu-CTC-1-C4U	-2.08041
933	tDR-1:33-Glu-CTC-1-D5G	-2.55744
934	tDR-1:33-Glu-CTC-1-D5G-C31A	-6.81076
935	tDR-1:33-Glu-CTC-1-D5G-G27U	-6.46526
936	tDR-1:33-Glu-CTC-1-D5G-G6A	-7.14115
937	tDR-1:33-Glu-CTC-1-D5G-G8A	-7.63621
938	tDR-1:33-Glu-CTC-1-D5G-G9A	-7.01879
939	tDR-1:33-Glu-CTC-1-D5G-U12C	-3.135
940	tDR-1:33-Glu-CTC-1-D5G-U7C	-2.55599
941	tDR-1:33-Glu-CTC-1-D8G	-6.64026
942	tDR-1:33-Glu-CTC-1-G10A	-3.2251
943	tDR-1:33-Glu-CTC-1-G17A	-2.6783
944	tDR-1:33-Glu-CTC-1-G17U	-7.01528
945	tDR-1:33-Glu-CTC-1-G18A	-8.425
946	tDR-1:33-Glu-CTC-1-G22A	-3.46743
947	tDR-1:33-Glu-CTC-1-G23A	-3.21761
948	tDR-1:33-Glu-CTC-1-G6A	-2.49926
949	tDR-1:33-Glu-CTC-1-G6C	-6.80127
950	tDR-1:33-Glu-CTC-1-G6U	-1.93303
951	tDR-1:33-Glu-CTC-1-G7A	-3.49654
952	tDR-1:33-Glu-CTC-1-G9A	-3.43172
953	tDR-1:33-Glu-CTC-1-M2-C3U	-2.28778
954	tDR-1:33-Glu-CTC-1-M2-D5G-G27A	-4.53595
955	tDR-1:33-Glu-CTC-1-M2-D5G-G30A	-3.04244
956	tDR-1:33-Glu-CTC-1-M2-G28A	-3.08305
957	tDR-1:33-Glu-CTC-1-M2-G28A-U33C	-6.64002
958	tDR-1:33-Glu-CTC-1-M2-U19A	-7.30994
959	tDR-1:33-Glu-CTC-1-M3-G31A	-2.25892
960	tDR-1:33-Glu-CTC-1-U11A	-7.33946
961	tDR-1:33-Glu-CTC-1-U11C	-2.56398
962	tDR-1:33-Glu-CTC-1-U13A	-7.58107
963	tDR-1:33-Glu-CTC-1-U13C	-2.96492
964	tDR-1:33-Glu-CTC-1-U16C	-2.92233
965	tDR-1:33-Glu-CTC-1-U16G	-7.09035
966	tDR-1:33-Glu-CTC-1-U20A	-7.17221
967	tDR-1:33-Glu-CTC-1-U20C	-2.80121
968	tDR-1:33-Glu-CTC-1-U25C	-2.80677
969	tDR-1:33-Glu-CTC-1-U26A	-7.36959
970	tDR-1:33-Glu-CTC-1-U26C	-2.67442
971	tDR-1:33-Glu-CTC-1-U33A	-6.41238
972	tDR-1:33-Glu-CTC-1-U5A	-3.47464
973	tDR-1:33-Glu-CTC-1-U5A-D5G	-7.16589
974	tDR-1:33-Glu-CTC-1-U5C	-3.00153
975	tDR-1:33-Glu-CTC-1-U5C-D5G	-3.05113
976	tDR-1:33-Glu-CTC-1-U5C-G6U	-2.61776
977	tDR-1:33-Glu-CTC-1-U5G	-7.19644
978	tDR-1:33-Glu-CTC-1-U8A	-4.03001
979	tDR-1:33-Glu-CTC-1-U8C	-2.68134
980	tDR-1:33-Glu-CTC-1-U8G	-7.31377
981	tDR-1:33-Glu-TTC-1	-3.66849
982	tDR-1:33-Glu-TTC-1-D5G	-3.65615
983	tDR-1:33-Glu-TTC-1-U5C-G6U	-7.94552
984	tDR-1:33-Glu-TTC-2-M2-U32A	6.84685
985	tDR-1:33-Glu-TTC-4-U32A	6.00438
986	tDR-1:33-Gly-CCC-1-M2-C26U	6.16674
987	tDR-1:33-Gly-CCC-1-M2-C31A	6.6079
988	tDR-1:33-Gly-CCC-1-M2-G10A	6.5866
989	tDR-1:33-Gly-CCC-1-M2-G17A	6.54952
990	tDR-1:33-Gly-CCC-1-M2-G18A	6.16809
991	tDR-1:33-Gly-CCC-1-M2-G18U	6.49626
992	tDR-1:33-Gly-CCC-1-M2-G21U	6.46128
993	tDR-1:33-Gly-CCC-1-M2-G29A	6.82792
994	tDR-1:33-Gly-CCC-1-M2-G7A	6.35381
995	tDR-1:33-Gly-CCC-1-M2-G9A	6.73901
996	tDR-1:33-Gly-CCC-1-M4-U5A	6.88084
997	tDR-1:33-Gly-GCC-2-M2	1.93112
998	tDR-1:33-Gly-GCC-2-M2-C13U	6.61296
999	tDR-1:33-Gly-GCC-2-M2-C2U	7.06546
1000	tDR-1:33-Gly-GCC-2-M2-C30U	6.23413
1001	tDR-1:33-Gly-GCC-2-M2-C31A	6.36736
1002	tDR-1:33-Gly-GCC-2-M2-D4GG	7.41235
1003	tDR-1:33-Gly-GCC-2-M2-G17A	6.17803
1004	tDR-1:33-Gly-GCC-2-M2-G6A	3.57258
1005	tDR-1:33-Gly-GCC-2-M2-G7U	5.89294
1006	tDR-1:33-Gly-GCC-2-M2-U16C	6.69187
1007	tDR-1:33-Gly-GCC-2-M2-U19C	6.8221
1008	tDR-1:33-Gly-GCC-2-M2-U27C	3.65698
1009	tDR-1:33-Gly-GCC-2-M2-U4C	6.59878
1010	tDR-1:33-Gly-GCC-2-M2-U8C	7.02453
1011	tDR-1:33-Leu-AAG-1-M3	-1.92308
1012	tDR-1:33-Leu-AAG-1-M3-G5U	-6.8431
1013	tDR-1:33-Leu-TAG-2	-2.2442
1014	tDR-1:33-Lys-CTT-1	-2.56993
1015	tDR-1:33-Lys-CTT-1-A23G	-6.75358
1016	tDR-1:33-Lys-CTT-1-A31G	-6.84971
1017	tDR-1:33-Lys-CTT-1-A9G	-6.72196
1018	tDR-1:33-Lys-CTT-1-G18U	-7.81968
1019	tDR-1:33-Lys-CTT-1-G6A	-2.39198
1020	tDR-1:33-Lys-CTT-1-U12C	-6.8405
1021	tDR-1:33-Lys-CTT-1-U27C	-6.50131
1022	tDR-1:33-Lys-TTT-1	-1.97697
1023	tDR-1:33-Phe-GAA-1-M3	-2.9216
1024	tDR-1:33-Phe-GAA-1-M3-G10A	-7.14009
1025	tDR-1:33-Phe-GAA-1-M3-G22U	-7.49714
1026	tDR-1:33-Pro-AGG-1-M4	-5.15053
1027	tDR-1:33-Pro-AGG-1-M4-A14C	-6.71216
1028	tDR-1:33-Pro-AGG-1-M4-A14G	-4.99894
1029	tDR-1:33-Pro-AGG-1-M4-A14U	-8.25128
1030	tDR-1:33-Pro-AGG-1-M4-A20G	-4.9247
1031	tDR-1:33-Pro-AGG-1-M4-A20U	-7.69647
1032	tDR-1:33-Pro-AGG-1-M4-A23C	-6.91457
1033	tDR-1:33-Pro-AGG-1-M4-A23G	-5.06302
1034	tDR-1:33-Pro-AGG-1-M4-A23U	-8.63192
1035	tDR-1:33-Pro-AGG-1-M4-C12U	-10.1576
1036	tDR-1:33-Pro-AGG-1-M4-C26A	-6.86442
1037	tDR-1:33-Pro-AGG-1-M4-C26U	-9.71247
1038	tDR-1:33-Pro-AGG-1-M4-C28A	-6.84735
1039	tDR-1:33-Pro-AGG-1-M4-C28G	-7.08144
1040	tDR-1:33-Pro-AGG-1-M4-C28U	-6.55258
1041	tDR-1:33-Pro-AGG-1-M4-C3A	-6.64156
1042	tDR-1:33-Pro-AGG-1-M4-C3U	-4.79077
1043	tDR-1:33-Pro-AGG-1-M4-C5A	-7.94678
1044	tDR-1:33-Pro-AGG-1-M4-C5G-D5G	-8.67307
1045	tDR-1:33-Pro-AGG-1-M4-C5U	-4.7054
1046	tDR-1:33-Pro-AGG-1-M4-C5U-D5GU	-5.63004
1047	tDR-1:33-Pro-AGG-1-M4-D23U	-7.49042
1048	tDR-1:33-Pro-AGG-1-M4-D24UC	-7.48004
1049	tDR-1:33-Pro-AGG-1-M4-D26U	-7.58994
1050	tDR-1:33-Pro-AGG-1-M4-D6U	-6.74376
1051	tDR-1:33-Pro-AGG-1-M4-G10A	-9.55759
1052	tDR-1:33-Pro-AGG-1-M4-G10U	-9.1082
1053	tDR-1:33-Pro-AGG-1-M4-G15A	-10.0319
1054	tDR-1:33-Pro-AGG-1-M4-G15U	-5.50487
1055	tDR-1:33-Pro-AGG-1-M4-G16A	-9.98826
1056	tDR-1:33-Pro-AGG-1-M4-G16U	-8.89557
1057	tDR-1:33-Pro-AGG-1-M4-G17A	-10.2188
1058	tDR-1:33-Pro-AGG-1-M4-G17U	-4.09516
1059	tDR-1:33-Pro-AGG-1-M4-G18A	-9.6398
1060	tDR-1:33-Pro-AGG-1-M4-G18U	-4.39429
1061	tDR-1:33-Pro-AGG-1-M4-G22A	-9.56085
1062	tDR-1:33-Pro-AGG-1-M4-G22U	-6.79907
1063	tDR-1:33-Pro-AGG-1-M4-G29A	-6.60894
1064	tDR-1:33-Pro-AGG-1-M4-G29C	-8.22087
1065	tDR-1:33-Pro-AGG-1-M4-G29U	-8.87647
1066	tDR-1:33-Pro-AGG-1-M4-G2A	-6.543
1067	tDR-1:33-Pro-AGG-1-M4-G2C	-7.61048
1068	tDR-1:33-Pro-AGG-1-M4-G2U	-5.25203
1069	tDR-1:33-Pro-AGG-1-M4-G6A	-5.31204
1070	tDR-1:33-Pro-AGG-1-M4-G6C	-6.42479
1071	tDR-1:33-Pro-AGG-1-M4-G6U	-4.86519
1072	tDR-1:33-Pro-AGG-1-M4-G9A	-6.32699
1073	tDR-1:33-Pro-AGG-1-M4-G9U	-5.82139
1074	tDR-1:33-Pro-AGG-1-M4-U11A	-7.74445
1075	tDR-1:33-Pro-AGG-1-M4-U11C	-5.17935
1076	tDR-1:33-Pro-AGG-1-M4-U11G	-7.35184
1077	tDR-1:33-Pro-AGG-1-M4-U13A	-7.09478
1078	tDR-1:33-Pro-AGG-1-M4-U13C	-6.89754
1079	tDR-1:33-Pro-AGG-1-M4-U19A	-7.87933
1080	tDR-1:33-Pro-AGG-1-M4-U19C	-6.77932
1081	tDR-1:33-Pro-AGG-1-M4-U21A	-9.0756
1082	tDR-1:33-Pro-AGG-1-M4-U21C	-6.23893
1083	tDR-1:33-Pro-AGG-1-M4-U21G	-7.46104
1084	tDR-1:33-Pro-AGG-1-M4-U24A	-7.33292
1085	tDR-1:33-Pro-AGG-1-M4-U24C	-5.83472
1086	tDR-1:33-Pro-AGG-1-M4-U24G	-6.72055
1087	tDR-1:33-Pro-AGG-1-M4-U25A	-9.19989
1088	tDR-1:33-Pro-AGG-1-M4-U25C	-5.11638
1089	tDR-1:33-Pro-AGG-1-M4-U27A	-9.42922
1090	tDR-1:33-Pro-AGG-1-M4-U27C	-5.37535
1091	tDR-1:33-Pro-AGG-1-M4-U31A	-9.57258
1092	tDR-1:33-Pro-AGG-1-M4-U31C	-4.44027
1093	tDR-1:33-Pro-AGG-1-M4-U31G	-4.47185
1094	tDR-1:33-Pro-AGG-1-M4-U32C	-7.88976
1095	tDR-1:33-Pro-AGG-1-M4-U4A	-8.73258
1096	tDR-1:33-Pro-AGG-1-M4-U4C	-5.22008
1097	tDR-1:33-Pro-AGG-1-M4-U4G	-6.90704
1098	tDR-1:33-Pro-AGG-1-M4-U7A	-8.05674
1099	tDR-1:33-Pro-AGG-1-M4-U7C	-5.8735
1100	tDR-1:33-Pro-AGG-1-M4-U7G	-7.36754
1101	tDR-1:33-Pro-AGG-1-M4-U8A	-8.41199
1102	tDR-1:33-Pro-AGG-1-M4-U8C	-5.80281
1103	tDR-1:33-Pro-AGG-1-M4-U8G	-7.52994
1104	tDR-1:33-Pro-AGG-1-M5-C30A	-7.64779
1105	tDR-1:33-Pro-AGG-1-M5-C30U	-5.64835
1106	tDR-1:33-Pro-TGG-2	-3.15892
1107	tDR-1:33-Ser-AGA-1-M6	-1.8848
1108	tDR-1:33-Ser-AGA-1-M6-C25U	-6.87348
1109	tDR-1:33-Ser-CGA-1-M2	-2.01065
1110	tDR-1:33-Ser-GCT-1-M3-A2U	-6.71767
1111	tDR-1:33-Ser-GCT-1-M3-A5U	-6.74233
1112	tDR-1:33-Ser-GCT-1-M3-G13A	-6.95242
1113	tDR-1:33-Ser-GCT-1-M3-G24U	-2.23384
1114	tDR-1:33-Ser-GCT-1-M3-G29A	-6.8709
1115	tDR-1:33-Ser-GCT-1-M3-G9A	-6.93237
1116	tDR-1:33-Ser-GCT-1-M3-U20C	-7.53481
1117	tDR-1:33-Ser-GCT-1-M4-G4A	-7.28852
1118	tDR-1:33-Trp-CCA-1-M2	-2.73856
1119	tDR-1:33-Trp-CCA-1-M2-G10A	-6.90576
1120	tDR-1:33-Trp-CCA-2-M2	-2.89401
1121	tDR-1:33-Val-AAC-1-M3	-3.18827
1122	tDR-1:33-Val-AAC-1-M3-C25U	-7.52394
1123	tDR-1:33-Val-AAC-2	-4.7501
1124	tDR-1:33-Val-CAC-3	-6.3603
1125	tDR-1:34-Arg-TCG-2	-3.07816
1126	tDR-1:34-Arg-TCG-3-M2	-1.99865
1127	tDR-1:34-Asp-GTC-1	-4.01661
1128	tDR-1:34-Cys-GCA-1-M3	3.44829
1129	tDR-1:34-Glu-TTC-1	-4.06098
1130	tDR-1:34-Glu-TTC-1-D5G	-6.27056
1131	tDR-1:34-Glu-TTC-1-U5C-G6U	-6.78721
1132	tDR-1:34-Glu-TTC-2-M2	-2.23179
1133	tDR-1:34-Glu-TTC-4	-2.23644
1134	tDR-1:34-Gly-CCC-1-M2-C33A	9.73129
1135	tDR-1:34-Gly-CCC-1-M2-C33U	7.76424
1136	tDR-1:34-Gly-GCC-1	7.84671
1137	tDR-1:34-Gly-GCC-1-D5G	9.62519
1138	tDR-1:34-Gly-GCC-1-G6A	6.24965
1139	tDR-1:34-Gly-GCC-1-G6U	7.92262
1140	tDR-1:34-Gly-GCC-1-U32C	7.11704
1141	tDR-1:34-Gly-GCC-1-U32G	6.20762
1142	tDR-1:34-Gly-GCC-2-M2	12.6377
1143	tDR-1:34-His-GTG-1	-2.72471
1144	tDR-1:34-His-GTG-1-G17A	-6.95487
1145	tDR-1:34-Leu-AAG-1-M3-A35G	9.96078
1146	tDR-1:34-Leu-TAG-2-G10A	-6.56916
1147	tDR-1:34-Lys-CTT-1	2.25376
1148	tDR-1:34-Lys-CTT-1-G10A	6.20623
1149	tDR-1:34-Lys-CTT-1-G6A	7.06333
1150	tDR-1:34-Lys-CTT-1-U33C	7.0929
1151	tDR-1:34-Lys-CTT-2	3.82319
1152	tDR-1:34-Pro-AGG-1-M2	-2.84624
1153	tDR-1:34-Pro-CGG-1	-2.50438
1154	tDR-1:34-Pro-CGG-1-A14G	-2.68623
1155	tDR-1:34-Pro-CGG-1-A23G	-2.60083
1156	tDR-1:34-Pro-CGG-1-C26U	-7.54563
1157	tDR-1:34-Pro-CGG-1-C30U	-7.81966
1158	tDR-1:34-Pro-CGG-1-C5U-D5GU	-7.28948
1159	tDR-1:34-Pro-CGG-1-G10A	-6.78174
1160	tDR-1:34-Pro-CGG-1-G15A	-7.40334
1161	tDR-1:34-Pro-CGG-1-G16A	-7.33574
1162	tDR-1:34-Pro-CGG-1-G18A	-7.1476
1163	tDR-1:34-Pro-CGG-1-G22A	-6.53309
1164	tDR-1:34-Pro-CGG-1-G22U	-4.66751
1165	tDR-1:34-Pro-CGG-1-G29U	-7.81089
1166	tDR-1:34-Pro-CGG-1-G6A	-2.33337
1167	tDR-1:34-Pro-CGG-1-G6C	-7.96961
1168	tDR-1:34-Pro-CGG-1-G6U	-2.2037
1169	tDR-1:34-Pro-CGG-1-M2-C30G	-2.18589
1170	tDR-1:34-Pro-CGG-1-U11C	-2.45782
1171	tDR-1:34-Pro-CGG-1-U13C	-4.44705
1172	tDR-1:34-Pro-CGG-1-U19C	-3.01689
1173	tDR-1:34-Pro-CGG-1-U21A	-6.41957
1174	tDR-1:34-Pro-CGG-1-U21C	-2.72383
1175	tDR-1:34-Pro-CGG-1-U24C	-2.4435
1176	tDR-1:34-Pro-CGG-1-U25C	-2.4723
1177	tDR-1:34-Pro-CGG-1-U27A	-7.02114
1178	tDR-1:34-Pro-CGG-1-U27C	-2.47047
1179	tDR-1:34-Pro-CGG-1-U4C	-2.5302
1180	tDR-1:34-Pro-CGG-1-U7C	-2.71477
1181	tDR-1:34-Pro-CGG-1-U8C	-3.71038
1182	tDR-1:34-Pro-TGG-1	-4.5079
1183	tDR-1:34-Pro-TGG-1-A14G	-4.6565
1184	tDR-1:34-Pro-TGG-1-A14U	-7.61202
1185	tDR-1:34-Pro-TGG-1-A20G	-5.05793
1186	tDR-1:34-Pro-TGG-1-A20U	-6.93113
1187	tDR-1:34-Pro-TGG-1-A23G	-4.4082
1188	tDR-1:34-Pro-TGG-1-A23U	-7.41604
1189	tDR-1:34-Pro-TGG-1-C12U	-8.69836
1190	tDR-1:34-Pro-TGG-1-C26A	-6.53969
1191	tDR-1:34-Pro-TGG-1-C26U	-8.90393
1192	tDR-1:34-Pro-TGG-1-C28A	-7.04688
1193	tDR-1:34-Pro-TGG-1-C28G	-7.06653
1194	tDR-1:34-Pro-TGG-1-C28U	-4.65493
1195	tDR-1:34-Pro-TGG-1-C3U	-4.97442
1196	tDR-1:34-Pro-TGG-1-C5A	-7.16802
1197	tDR-1:34-Pro-TGG-1-C5G-D5G	-7.14223
1198	tDR-1:34-Pro-TGG-1-C5U	-4.76853
1199	tDR-1:34-Pro-TGG-1-C5U-D5GU	-8.73229
1200	tDR-1:34-Pro-TGG-1-D23U	-7.18919
1201	tDR-1:34-Pro-TGG-1-D24UC	-7.05744
1202	tDR-1:34-Pro-TGG-1-D26U	-6.95119
1203	tDR-1:34-Pro-TGG-1-G10A	-8.86729
1204	tDR-1:34-Pro-TGG-1-G10U	-6.98062
1205	tDR-1:34-Pro-TGG-1-G15A	-8.76535
1206	tDR-1:34-Pro-TGG-1-G15U	-8.32053
1207	tDR-1:34-Pro-TGG-1-G16A	-9.13923
1208	tDR-1:34-Pro-TGG-1-G16U	-7.35278
1209	tDR-1:34-Pro-TGG-1-G17A	-9.46154
1210	tDR-1:34-Pro-TGG-1-G17U	-8.31865
1211	tDR-1:34-Pro-TGG-1-G18A	-8.71229
1212	tDR-1:34-Pro-TGG-1-G18U	-8.79605
1213	tDR-1:34-Pro-TGG-1-G22A	-8.75082
1214	tDR-1:34-Pro-TGG-1-G22U	-4.63099
1215	tDR-1:34-Pro-TGG-1-G29A	-9.61519
1216	tDR-1:34-Pro-TGG-1-G29C	-7.48957
1217	tDR-1:34-Pro-TGG-1-G29U	-8.90362
1218	tDR-1:34-Pro-TGG-1-G2A	-9.99338
1219	tDR-1:34-Pro-TGG-1-G2C	-6.83652
1220	tDR-1:34-Pro-TGG-1-G2U	-4.21646
1221	tDR-1:34-Pro-TGG-1-G6A	-4.40317
1222	tDR-1:34-Pro-TGG-1-G6C	-9.63671
1223	tDR-1:34-Pro-TGG-1-G6U	-4.12859
1224	tDR-1:34-Pro-TGG-1-G9A	-9.31239
1225	tDR-1:34-Pro-TGG-1-G9U	-8.21622
1226	tDR-1:34-Pro-TGG-1-M2-C30A	-6.983
1227	tDR-1:34-Pro-TGG-1-M2-C30U	-9.98538
1228	tDR-1:34-Pro-TGG-1-U11A	-7.32419
1229	tDR-1:34-Pro-TGG-1-U11C	-4.92097
1230	tDR-1:34-Pro-TGG-1-U11G	-7.04001
1231	tDR-1:34-Pro-TGG-1-U13C	-5.33841
1232	tDR-1:34-Pro-TGG-1-U19A	-7.28075
1233	tDR-1:34-Pro-TGG-1-U19C	-5.09692
1234	tDR-1:34-Pro-TGG-1-U21A	-8.21828
1235	tDR-1:34-Pro-TGG-1-U21C	-4.00638
1236	tDR-1:34-Pro-TGG-1-U21G	-7.09699
1237	tDR-1:34-Pro-TGG-1-U24C	-5.03391
1238	tDR-1:34-Pro-TGG-1-U25A	-8.22285
1239	tDR-1:34-Pro-TGG-1-U25C	-4.46362
1240	tDR-1:34-Pro-TGG-1-U27A	-8.68648
1241	tDR-1:34-Pro-TGG-1-U27C	-4.37948
1242	tDR-1:34-Pro-TGG-1-U31C	-4.1433
1243	tDR-1:34-Pro-TGG-1-U31G	-7.4818
1244	tDR-1:34-Pro-TGG-1-U32A	-7.83171
1245	tDR-1:34-Pro-TGG-1-U32C	-3.40753
1246	tDR-1:34-Pro-TGG-1-U32G	-3.48355
1247	tDR-1:34-Pro-TGG-1-U4A	-8.03811
1248	tDR-1:34-Pro-TGG-1-U4C	-4.92143
1249	tDR-1:34-Pro-TGG-1-U7A	-6.67493
1250	tDR-1:34-Pro-TGG-1-U7C	-6.30505
1251	tDR-1:34-Pro-TGG-1-U7G	-7.06764
1252	tDR-1:34-Pro-TGG-1-U8A	-7.64535
1253	tDR-1:34-Pro-TGG-1-U8C	-5.80811
1254	tDR-1:34-Pro-TGG-1-U8G	-6.68818
1255	tDR-1:34-Pro-TGG-2	-2.56429
1256	tDR-1:34-Pro-TGG-2-C28U	-6.82013
1257	tDR-1:34-Pro-TGG-2-G22U	-7.80533
1258	tDR-1:34-Pro-TGG-2-G2U	-6.71337
1259	tDR-1:34-Pro-TGG-2-G6A	-7.18507
1260	tDR-1:34-Pro-TGG-2-G6U	-4.26205
1261	tDR-1:34-Pro-TGG-2-U27C	-7.45589
1262	tDR-1:34-Ser-GCT-1-M3	5.11821
1263	tDR-1:34-Ser-GCT-1-M3-G26A	7.30466
1264	tDR-1:34-Val-CAC-1-M2-U33C	5.77567
1265	tDR-1:34-iMet-CAT-1	9.93259
1266	tDR-1:34-iMet-CAT-2	8.84184
1267	tDR-1:35-Ala-AGC-2-M2-A33G	8.35322
1268	tDR-1:35-Ala-CGC-3	6.40398
1269	tDR-1:35-Asp-GTC-2-M2	2.64114
1270	tDR-1:35-Asp-GTC-2-M2-C3U	6.45108
1271	tDR-1:35-Asp-GTC-2-M2-G6A	7.80697
1272	tDR-1:35-Asp-GTC-2-M2-G6U	6.81051
1273	tDR-1:35-Cys-GCA-1-M3	2.72972
1274	tDR-1:35-Glu-CTC-1-G7U	6.40282
1275	tDR-1:35-Glu-CTC-1-U33A-C34A-U35A	-6.43714
1276	tDR-1:35-Gly-CCC-1	2.5146
1277	tDR-1:35-Gly-CCC-1-M2-C33A	7.76927
1278	tDR-1:35-Gly-CCC-1-U32A	7.19991
1279	tDR-1:35-Gly-CCC-1-U32G	7.41365
1280	tDR-1:35-Gly-CCC-2-M2	2.57953
1281	tDR-1:35-Gly-CCC-4	7.02986
1282	tDR-1:35-Gly-GCC-1	6.36242
1283	tDR-1:35-Gly-GCC-1-A14G	6.18991
1284	tDR-1:35-Gly-GCC-1-A3G	6.45903
1285	tDR-1:35-Gly-GCC-1-C2U	7.63106
1286	tDR-1:35-Gly-GCC-1-D5G	10.2017
1287	tDR-1:35-Gly-GCC-1-G6A	6.56457
1288	tDR-1:35-Gly-GCC-1-G6U	9.01865
1289	tDR-1:35-Gly-GCC-1-G9U	6.42207
1290	tDR-1:35-Gly-GCC-1-U11C	6.73908
1291	tDR-1:35-Gly-GCC-1-U12C	6.6276
1292	tDR-1:35-Gly-GCC-1-U25C	6.62419
1293	tDR-1:35-Gly-GCC-1-U32C	7.38643
1294	tDR-1:35-Gly-GCC-1-U4C	6.10598
1295	tDR-1:35-Gly-GCC-2-M2	10.4594
1296	tDR-1:35-Lys-CTT-1	4.4357
1297	tDR-1:35-Lys-CTT-1-G22U	7.00931
1298	tDR-1:35-Lys-CTT-1-G6A	7.12922
1299	tDR-1:35-Lys-CTT-2	6.59381
1300	tDR-1:35-Lys-CTT-2-G10A	6.46011
1301	tDR-1:35-Phe-GAA-1-M3	7.23101
1302	tDR-1:35-Pro-AGG-1-M4-A33G	3.39392
1303	tDR-1:35-Pro-CGG-1	2.92256
1304	tDR-1:35-Pro-TGG-1	5.40535
1305	tDR-1:35-Pro-TGG-2	7.41012
1306	tDR-1:35-Ser-AGA-1-M6-A34G	7.87449
1307	tDR-1:35-Ser-GCT-1-M3	12.3334
1308	tDR-1:36-Ala-CGC-3	7.77753
1309	tDR-1:36-Asn-GTT-1-M2	6.66944
1310	tDR-1:36-Asp-GTC-1-U35C	6.92196
1311	tDR-1:36-Asp-GTC-2-M2	3.37025
1312	tDR-1:36-Asp-GTC-2-M2-A14G	5.97669
1313	tDR-1:36-Asp-GTC-2-M2-A21G	6.03198
1314	tDR-1:36-Asp-GTC-2-M2-C2U	6.6754
1315	tDR-1:36-Asp-GTC-2-M2-C3U	6.72696
1316	tDR-1:36-Asp-GTC-2-M2-G6A	4.16151
1317	tDR-1:36-Asp-GTC-2-M2-G6C	6.44482
1318	tDR-1:36-Asp-GTC-2-M2-G6U	7.7973
1319	tDR-1:36-Asp-GTC-2-M2-U19C	5.98996
1320	tDR-1:36-Asp-GTC-2-M2-U25C	6.41229
1321	tDR-1:36-Asp-GTC-2-M2-U33C	6.84596
1322	tDR-1:36-Asp-GTC-2-M2-U35A	6.1734
1323	tDR-1:36-Asp-GTC-2-M2-U35C	9.70686
1324	tDR-1:36-Asp-GTC-2-M2-U35G	7.51351
1325	tDR-1:36-Asp-GTC-2-M2-U4C	6.03968
1326	tDR-1:36-Glu-CTC-1-D4UGG	6.28728
1327	tDR-1:36-Glu-CTC-1-D5G-U34G	6.18403
1328	tDR-1:36-Glu-CTC-1-G28U	6.28361
1329	tDR-1:36-Glu-CTC-1-G29U	6.54348
1330	tDR-1:36-Glu-CTC-1-U35A	6.97654
1331	tDR-1:36-Glu-CTC-1-U35C	2.67427
1332	tDR-1:36-Glu-TTC-4-U35C	6.28943
1333	tDR-1:36-Gly-CCC-1	6.83338
1334	tDR-1:36-Gly-CCC-1-D5G	7.33307
1335	tDR-1:36-Gly-CCC-1-M2-C33A	10.0296
1336	tDR-1:36-Gly-CCC-1-M2-C33U	8.76921
1337	tDR-1:36-Gly-CCC-1-M2-D5G-C32A	5.85902
1338	tDR-1:36-Gly-CCC-2-M2	5.58762
1339	tDR-1:36-Gly-CCC-2-M2-A22G	6.24588
1340	tDR-1:36-Gly-CCC-2-M2-D5G	9.65258
1341	tDR-1:36-Gly-CCC-2-M2-G6A	6.5188
1342	tDR-1:36-Gly-CCC-2-M2-G6U	7.57988
1343	tDR-1:36-Gly-CCC-2-M2-U27C	6.20274
1344	tDR-1:36-Gly-CCC-2-M2-U32C	6.47912
1345	tDR-1:36-Gly-CCC-2-M3-C33G	6.1821
1346	tDR-1:36-Gly-CCC-4	8.85965
1347	tDR-1:36-Gly-GCC-1	8.05068
1348	tDR-1:36-Gly-GCC-1-A14G	8.75101
1349	tDR-1:36-Gly-GCC-1-A20G	8.25298
1350	tDR-1:36-Gly-GCC-1-A20U	6.32639
1351	tDR-1:36-Gly-GCC-1-A22G	9.26205
1352	tDR-1:36-Gly-GCC-1-A23G	8.64011
1353	tDR-1:36-Gly-GCC-1-A3G	8.78218
1354	tDR-1:36-Gly-GCC-1-C13U	7.45775
1355	tDR-1:36-Gly-GCC-1-C28U	8.37662
1356	tDR-1:36-Gly-GCC-1-C2U	10.7723
1357	tDR-1:36-Gly-GCC-1-C30U	8.90104
1358	tDR-1:36-Gly-GCC-1-C31U	8.42377
1359	tDR-1:36-Gly-GCC-1-C34A	8.25173
1360	tDR-1:36-Gly-GCC-1-C34G	6.13586
1361	tDR-1:36-Gly-GCC-1-C34U	8.87295
1362	tDR-1:36-Gly-GCC-1-C35U	6.60216
1363	tDR-1:36-Gly-GCC-1-D29C	6.41345
1364	tDR-1:36-Gly-GCC-1-D5G	12.7895
1365	tDR-1:36-Gly-GCC-1-G10A	6.82581
1366	tDR-1:36-Gly-GCC-1-G10U	8.12264
1367	tDR-1:36-Gly-GCC-1-G15U	6.80154
1368	tDR-1:36-Gly-GCC-1-G17A	6.91736
1369	tDR-1:36-Gly-GCC-1-G18A	6.16384
1370	tDR-1:36-Gly-GCC-1-G21A	6.24828
1371	tDR-1:36-Gly-GCC-1-G29A	7.35669
1372	tDR-1:36-Gly-GCC-1-G29U	7.59598
1373	tDR-1:36-Gly-GCC-1-G6A	9.27025
1374	tDR-1:36-Gly-GCC-1-G6U	11.4208
1375	tDR-1:36-Gly-GCC-1-G7A	6.65936
1376	tDR-1:36-Gly-GCC-1-G7U	6.6627
1377	tDR-1:36-Gly-GCC-1-G9A	6.95932
1378	tDR-1:36-Gly-GCC-1-G9U	6.82283
1379	tDR-1:36-Gly-GCC-1-M3-U5A	6.40782
1380	tDR-1:36-Gly-GCC-1-M3-U5C	8.3833
1381	tDR-1:36-Gly-GCC-1-U11C	8.83225
1382	tDR-1:36-Gly-GCC-1-U11C-C35U	6.34352
1383	tDR-1:36-Gly-GCC-1-U12C	9.24481
1384	tDR-1:36-Gly-GCC-1-U12C-C35U	6.46998
1385	tDR-1:36-Gly-GCC-1-U16C	7.88099
1386	tDR-1:36-Gly-GCC-1-U19C	8.16024
1387	tDR-1:36-Gly-GCC-1-U24C	8.30174
1388	tDR-1:36-Gly-GCC-1-U25C	9.01852
1389	tDR-1:36-Gly-GCC-1-U27A	6.31656
1390	tDR-1:36-Gly-GCC-1-U27C	9.15302
1391	tDR-1:36-Gly-GCC-1-U27C-C34U	6.56638
1392	tDR-1:36-Gly-GCC-1-U32A	6.39639
1393	tDR-1:36-Gly-GCC-1-U32C	9.67483
1394	tDR-1:36-Gly-GCC-1-U32G	6.64977
1395	tDR-1:36-Gly-GCC-1-U4C	8.32924
1396	tDR-1:36-Gly-GCC-1-U8C	8.14674
1397	tDR-1:36-Gly-GCC-2-M2	13.9476
1398	tDR-1:36-Gly-GCC-2-M2-C28U	6.37076
1399	tDR-1:36-Gly-GCC-2-M2-C2U	8.15379
1400	tDR-1:36-Gly-GCC-2-M2-C30U	6.53746
1401	tDR-1:36-Gly-GCC-2-M2-D4G	7.38959
1402	tDR-1:36-Gly-GCC-2-M2-D4GG	7.82903
1403	tDR-1:36-Gly-GCC-2-M2-G10U	6.95011
1404	tDR-1:36-Gly-GCC-2-M2-G33A	6.7511
1405	tDR-1:36-Gly-GCC-2-M2-G33U	6.48949
1406	tDR-1:36-Gly-GCC-2-M2-G6U	6.84674
1407	tDR-1:36-Gly-GCC-2-M2-U11C	6.74518
1408	tDR-1:36-Gly-GCC-2-M2-U12C	7.31795
1409	tDR-1:36-Lys-CTT-1	12.0193
1410	tDR-1:36-Lys-CTT-1-G6A	6.26364
1411	tDR-1:36-Lys-CTT-2	10.5706
1412	tDR-1:36-Lys-CTT-2-G10A	6.13773
1413	tDR-1:36-Lys-TTT-1	8.85063
1414	tDR-1:36-Phe-GAA-1-M3	6.48285
1415	tDR-1:36-Pro-AGG-1-M4-A33G	8.44108
1416	tDR-1:36-Pro-CGG-1	7.6865
1417	tDR-1:36-Pro-TGG-1	7.34672
1418	tDR-1:36-Pro-TGG-2	6.3521
1419	tDR-1:36-Ser-GCT-1-M3	12.4636
1420	tDR-1:36-Val-CAC-1-M2	2.64425
1421	tDR-1:37-Glu-CTC-1	7.03807
1422	tDR-1:37-Gly-CCC-2-M2	6.78274
1423	tDR-1:37-Gly-GCC-1	8.31343
1424	tDR-1:37-Lys-CTT-1	6.65051
1425	tDR-1:37-Phe-GAA-1-M3	6.62253
1426	tDR-1:37-Pro-AGG-1-M4-A33G	7.93176
1427	tDR-1:37-Pro-TGG-1	7.2104
1428	tDR-1:38-Cys-GCA-1-M3	8.26717
1429	tDR-1:38-Glu-CTC-1	9.0818
1430	tDR-1:38-Glu-CTC-1-D5G	7.00809
1431	tDR-1:38-Glu-TTC-2-M2	6.2767
1432	tDR-1:38-Glu-TTC-4	6.15649
1433	tDR-1:38-Gly-GCC-1	6.37028
1434	tDR-1:38-Gly-GCC-1-A36G	6.99907
1435	tDR-1:38-Phe-GAA-1-M3	6.8601
1436	tDR-1:38-Pro-AGG-1-M4-A33G	8.15891
1437	tDR-1:39-Glu-CTC-1	5.53759
1438	tDR-1:39-Glu-CTC-1-D5G	9.81112
1439	tDR-1:39-Glu-TTC-2-M2	6.89886
1440	tDR-1:39-Glu-TTC-4	7.00855
1441	tDR-1:39-Gly-GCC-1-A36G-C37G-G38U	6.5485
1442	tDR-1:40-Ala-TGC-1-M2-A36G	7.74061
1443	tDR-1:40-Arg-ACG-1-M3-A34G	8.0864
1444	tDR-1:40-Arg-TCG-3-M2	7.74859
1445	tDR-1:40-Cys-GCA-1-M3	4.38135
1446	tDR-1:40-Gln-CTG-1-M5	9.99672
1447	tDR-1:40-Gln-CTG-5	7.46793
1448	tDR-1:40-Glu-CTC-1	7.57884
1449	tDR-1:40-Glu-TTC-2-M2	7.17464
1450	tDR-1:40-Glu-TTC-4	7.3035
1451	tDR-1:40-Lys-CTT-1	9.10387
1452	tDR-1:40-Ser-AGA-1-M6-A34G	7.54527
1453	tDR-1:40-Trp-CCA-2-M2	7.30763
1454	tDR-1:40-Tyr-GTA-1	6.42607
1455	tDR-1:41-Gln-CTG-1-M5	9.45726
1456	tDR-1:41-Gln-CTG-5	6.82428
1457	tDR-1:41-Glu-CTC-1	8.13907
1458	tDR-1:41-Glu-CTC-1-D5G	6.99409
1459	tDR-1:41-Gly-GCC-1	6.69051
1460	tDR-1:41-Gly-GCC-2-M2	6.50882
1461	tDR-1:41-Lys-CTT-1	7.78653
1462	tDR-1:41-Pro-TGG-1	6.32142
1463	tDR-1:41-Ser-AGA-1-M6-A34G	6.21171
1464	tDR-1:42-Gln-CTG-1-M5	7.97586
1465	tDR-1:42-Glu-CTC-1	5.63373
1466	tDR-1:42-Glu-CTC-1-D5G	9.22013
1467	tDR-1:42-Phe-GAA-1-M3	6.8292
1468	tDR-1:43-Arg-ACG-1-M3-A34G	6.63419
1469	tDR-1:43-Glu-CTC-1	7.22306
1470	tDR-1:43-Glu-CTC-1-D5G	6.4971
1471	tDR-1:43-Glu-TTC-2-M2	7.28055
1472	tDR-1:43-Gly-GCC-1	6.87676
1473	tDR-1:43-Pro-AGG-1-M4-A33G	6.94639
1474	tDR-1:44-Gln-CTG-1-M4	9.91287
1475	tDR-1:44-Gln-CTG-5	6.33329
1476	tDR-1:44-Glu-CTC-1	7.63141
1477	tDR-1:44-Glu-CTC-1-D5G	6.14582
1478	tDR-1:44-Glu-TTC-2-M2	9.38128
1479	tDR-1:44-Glu-TTC-4	9.5687
1480	tDR-1:44-Gly-GCC-1	7.9432
1481	tDR-1:44-Gly-TCC-1-M2	8.8834
1482	tDR-1:44-Pro-AGG-1-M4-A33G	4.38576
1483	tDR-1:44-Pro-CGG-1	7.09664
1484	tDR-1:44-Pro-TGG-1	8.13162
1485	tDR-1:44-Pro-TGG-2	6.20762
1486	tDR-1:44-iMet-CAT-1	6.30847
1487	tDR-1:45-Gln-CTG-1-M4	8.56196
1488	tDR-1:45-Gly-CCC-2	6.21795
1489	tDR-1:46-Gly-GCC-1	7.20392
1490	tDR-1:46-Pro-AGG-1-M4-A33G	7.14684
1491	tDR-1:48-Gln-CTG-1-M4	7.33019
1492	tDR-1:48-Glu-CTC-1	7.51622
1493	tDR-1:48-Glu-CTC-1-D5G	6.43501
1494	tDR-1:48-Gly-GCC-1	8.52126
1495	tDR-1:48-Gly-GCC-2	6.38117
1496	tDR-1:49-Gln-CTG-1-M4	9.78481
1497	tDR-1:49-Gly-GCC-1	6.34158
1498	tDR-1:49-Pro-AGG-1-M4-A33G	6.29951
1499	tDR-1:50-Gln-CTG-1-M3	8.04041
1500	tDR-1:50-Gly-GCC-1	7.72246
1501	tDR-1:50-Pro-CGG-1	8.09019
1502	tDR-1:50-Pro-TGG-1	3.36008
1503	tDR-1:50-Pro-TGG-2	7.28753
1504	tDR-1:51-Gln-CTG-1-M3	7.75992
1505	tDR-1:51-Pro-AGG-1-M4-A33G	8.06262
1506	tDR-1:51-Pro-CGG-1	6.34029
1507	tDR-1:51-Pro-TGG-1	6.31375
1508	tDR-1:52-Arg-CCG-3	7.27753
1509	tDR-1:52-Gln-CTG-1-M3	6.74017
1510	tDR-1:52-Pro-AGG-1-M4-A33G	7.12821
1511	tDR-1:53-Gln-CTG-1-M3	8.13581
1512	tDR-1:53-Pro-AGG-1-M4-A33G	8.45677
1513	tDR-1:53-Pro-CGG-1	7.2061
1514	tDR-1:53-Pro-TGG-1	7.2283
1515	tDR-1:54-Ala-CGC-3-A36G	7.91177
1516	tDR-1:54-Gln-CTG-1-M3	9.20649
1517	tDR-1:54-Gly-CCC-2	6.91597
1518	tDR-1:54-Gly-GCC-1	8.19832
1519	tDR-1:54-Pro-AGG-1-M4-A33G	8.10642
1520	tDR-1:54-Pro-CGG-1	6.81851
1521	tDR-1:54-Pro-TGG-1	7.86111
1522	tDR-1:55-Gln-CTG-1-M3	8.59414
1523	tDR-1:55-Lys-CTT-1	6.11753
1524	tDR-1:55-Lys-CTT-2	7.3073
1525	tDR-1:56-Arg-CCG-3	9.41805
1526	tDR-1:56-Gly-GCC-1	6.90059
1527	tDR-1:56-Pro-CGG-1	7.99175
1528	tDR-1:56-iMet-CAT-1	6.46338
1529	tDR-1:57-Pro-AGG-1-M4-A33G	6.15439
1530	tDR-1:60-Glu-CTC-1-D5G	7.18434
1531	tDR-1:61-Pro-TGG-2	9.11504
1532	tDR-1:63-Gln-CTG-1-M3	7.19083
1533	tDR-1:64-Gln-CTG-1-M3	4.07481
1534	tDR-1:66-Gln-CTG-1-M3	3.3097
1535	tDR-1:66-Gln-CTG-5	7.5306
1536	tDR-1:66-Pro-TGG-2	6.5442
1537	tDR-1:67-Gln-CTG-1-M3	6.15084
1538	tDR-1:69-Glu-CTC-1	7.26535
1539	tDR-1:69-Glu-TTC-2	7.4955
1540	tDR-1:69-Pro-AGG-1-M3-A33G	7.49257
1541	tDR-1:74-Ala-TGC-1-A36G	6.38888
1542	tDR-1:74-Glu-CTC-1	7.8797
1543	tDR-1:74-Glu-CTC-1-D5G	6.90617
1544	tDR-1:74-Glu-TTC-2	7.01118
1545	tDR-1:75-Glu-CTC-1	7.28824
1546	tDR-1:75-Glu-CTC-1-D5G	6.19798
1547	tDR-1:e2-Ser-AGA-1-M4-A34G-I45G-D48G	6.89518
1548	tDR-20:34-His-GTG-1	-6.78175
1549	tDR-20:35-Gly-GCC-1-M3	6.55212
1550	tDR-20:35-His-GTG-1	6.39305
1551	tDR-20:36-Gly-GCC-1-M3	7.98389
1552	tDR-20:66-Arg-CCG-3	7.41134
1553	tDR-20:70-Arg-CCG-3	6.69287
1554	tDR-20:70-Glu-CTC-1	9.41993
1555	tDR-20:71-Glu-CTC-1	9.66835
1556	tDR-20:71-Glu-TTC-3-M2	7.55391
1557	tDR-20:71-His-GTG-1	11.028
1558	tDR-20:71-Phe-GAA-1	7.51761
1559	tDR-20:72-Arg-CCG-3	6.80371
1560	tDR-20:72-Cys-GCA-1-M2	6.94966
1561	tDR-20:72-Glu-CTC-1	8.95727
1562	tDR-20:72-Glu-TTC-2	7.36143
1563	tDR-20:72-Glu-TTC-3-M2	8.6576
1564	tDR-20:72-His-GTG-1	9.34185
1565	tDR-20:73-Arg-ACG-1-A16G	8.65839
1566	tDR-20:73-Arg-ACG-3-A16G	6.82855
1567	tDR-20:73-Arg-CCG-3	8.23488
1568	tDR-20:73-Arg-CCT-4	8.25709
1569	tDR-20:73-Arg-TCG-3	6.74617
1570	tDR-20:73-Cys-GCA-1-M2	9.54028
1571	tDR-20:73-Gln-CTG-2-M2	8.33275
1572	tDR-20:73-Glu-CTC-1	8.31067
1573	tDR-20:73-Glu-TTC-2	7.46692
1574	tDR-20:73-Glu-TTC-3-M2	9.24187
1575	tDR-20:73-His-GTG-1	11.3776
1576	tDR-20:73-Lys-CTT-2	6.90751
1577	tDR-20:73-Phe-GAA-1	6.48173
1578	tDR-20:74-Arg-ACG-1-A16G	9.54442
1579	tDR-20:74-Arg-ACG-2-A16G	6.89855
1580	tDR-20:74-Arg-ACG-3-A16G	7.96453
1581	tDR-20:74-Arg-CCG-3	8.8681
1582	tDR-20:74-Arg-CCT-2	7.63244
1583	tDR-20:74-Arg-CCT-4	8.30701
1584	tDR-20:74-Cys-GCA-1-M2	8.3264
1585	tDR-20:74-Cys-GCA-3-M2	6.56861
1586	tDR-20:74-Gln-CTG-1	6.2328
1587	tDR-20:74-Gln-CTG-2-M2	8.06119
1588	tDR-20:74-Glu-CTC-1	10.5031
1589	tDR-20:74-Glu-TTC-2	5.51348
1590	tDR-20:74-Glu-TTC-3-M2	4.88491
1591	tDR-20:74-Gly-GCC-1	7.01876
1592	tDR-20:74-Gly-GCC-2	6.57046
1593	tDR-20:74-His-GTG-1	6.54784
1594	tDR-20:74-His-GTG-1-A54G	6.76232
1595	tDR-20:74-Leu-CAA-1	6.18197
1596	tDR-20:74-Leu-CAA-2	6.63774
1597	tDR-20:74-Leu-CAG-2	6.9172
1598	tDR-20:74-Lys-CTT-1	8.50052
1599	tDR-20:74-Lys-CTT-2	7.08902
1600	tDR-20:74-Phe-GAA-1	7.46609
1601	tDR-20:74-Ser-GCT-3	7.0099
1602	tDR-20:75-Arg-ACG-1-A16G	8.2956
1603	tDR-20:75-Arg-ACG-3-A16G	7.41791
1604	tDR-20:75-Arg-CCG-3	7.47393
1605	tDR-20:75-Arg-CCT-2	7.01517
1606	tDR-20:75-Cys-GCA-1-M2	7.98121
1607	tDR-20:75-Cys-GCA-3-M2	6.12332
1608	tDR-20:75-Gln-CTG-2-M2	8.10984
1609	tDR-20:75-Glu-CTC-1	10.9763
1610	tDR-20:75-Glu-TTC-2	10.0653
1611	tDR-20:75-Glu-TTC-3-M2	6.1702
1612	tDR-20:75-Gly-GCC-2	6.84283
1613	tDR-20:75-His-GTG-1	5.4395
1614	tDR-20:75-Leu-CAA-1	7.22692
1615	tDR-20:75-Leu-CAA-2	7.73921
1616	tDR-20:75-Leu-CAG-2	7.14285
1617	tDR-20:75-Lys-CTT-1	8.84376
1618	tDR-20:75-Phe-GAA-1	8.64828
1619	tDR-20:75-iMet-CAT-1	6.12627
1620	tDR-20:76-Glu-TTC-2	6.62277
1621	tDR-20:76-Glu-TTC-3-M2	8.27305
1622	tDR-20:76-His-GTG-1	2.66613
1623	tDR-20:76-Lys-CTT-1	6.37866
1624	tDR-20:T1-His-GTG-1-2	8.76443
1625	tDR-20a:34-Asp-GTC-2-M2	-8.95758
1626	tDR-20a:34-His-GTG-1	-7.10473
1627	tDR-20a:35-Asp-GTC-2-M2	-3.12803
1628	tDR-20a:66-Arg-CCG-3	7.02146
1629	tDR-20a:70-Arg-CCG-3	6.76453
1630	tDR-20a:70-Asp-GTC-2	6.49094
1631	tDR-20a:70-Glu-CTC-1	10.0757
1632	tDR-20a:70-His-GTG-1	8.33588
1633	tDR-20a:71-Glu-CTC-1	9.91023
1634	tDR-20a:71-Glu-TTC-3-M2	7.70257
1635	tDR-20a:71-His-GTG-1	9.67813
1636	tDR-20a:72-Arg-CCG-3	6.44073
1637	tDR-20a:72-Glu-CTC-1	8.82533
1638	tDR-20a:72-Glu-TTC-2	6.93107
1639	tDR-20a:72-Glu-TTC-3-M2	8.69606
1640	tDR-20a:72-His-GTG-1	8.20228
1641	tDR-20a:73-Arg-ACG-1-A15G	8.47508
1642	tDR-20a:73-Arg-ACG-3-A15G	6.82855
1643	tDR-20a:73-Arg-CCT-2	7.70643
1644	tDR-20a:73-Arg-CCT-4	8.20314
1645	tDR-20a:73-Gln-CTG-2-M2	9.22326
1646	tDR-20a:73-Gln-CTG-5	6.50963
1647	tDR-20a:73-Glu-CTC-1	8.26553
1648	tDR-20a:73-Glu-TTC-2	7.96579
1649	tDR-20a:73-Glu-TTC-3-M2	4.21715
1650	tDR-20a:73-His-GTG-1	10.0395
1651	tDR-20a:74-Arg-ACG-1-A15G	9.58589
1652	tDR-20a:74-Arg-ACG-2-A15G	7.17463
1653	tDR-20a:74-Arg-ACG-3-A15G	7.70192
1654	tDR-20a:74-Arg-CCG-3	8.16181
1655	tDR-20a:74-Arg-CCT-2	7.61633
1656	tDR-20a:74-Arg-CCT-4	8.21654
1657	tDR-20a:74-Gln-CTG-1	7.03128
1658	tDR-20a:74-Gln-CTG-2-M2	8.75231
1659	tDR-20a:74-Glu-CTC-1	4.59924
1660	tDR-20a:74-Gly-TCC-1-M2	6.09227
1661	tDR-20a:74-Gly-TCC-2	6.81299
1662	tDR-20a:74-His-GTG-1	6.11599
1663	tDR-20a:74-Leu-CAA-2	6.32314
1664	tDR-20a:74-Leu-CAG-2	7.80345
1665	tDR-20a:74-Ser-GCT-3	7.06917
1666	tDR-20a:75-Arg-ACG-1-A15G	8.2314
1667	tDR-20a:75-Arg-ACG-2-A15G	6.88465
1668	tDR-20a:75-Arg-ACG-3-A15G	7.17306
1669	tDR-20a:75-Arg-CCG-3	6.31872
1670	tDR-20a:75-Arg-CCT-2	6.76636
1671	tDR-20a:75-Gln-CTG-1	7.17482
1672	tDR-20a:75-Gln-CTG-2-M2	8.84064
1673	tDR-20a:75-Glu-CTC-1	4.26493
1674	tDR-20a:75-Glu-TTC-2	2.09076
1675	tDR-20a:75-Glu-TTC-3-M2	2.08392
1676	tDR-20a:75-His-GTG-1	5.60873
1677	tDR-20a:75-Leu-CAA-1	6.86303
1678	tDR-20a:75-Leu-CAG-2	7.78441
1679	tDR-20a:76-Gln-CTG-2-M2	6.19418
1680	tDR-20a:76-Glu-CTC-1	6.39781
1681	tDR-20a:76-Glu-TTC-2	7.02303
1682	tDR-20a:76-Glu-TTC-3-M2	8.55997
1683	tDR-20a:76-His-GTG-1	2.75896
1684	tDR-20a:T1-His-GTG-1-2	7.48647
1685	tDR-20b:75-Leu-CAA-2	6.90962
1686	tDR-20b:75-Leu-CAG-2	6.30798
1687	tDR-21:35-Cys-GCA-1-M11	7.12877
1688	tDR-21:36-Asn-GTT-1-M4	7.63241
1689	tDR-21:36-Gly-GCC-1-M3	7.12603
1690	tDR-21:38-Cys-GCA-1-M11	8.27247
1691	tDR-21:40-Arg-ACG-1-M3-A14G	7.10445
1692	tDR-21:40-Arg-CCG-3	6.94074
1693	tDR-21:40-Cys-GCA-1-M11	8.5464
1694	tDR-21:41-Arg-TCT-1-M4	-7.28076
1695	tDR-21:41-Glu-CTC-1-M2	6.06744
1696	tDR-21:48-Arg-CCG-3	8.45446
1697	tDR-21:49-Arg-CCG-3	6.74234
1698	tDR-21:50-Arg-CCG-3	7.17213
1699	tDR-21:51-Arg-CCG-3	6.82447
1700	tDR-21:52-Arg-CCG-3	6.63263
1701	tDR-21:54-Cys-GCA-1-M2	6.72618
1702	tDR-21:55-Arg-CCT-1-M3	7.57357
1703	tDR-21:55-Cys-GCA-1-M2	7.37413
1704	tDR-21:55-Leu-AAG-2-A14G	-11.1058
1705	tDR-21:56-Arg-CCG-3	8.00477
1706	tDR-21:56-Arg-CCT-1-M3	6.31689
1707	tDR-21:56-Arg-CCT-3-M2	6.34938
1708	tDR-21:56-Arg-TCT-2-M2	-9.77397
1709	tDR-21:56-Cys-GCA-1-M2	6.94172
1710	tDR-21:56-Leu-AAG-2-A14G	-12.3093
1711	tDR-21:57-Arg-ACG-1-A14G	6.67762
1712	tDR-21:57-Arg-ACG-3-A14G	6.42488
1713	tDR-21:57-Arg-CCG-3	7.97934
1714	tDR-21:57-Arg-CCT-1-M3-C36U-G37U	6.26159
1715	tDR-21:58-Arg-ACG-1-A14G	6.93804
1716	tDR-21:58-Arg-ACG-3-A14G	6.47564
1717	tDR-21:59-Arg-ACG-3-A14G	6.34238
1718	tDR-21:59-Arg-CCG-3	9.43333
1719	tDR-21:60-Arg-CCG-3	9.70202
1720	tDR-21:61-Arg-CCG-3	8.40161
1721	tDR-21:62-Arg-CCG-3	7.09899
1722	tDR-21:66-Arg-CCG-3	10.0976
1723	tDR-21:66-Ser-GCT-3	6.65063
1724	tDR-21:67-Arg-ACG-1-A14G	7.1939
1725	tDR-21:67-Arg-ACG-3-A14G	6.97588
1726	tDR-21:67-Arg-CCG-3	8.78391
1727	tDR-21:68-Arg-ACG-1-A14G	6.50377
1728	tDR-21:68-Arg-ACG-3-A14G	8.20257
1729	tDR-21:68-Arg-CCG-3	9.03122
1730	tDR-21:69-Arg-CCG-3	7.88627
1731	tDR-21:69-Cys-GCA-1-M2	8.93483
1732	tDR-21:69-Cys-GCA-2-M6	7.11947
1733	tDR-21:70-Arg-CCG-3	8.03138
1734	tDR-21:70-Cys-GCA-1-M2	8.20829
1735	tDR-21:70-Cys-GCA-2-M5	6.18338
1736	tDR-21:70-Glu-CTC-1	9.13311
1737	tDR-21:70-His-GTG-1	6.94202
1738	tDR-21:71-Arg-CCG-3	6.81297
1739	tDR-21:71-Arg-TCT-3	-2.40553
1740	tDR-21:71-Cys-GCA-1-M2	9.05086
1741	tDR-21:71-Cys-GCA-2-M5	7.24256
1742	tDR-21:71-Cys-GCA-3-M2	6.74166
1743	tDR-21:71-Glu-CTC-1	9.61631
1744	tDR-21:71-His-GTG-1	8.84734
1745	tDR-21:71-Phe-GAA-1	8.44294
1746	tDR-21:72-Arg-ACG-1-A14G	6.82345
1747	tDR-21:72-Arg-TCT-2	-4.33338
1748	tDR-21:72-Arg-TCT-3	-4.05507
1749	tDR-21:72-Arg-TCT-4	-3.69502
1750	tDR-21:72-Cys-GCA-1-M2	11.3281
1751	tDR-21:72-Cys-GCA-2-M5	9.53857
1752	tDR-21:72-Cys-GCA-3-M2	9.31325
1753	tDR-21:72-Glu-CTC-1	8.95191
1754	tDR-21:72-Glu-TTC-3-M2	8.75702
1755	tDR-21:72-His-GTG-1	8.05573
1756	tDR-21:72-Phe-GAA-1	6.81496
1757	tDR-21:72-Tyr-GTA-1-M2	7.05696
1758	tDR-21:73-Arg-ACG-1-A14G	9.50102
1759	tDR-21:73-Arg-ACG-2-A14G	7.19156
1760	tDR-21:73-Arg-ACG-3-A14G	8.071
1761	tDR-21:73-Arg-TCT-1	-3.56662
1762	tDR-21:73-Arg-TCT-2	-3.41236
1763	tDR-21:73-Arg-TCT-3	-2.32193
1764	tDR-21:73-Cys-GCA-1-M2	6.96396
1765	tDR-21:73-Cys-GCA-1-M2-G2U	7.23348
1766	tDR-21:73-Cys-GCA-2-M5	11.7219
1767	tDR-21:73-Cys-GCA-3-M2	6.65633
1768	tDR-21:73-Gln-CTG-1-M2	8.3033
1769	tDR-21:73-Gln-CTG-2-M2	3.78531
1770	tDR-21:73-Glu-CTC-1	8.96677
1771	tDR-21:73-Glu-TTC-2	7.41696
1772	tDR-21:73-Glu-TTC-3-M2	9.71867
1773	tDR-21:73-His-GTG-1	9.98839
1774	tDR-21:73-Phe-GAA-1	8.03539
1775	tDR-21:73-Tyr-GTA-1-M2	7.8593
1776	tDR-21:73-Tyr-GTA-1-M2-U39A	7.28801
1777	tDR-21:74-Arg-TCG-3	-2.51823
1778	tDR-21:74-Arg-TCT-2	-7.63069
1779	tDR-21:74-Arg-TCT-3	-4.2162
1780	tDR-21:74-Arg-TCT-4	-6.84706
1781	tDR-21:74-Cys-GCA-1-M2	6.4535
1782	tDR-21:74-Cys-GCA-1-M2-U53C	6.93891
1783	tDR-21:74-Cys-GCA-2-M5	10.7675
1784	tDR-21:74-Cys-GCA-3-M2	6.00468
1785	tDR-21:74-Gln-CTG-1-M2	8.28624
1786	tDR-21:74-Gln-CTG-2-M2	3.81519
1787	tDR-21:74-Glu-CTC-1	11.8647
1788	tDR-21:74-Glu-TTC-2	4.25056
1789	tDR-21:74-Glu-TTC-3-M2	3.63915
1790	tDR-21:74-His-GTG-1	5.46863
1791	tDR-21:74-Leu-CAG-2	7.19472
1792	tDR-21:74-Lys-CTT-1	8.5383
1793	tDR-21:74-Lys-CTT-2	7.85755
1794	tDR-21:74-Phe-GAA-1	8.36588
1795	tDR-21:74-Ser-GCT-3	7.21242
1796	tDR-21:74-Tyr-GTA-1-M2	9.14236
1797	tDR-21:74-Tyr-GTA-1-M2-G37A-U39A	7.23361
1798	tDR-21:74-Tyr-GTA-1-M2-U39A	8.56896
1799	tDR-21:75-Arg-ACG-1-A14G	4.07673
1800	tDR-21:75-Arg-ACG-2-A14G	3.83078
1801	tDR-21:75-Arg-ACG-3-A14G	3.87808
1802	tDR-21:75-Arg-CCG-3	7.49202
1803	tDR-21:75-Arg-CCT-3	6.16782
1804	tDR-21:75-Asn-GTT-1	7.96172
1805	tDR-21:75-Cys-GCA-1-M2	5.60052
1806	tDR-21:75-Cys-GCA-2-M5	6.06184
1807	tDR-21:75-Cys-GCA-3-M2	10.3647
1808	tDR-21:75-Gln-CTG-1-M2	8.21061
1809	tDR-21:75-Gln-CTG-2-M2	4.68438
1810	tDR-21:75-Glu-CTC-1	11.486
1811	tDR-21:75-Glu-TTC-2	3.76825
1812	tDR-21:75-Glu-TTC-3-M2	3.82073
1813	tDR-21:75-Gly-CCC-4	6.71303
1814	tDR-21:75-His-GTG-1	5.97295
1815	tDR-21:75-Leu-CAA-1	6.35158
1816	tDR-21:75-Leu-CAA-2	6.31245
1817	tDR-21:75-Leu-CAG-2	7.75768
1818	tDR-21:75-Lys-CTT-1	8.81551
1819	tDR-21:75-Lys-CTT-2	8.05651
1820	tDR-21:75-Phe-GAA-1	8.41202
1821	tDR-21:75-Tyr-GTA-1-M2	9.6289
1822	tDR-21:75-Tyr-GTA-1-M2-G37A-U39A	7.34369
1823	tDR-21:75-Tyr-GTA-1-M2-U39A	9.16319
1824	tDR-21:75-Tyr-GTA-1-M2-U39C	6.25568
1825	tDR-21:76-Cys-GCA-1-M2	6.11972
1826	tDR-21:76-Gln-CTG-2-M2	7.00018
1827	tDR-21:76-Glu-CTC-1	7.75925
1828	tDR-21:76-Glu-TTC-2	6.59117
1829	tDR-21:76-Glu-TTC-3-M2	8.6628
1830	tDR-21:76-His-GTG-1	3.22174
1831	tDR-21:T1-Cys-GCA-1-1	7.62392
1832	tDR-21:T1-His-GTG-1-2	7.71355
1833	tDR-22:36-Asn-GTT-1-M4	6.24635
1834	tDR-22:38-Cys-GCA-1-M11	7.29546
1835	tDR-22:40-Cys-GCA-1-M11	8.05134
1836	tDR-22:66-Arg-CCG-3	7.56657
1837	tDR-22:69-Cys-GCA-1-M2	8.92185
1838	tDR-22:69-Cys-GCA-2-M6	7.04877
1839	tDR-22:69-Cys-GCA-3-M2	6.27868
1840	tDR-22:70-Cys-GCA-1-M2	8.21302
1841	tDR-22:70-Cys-GCA-2-M5	6.20903
1842	tDR-22:71-Arg-CCG-3	6.47777
1843	tDR-22:71-Cys-GCA-1-M2	8.73811
1844	tDR-22:71-Cys-GCA-2-M5	7.23481
1845	tDR-22:71-Cys-GCA-3-M2	6.6199
1846	tDR-22:71-His-GTG-1	6.95673
1847	tDR-22:72-Cys-GCA-1-M2	11.5186
1848	tDR-22:72-Cys-GCA-3-M2	9.22242
1849	tDR-22:72-His-GTG-1	8.15077
1850	tDR-22:73-Arg-ACG-1-A13G	8.51199
1851	tDR-22:73-Arg-ACG-3-A13G	6.79954
1852	tDR-22:73-Arg-CCT-2	7.12375
1853	tDR-22:73-Arg-CCT-4	7.82245
1854	tDR-22:73-Arg-TCG-3	7.08388
1855	tDR-22:73-Cys-GCA-1-M2	8.29476
1856	tDR-22:73-Cys-GCA-2-M5	12.0951
1857	tDR-22:73-Cys-GCA-3-M2	11.5768
1858	tDR-22:73-Gln-CTG-1-M2	7.5193
1859	tDR-22:73-Gln-CTG-2-M2	8.77495
1860	tDR-22:73-His-GTG-1	10.3564
1861	tDR-22:73-Tyr-GTA-1-M2	6.49746
1862	tDR-22:74-Arg-ACG-1-A13G	9.73995
1863	tDR-22:74-Arg-ACG-3-A13G	8.01946
1864	tDR-22:74-Arg-CCG-3	8.02283
1865	tDR-22:74-Arg-CCT-2	7.709
1866	tDR-22:74-Arg-TCG-4	6.29501
1867	tDR-22:74-Cys-GCA-1-M2	8.14457
1868	tDR-22:74-Cys-GCA-1-M2-U52C	6.40398
1869	tDR-22:74-Cys-GCA-2-M5	10.7498
1870	tDR-22:74-Cys-GCA-3-M2	10.4486
1871	tDR-22:74-Gln-CTG-1-M2	7.90167
1872	tDR-22:74-Gln-CTG-2-M2	9.00145
1873	tDR-22:74-Glu-CTC-1	7.67423
1874	tDR-22:74-Glu-TTC-3-M2	8.3925
1875	tDR-22:74-His-GTG-1	11.5736
1876	tDR-22:74-Leu-CAA-2	6.32837
1877	tDR-22:74-Tyr-GTA-1-M2	7.79957
1878	tDR-22:74-Tyr-GTA-1-M2-U38A	7.27929
1879	tDR-22:74-iMet-CAT-1-M2	6.98784
1880	tDR-22:75-Arg-ACG-1-A13G	8.34836
1881	tDR-22:75-Arg-ACG-2-A13G	7.03784
1882	tDR-22:75-Arg-ACG-3-A13G	7.35869
1883	tDR-22:75-Asn-GTT-1	6.20762
1884	tDR-22:75-Cys-GCA-1-M2	6.00627
1885	tDR-22:75-Cys-GCA-2-M5	10.4886
1886	tDR-22:75-Cys-GCA-3-M2	10.2982
1887	tDR-22:75-Gln-CTG-1-M2	7.68965
1888	tDR-22:75-Gln-CTG-2-M2	9.1051
1889	tDR-22:75-Glu-TTC-2	6.18911
1890	tDR-22:75-His-GTG-1	11.1504
1891	tDR-22:75-Lys-CTT-1	7.55676
1892	tDR-22:75-Phe-GAA-1	7.72452
1893	tDR-22:75-Tyr-GTA-1-M2	8.12638
1894	tDR-22:75-Tyr-GTA-1-M2-U38A	7.70014
1895	tDR-22:75-iMet-CAT-1-M2	7.57237
1896	tDR-22:76-Gln-CTG-2-M2	6.35099
1897	tDR-22:76-His-GTG-1	5.20703
1898	tDR-22:T1-Arg-ACG-1-1-A13G	6.36328
1899	tDR-22:T1-His-GTG-1-2	6.77738
1900	tDR-23:38-Cys-GCA-1-M12	6.79648
1901	tDR-23:40-Cys-GCA-1-M12	6.51889
1902	tDR-23:69-Cys-GCA-1-M2	7.7076
1903	tDR-23:70-Cys-GCA-1-M2	6.54566
1904	tDR-23:71-Arg-ACG-1-A12G	6.22808
1905	tDR-23:71-Glu-CTC-1	6.96266
1906	tDR-23:71-His-GTG-1	7.67335
1907	tDR-23:72-Cys-GCA-1-M2	10.8857
1908	tDR-23:72-Cys-GCA-3-M2	8.66963
1909	tDR-23:72-His-GTG-1	8.02637
1910	tDR-23:73-Arg-ACG-1-A12G	7.51029
1911	tDR-23:73-Arg-ACG-2-A12G	6.27548
1912	tDR-23:73-Arg-ACG-3-A12G	6.65752
1913	tDR-23:73-Arg-CCT-4	6.33021
1914	tDR-23:73-Cys-GCA-1-M2	13.2666
1915	tDR-23:73-Cys-GCA-2-M5	11.407
1916	tDR-23:73-Cys-GCA-3-M2	10.939
1917	tDR-23:73-Glu-CTC-1	7.12372
1918	tDR-23:73-His-GTG-1	9.83243
1919	tDR-23:73-Tyr-GTA-1-M2	6.19923
1920	tDR-23:74-Arg-ACG-1-A12G	10.2672
1921	tDR-23:74-Arg-ACG-2-A12G	8.14336
1922	tDR-23:74-Arg-ACG-3-A12G	9.04294
1923	tDR-23:74-Arg-TCT-3	6.94677
1924	tDR-23:74-Cys-GCA-1-M2	11.7739
1925	tDR-23:74-Cys-GCA-2-M5	9.99728
1926	tDR-23:74-Cys-GCA-3-M2	9.67071
1927	tDR-23:74-Gln-CTG-1-M2	7.33582
1928	tDR-23:74-Gln-CTG-2-M2	7.70407
1929	tDR-23:74-Glu-CTC-1	11.5243
1930	tDR-23:74-Glu-TTC-2	10.0195
1931	tDR-23:74-Glu-TTC-3-M2	10.2779
1932	tDR-23:74-His-GTG-1	11.0252
1933	tDR-23:74-Lys-CTT-1	6.48962
1934	tDR-23:74-Tyr-GTA-1-M2	7.09547
1935	tDR-23:74-iMet-CAT-1-M2	8.73399
1936	tDR-23:75-Arg-ACG-1-A12G	8.55573
1937	tDR-23:75-Arg-ACG-2-A12G	7.34581
1938	tDR-23:75-Arg-ACG-3-A12G	8.02819
1939	tDR-23:75-Arg-TCT-3	7.91284
1940	tDR-23:75-Cys-GCA-1-M2	7.15233
1941	tDR-23:75-Cys-GCA-2-M5	9.63549
1942	tDR-23:75-Cys-GCA-3-M2	9.43821
1943	tDR-23:75-Gln-CTG-1-M2	6.40896
1944	tDR-23:75-Gln-CTG-2-M2	8.02555
1945	tDR-23:75-Glu-CTC-1	9.9834
1946	tDR-23:75-Glu-TTC-2	9.36972
1947	tDR-23:75-Glu-TTC-3-M2	9.84752
1948	tDR-23:75-His-GTG-1	10.5271
1949	tDR-23:75-Lys-CTT-1	7.43403
1950	tDR-23:75-iMet-CAT-1-M2	9.57067
1951	tDR-23:76-Glu-CTC-1	6.78209
1952	tDR-23:76-Glu-TTC-2	6.81794
1953	tDR-23:76-Glu-TTC-3-M2	8.31837
1954	tDR-23:76-His-GTG-1	4.43935
1955	tDR-23:76-iMet-CAT-1-M2	6.7106
1956	tDR-23:T1-Arg-ACG-1-1-A12G	6.94744
1957	tDR-23:T1-Cys-GCA-1-1	6.68047
1958	tDR-23:T1-His-GTG-1-2	6.14291
1959	tDR-24:40-Cys-GCA-1-M12	7.3695
1960	tDR-24:56-His-GTG-1	7.51353
1961	tDR-24:60-His-GTG-1	6.83752
1962	tDR-24:61-His-GTG-1	6.66795
1963	tDR-24:63-His-GTG-1	6.53154
1964	tDR-24:69-Cys-GCA-1-M2	7.16823
1965	tDR-24:71-Cys-GCA-1-M2	6.99024
1966	tDR-24:71-Glu-CTC-1	6.57417
1967	tDR-24:71-His-GTG-1	6.72222
1968	tDR-24:72-Cys-GCA-1-M2	9.64493
1969	tDR-24:72-Cys-GCA-2-M5	8.00484
1970	tDR-24:72-Gln-CTG-1-M2	6.36654
1971	tDR-24:73-Arg-CCG-3	6.40815
1972	tDR-24:73-Arg-CCT-4	7.83168
1973	tDR-24:73-Cys-GCA-1-M2	12.099
1974	tDR-24:73-Cys-GCA-2-M5	10.3545
1975	tDR-24:73-Cys-GCA-3-M2	10.0316
1976	tDR-24:73-Gln-CTG-1-M2	6.88012
1977	tDR-24:73-Gln-CTG-2-M2	7.92145
1978	tDR-24:73-Glu-CTC-1	7.47392
1979	tDR-24:73-His-GTG-1	6.68498
1980	tDR-24:73-Leu-CAA-2	6.2543
1981	tDR-24:74-Cys-GCA-1-M2	10.8913
1982	tDR-24:74-Cys-GCA-2-M5	9.21939
1983	tDR-24:74-Cys-GCA-3-M2	8.84764
1984	tDR-24:74-Gln-CTG-2-M2	8.31803
1985	tDR-24:74-Glu-CTC-1	7.14356
1986	tDR-24:74-Glu-TTC-2	9.55365
1987	tDR-24:74-Glu-TTC-3-M2	10.0638
1988	tDR-24:74-His-GTG-1	6.95804
1989	tDR-24:74-Leu-CAA-1	6.22474
1990	tDR-24:74-Leu-CAA-2	7.08683
1991	tDR-24:74-iMet-CAT-1-M2	7.16417
1992	tDR-24:75-Arg-CCG-3	6.23086
1993	tDR-24:75-Cys-GCA-1-M2	10.5734
1994	tDR-24:75-Cys-GCA-2-M5	8.78647
1995	tDR-24:75-Cys-GCA-3-M2	8.69867
1996	tDR-24:75-Gln-CTG-1-M2	3.81213
1997	tDR-24:75-Gln-CTG-2-M2	9.09868
1998	tDR-24:75-Glu-CTC-1	10.218
1999	tDR-24:75-Glu-TTC-2	9.21049
[truncated: 3,260 more rows]

## Sheet: Rat_OGSD_Cells_com
	tDR	log2FoldChange.x	log2FoldChange.y
1	tDR-1:31-His-GTG-1	3.05199	2.67619
2	tDR-1:31-His-GTG-1-G31A	3.60075	7.67307
3	tDR-1:32-Asp-GTC-2-M2	2.40974	1.80145
4	tDR-1:32-Glu-CTC-1	2.07203	1.05034
5	tDR-1:32-Glu-CTC-1-D5G	1.99021	1.24796
6	tDR-1:32-Glu-TTC-2-M2	3.22074	2.71156
7	tDR-1:32-Glu-TTC-4	3.46201	2.67669
8	tDR-1:32-Gly-CCC-1-M2-D5G	1.46655	1.22022
9	tDR-1:32-His-GTG-1	4.02622	4.38965
10	tDR-1:32-Ser-GCT-1-M3	2.67885	1.45432
11	tDR-1:33-Glu-TTC-2-M2	1.83842	1.41002
12	tDR-1:33-Glu-TTC-4	2.14934	1.54471
13	tDR-1:34-Pro-CGG-1	-1.28144	-1.68799
14	tDR-2:31-Glu-CTC-1	2.44619	7.83735
15	tDR-2:32-Glu-CTC-1-D4G	7.87132	6.93953
16	tDR-2:32-Glu-TTC-4	3.78878	4.48994
17	tDR-2:33-Glu-TTC-2-M2	2.68363	6.01393
18	tDR-2:33-Glu-TTC-4	3.40169	4.34955
19	tDR-3:32-Glu-TTC-4	7.10718	7.19548
20	tDR-3:33-Glu-TTC-4	2.54351	9.6212
21	tDR-33:e3-Leu-CAA-2	6.71666	6.69816
22	tDR-38:69-Asp-GTC-2	6.6805	4.72721
23	tDR-38:72-Asp-GTC-2	1.82106	3.31157
24	tDR-38:73-Asp-GTC-2	2.00808	4.98866
25	tDR-38:74-Asp-GTC-2	1.48587	6.09467
26	tDR-38:74-Ser-AGA-1	6.85446	3.64628
27	tDR-38:75-Asp-GTC-2	1.90381	2.50387
28	tDR-38:75-Glu-TTC-3-M2	3.17322	2.64689
29	tDR-38:75-Leu-CAG-1	1.71878	1.61282
30	tDR-38:T10-Arg-TCT-1-1	-6.58732	-6.55402
31	tDR-38:T4-Arg-TCT-4-1	-6.60058	-8.26371
32	tDR-38:T9-Arg-TCT-1-1	-1.49477	-1.9236
33	tDR-39:72-Asp-GTC-2	2.35632	3.2097
34	tDR-39:73-Asp-GTC-2	1.73837	5.38306
35	tDR-39:73-Glu-TTC-3-M2	2.70704	7.60776
36	tDR-39:73-Leu-CAG-1	7.17818	6.99381
37	tDR-39:74-Asp-GTC-2	1.8216	4.44092
38	tDR-39:74-Glu-TTC-3-M2	2.60966	4.12189
39	tDR-39:74-Leu-CAG-1	6.96426	3.99687
40	tDR-39:74-Phe-GAA-1	6.76999	3.69446
41	tDR-39:75-Asn-GTT-1	1.83343	1.67624
42	tDR-39:75-Asp-GTC-2	2.59524	1.81475
43	tDR-39:75-Phe-GAA-1	1.27609	1.18378
44	tDR-39:75-Ser-AGA-1	2.07601	1.34941
45	tDR-39:75-Ser-GCT-3	2.40444	1.98239
46	tDR-40:72-Asp-GTC-2	2.75914	2.28617
47	tDR-40:73-Asp-GTC-2	2.19305	4.4968
48	tDR-40:74-Asp-GTC-2	2.81648	6.04744
49	tDR-40:74-Glu-TTC-3-M2	7.10973	4.172
50	tDR-41:74-Asp-GTC-2	8.08216	7.91345
51	tDR-L6:T12-Ser-AGA-3-1	-6.64243	-7.09849

## Sheet: Rat_OGSD_Exs_com
	tDR	log2FoldChange.x	log2FoldChange.y
1	tDR-1:15-Asp-GTC-1-M3	6.4297	7.9284
2	tDR-1:15-Pro-AGG-1-M5	1.05298	2.36711
3	tDR-1:15-Ser-AGA-1-M6	7.66256	3.47356
4	tDR-1:16-Asp-GTC-1-M3	4.24175	5.16553
5	tDR-1:18-Val-AAC-1-M5	6.59998	3.87312
6	tDR-1:20-Pro-AGG-1-M5	-3.17465	-2.14139
7	tDR-1:20a-Ser-AGA-1-M6	-2.82925	-3.2486
8	tDR-1:21-Ala-AGC-1-M7	7.04241	7.87297
9	tDR-1:22-Pro-AGG-1-M5	-3.33803	-3.51634
10	tDR-1:22-Val-AAC-1-M5	-1.38065	-2.31047
11	tDR-1:23-Gly-CCC-1-M2	6.60899	7.43578
12	tDR-1:24-Pro-AGG-1-M5	-8.24156	-7.87221
13	tDR-1:25-Ala-AGC-1-M7	7.85903	8.94149
14	tDR-1:25-Ala-AGC-2-M3	7.13775	7.72368
15	tDR-1:26-Glu-TTC-4	1.68261	3.17388
16	tDR-1:26-Gly-CCC-1-M2	1.88047	2.23127
17	tDR-1:29-Asp-GTC-2-M2	6.82953	7.71776
18	tDR-1:29-Pro-AGG-1-M5	-2.10329	-2.20435
19	tDR-1:30-Glu-CTC-1	-1.35515	-1.90885
20	tDR-1:30-Glu-CTC-1-U26C	-6.19612	-6.49798
21	tDR-1:30-Glu-CTC-1-U5C-G6U	-1.61623	-2.03179
22	tDR-1:31-Ala-CGC-3	-7.7594	-5.48671
23	tDR-1:31-Asp-GTC-2-M2	7.58912	7.95801
24	tDR-1:31-Glu-CTC-1	-4.7747	-5.17548
25	tDR-1:31-Glu-CTC-1-A14G	-9.60718	-6.09168
26	tDR-1:31-Glu-CTC-1-A14U	-6.24868	-6.52797
27	tDR-1:31-Glu-CTC-1-A21G	-9.29518	-5.67085
28	tDR-1:31-Glu-CTC-1-A21U	-6.46973	-6.46358
29	tDR-1:31-Glu-CTC-1-A24G	-9.60594	-6.14238
30	tDR-1:31-Glu-CTC-1-C12U	-8.19102	-8.68903
31	tDR-1:31-Glu-CTC-1-C27U	-8.54604	-9.69801
32	tDR-1:31-Glu-CTC-1-C2U	-10.0915	-5.91995
33	tDR-1:31-Glu-CTC-1-C2U-D5G	-7.80286	-8.3579
34	tDR-1:31-Glu-CTC-1-C30G	-7.58474	-8.57071
35	tDR-1:31-Glu-CTC-1-C30G-G31C	-6.91829	-8.67937
36	tDR-1:31-Glu-CTC-1-C30U	-8.66939	-4.56639
37	tDR-1:31-Glu-CTC-1-C4U	-8.74544	-9.45325
38	tDR-1:31-Glu-CTC-1-D4UGG	-8.00671	-4.95557
39	tDR-1:31-Glu-CTC-1-D5G	-4.93618	-5.10919
40	tDR-1:31-Glu-CTC-1-D5G-C29G	-6.05775	-7.19647
41	tDR-1:31-Glu-CTC-1-D5G-C29U	-7.3203	-8.03815
42	tDR-1:31-Glu-CTC-1-D5G-G30C	-8.55284	-3.91736
43	tDR-1:31-Glu-CTC-1-D5G-G30U	-10.1218	-4.83596
44	tDR-1:31-Glu-CTC-1-D5G-G6A	-5.90714	-6.81342
45	tDR-1:31-Glu-CTC-1-D5G-U7C	-7.84191	-4.83457
46	tDR-1:31-Glu-CTC-1-D8G	-6.04824	-6.45121
47	tDR-1:31-Glu-CTC-1-G10A	-7.6163	-8.35226
48	tDR-1:31-Glu-CTC-1-G10U	-6.78343	-7.90261
49	tDR-1:31-Glu-CTC-1-G15A	-7.59514	-8.44225
50	tDR-1:31-Glu-CTC-1-G15U	-9.05394	-5.4788
51	tDR-1:31-Glu-CTC-1-G17A	-9.84692	-5.61726
52	tDR-1:31-Glu-CTC-1-G17U	-5.81062	-6.50101
53	tDR-1:31-Glu-CTC-1-G18A	-6.95997	-7.99915
54	tDR-1:31-Glu-CTC-1-G22A	-7.61635	-8.22905
55	tDR-1:31-Glu-CTC-1-G22U	-8.17229	-8.74552
56	tDR-1:31-Glu-CTC-1-G23A	-7.02339	-8.18809
57	tDR-1:31-Glu-CTC-1-G23U	-8.7133	-8.74904
58	tDR-1:31-Glu-CTC-1-G31C	-3.25593	-3.33415
59	tDR-1:31-Glu-CTC-1-G31U	-4.46628	-4.66647
60	tDR-1:31-Glu-CTC-1-G6A	-4.27598	-5.40707
61	tDR-1:31-Glu-CTC-1-G6C	-6.03433	-6.64908
62	tDR-1:31-Glu-CTC-1-G6U	-8.99013	-4.85385
63	tDR-1:31-Glu-CTC-1-G7A	-7.46854	-8.26231
64	tDR-1:31-Glu-CTC-1-G7U	-7.37377	-7.97144
65	tDR-1:31-Glu-CTC-1-G9A	-7.80415	-8.84581
66	tDR-1:31-Glu-CTC-1-G9U	-6.97669	-4.20909
67	tDR-1:31-Glu-CTC-1-M2-C2U-G31A	-6.41593	-7.13794
68	tDR-1:31-Glu-CTC-1-M2-C3U	-4.74729	-6.16616
69	tDR-1:31-Glu-CTC-1-M2-C3U-D5G	-7.12779	-7.76428
70	tDR-1:31-Glu-CTC-1-M2-C3U-U5C-G6U	-7.52712	-8.37319
71	tDR-1:31-Glu-CTC-1-M2-D5G-G27A	-6.64766	-7.50217
72	tDR-1:31-Glu-CTC-1-M2-D5G-G30A	-4.67049	-4.78369
73	tDR-1:31-Glu-CTC-1-M2-G28A	-8.36146	-9.03295
74	tDR-1:31-Glu-CTC-1-M2-G6A-G31A	-7.05391	-7.86037
75	tDR-1:31-Glu-CTC-1-M2-U25C-G31A	-5.96861	-6.45501
76	tDR-1:31-Glu-CTC-1-M2-U5C-G31A	-6.11798	-6.71623
77	tDR-1:31-Glu-CTC-1-M2-U5C-G6U-G31A	-9.26494	-5.81752
78	tDR-1:31-Glu-CTC-1-M3-G31A	-4.64619	-4.97662
79	tDR-1:31-Glu-CTC-1-U11C	-9.89768	-6.23061
80	tDR-1:31-Glu-CTC-1-U13A	-6.38753	-7.21417
81	tDR-1:31-Glu-CTC-1-U13C	-9.20687	-10.0112
82	tDR-1:31-Glu-CTC-1-U16A	-6.82261	-7.3851
83	tDR-1:31-Glu-CTC-1-U16C	-9.13794	-6.01855
84	tDR-1:31-Glu-CTC-1-U20A	-6.15446	-6.71912
85	tDR-1:31-Glu-CTC-1-U20C	-8.99532	-5.31305
86	tDR-1:31-Glu-CTC-1-U25C	-9.41623	-5.78661
87	tDR-1:31-Glu-CTC-1-U26A	-5.95736	-7.15186
88	tDR-1:31-Glu-CTC-1-U26C	-9.14349	-6.10513
89	tDR-1:31-Glu-CTC-1-U5A	-7.74452	-8.64722
90	tDR-1:31-Glu-CTC-1-U5A-D5G	-5.84594	-6.83651
91	tDR-1:31-Glu-CTC-1-U5C	-9.32443	-6.08823
92	tDR-1:31-Glu-CTC-1-U5C-D5G	-8.21956	-8.79426
93	tDR-1:31-Glu-CTC-1-U5C-D5GG	-6.85233	-7.76985
94	tDR-1:31-Glu-CTC-1-U5C-G6U	-5.10689	-5.18487
95	tDR-1:31-Glu-CTC-1-U5C-G6U-G31U	-6.4551	-7.21211
96	tDR-1:31-Glu-CTC-1-U8A	-6.45332	-7.69795
97	tDR-1:31-Glu-CTC-1-U8C	-9.29402	-6.23778
98	tDR-1:31-Glu-CTC-1-U8G	-6.16826	-7.17117
99	tDR-1:31-Glu-TTC-1	-4.45838	-7.02046
100	tDR-1:31-Glu-TTC-1-D5G	-9.93405	-6.79756
101	tDR-1:31-Glu-TTC-1-U5C-G6U	-6.25398	-7.04686
102	tDR-1:31-Glu-TTC-5	-7.53675	-8.70124
103	tDR-1:31-Glu-TTC-5-D5G	-6.62332	-7.51899
104	tDR-1:31-Gly-CCC-1-M2	-2.45357	-2.96556
105	tDR-1:31-Gly-CCC-1-M2-A14G	-6.24652	-7.28857
106	tDR-1:31-Gly-CCC-1-M2-A22G	-6.63286	-7.7811
107	tDR-1:31-Gly-CCC-1-M2-A23G	-5.94607	-7.09589
108	tDR-1:31-Gly-CCC-1-M2-A3G	-6.06757	-7.25074
109	tDR-1:31-Gly-CCC-1-M2-C30A	-2.19511	-3.04214
110	tDR-1:31-Gly-CCC-1-M2-C30U	-2.23863	-3.07218
111	tDR-1:31-Gly-CCC-1-M2-D5G	-2.44724	-2.50886
112	tDR-1:31-Gly-CCC-1-M2-G6A	-6.58099	-7.46451
113	tDR-1:31-Gly-CCC-1-M2-G6U	-7.86637	-4.68227
114	tDR-1:31-Gly-CCC-1-M2-U11C	-6.30386	-7.3574
115	tDR-1:31-Gly-CCC-1-M2-U12C	-6.48311	-7.0688
116	tDR-1:31-Gly-CCC-1-M2-U24C	-5.66387	-6.80807
117	tDR-1:31-Gly-CCC-1-M2-U25C	-6.29478	-7.45935
118	tDR-1:31-Gly-CCC-1-M2-U4C	-5.87246	-7.28949
119	tDR-1:31-Gly-GCC-2-M2	-1.35717	-2.50202
120	tDR-1:31-Gly-GCC-2-M2-C30U	-1.05588	-2.68118
121	tDR-1:31-Lys-CTT-1	-4.59605	-4.58275
122	tDR-1:31-Pro-AGG-1-M4	-1.70518	-3.0575
123	tDR-1:31-Pro-AGG-1-M5-C30A	-1.75192	-7.93996
124	tDR-1:31-Pro-AGG-1-M5-C30U	-1.67714	-4.1982
125	tDR-1:31-Pro-TGG-2	-1.45264	-3.19979
126	tDR-1:31-Val-AAC-1-M3	-4.96654	-2.75374
127	tDR-1:32-Ala-AGC-2-M2	-3.78953	-6.55828
128	tDR-1:32-Ala-CGC-3	-3.16067	-3.43385
129	tDR-1:32-Asp-GTC-2-M2	2.53192	3.85441
130	tDR-1:32-Glu-CTC-1	-3.55354	-4.41815
131	tDR-1:32-Glu-CTC-1-A14G	-4.49928	-5.51845
132	tDR-1:32-Glu-CTC-1-A21G	-8.82712	-5.91535
133	tDR-1:32-Glu-CTC-1-A21G-C32U	-5.67708	-6.71911
134	tDR-1:32-Glu-CTC-1-A24G	-3.64792	-4.67596
135	tDR-1:32-Glu-CTC-1-C12U	-7.73832	-8.78526
136	tDR-1:32-Glu-CTC-1-C27U	-8.27572	-6.08411
137	tDR-1:32-Glu-CTC-1-C2U	-3.41508	-4.77241
138	tDR-1:32-Glu-CTC-1-C2U-D5G	-6.99237	-8.30363
139	tDR-1:32-Glu-CTC-1-C30G	-8.18362	-9.83899
140	tDR-1:32-Glu-CTC-1-C30U	-4.05274	-5.59207
141	tDR-1:32-Glu-CTC-1-C32U	-6.99998	-8.02942
142	tDR-1:32-Glu-CTC-1-C4U	-8.73775	-3.99216
143	tDR-1:32-Glu-CTC-1-D4UGG	-7.9697	-4.79266
144	tDR-1:32-Glu-CTC-1-D5G	-3.53712	-4.26937
145	tDR-1:32-Glu-CTC-1-D5G-C29G	-6.69819	-8.09803
146	tDR-1:32-Glu-CTC-1-D5G-C29U	-6.93234	-8.38242
147	tDR-1:32-Glu-CTC-1-D5G-G8A	-5.94368	-7.12143
148	tDR-1:32-Glu-CTC-1-D5G-U7C	-7.20613	-8.36489
149	tDR-1:32-Glu-CTC-1-G10A	-7.13705	-8.31569
150	tDR-1:32-Glu-CTC-1-G10U	-7.31962	-8.12253
151	tDR-1:32-Glu-CTC-1-G15A	-6.83907	-8.07272
152	tDR-1:32-Glu-CTC-1-G15U	-8.39617	-4.88563
153	tDR-1:32-Glu-CTC-1-G17A	-4.02488	-5.06474
154	tDR-1:32-Glu-CTC-1-G18A	-6.14901	-7.71335
155	tDR-1:32-Glu-CTC-1-G22A	-6.95302	-8.14212
156	tDR-1:32-Glu-CTC-1-G22U	-8.79135	-4.11856
157	tDR-1:32-Glu-CTC-1-G23A	-6.58279	-7.9298
158	tDR-1:32-Glu-CTC-1-G23U	-9.02036	-9.35978
159	tDR-1:32-Glu-CTC-1-G28C	-6.29323	-7.49382
160	tDR-1:32-Glu-CTC-1-G29A	-7.57024	-3.18334
161	tDR-1:32-Glu-CTC-1-G6A	-3.64871	-4.84372
162	tDR-1:32-Glu-CTC-1-G6U	-3.73333	-3.383
163	tDR-1:32-Glu-CTC-1-G7A	-7.05112	-8.16264
164	tDR-1:32-Glu-CTC-1-G7U	-6.79508	-8.32246
165	tDR-1:32-Glu-CTC-1-G9A	-7.52119	-8.52731
166	tDR-1:32-Glu-CTC-1-G9U	-6.36055	-7.39256
167	tDR-1:32-Glu-CTC-1-M2-C3U	-3.81237	-4.43642
168	tDR-1:32-Glu-CTC-1-M2-C3U-D5G	-7.1089	-8.21408
169	tDR-1:32-Glu-CTC-1-M2-C3U-U5C-G6U	-7.4577	-8.59981
170	tDR-1:32-Glu-CTC-1-M2-D5G-G27A	-6.4735	-7.63145
171	tDR-1:32-Glu-CTC-1-M2-G28A	-8.06592	-5.56223
172	tDR-1:32-Glu-CTC-1-U11C	-4.01341	-4.89537
173	tDR-1:32-Glu-CTC-1-U13A	-6.0849	-6.64752
174	tDR-1:32-Glu-CTC-1-U13C	-8.7083	-5.41904
175	tDR-1:32-Glu-CTC-1-U16A	-6.31465	-7.6305
176	tDR-1:32-Glu-CTC-1-U16C	-4.2003	-4.33281
177	tDR-1:32-Glu-CTC-1-U20C	-8.30338	-4.11555
178	tDR-1:32-Glu-CTC-1-U25C	-4.38947	-4.62103
179	tDR-1:32-Glu-CTC-1-U26C	-4.54167	-4.85028
180	tDR-1:32-Glu-CTC-1-U5A	-7.38319	-8.47104
181	tDR-1:32-Glu-CTC-1-U5C	-8.92398	-5.97612
182	tDR-1:32-Glu-CTC-1-U5C-D5G	-7.49001	-8.78037
183	tDR-1:32-Glu-CTC-1-U5C-G6U	-3.70674	-4.63559
184	tDR-1:32-Glu-CTC-1-U8A	-6.37684	-7.94418
185	tDR-1:32-Glu-CTC-1-U8C	-8.87646	-4.5673
186	tDR-1:32-Glu-CTC-1-U8G	-5.80138	-6.75774
187	tDR-1:32-Glu-TTC-1	-4.11522	-6.22148
188	tDR-1:32-Glu-TTC-1-D5G	-4.54489	-6.88413
189	tDR-1:32-Glu-TTC-1-U5C-G6U	-6.07527	-7.43912
190	tDR-1:32-Gly-CCC-1-M2	-2.80233	-3.52749
191	tDR-1:32-Gly-CCC-1-M2-A14G	-2.79073	-3.49996
192	tDR-1:32-Gly-CCC-1-M2-A20G	-3.17168	-4.2896
193	tDR-1:32-Gly-CCC-1-M2-A20U	-6.48212	-7.70381
194	tDR-1:32-Gly-CCC-1-M2-A22G	-2.78636	-3.61162
195	tDR-1:32-Gly-CCC-1-M2-A23G	-3.46782	-3.53823
196	tDR-1:32-Gly-CCC-1-M2-A3G	-4.3116	-4.3945
197	tDR-1:32-Gly-CCC-1-M2-C13U	-7.49949	-4.13905
198	tDR-1:32-Gly-CCC-1-M2-C26U	-6.05227	-7.59079
199	tDR-1:32-Gly-CCC-1-M2-C28U	-8.43214	-4.24857
200	tDR-1:32-Gly-CCC-1-M2-C2U	-2.84515	-3.40853
201	tDR-1:32-Gly-CCC-1-M2-C30G	-6.76386	-4.60628
202	tDR-1:32-Gly-CCC-1-M2-C30U	-1.54118	-2.44093
203	tDR-1:32-Gly-CCC-1-M2-C31U	-6.23706	-7.32734
204	tDR-1:32-Gly-CCC-1-M2-D5G	-2.87403	-3.06871
205	tDR-1:32-Gly-CCC-1-M2-G10A	-7.42121	-4.67474
206	tDR-1:32-Gly-CCC-1-M2-G17A	-7.40047	-8.59035
207	tDR-1:32-Gly-CCC-1-M2-G17U	-6.7694	-3.83356
208	tDR-1:32-Gly-CCC-1-M2-G18A	-6.62806	-7.98049
209	tDR-1:32-Gly-CCC-1-M2-G21A	-6.39994	-7.69487
210	tDR-1:32-Gly-CCC-1-M2-G21U	-6.70001	-8.03005
211	tDR-1:32-Gly-CCC-1-M2-G29U	-7.95169	-9.15248
212	tDR-1:32-Gly-CCC-1-M2-G6A	-3.43593	-3.41471
213	tDR-1:32-Gly-CCC-1-M2-G6U	-2.67595	-3.45511
214	tDR-1:32-Gly-CCC-1-M2-G7A	-6.678	-8.25336
215	tDR-1:32-Gly-CCC-1-M2-G9A	-7.41924	-4.53916
216	tDR-1:32-Gly-CCC-1-M2-G9U	-6.63878	-7.3519
217	tDR-1:32-Gly-CCC-1-M2-U11C	-4.229	-3.15543
218	tDR-1:32-Gly-CCC-1-M2-U12C	-2.99468	-3.21156
219	tDR-1:32-Gly-CCC-1-M2-U16C	-2.90827	-3.87355
220	tDR-1:32-Gly-CCC-1-M2-U19C	-8.31781	-4.5615
221	tDR-1:32-Gly-CCC-1-M2-U24C	-3.8101	-4.99674
222	tDR-1:32-Gly-CCC-1-M2-U25C	-3.14789	-3.739
223	tDR-1:32-Gly-CCC-1-M2-U27A	-5.88681	-7.18613
224	tDR-1:32-Gly-CCC-1-M2-U27C	-2.50979	-3.55428
225	tDR-1:32-Gly-CCC-1-M2-U4C	-4.2312	-4.23475
226	tDR-1:32-Gly-CCC-1-M2-U8C	-8.6979	-3.77178
227	tDR-1:32-Gly-CCC-1-M4-G15U	-7.03593	-8.0112
228	tDR-1:32-Gly-CCC-1-M4-U5A	-6.77989	-4.52532
229	tDR-1:32-Gly-CCC-1-M4-U5C	-8.81574	-3.30193
230	tDR-1:32-Gly-CCC-2-M2	-3.36836	-2.32517
231	tDR-1:32-Gly-GCC-2-M2	-1.88609	-2.74133
232	tDR-1:32-Gly-GCC-2-M2-A14G	-6.94792	-3.96952
233	tDR-1:32-Gly-GCC-2-M2-A20G	-6.87097	-3.97553
234	tDR-1:32-Gly-GCC-2-M2-A23G	-6.75467	-4.55141
235	tDR-1:32-Gly-GCC-2-M2-A3G	-6.77306	-3.18961
236	tDR-1:32-Gly-GCC-2-M2-C13U	-6.75802	-7.55935
237	tDR-1:32-Gly-GCC-2-M2-C28U	-6.24901	-4.36344
238	tDR-1:32-Gly-GCC-2-M2-C2U	-6.81628	-2.95384
239	tDR-1:32-Gly-GCC-2-M2-D4G	-7.91163	-3.88542
240	tDR-1:32-Gly-GCC-2-M2-D4GG	-3.1878	-4.20239
241	tDR-1:32-Gly-GCC-2-M2-G10U	-6.76932	-7.93118
242	tDR-1:32-Gly-GCC-2-M2-G21U	-6.45452	-7.7657
243	tDR-1:32-Gly-GCC-2-M2-G7U	-6.1568	-7.21522
244	tDR-1:32-Gly-GCC-2-M2-U16C	-6.60008	-3.94957
245	tDR-1:32-Gly-GCC-2-M2-U19C	-5.93512	-3.75377
246	tDR-1:32-Gly-GCC-2-M2-U24C	-6.17509	-3.58299
247	tDR-1:32-Gly-GCC-2-M2-U25C	-7.34644	-3.34603
248	tDR-1:32-Gly-GCC-2-M2-U27C	-7.4282	-3.46309
249	tDR-1:32-Gly-GCC-2-M2-U8C	-6.52171	-3.7111
250	tDR-1:32-His-GTG-1	-1.02369	-2.61641
251	tDR-1:32-iMet-CAT-1	-3.86535	-4.3189
252	tDR-1:32-iMet-CAT-1-G2U	-5.66097	-7.60972
253	tDR-1:32-iMet-CAT-2	-4.48373	-5.6052
254	tDR-1:32-Lys-CTT-1	-4.59404	-3.64844
255	tDR-1:32-Lys-CTT-1-A31G	-6.12517	-8.3186
256	tDR-1:32-Lys-CTT-1-G10A	-6.77192	-4.33009
257	tDR-1:32-Lys-CTT-1-G10U	-7.55234	-4.65953
258	tDR-1:32-Lys-CTT-1-G6A	-7.85625	-3.78876
259	tDR-1:32-Lys-TTT-1	-3.5511	-3.48623
260	tDR-1:32-Pro-AGG-1-M4	-2.28541	-4.70082
261	tDR-1:32-Pro-AGG-1-M4-A14G	-2.38068	-8.39527
262	tDR-1:32-Pro-AGG-1-M4-A20G	-3.3093	-8.23057
263	tDR-1:32-Pro-AGG-1-M4-A23G	-2.54516	-8.96987
264	tDR-1:32-Pro-AGG-1-M4-C12U	-7.18713	-6.78996
265	tDR-1:32-Pro-AGG-1-M4-C3U	-7.84632	-7.63849
266	tDR-1:32-Pro-AGG-1-M4-C5U	-7.54771	-7.78194
267	tDR-1:32-Pro-AGG-1-M4-G16A	-6.17282	-6.71049
268	tDR-1:32-Pro-AGG-1-M4-G17U	-6.42877	-6.70904
269	tDR-1:32-Pro-AGG-1-M4-G22U	-4.29627	-8.26387
270	tDR-1:32-Pro-AGG-1-M4-G29A	-8.87405	-7.74447
271	tDR-1:32-Pro-AGG-1-M4-G29U	-7.38226	-7.37328
272	tDR-1:32-Pro-AGG-1-M4-G2U	-2.19067	-9.70495
273	tDR-1:32-Pro-AGG-1-M4-G6A	-2.30577	-5.56194
274	tDR-1:32-Pro-AGG-1-M4-G9A	-6.79064	-7.02576
275	tDR-1:32-Pro-AGG-1-M4-U11C	-2.16689	-8.62185
276	tDR-1:32-Pro-AGG-1-M4-U21C	-2.33943	-8.76114
277	tDR-1:32-Pro-AGG-1-M4-U24C	-3.7932	-8.32151
278	tDR-1:32-Pro-AGG-1-M4-U25C	-2.42787	-8.85744
279	tDR-1:32-Pro-AGG-1-M4-U27C	-2.3895	-8.65834
280	tDR-1:32-Pro-AGG-1-M4-U4C	-3.59267	-8.5278
281	tDR-1:32-Pro-AGG-1-M4-U7C	-4.11496	-8.52367
282	tDR-1:32-Pro-AGG-1-M4-U8C	-2.46324	-7.97879
283	tDR-1:32-Ser-GCT-1-M3	-1.85967	-4.23655
284	tDR-1:32-Ser-GCT-1-M3-A31G	-6.18251	-4.80142
285	tDR-1:32-Ser-GCT-1-M3-G24U	-3.73027	-9.20532
286	tDR-1:32-Thr-TGT-2	-6.50078	-7.24975
287	tDR-1:32-Val-AAC-1-M3	-5.4983	-5.01759
288	tDR-1:32-Val-AAC-1-M3-A24G	-6.47573	-7.07102
289	tDR-1:32-Val-AAC-1-M3-C25U	-6.75305	-6.78858
290	tDR-1:32-Val-AAC-1-M3-G10U	-6.58288	-6.75215
291	tDR-1:32-Val-AAC-1-M3-G7A	-6.66593	-6.92864
292	tDR-1:32-Val-AAC-1-M3-U11C	-5.97645	-6.46526
293	tDR-1:32-Val-AAC-1-M3-U20C	-5.85788	-6.49965
294	tDR-1:32-Val-AAC-1-M3-U22C	-6.90239	-7.34414
295	tDR-1:32-Val-AAC-1-M3-U28C	-6.20619	-6.78722
296	tDR-1:32-Val-AAC-1-M3-U4C	-5.95193	-6.72052
297	tDR-1:32-Val-AAC-2	-8.94154	-9.5533
298	tDR-1:32-Val-CAC-3	-11.1174	-6.08036
299	tDR-1:33-Ala-AGC-2-M2	-2.43021	-3.51008
300	tDR-1:33-Arg-CCG-3	-2.65312	-2.81027
301	tDR-1:33-Arg-TCG-2	-8.31992	-2.75428
302	tDR-1:33-Asp-GTC-2-M2	2.76486	4.90079
303	tDR-1:33-Cys-GCA-4-M4	-2.59388	-2.95882
304	tDR-1:33-Glu-CTC-1	-1.53076	-2.69729
305	tDR-1:33-Glu-CTC-1-A14G	-1.50504	-2.77141
306	tDR-1:33-Glu-CTC-1-A14U	-6.58088	-7.33481
307	tDR-1:33-Glu-CTC-1-A21G	-1.55247	-2.79683
308	tDR-1:33-Glu-CTC-1-A21U	-6.5249	-6.9336
309	tDR-1:33-Glu-CTC-1-A24G	-1.78425	-2.72668
310	tDR-1:33-Glu-CTC-1-C12U	-1.88458	-2.82989
311	tDR-1:33-Glu-CTC-1-C27A	-6.57382	-6.45144
312	tDR-1:33-Glu-CTC-1-C27U	-1.90604	-2.43814
313	tDR-1:33-Glu-CTC-1-C2G	-6.22885	-7.03768
314	tDR-1:33-Glu-CTC-1-C2U	-1.46054	-2.20709
315	tDR-1:33-Glu-CTC-1-C30U	-1.4131	-2.26139
316	tDR-1:33-Glu-CTC-1-C32G	-3.85557	-3.1645
317	tDR-1:33-Glu-CTC-1-C4U	-1.55855	-2.08041
318	tDR-1:33-Glu-CTC-1-D5G	-1.50111	-2.55744
319	tDR-1:33-Glu-CTC-1-D5G-G6A	-6.59499	-7.14115
320	tDR-1:33-Glu-CTC-1-D5G-G8A	-6.75802	-7.63621
321	tDR-1:33-Glu-CTC-1-D5G-G9A	-6.49656	-7.01879
322	tDR-1:33-Glu-CTC-1-D8G	-6.91016	-6.64026
323	tDR-1:33-Glu-CTC-1-G17A	-1.12493	-2.6783
324	tDR-1:33-Glu-CTC-1-G17U	-6.77358	-7.01528
325	tDR-1:33-Glu-CTC-1-G18A	-1.70409	-8.425
326	tDR-1:33-Glu-CTC-1-G22A	-1.93228	-3.46743
327	tDR-1:33-Glu-CTC-1-G23A	-1.49044	-3.21761
328	tDR-1:33-Glu-CTC-1-G6A	-1.26196	-2.49926
329	tDR-1:33-Glu-CTC-1-G6C	-6.17986	-6.80127
330	tDR-1:33-Glu-CTC-1-G6U	-1.31783	-1.93303
331	tDR-1:33-Glu-CTC-1-G7A	-1.77524	-3.49654
332	tDR-1:33-Glu-CTC-1-G9A	-2.17993	-3.43172
333	tDR-1:33-Glu-CTC-1-M2-C3U	-1.34642	-2.28778
334	tDR-1:33-Glu-CTC-1-M2-G28A	-1.62584	-3.08305
335	tDR-1:33-Glu-CTC-1-M2-U19A	-6.13958	-7.30994
336	tDR-1:33-Glu-CTC-1-M3-G31A	-1.12552	-2.25892
337	tDR-1:33-Glu-CTC-1-U11A	-6.3419	-7.33946
338	tDR-1:33-Glu-CTC-1-U11C	-1.36229	-2.56398
339	tDR-1:33-Glu-CTC-1-U13A	-7.01577	-7.58107
340	tDR-1:33-Glu-CTC-1-U13C	-1.38143	-2.96492
341	tDR-1:33-Glu-CTC-1-U16C	-1.3671	-2.92233
342	tDR-1:33-Glu-CTC-1-U16G	-6.25954	-7.09035
343	tDR-1:33-Glu-CTC-1-U20A	-6.50944	-7.17221
344	tDR-1:33-Glu-CTC-1-U20C	-1.15555	-2.80121
345	tDR-1:33-Glu-CTC-1-U25C	-1.68257	-2.80677
346	tDR-1:33-Glu-CTC-1-U26C	-1.61234	-2.67442
347	tDR-1:33-Glu-CTC-1-U33A	-6.38357	-6.41238
348	tDR-1:33-Glu-CTC-1-U5A	-1.39726	-3.47464
349	tDR-1:33-Glu-CTC-1-U5A-D5G	-6.48513	-7.16589
350	tDR-1:33-Glu-CTC-1-U5C	-1.71532	-3.00153
351	tDR-1:33-Glu-CTC-1-U5C-D5G	-1.46699	-3.05113
352	tDR-1:33-Glu-CTC-1-U5C-G6U	-1.5075	-2.61776
353	tDR-1:33-Glu-CTC-1-U5G	-6.23964	-7.19644
354	tDR-1:33-Glu-CTC-1-U8C	-1.67872	-2.68134
355	tDR-1:33-Glu-CTC-1-U8G	-6.65524	-7.31377
356	tDR-1:33-Glu-TTC-1	-2.1377	-3.66849
357	tDR-1:33-Glu-TTC-1-D5G	-2.21882	-3.65615
358	tDR-1:33-Glu-TTC-1-U5C-G6U	-6.30104	-7.94552
359	tDR-1:33-Glu-TTC-2-M2-U32A	7.37933	6.84685
360	tDR-1:33-Glu-TTC-4-U32A	7.37155	6.00438
361	tDR-1:33-Gly-CCC-1-M2-C31A	6.9891	6.6079
362	tDR-1:33-Gly-CCC-1-M2-G10A	6.99982	6.5866
363	tDR-1:33-Gly-CCC-1-M2-G17A	6.97092	6.54952
364	tDR-1:33-Gly-CCC-1-M2-G21U	7.10292	6.46128
365	tDR-1:33-Gly-CCC-1-M2-G29A	7.42108	6.82792
366	tDR-1:33-Gly-CCC-1-M2-G7A	6.90248	6.35381
367	tDR-1:33-Gly-CCC-1-M2-G9A	7.05183	6.73901
368	tDR-1:33-Gly-CCC-1-M4-U5A	6.88236	6.88084
369	tDR-1:33-Gly-GCC-2-M2	2.72513	1.93112
370	tDR-1:33-Gly-GCC-2-M2-C2U	7.27036	7.06546
371	tDR-1:33-Gly-GCC-2-M2-D4GG	7.70059	7.41235
372	tDR-1:33-Gly-GCC-2-M2-G6A	7.77452	3.57258
373	tDR-1:33-Gly-GCC-2-M2-U16C	6.62932	6.69187
374	tDR-1:33-Gly-GCC-2-M2-U27C	7.2426	3.65698
375	tDR-1:33-Leu-AAG-1-M3	-1.49955	-1.92308
376	tDR-1:33-Leu-TAG-2	-1.22213	-2.2442
377	tDR-1:33-Lys-CTT-1	-2.52316	-2.56993
378	tDR-1:33-Lys-CTT-1-G18U	-6.29532	-7.81968
379	tDR-1:33-Lys-CTT-1-G6A	-3.65133	-2.39198
380	tDR-1:33-Lys-TTT-1	-2.62779	-1.97697
381	tDR-1:33-Phe-GAA-1-M3	-4.0496	-2.9216
382	tDR-1:33-Phe-GAA-1-M3-G10A	-5.80755	-7.14009
383	tDR-1:33-Phe-GAA-1-M3-G22U	-6.35739	-7.49714
384	tDR-1:33-Pro-AGG-1-M4	-3.19506	-5.15053
385	tDR-1:33-Pro-AGG-1-M4-A14C	-6.34785	-6.71216
386	tDR-1:33-Pro-AGG-1-M4-A14G	-3.18804	-4.99894
387	tDR-1:33-Pro-AGG-1-M4-A14U	-7.50132	-8.25128
388	tDR-1:33-Pro-AGG-1-M4-A20G	-2.84107	-4.9247
389	tDR-1:33-Pro-AGG-1-M4-A20U	-6.6162	-7.69647
390	tDR-1:33-Pro-AGG-1-M4-A23C	-6.14878	-6.91457
391	tDR-1:33-Pro-AGG-1-M4-A23G	-3.39239	-5.06302
392	tDR-1:33-Pro-AGG-1-M4-A23U	-7.65006	-8.63192
393	tDR-1:33-Pro-AGG-1-M4-C12U	-3.10835	-10.1576
394	tDR-1:33-Pro-AGG-1-M4-C26A	-6.22796	-6.86442
395	tDR-1:33-Pro-AGG-1-M4-C26U	-9.03859	-9.71247
396	tDR-1:33-Pro-AGG-1-M4-C28A	-6.24868	-6.84735
397	tDR-1:33-Pro-AGG-1-M4-C28G	-5.87525	-7.08144
398	tDR-1:33-Pro-AGG-1-M4-C28U	-3.31727	-6.55258
399	tDR-1:33-Pro-AGG-1-M4-C3A	-6.01892	-6.64156
400	tDR-1:33-Pro-AGG-1-M4-C3U	-2.8528	-4.79077
401	tDR-1:33-Pro-AGG-1-M4-C5A	-6.72285	-7.94678
402	tDR-1:33-Pro-AGG-1-M4-C5G-D5G	-7.84279	-8.67307
403	tDR-1:33-Pro-AGG-1-M4-C5U	-3.09234	-4.7054
404	tDR-1:33-Pro-AGG-1-M4-C5U-D5GU	-8.80089	-5.63004
405	tDR-1:33-Pro-AGG-1-M4-D23U	-6.10196	-7.49042
406	tDR-1:33-Pro-AGG-1-M4-G10A	-4.54239	-9.55759
407	tDR-1:33-Pro-AGG-1-M4-G10U	-3.88324	-9.1082
408	tDR-1:33-Pro-AGG-1-M4-G15A	-3.56591	-10.0319
409	tDR-1:33-Pro-AGG-1-M4-G15U	-2.02653	-5.50487
410	tDR-1:33-Pro-AGG-1-M4-G16A	-4.34708	-9.98826
411	tDR-1:33-Pro-AGG-1-M4-G16U	-8.19107	-8.89557
412	tDR-1:33-Pro-AGG-1-M4-G17A	-3.07524	-10.2188
413	tDR-1:33-Pro-AGG-1-M4-G17U	-2.96652	-4.09516
414	tDR-1:33-Pro-AGG-1-M4-G18A	-3.40315	-9.6398
415	tDR-1:33-Pro-AGG-1-M4-G18U	-2.595	-4.39429
416	tDR-1:33-Pro-AGG-1-M4-G22A	-8.6492	-9.56085
417	tDR-1:33-Pro-AGG-1-M4-G22U	-3.44879	-6.79907
418	tDR-1:33-Pro-AGG-1-M4-G29A	-3.01235	-6.60894
419	tDR-1:33-Pro-AGG-1-M4-G29C	-6.64362	-8.22087
420	tDR-1:33-Pro-AGG-1-M4-G29U	-8.01293	-8.87647
421	tDR-1:33-Pro-AGG-1-M4-G2A	-3.29186	-6.543
422	tDR-1:33-Pro-AGG-1-M4-G2C	-6.43934	-7.61048
423	tDR-1:33-Pro-AGG-1-M4-G2U	-3.1572	-5.25203
424	tDR-1:33-Pro-AGG-1-M4-G6A	-3.02239	-5.31204
425	tDR-1:33-Pro-AGG-1-M4-G6C	-2.78429	-6.42479
426	tDR-1:33-Pro-AGG-1-M4-G6U	-3.3415	-4.86519
427	tDR-1:33-Pro-AGG-1-M4-G9A	-4.1683	-6.32699
428	tDR-1:33-Pro-AGG-1-M4-G9U	-4.3156	-5.82139
429	tDR-1:33-Pro-AGG-1-M4-U11A	-6.99231	-7.74445
430	tDR-1:33-Pro-AGG-1-M4-U11C	-3.11414	-5.17935
431	tDR-1:33-Pro-AGG-1-M4-U11G	-5.98465	-7.35184
432	tDR-1:33-Pro-AGG-1-M4-U13A	-6.28128	-7.09478
433	tDR-1:33-Pro-AGG-1-M4-U13C	-2.9015	-6.89754
434	tDR-1:33-Pro-AGG-1-M4-U19A	-6.98578	-7.87933
435	tDR-1:33-Pro-AGG-1-M4-U19C	-3.40868	-6.77932
436	tDR-1:33-Pro-AGG-1-M4-U21A	-8.14157	-9.0756
437	tDR-1:33-Pro-AGG-1-M4-U21C	-3.40244	-6.23893
438	tDR-1:33-Pro-AGG-1-M4-U21G	-6.47779	-7.46104
439	tDR-1:33-Pro-AGG-1-M4-U24A	-6.21453	-7.33292
440	tDR-1:33-Pro-AGG-1-M4-U24C	-3.24989	-5.83472
441	tDR-1:33-Pro-AGG-1-M4-U25A	-8.48479	-9.19989
442	tDR-1:33-Pro-AGG-1-M4-U25C	-3.32196	-5.11638
443	tDR-1:33-Pro-AGG-1-M4-U27A	-3.98102	-9.42922
444	tDR-1:33-Pro-AGG-1-M4-U27C	-3.42873	-5.37535
445	tDR-1:33-Pro-AGG-1-M4-U31A	-2.36847	-9.57258
446	tDR-1:33-Pro-AGG-1-M4-U31C	-3.29304	-4.44027
447	tDR-1:33-Pro-AGG-1-M4-U31G	-2.3551	-4.47185
448	tDR-1:33-Pro-AGG-1-M4-U32C	-6.69258	-7.88976
449	tDR-1:33-Pro-AGG-1-M4-U4A	-7.55603	-8.73258
450	tDR-1:33-Pro-AGG-1-M4-U4C	-3.23855	-5.22008
451	tDR-1:33-Pro-AGG-1-M4-U7A	-6.91254	-8.05674
452	tDR-1:33-Pro-AGG-1-M4-U7C	-3.49963	-5.8735
453	tDR-1:33-Pro-AGG-1-M4-U7G	-6.42139	-7.36754
454	tDR-1:33-Pro-AGG-1-M4-U8A	-3.49803	-8.41199
455	tDR-1:33-Pro-AGG-1-M4-U8C	-3.49939	-5.80281
456	tDR-1:33-Pro-AGG-1-M4-U8G	-6.4072	-7.52994
457	tDR-1:33-Pro-AGG-1-M5-C30A	-6.10514	-7.64779
458	tDR-1:33-Pro-AGG-1-M5-C30U	-3.46519	-5.64835
459	tDR-1:33-Pro-TGG-2	-2.4621	-3.15892
460	tDR-1:33-Ser-AGA-1-M6	-2.20642	-1.8848
461	tDR-1:33-Ser-CGA-1-M2	-3.79043	-2.01065
462	tDR-1:33-Ser-GCT-1-M3-G24U	-1.13886	-2.23384
463	tDR-1:33-Trp-CCA-1-M2	-3.62036	-2.73856
464	tDR-1:33-Trp-CCA-2-M2	-3.62321	-2.89401
465	tDR-1:33-Val-AAC-1-M3	-2.00921	-3.18827
466	tDR-1:33-Val-AAC-1-M3-C25U	-6.79569	-7.52394
467	tDR-1:33-Val-AAC-2	-3.08645	-4.7501
468	tDR-1:33-Val-CAC-3	-2.81304	-6.3603
469	tDR-1:34-Arg-TCG-2	-1.59959	-3.07816
470	tDR-1:34-Arg-TCG-3-M2	-1.58917	-1.99865
471	tDR-1:34-Asp-GTC-1	-3.42624	-4.01661
472	tDR-1:34-Glu-TTC-1	-1.54952	-4.06098
473	tDR-1:34-Glu-TTC-1-D5G	-1.61925	-6.27056
474	tDR-1:34-Glu-TTC-2-M2	-2.50502	-2.23179
475	tDR-1:34-Glu-TTC-4	-2.65874	-2.23644
476	tDR-1:34-Gly-CCC-1-M2-C33A	7.9978	9.73129
477	tDR-1:34-Gly-CCC-1-M2-C33U	7.19038	7.76424
478	tDR-1:34-Gly-GCC-1	4.72281	7.84671
479	tDR-1:34-Gly-GCC-1-D5G	7.14101	9.62519
480	tDR-1:34-Gly-GCC-2-M2	9.10667	12.6377
481	tDR-1:34-His-GTG-1	-3.22596	-2.72471
482	tDR-1:34-His-GTG-1-G17A	-7.43227	-6.95487
483	tDR-1:34-iMet-CAT-1	9.14347	9.93259
484	tDR-1:34-iMet-CAT-2	7.7376	8.84184
485	tDR-1:34-Pro-AGG-1-M2	-2.24713	-2.84624
486	tDR-1:34-Pro-CGG-1	-1.10067	-2.50438
487	tDR-1:34-Pro-CGG-1-A14G	-1.33069	-2.68623
488	tDR-1:34-Pro-CGG-1-A23G	-1.2824	-2.60083
489	tDR-1:34-Pro-CGG-1-C5U-D5GU	-6.52902	-7.28948
490	tDR-1:34-Pro-CGG-1-G10A	-5.80462	-6.78174
491	tDR-1:34-Pro-CGG-1-G15A	-6.00849	-7.40334
492	tDR-1:34-Pro-CGG-1-G16A	-6.34604	-7.33574
493	tDR-1:34-Pro-CGG-1-G18A	-6.00555	-7.1476
494	tDR-1:34-Pro-CGG-1-G6U	-1.0814	-2.2037
495	tDR-1:34-Pro-CGG-1-M2-C30G	-1.39403	-2.18589
496	tDR-1:34-Pro-CGG-1-U24C	-1.34061	-2.4435
497	tDR-1:34-Pro-CGG-1-U25C	-1.10582	-2.4723
498	tDR-1:34-Pro-CGG-1-U27C	-1.00841	-2.47047
499	tDR-1:34-Pro-CGG-1-U7C	-1.36784	-2.71477
500	tDR-1:34-Pro-TGG-1	-3.49869	-4.5079
501	tDR-1:34-Pro-TGG-1-A14G	-3.64055	-4.6565
502	tDR-1:34-Pro-TGG-1-A14U	-6.72325	-7.61202
503	tDR-1:34-Pro-TGG-1-A20G	-4.26503	-5.05793
504	tDR-1:34-Pro-TGG-1-A20U	-5.82242	-6.93113
505	tDR-1:34-Pro-TGG-1-A23G	-3.70868	-4.4082
506	tDR-1:34-Pro-TGG-1-A23U	-6.74196	-7.41604
507	tDR-1:34-Pro-TGG-1-C12U	-8.10501	-8.69836
508	tDR-1:34-Pro-TGG-1-C26U	-3.83273	-8.90393
509	tDR-1:34-Pro-TGG-1-C28G	-6.01625	-7.06653
510	tDR-1:34-Pro-TGG-1-C28U	-4.77207	-4.65493
511	tDR-1:34-Pro-TGG-1-C3U	-3.48266	-4.97442
512	tDR-1:34-Pro-TGG-1-C5A	-6.55713	-7.16802
513	tDR-1:34-Pro-TGG-1-C5G-D5G	-6.19576	-7.14223
514	tDR-1:34-Pro-TGG-1-C5U	-4.64007	-4.76853
515	tDR-1:34-Pro-TGG-1-C5U-D5GU	-8.09529	-8.73229
516	tDR-1:34-Pro-TGG-1-D24UC	-6.6194	-7.05744
517	tDR-1:34-Pro-TGG-1-G10A	-7.92408	-8.86729
518	tDR-1:34-Pro-TGG-1-G10U	-6.65051	-6.98062
519	tDR-1:34-Pro-TGG-1-G15A	-8.02241	-8.76535
520	tDR-1:34-Pro-TGG-1-G15U	-7.24675	-8.32053
521	tDR-1:34-Pro-TGG-1-G16A	-8.09552	-9.13923
522	tDR-1:34-Pro-TGG-1-G16U	-7.33066	-7.35278
523	tDR-1:34-Pro-TGG-1-G17A	-4.28951	-9.46154
524	tDR-1:34-Pro-TGG-1-G17U	-7.09414	-8.31865
525	tDR-1:34-Pro-TGG-1-G18A	-8.01832	-8.71229
526	tDR-1:34-Pro-TGG-1-G18U	-7.91578	-8.79605
527	tDR-1:34-Pro-TGG-1-G22A	-7.79764	-8.75082
528	tDR-1:34-Pro-TGG-1-G22U	-5.03204	-4.63099
529	tDR-1:34-Pro-TGG-1-G29A	-8.85416	-9.61519
530	tDR-1:34-Pro-TGG-1-G29C	-6.55426	-7.48957
531	tDR-1:34-Pro-TGG-1-G29U	-7.75723	-8.90362
532	tDR-1:34-Pro-TGG-1-G2A	-4.02716	-9.99338
533	tDR-1:34-Pro-TGG-1-G2C	-6.09589	-6.83652
534	tDR-1:34-Pro-TGG-1-G2U	-3.22784	-4.21646
535	tDR-1:34-Pro-TGG-1-G6A	-3.39404	-4.40317
536	tDR-1:34-Pro-TGG-1-G6C	-3.78434	-9.63671
537	tDR-1:34-Pro-TGG-1-G6U	-3.65881	-4.12859
538	tDR-1:34-Pro-TGG-1-G9A	-8.51781	-9.31239
539	tDR-1:34-Pro-TGG-1-G9U	-7.50092	-8.21622
540	tDR-1:34-Pro-TGG-1-M2-C30U	-4.69566	-9.98538
541	tDR-1:34-Pro-TGG-1-U11A	-6.30562	-7.32419
542	tDR-1:34-Pro-TGG-1-U11C	-3.53203	-4.92097
543	tDR-1:34-Pro-TGG-1-U13C	-5.06165	-5.33841
544	tDR-1:34-Pro-TGG-1-U19A	-6.32946	-7.28075
545	tDR-1:34-Pro-TGG-1-U19C	-3.99768	-5.09692
546	tDR-1:34-Pro-TGG-1-U21A	-6.88962	-8.21828
547	tDR-1:34-Pro-TGG-1-U21C	-3.55499	-4.00638
548	tDR-1:34-Pro-TGG-1-U24C	-3.36136	-5.03391
549	tDR-1:34-Pro-TGG-1-U25A	-7.36169	-8.22285
550	tDR-1:34-Pro-TGG-1-U25C	-3.40182	-4.46362
551	tDR-1:34-Pro-TGG-1-U27A	-7.90927	-8.68648
552	tDR-1:34-Pro-TGG-1-U27C	-3.78399	-4.37948
553	tDR-1:34-Pro-TGG-1-U31C	-3.45836	-4.1433
554	tDR-1:34-Pro-TGG-1-U31G	-5.54854	-7.4818
555	tDR-1:34-Pro-TGG-1-U32A	-6.38959	-7.83171
556	tDR-1:34-Pro-TGG-1-U32C	-2.76312	-3.40753
557	tDR-1:34-Pro-TGG-1-U32G	-8.04034	-3.48355
558	tDR-1:34-Pro-TGG-1-U4A	-6.90006	-8.03811
559	tDR-1:34-Pro-TGG-1-U4C	-3.36084	-4.92143
560	tDR-1:34-Pro-TGG-1-U7A	-6.08552	-6.67493
561	tDR-1:34-Pro-TGG-1-U7C	-3.32251	-6.30505
562	tDR-1:34-Pro-TGG-1-U7G	-5.89292	-7.06764
563	tDR-1:34-Pro-TGG-1-U8A	-7.04392	-7.64535
564	tDR-1:34-Pro-TGG-1-U8C	-3.63314	-5.80811
565	tDR-1:34-Pro-TGG-1-U8G	-6.06242	-6.68818
566	tDR-1:34-Pro-TGG-2	-1.51358	-2.56429
567	tDR-1:34-Pro-TGG-2-C28U	-6.13503	-6.82013
568	tDR-1:34-Pro-TGG-2-G22U	-7.42358	-7.80533
569	tDR-1:34-Pro-TGG-2-G6A	-5.74202	-7.18507
570	tDR-1:34-Pro-TGG-2-G6U	-7.81057	-4.26205
571	tDR-1:34-Pro-TGG-2-U27C	-6.25299	-7.45589
572	tDR-1:34-Ser-GCT-1-M3	1.5574	5.11821
573	tDR-1:35-Asp-GTC-2-M2	1.55555	2.64114
574	tDR-1:35-Asp-GTC-2-M2-G6U	6.95054	6.81051
575	tDR-1:35-Cys-GCA-1-M3	2.90107	2.72972
576	tDR-1:35-Gly-CCC-1	5.32683	2.5146
577	tDR-1:35-Gly-CCC-2-M2	4.82628	2.57953
578	tDR-1:35-Gly-CCC-4	7.5801	7.02986
579	tDR-1:35-Gly-GCC-1	4.87866	6.36242
580	tDR-1:35-Gly-GCC-1-D5G	8.33569	10.2017
581	tDR-1:35-Gly-GCC-1-G6U	6.58201	9.01865
582	tDR-1:35-Gly-GCC-2-M2	6.4297	10.4594
583	tDR-1:35-Lys-CTT-1	2.12123	4.4357
584	tDR-1:35-Lys-CTT-2	8.13221	6.59381
585	tDR-1:35-Pro-TGG-1	2.63313	5.40535
586	tDR-1:35-Ser-GCT-1-M3	2.29053	12.3334
587	tDR-1:36-Asp-GTC-1-U35C	7.67894	6.92196
588	tDR-1:36-Asp-GTC-2-M2	3.95747	3.37025
589	tDR-1:36-Asp-GTC-2-M2-A14G	6.85352	5.97669
590	tDR-1:36-Asp-GTC-2-M2-A21G	7.72601	6.03198
591	tDR-1:36-Asp-GTC-2-M2-C2U	8.12866	6.6754
592	tDR-1:36-Asp-GTC-2-M2-C3U	7.39048	6.72696
593	tDR-1:36-Asp-GTC-2-M2-G6A	9.74402	4.16151
594	tDR-1:36-Asp-GTC-2-M2-G6C	7.70618	6.44482
595	tDR-1:36-Asp-GTC-2-M2-G6U	9.15885	7.7973
596	tDR-1:36-Asp-GTC-2-M2-U19C	7.2342	5.98996
597	tDR-1:36-Asp-GTC-2-M2-U25C	7.70336	6.41229
598	tDR-1:36-Asp-GTC-2-M2-U33C	7.76832	6.84596
599	tDR-1:36-Asp-GTC-2-M2-U35C	9.39453	9.70686
600	tDR-1:36-Asp-GTC-2-M2-U35G	7.18817	7.51351
601	tDR-1:36-Asp-GTC-2-M2-U4C	7.1526	6.03968
602	tDR-1:36-Glu-CTC-1-D4UGG	8.63599	6.28728
603	tDR-1:36-Glu-CTC-1-D5G-U34G	6.36245	6.18403
604	tDR-1:36-Glu-CTC-1-G28U	7.81706	6.28361
605	tDR-1:36-Glu-CTC-1-G29U	8.19962	6.54348
606	tDR-1:36-Glu-CTC-1-U35A	6.94349	6.97654
607	tDR-1:36-Glu-CTC-1-U35C	4.23596	2.67427
608	tDR-1:36-Gly-CCC-1	7.94754	6.83338
609	tDR-1:36-Gly-CCC-1-D5G	7.73898	7.33307
610	tDR-1:36-Gly-CCC-1-M2-C33U	7.5385	8.76921
611	tDR-1:36-Gly-CCC-2-M2	7.31946	5.58762
612	tDR-1:36-Gly-CCC-2-M2-D5G	9.65802	9.65258
613	tDR-1:36-Gly-CCC-2-M2-G6U	6.6523	7.57988
614	tDR-1:36-Gly-CCC-4	8.49432	8.85965
615	tDR-1:36-Gly-GCC-1	5.75841	8.05068
616	tDR-1:36-Gly-GCC-1-A22G	6.39302	9.26205
617	tDR-1:36-Gly-GCC-1-C2U	8.72763	10.7723
618	tDR-1:36-Gly-GCC-1-C30U	6.84155	8.90104
619	tDR-1:36-Gly-GCC-1-D5G	10.2705	12.7895
620	tDR-1:36-Gly-GCC-1-G6A	6.94349	9.27025
621	tDR-1:36-Gly-GCC-1-G6U	8.19895	11.4208
622	tDR-1:36-Gly-GCC-2-M2	9.26229	13.9476
623	tDR-1:36-Lys-CTT-1	4.21082	12.0193
624	tDR-1:36-Lys-CTT-2	7.32277	10.5706
625	tDR-1:36-Lys-TTT-1	6.4682	8.85063
626	tDR-1:36-Pro-TGG-1	6.92592	7.34672
627	tDR-1:36-Val-CAC-1-M2	2.06146	2.64425
628	tDR-1:37-Glu-CTC-1	7.58253	7.03807
629	tDR-1:37-Gly-CCC-2-M2	6.38184	6.78274
630	tDR-1:38-Glu-CTC-1	3.75593	9.0818
631	tDR-1:38-Glu-CTC-1-D5G	6.41577	7.00809
632	tDR-1:39-Glu-CTC-1	1.91115	5.53759
633	tDR-1:40-Ala-TGC-1-M2-A36G	6.62083	7.74061
634	tDR-1:40-Gln-CTG-1-M5	8.59414	9.99672
635	tDR-1:40-Lys-CTT-1	7.83798	9.10387
636	tDR-1:41-Gln-CTG-1-M5	7.71148	9.45726
637	tDR-1:41-Glu-CTC-1	3.59461	8.13907
638	tDR-1:41-Lys-CTT-1	7.87688	7.78653
639	tDR-1:42-Glu-CTC-1	1.48737	5.63373
640	tDR-1:44-Gln-CTG-1-M4	8.07716	9.91287
641	tDR-1:44-Glu-CTC-1	6.64719	7.63141
642	tDR-1:44-Glu-TTC-4	7.27239	9.5687
643	tDR-1:44-Gly-TCC-1-M2	6.80685	8.8834
644	tDR-1:44-Pro-AGG-1-M4-A33G	1.6797	4.38576
645	tDR-1:44-Pro-TGG-1	6.92592	8.13162
646	tDR-1:45-Gln-CTG-1-M4	7.14086	8.56196
647	tDR-1:49-Gln-CTG-1-M4	2.53378	9.78481
648	tDR-1:50-Gln-CTG-1-M3	7.08665	8.04041
649	tDR-1:50-Gly-GCC-1	6.4077	7.72246
650	tDR-1:50-Pro-CGG-1	7.44729	8.09019
651	tDR-1:50-Pro-TGG-1	1.45406	3.36008
652	tDR-1:51-Gln-CTG-1-M3	6.33392	7.75992
653	tDR-1:51-Pro-TGG-1	6.63374	6.31375
654	tDR-1:53-Pro-TGG-1	6.93269	7.2283
655	tDR-1:54-Gly-GCC-1	7.19762	8.19832
656	tDR-1:54-Pro-TGG-1	6.75065	7.86111
657	tDR-1:55-Lys-CTT-2	6.45049	7.3073
658	tDR-1:56-Arg-CCG-3	7.599	9.41805
659	tDR-1:56-Pro-CGG-1	7.2241	7.99175
660	tDR-1:61-Pro-TGG-2	7.44	9.11504
661	tDR-1:66-Gln-CTG-1-M3	1.76267	3.3097
662	tDR-1:66-Gln-CTG-5	6.79018	7.5306
663	tDR-1:74-Glu-CTC-1	7.84364	7.8797
664	tDR-1:75-Glu-CTC-1	9.44315	7.28824
665	tDR-1:75-Glu-CTC-1-D5G	8.32937	6.19798
666	tDR-10:32-Gly-CCC-1-M4	-3.49203	-2.90708
667	tDR-10:33-Pro-AGG-1-M4	-6.27357	-7.3962
668	tDR-10:33-Ser-AGA-1-M10	-5.93285	-6.41035
669	tDR-10:36-Gly-GCC-1-M3	7.0872	9.08136
670	tDR-10:74-His-GTG-1	3.45508	10.2143
671	tDR-10:75-Glu-CTC-1	7.56822	8.55008
672	tDR-10:75-Glu-TTC-2	6.55555	7.40367
673	tDR-10:75-Glu-TTC-3-M2	8.68633	9.30249
674	tDR-10:75-His-GTG-1	9.259	9.71841
675	tDR-10:76-Glu-TTC-3-M2	7.47257	6.9227
676	tDR-11:31-Glu-CTC-1-M2	-7.94968	-7.95414
677	tDR-11:32-iMet-CAT-1	-6.79953	-3.97034
678	tDR-11:33-Gly-CCC-1-M4	7.0272	6.71782
679	tDR-11:33-Pro-AGG-1-M4	-6.83865	-8.03123
680	tDR-11:74-Glu-CTC-1	6.60274	10.3419
681	tDR-11:74-Glu-TTC-3-M2	6.45699	10.8558
682	tDR-11:74-His-GTG-1	1.6513	11.4476
683	tDR-11:75-Gln-CTG-2-M2	7.33882	7.82375
684	tDR-11:75-Glu-CTC-1	8.3388	9.59105
685	tDR-11:75-His-GTG-1	3.45933	10.8619
686	tDR-11:75-Leu-CAG-2	6.62044	7.40978
687	tDR-11:75-Lys-CTT-1	7.65202	9.18923
688	tDR-11:76-Glu-TTC-3-M2	7.72328	8.16493
689	tDR-12:31-Glu-CTC-1-M2	-8.90573	-8.33147
690	tDR-12:32-Glu-CTC-1-M2	-8.70174	-3.06191
691	tDR-12:32-Gly-CCC-1-M4	-7.55598	-3.02867
692	tDR-12:33-Gly-CCC-1-M4	6.74662	6.87197
693	tDR-12:33-Pro-AGG-1-M4	-6.53184	-7.51821
694	tDR-12:73-His-GTG-1	6.53599	9.68934
695	tDR-12:74-His-GTG-1	1.55152	11.6688
696	tDR-12:75-Gln-CTG-2-M2	7.10361	7.559
697	tDR-12:75-His-GTG-1	3.78251	11.0909
698	tDR-12:75-His-GTG-1-G6A	7.64467	7.90984
699	tDR-12:75-Lys-CTT-1	3.83206	5.11526
700	tDR-12:76-Lys-CTT-1	7.1703	7.73051
701	tDR-13:31-Glu-CTC-1-M2	-9.00264	-4.69225
702	tDR-13:32-Glu-CTC-1-M2	-8.80607	-3.4686
703	tDR-13:32-Gly-CCC-1-M4	-7.54985	-3.17984
704	tDR-13:33-Gly-CCC-1-M4	7.1771	6.99605
705	tDR-13:34-His-GTG-1	-6.07813	-6.96096
706	tDR-13:34-Pro-TGG-1	-6.03683	-6.49295
707	tDR-13:35-Glu-CTC-1-M2	1.55782	3.63879
708	tDR-13:74-His-GTG-1	1.84509	12.5077
709	tDR-13:74-His-GTG-1-G5A	6.60146	9.21047
710	tDR-13:75-Glu-TTC-2	8.88609	10.4579
711	tDR-13:75-His-GTG-1	3.71382	7.38539
712	tDR-13:75-His-GTG-1-G5A	8.03554	8.74454
713	tDR-13:75-Lys-CTT-1	8.35526	9.40416
714	tDR-13:76-Glu-TTC-3-M2	8.13141	8.56586
715	tDR-13:76-Lys-CTT-1	6.29804	7.32223
716	tDR-14:31-Glu-CTC-1-M2	-10.0895	-4.54719
717	tDR-14:32-Glu-CTC-1-M2	-11.1921	-3.82868
718	tDR-14:32-Gly-CCC-1-M4	-7.89623	-3.29691
719	tDR-14:32-iMet-CAT-1	-7.97421	-3.38266
720	tDR-14:33-Glu-CTC-1-M2	-3.1978	-2.12246
721	tDR-14:33-Gly-CCC-1-M4	6.9983	6.58117
722	tDR-14:33-Pro-AGG-1-M4	-3.70327	-4.91416
723	tDR-14:72-His-GTG-1	6.799	8.42071
724	tDR-14:73-His-GTG-1	6.89538	10.7611
725	tDR-14:74-Glu-CTC-1	9.53539	7.41119
726	tDR-14:74-Glu-TTC-3-M2	1.74889	4.23903
727	tDR-14:74-His-GTG-1	1.41214	7.93395
728	tDR-14:75-Gln-CTG-2-M2	7.25815	7.50262
729	tDR-14:75-Glu-CTC-1	4.70214	6.79599
730	tDR-14:75-Glu-TTC-2	8.32617	9.11799
731	tDR-14:75-Glu-TTC-3-M2	5.96649	5.7397
732	tDR-14:75-His-GTG-1	3.62072	7.22979
733	tDR-14:75-His-GTG-1-G4A	6.59694	7.28626
734	tDR-14:75-Lys-CTT-1	7.59254	8.75155
735	tDR-14:76-Glu-CTC-1	7.2854	7.41256
736	tDR-14:76-Glu-TTC-3-M2	8.42424	8.18684
737	tDR-15:31-Glu-CTC-1-M2	-9.03164	-8.64263
738	tDR-15:32-Glu-CTC-1-M2	-5.13908	-2.90124
739	tDR-15:32-Gly-CCC-1-M4	-7.64279	-4.09191
740	tDR-15:32-iMet-CAT-1	-8.07212	-4.48204
741	tDR-15:34-iMet-CAT-1	7.27348	6.10129
742	tDR-15:74-Glu-CTC-1	9.04816	11.3162
743	tDR-15:74-Glu-TTC-2	6.33204	9.31251
744	tDR-15:74-Glu-TTC-3-M2	1.81175	3.93508
745	tDR-15:74-His-GTG-1	1.71243	7.2274
746	tDR-15:75-Glu-CTC-1	9.65693	10.3149
747	tDR-15:75-Glu-TTC-2	7.87786	8.57157
748	tDR-15:75-Glu-TTC-3-M2	9.67207	9.74138
749	tDR-15:75-His-GTG-1	4.05963	10.9893
750	tDR-15:75-Lys-CTT-1	7.10396	8.45416
751	tDR-15:76-Glu-CTC-1	7.4986	6.65371
752	tDR-15:76-Glu-TTC-3-M2	7.66387	7.21681
753	tDR-15:76-His-GTG-1	1.0347	3.74437
754	tDR-16:31-Glu-CTC-1-M2	-9.07192	-4.48159
755	tDR-16:32-Glu-CTC-1-M2	-8.55248	-2.96887
756	tDR-16:32-Gly-CCC-1-M6	-7.8062	-3.65883
757	tDR-16:32-iMet-CAT-1	-6.36116	-7.47391
758	tDR-16:34-iMet-CAT-1	7.76744	6.10325
759	tDR-16:72-Lys-CTT-1	7.45299	5.77117
760	tDR-16:73-His-GTG-1	6.92834	9.48197
761	tDR-16:T2-Lys-CTT-1-2	7.63202	8.6962
762	tDR-16:74-Glu-CTC-1	8.62693	10.7815
763	tDR-16:74-Glu-TTC-2	7.04499	9.00965
764	tDR-16:74-Glu-TTC-3-M2	1.76872	5.53863
765	tDR-16:74-His-GTG-1	2.10208	11.5642
766	tDR-16:74-Lys-CTT-1	1.49227	3.79333
767	tDR-16:75-Arg-ACG-1-A19G	7.85969	8.86519
768	tDR-16:75-Arg-ACG-3-A19G	7.60175	8.27811
769	tDR-16:75-Gln-CTG-2-M2	6.31245	6.96063
770	tDR-16:75-Glu-CTC-1	9.46408	9.62391
771	tDR-16:75-Glu-TTC-2	8.0737	8.3722
772	tDR-16:75-Glu-TTC-3-M2	9.09419	9.24612
773	tDR-16:75-His-GTG-1	3.951	6.48755
774	tDR-16:75-Lys-CTT-1	3.60954	5.13106
775	tDR-16:75-Lys-CTT-2	9.19343	9.7302
776	tDR-16:75-Lys-TTT-1	10.1843	10.0754
777	tDR-16:75-Phe-GAA-1	8.52292	9.36736
778	tDR-16:76-Glu-CTC-1	7.2205	6.66339
779	tDR-16:76-Glu-TTC-3-M2	7.59798	7.26332
780	tDR-16:76-Lys-TTT-1	6.99389	8.00331
781	tDR-16:T1-Lys-CTT-1-7	6.6523	8.47682
782	tDR-16:T2-Lys-TTT-1-1	6.99157	6.80671
783	tDR-17:32-Ile-AAT-3	-9.12502	-9.42901
784	tDR-17:32-Lys-CTT-1	-6.67993	-4.16587
785	tDR-17:32-Met-CAT-1-M2	-6.41918	-7.78727
786	tDR-17:32-Met-CAT-2	-6.68386	-8.35883
787	tDR-17:75-Lys-CTT-1	6.99541	4.36001
788	tDR-18:31-Glu-CTC-1-M2	-9.39281	-4.61962
789	tDR-18:32-Glu-CTC-1-M2	-10.0615	-3.76025
790	tDR-18:32-Ile-AAT-1-M3	-7.23969	-7.57634
791	tDR-18:32-iMet-CAT-1	-8.50888	-8.13622
792	tDR-18:32-Lys-CTT-1	-6.75506	-7.36109
793	tDR-18:33-Phe-GAA-1-M4	-7.78176	-5.26059
794	tDR-18:34-His-GTG-1	-6.45275	-7.40426
795	tDR-18:72-Phe-GAA-1	-7.27961	-4.64531
796	tDR-18:73-Phe-GAA-1	-6.52707	-2.33362
797	tDR-18:74-Glu-CTC-1	8.89004	11.1219
798	tDR-18:74-Glu-TTC-2	6.64767	8.65106
799	tDR-18:74-His-GTG-1	1.8173	6.02238
800	tDR-18:74-Phe-GAA-1	-8.08652	-2.40776
801	tDR-18:75-Cys-GCA-1-M2	6.96137	7.37559
802	tDR-18:75-Glu-CTC-1	8.53749	9.15427
803	tDR-18:75-Glu-TTC-2	7.92522	7.64782
804	tDR-18:75-Glu-TTC-3-M2	4.86996	8.86255
805	tDR-18:75-His-GTG-1	4.49595	5.99868
806	tDR-19:32-Glu-CTC-1-M2	-8.14328	-3.37974
807	tDR-19:33-Ser-AGA-1-M10	-6.75674	-4.03384
808	tDR-19:74-Glu-CTC-1	8.29576	10.2563
809	tDR-19:74-Glu-TTC-2	6.9261	8.8555
810	tDR-19:74-His-GTG-1	1.49258	11.3012
811	tDR-19:75-Arg-ACG-1-A17G	7.29274	7.90285
812	tDR-19:75-Arg-ACG-3-A17G	6.56049	7.02311
813	tDR-19:75-Glu-CTC-1	10.5289	6.21709
814	tDR-19:75-Glu-TTC-2	9.31189	9.04768
815	tDR-19:75-Glu-TTC-3-M2	10.1644	5.42304
816	tDR-19:75-His-GTG-1	3.32054	6.30839
817	tDR-19:75-Lys-CTT-1	6.65373	7.9034
818	tDR-19:76-Glu-TTC-3-M2	8.45121	7.42776
819	tDR-2:29-Pro-AGG-1-M5	-1.93803	-6.66901
820	tDR-2:31-Glu-CTC-1	-3.4823	-3.13319
821	tDR-2:31-Glu-CTC-1-D4G	-4.11313	-3.68215
822	tDR-2:31-Glu-CTC-1-G5A	-6.3315	-6.89694
823	tDR-2:31-Glu-CTC-1-G5U	-6.67351	-6.52797
824	tDR-2:31-Glu-CTC-1-M2-U4C-G5U-G30A	-9.15654	-5.77579
825	tDR-2:31-Glu-CTC-1-M3-G30A	-3.18902	-3.16438
826	tDR-2:31-Glu-CTC-1-U4C-G5U	-4.83184	-4.96548
827	tDR-2:31-Glu-TTC-1	-7.43279	-7.94491
828	tDR-2:31-Glu-TTC-1-D4G	-6.52537	-6.37224
829	tDR-2:31-Glu-TTC-1-U4C-G5U	-6.45294	-6.90956
830	tDR-2:31-Lys-CTT-1	-6.70872	-7.04363
831	tDR-2:32-Glu-CTC-1	-2.23684	-2.16813
832	tDR-2:32-Glu-CTC-1-C31U	-2.13021	-2.44188
833	tDR-2:32-Glu-CTC-1-D4G	-2.81933	-2.7989
834	tDR-2:32-Glu-CTC-1-D4G-C30U	-2.30852	-2.85799
835	tDR-2:32-Glu-CTC-1-G5A	-5.792	-6.45672
836	tDR-2:32-Glu-CTC-1-U4C-G5U	-3.53515	-4.2991
837	tDR-2:32-Glu-CTC-1-U4C-G5U-C31A	-7.01062	-7.84574
838	tDR-2:32-Glu-CTC-1-U4C-G5U-C31U	-9.18968	-4.58708
839	tDR-2:32-Glu-TTC-1	-7.4313	-8.20319
840	tDR-2:32-Glu-TTC-1-D4G	-6.45855	-7.66429
841	tDR-2:32-Glu-TTC-1-U4C-G5U	-6.83931	-7.38055
842	tDR-2:32-Gly-CCC-1-M2	-2.48883	-2.02024
843	tDR-2:32-Lys-CTT-1	-8.51114	-3.40147
844	tDR-2:32-Pro-AGG-1-M4	-1.63974	-3.3014
845	tDR-2:32-Pro-AGG-1-M4-G1U-U30C	-1.51136	-7.51323
846	tDR-2:32-Val-AAC-1-M3	-8.34949	-8.89616
847	tDR-2:33-Glu-CTC-1-U4C-G5U	-1.42243	-2.41892
848	tDR-2:33-Glu-TTC-1-U4C-G5U	-6.41948	-7.67641
849	tDR-2:33-Gly-CCC-1-M2	3.59999	2.73138
850	tDR-2:33-Gly-GCC-2-M2	8.32686	3.31066
851	tDR-2:33-Lys-CTT-1	-1.68283	-2.25724
852	tDR-2:33-Pro-AGG-1-M4	-1.8859	-4.04891
853	tDR-2:33-Pro-AGG-1-M4-C2U	-6.76105	-6.3575
854	tDR-2:33-Pro-AGG-1-M4-G5A	-2.50829	-6.48081
855	tDR-2:33-Val-AAC-1-M3	-6.7521	-4.34467
856	tDR-2:34-Pro-CGG-1	-1.17358	-2.19491
857	tDR-2:34-Pro-TGG-1	-1.9874	-3.72006
858	tDR-2:35-Gly-GCC-1	7.56962	9.35834
859	tDR-2:36-Asp-GTC-1	7.96879	6.48391
860	tDR-2:36-Asp-GTC-2-M2	5.58611	5.15084
861	tDR-2:36-Gly-CCC-2-M2	7.3008	6.94638
862	tDR-2:36-Gly-CCC-4	6.33513	6.3149
863	tDR-2:36-Gly-GCC-1	6.11283	8.06733
864	tDR-20:34-His-GTG-1	-5.63665	-6.78175
865	tDR-20:72-His-GTG-1	6.69574	9.34185
866	tDR-20:73-His-GTG-1	3.74204	11.3776
867	tDR-20:74-Arg-ACG-1-A16G	6.50813	9.54442
868	tDR-20:74-Glu-CTC-1	8.30508	10.5031
869	tDR-20:74-Glu-TTC-2	7.69815	5.51348
870	tDR-20:74-Glu-TTC-3-M2	2.11343	4.88491
871	tDR-20:74-His-GTG-1	2.31179	6.54784
872	tDR-20:75-Arg-ACG-1-A16G	7.07392	8.2956
873	tDR-20:75-Arg-ACG-3-A16G	6.91869	7.41791
874	tDR-20:75-Cys-GCA-1-M2	7.44935	7.98121
875	tDR-20:75-Gln-CTG-2-M2	7.27663	8.10984
876	tDR-20:75-Glu-CTC-1	10.6494	10.9763
877	tDR-20:75-Glu-TTC-2	5.11701	10.0653
878	tDR-20:75-Glu-TTC-3-M2	4.41424	6.1702
879	tDR-20:75-His-GTG-1	3.00608	5.4395
880	tDR-20:75-Lys-CTT-1	6.36995	8.84376
881	tDR-20:75-Phe-GAA-1	6.89881	8.64828
882	tDR-20:76-Glu-TTC-3-M2	4.57737	8.27305
883	tDR-20:T1-His-GTG-1-2	6.70207	8.76443
884	tDR-20a:34-Asp-GTC-2-M2	-7.8664	-8.95758
885	tDR-20a:34-His-GTG-1	-6.40024	-7.10473
886	tDR-20a:71-Glu-CTC-1	6.59467	9.91023
887	tDR-20a:72-Arg-CCG-3	7.00148	6.44073
888	tDR-20a:72-Glu-CTC-1	6.47343	8.82533
889	tDR-20a:72-Glu-TTC-3-M2	7.09042	8.69606
890	tDR-20a:73-Arg-ACG-1-A15G	6.88503	8.47508
891	tDR-20a:73-Glu-TTC-3-M2	6.64123	4.21715
892	tDR-20a:73-His-GTG-1	7.37572	10.0395
893	tDR-20a:74-Arg-ACG-1-A15G	3.21064	9.58589
894	tDR-20a:74-Arg-ACG-2-A15G	6.25727	7.17463
895	tDR-20a:74-Arg-ACG-3-A15G	7.10396	7.70192
896	tDR-20a:74-Glu-CTC-1	9.05433	4.59924
897	tDR-20a:74-Gly-TCC-2	6.75721	6.81299
898	tDR-20a:74-His-GTG-1	1.21589	6.11599
899	tDR-20a:75-Arg-ACG-1-A15G	8.8575	8.2314
900	tDR-20a:75-Arg-ACG-2-A15G	7.42987	6.88465
901	tDR-20a:75-Arg-ACG-3-A15G	8.36271	7.17306
902	tDR-20a:75-Arg-CCT-2	6.76554	6.76636
903	tDR-20a:75-Gln-CTG-1	7.47728	7.17482
904	tDR-20a:75-Gln-CTG-2-M2	8.38542	8.84064
905	tDR-20a:75-Glu-CTC-1	6.57226	4.26493
906	tDR-20a:75-Glu-TTC-2	4.05088	2.09076
907	tDR-20a:75-Glu-TTC-3-M2	4.18494	2.08392
908	tDR-20a:75-His-GTG-1	3.6936	5.60873
909	tDR-20a:76-Gln-CTG-2-M2	6.54906	6.19418
910	tDR-20a:76-Glu-CTC-1	7.26431	6.39781
911	tDR-20a:76-Glu-TTC-3-M2	4.70127	8.55997
912	tDR-20a:76-His-GTG-1	1.01907	2.75896
913	tDR-21:36-Asn-GTT-1-M4	6.4297	7.63241
914	tDR-21:40-Arg-ACG-1-M3-A14G	6.81641	7.10445
915	tDR-21:40-Cys-GCA-1-M11	7.04759	8.5464
916	tDR-21:41-Arg-TCT-1-M4	-6.17782	-7.28076
917	tDR-21:48-Arg-CCG-3	6.89387	8.45446
918	tDR-21:55-Leu-AAG-2-A14G	-10.3631	-11.1058
919	tDR-21:56-Arg-TCT-2-M2	-6.32106	-9.77397
920	tDR-21:56-Cys-GCA-1-M2	6.77826	6.94172
921	tDR-21:56-Leu-AAG-2-A14G	-5.59771	-12.3093
922	tDR-21:57-Arg-CCT-1-M3-C36U-G37U	7.10501	6.26159
923	tDR-21:60-Arg-CCG-3	7.07456	9.70202
924	tDR-21:61-Arg-CCG-3	6.72684	8.40161
925	tDR-21:66-Arg-CCG-3	7.9202	10.0976
926	tDR-21:66-Ser-GCT-3	8.57413	6.65063
927	tDR-21:67-Arg-CCG-3	7.17757	8.78391
928	tDR-21:68-Arg-CCG-3	6.51988	9.03122
929	tDR-21:69-Cys-GCA-1-M2	6.76037	8.93483
930	tDR-21:71-Arg-TCT-3	-8.008	-2.40553
931	tDR-21:72-Arg-TCT-2	-6.22216	-4.33338
932	tDR-21:72-Arg-TCT-3	-8.93561	-4.05507
933	tDR-21:72-Cys-GCA-1-M2	8.99926	11.3281
934	tDR-21:73-Arg-TCT-1	-5.70356	-3.56662
935	tDR-21:73-Arg-TCT-2	-7.07636	-3.41236
936	tDR-21:73-Arg-TCT-3	-8.22912	-2.32193
937	tDR-21:73-Cys-GCA-1-M2	3.13803	6.96396
938	tDR-21:73-Cys-GCA-3-M2	8.28307	6.65633
939	tDR-21:73-His-GTG-1	7.21364	9.98839
940	tDR-21:74-Arg-TCG-3	-9.29193	-2.51823
941	tDR-21:74-Arg-TCT-3	-6.45639	-4.2162
942	tDR-21:74-Cys-GCA-1-M2	3.71592	6.4535
943	tDR-21:74-Cys-GCA-2-M5	7.15808	10.7675
944	tDR-21:74-Cys-GCA-3-M2	8.23072	6.00468
945	tDR-21:74-Glu-CTC-1	9.11104	11.8647
946	tDR-21:74-Glu-TTC-2	1.4326	4.25056
947	tDR-21:74-His-GTG-1	1.14778	5.46863
948	tDR-21:75-Arg-ACG-1-A14G	3.58631	4.07673
949	tDR-21:75-Arg-ACG-2-A14G	8.51937	3.83078
950	tDR-21:75-Arg-ACG-3-A14G	8.81174	3.87808
951	tDR-21:75-Arg-CCG-3	7.11946	7.49202
952	tDR-21:75-Cys-GCA-1-M2	5.01472	5.60052
953	tDR-21:75-Cys-GCA-2-M5	8.9553	6.06184
954	tDR-21:75-Cys-GCA-3-M2	10.0599	10.3647
955	tDR-21:75-Gln-CTG-1-M2	8.16157	8.21061
956	tDR-21:75-Gln-CTG-2-M2	9.00195	4.68438
957	tDR-21:75-Glu-CTC-1	5.03299	11.486
958	tDR-21:75-Glu-TTC-2	3.33345	3.76825
959	tDR-21:75-Glu-TTC-3-M2	4.21198	3.82073
960	tDR-21:75-His-GTG-1	3.06925	5.97295
961	tDR-21:75-Lys-CTT-1	6.89185	8.81551
962	tDR-21:75-Lys-CTT-2	7.17858	8.05651
963	tDR-21:75-Tyr-GTA-1-M2	8.94385	9.6289
964	tDR-21:75-Tyr-GTA-1-M2-G37A-U39A	7.32218	7.34369
965	tDR-21:75-Tyr-GTA-1-M2-U39A	8.43221	9.16319
966	tDR-21:76-Cys-GCA-1-M2	6.97054	6.11972
967	tDR-21:76-Glu-CTC-1	7.06314	7.75925
968	tDR-21:76-Glu-TTC-3-M2	2.3956	8.6628
969	tDR-22:72-Cys-GCA-1-M2	8.96357	11.5186
970	tDR-22:73-Cys-GCA-1-M2	3.12295	8.29476
971	tDR-22:73-Cys-GCA-3-M2	7.90287	11.5768
972	tDR-22:73-His-GTG-1	7.29443	10.3564
973	tDR-22:74-Cys-GCA-1-M2	4.19844	8.14457
974	tDR-22:74-Cys-GCA-3-M2	7.74374	10.4486
975	tDR-22:74-His-GTG-1	1.39491	11.5736
976	tDR-22:75-Arg-ACG-1-A13G	7.2016	8.34836
977	tDR-22:75-Cys-GCA-1-M2	5.16814	6.00627
978	tDR-22:75-Cys-GCA-2-M5	8.85712	10.4886
979	tDR-22:75-Cys-GCA-3-M2	9.91133	10.2982
980	tDR-22:75-Gln-CTG-1-M2	7.79461	7.68965
981	tDR-22:75-Gln-CTG-2-M2	8.34259	9.1051
982	tDR-22:75-His-GTG-1	3.39591	11.1504
983	tDR-22:75-Tyr-GTA-1-M2	7.42805	8.12638
984	tDR-22:75-Tyr-GTA-1-M2-U38A	7.01634	7.70014
985	tDR-23:72-Cys-GCA-1-M2	7.76631	10.8857
986	tDR-23:73-Cys-GCA-1-M2	3.17574	13.2666
987	tDR-23:73-Cys-GCA-3-M2	7.22412	10.939
988	tDR-23:73-His-GTG-1	7.00762	9.83243
989	tDR-23:74-Cys-GCA-1-M2	8.92905	11.7739
990	tDR-23:74-Cys-GCA-3-M2	7.00873	9.67071
991	tDR-23:74-Glu-CTC-1	9.20005	11.5243
992	tDR-23:74-His-GTG-1	1.81345	11.0252
993	tDR-23:75-Arg-ACG-1-A12G	7.12066	8.55573
994	tDR-23:75-Arg-ACG-3-A12G	7.07171	8.02819
995	tDR-23:75-Arg-TCT-3	6.72463	7.91284
996	tDR-23:75-Cys-GCA-1-M2	4.70728	7.15233
997	tDR-23:75-Cys-GCA-2-M5	7.90186	9.63549
998	tDR-23:75-Cys-GCA-3-M2	8.90287	9.43821
999	tDR-23:75-Gln-CTG-1-M2	6.59368	6.40896
1000	tDR-23:75-Gln-CTG-2-M2	7.16897	8.02555
1001	tDR-23:75-Glu-CTC-1	5.04514	9.9834
1002	tDR-23:75-Glu-TTC-2	4.06119	9.36972
1003	tDR-23:75-Glu-TTC-3-M2	9.62017	9.84752
1004	tDR-23:75-His-GTG-1	4.00752	10.5271
1005	tDR-23:75-iMet-CAT-1-M2	7.54178	9.57067
1006	tDR-23:76-Glu-TTC-3-M2	3.02843	8.31837
1007	tDR-24:40-Cys-GCA-1-M12	7.05877	7.3695
1008	tDR-24:56-His-GTG-1	7.10093	7.51353
1009	tDR-24:60-His-GTG-1	7.06529	6.83752
1010	tDR-24:61-His-GTG-1	6.78226	6.66795
1011	tDR-24:72-Cys-GCA-1-M2	6.91058	9.64493
1012	tDR-24:72-Gln-CTG-1-M2	7.05455	6.36654
1013	tDR-24:73-Cys-GCA-1-M2	8.89698	12.099
1014	tDR-24:73-Cys-GCA-3-M2	6.33118	10.0316
1015	tDR-24:74-Cys-GCA-1-M2	8.95379	10.8913
1016	tDR-24:74-Cys-GCA-3-M2	6.88955	8.84764
1017	tDR-24:74-Gln-CTG-2-M2	6.93092	8.31803
1018	tDR-24:74-Glu-CTC-1	3.86613	7.14356
1019	tDR-24:74-Glu-TTC-2	7.26003	9.55365
1020	tDR-24:74-Glu-TTC-3-M2	7.94457	10.0638
1021	tDR-24:75-Cys-GCA-1-M2	5.8491	10.5734
1022	tDR-24:75-Cys-GCA-2-M5	7.52941	8.78647
1023	tDR-24:75-Cys-GCA-3-M2	8.08521	8.69867
1024	tDR-24:75-Gln-CTG-1-M2	9.45863	3.81213
1025	tDR-24:75-Gln-CTG-2-M2	8.18337	9.09868
1026	tDR-24:75-Glu-CTC-1	10.0442	10.218
1027	tDR-24:75-Glu-TTC-2	8.93156	9.21049
1028	tDR-24:75-Glu-TTC-3-M2	5.00861	9.59517
1029	tDR-24:75-His-GTG-1	6.9631	7.09635
1030	tDR-24:75-iMet-CAT-1-M2	6.81449	8.62543
1031	tDR-24:76-Glu-TTC-3-M2	7.82944	7.24145
1032	tDR-25:72-Cys-GCA-1-M2	7.21133	8.61054
1033	tDR-25:73-Cys-GCA-1-M2	8.89231	11.2005
1034	tDR-25:74-Cys-GCA-1-M2	7.47632	9.31116
1035	tDR-25:74-Glu-CTC-1	9.16709	11.5942
1036	tDR-25:74-Glu-TTC-2	6.84171	9.70764
1037	tDR-25:74-Glu-TTC-3-M2	7.96983	5.77235
1038	tDR-25:75-Arg-CCG-3	6.85164	7.36251
1039	tDR-25:75-Asn-GTT-1	7.13264	9.07702
1040	tDR-25:75-Cys-GCA-1-M2	10.3782	9.71289
1041	tDR-25:75-Cys-GCA-2-M6	7.44421	8.40175
1042	tDR-25:75-Cys-GCA-3-M2	7.65546	7.47141
1043	tDR-25:75-Gln-CTG-2-M2	6.8672	8.06794
1044	tDR-25:75-Glu-CTC-1	6.19527	10.6013
1045	tDR-25:75-Glu-TTC-2	9.46397	9.57969
1046	tDR-25:75-Glu-TTC-3-M2	5.52686	5.48409
1047	tDR-25:75-His-GTG-1	6.79611	6.78235
1048	tDR-25:75-Leu-CAA-2	7.1852	8.64343
1049	tDR-25:75-Tyr-GTA-1-M2	7.51658	8.75666
1050	tDR-25:76-Glu-TTC-3-M2	8.34115	7.14664
1051	tDR-26:55-Cys-GCA-1-M2	6.33971	6.35553
1052	tDR-26:56-Cys-GCA-1-M2	8.0594	7.34483
1053	tDR-26:73-Cys-GCA-1-M2	8.24314	10.576
1054	tDR-26:74-Glu-CTC-1	8.21372	10.8378
1055	tDR-26:74-Glu-TTC-2	6.59359	9.17362
1056	tDR-26:74-Glu-TTC-3-M2	7.19312	9.21977
1057	tDR-26:75-Arg-CCG-3	6.81399	7.05375
1058	tDR-26:75-Cys-GCA-1-M2	9.77687	9.16404
1059	tDR-26:75-Cys-GCA-2-M6	6.42221	7.29322
1060	tDR-26:75-Cys-GCA-3-M2	7.42459	7.06917
1061	tDR-26:75-Glu-CTC-1	9.40432	9.65047
1062	tDR-26:75-Glu-TTC-2	8.16146	8.57034
1063	tDR-26:75-Glu-TTC-3-M2	8.75952	8.52195
1064	tDR-26:75-Tyr-GTA-1-M2	7.87846	8.83814
1065	tDR-26:75-Tyr-GTA-1-M2-U34A	6.84594	8.34763
1066	tDR-27:73-Arg-CCT-4	6.47288	8.85388
1067	tDR-27:74-Arg-ACG-1-A8G	6.36995	9.80259
1068	tDR-27:74-Arg-CCT-4	6.4682	8.64039
1069	tDR-27:74-Glu-CTC-1	6.55176	9.57626
1070	tDR-27:74-Tyr-GTA-1-M2-U33A	6.59368	9.40257
1071	tDR-27:75-Arg-ACG-1-A8G	7.40784	8.74939
1072	tDR-27:75-Arg-ACG-3-A8G	8.34325	8.75723
1073	tDR-27:75-Cys-GCA-1-M2	8.67629	8.72019
1074	tDR-27:75-Gln-CTG-1-M2	6.93373	6.99444
1075	tDR-27:75-Gln-CTG-2-M2	6.80771	7.94025
1076	tDR-27:75-Glu-CTC-1	8.45479	8.75601
1077	tDR-27:75-Leu-CAA-1	7.25542	9.352
1078	tDR-27:75-Leu-CAA-2	4.7601	4.4417
1079	tDR-27:75-Leu-CAG-2	8.43305	9.61665
1080	tDR-27:75-Phe-GAA-1	7.77836	9.0048
1081	tDR-27:75-Ser-GCT-3	8.36253	9.71134
1082	tDR-27:75-Tyr-GTA-1-M2	9.08119	10.2173
1083	tDR-27:75-Tyr-GTA-1-M2-G31A-U33A	7.14018	8.017
1084	tDR-27:75-Tyr-GTA-1-M2-U33A	8.25148	9.39777
1085	tDR-27:76-Leu-CAA-2	7.01346	6.90751
1086	tDR-28:72-Tyr-GTA-1-M2	7.07897	10.2822
1087	tDR-28:73-Arg-ACG-1-A7G	6.49522	10.5709
1088	tDR-28:73-Cys-GCA-1-M2	8.83404	11.6524
1089	tDR-28:73-Cys-GCA-3-M2	6.27546	9.69031
1090	tDR-28:73-Tyr-GTA-1-M2	7.44629	11.4262
1091	tDR-28:73-Tyr-GTA-1-M2-U32A	6.45965	10.7051
1092	tDR-28:74-Arg-ACG-3-A7G	6.4671	9.55989
1093	tDR-28:74-Arg-CCG-3	6.7543	9.1164
1094	tDR-28:74-Arg-CCT-4	6.97501	9.13276
1095	tDR-28:74-Glu-TTC-3-M2	6.51988	7.97822
1096	tDR-28:75-Arg-ACG-1-A7G	4.06715	9.71939
1097	tDR-28:75-Arg-ACG-2-A7G	7.10873	8.23117
1098	tDR-28:75-Arg-ACG-3-A7G	9.0881	9.95179
1099	tDR-28:75-Arg-CCG-3	7.66869	8.48521
1100	tDR-28:75-Arg-TCG-1	6.58935	7.05718
1101	tDR-28:75-Arg-TCG-3	6.97207	7.62517
1102	tDR-28:75-Cys-GCA-1-M2	9.06772	9.44798
1103	tDR-28:75-Cys-GCA-3-M2	6.70699	7.67047
1104	tDR-28:75-Gln-CTG-1-M2	7.17753	7.51831
1105	tDR-28:75-Gln-CTG-2-M2	7.79833	8.74034
1106	tDR-28:75-Leu-AAG-2-A7G	7.04163	8.59345
1107	tDR-28:75-Leu-CAA-1	6.89306	8.42068
1108	tDR-28:75-Leu-CAA-2	8.45272	9.66471
1109	tDR-28:75-Lys-CTT-1	7.14688	7.80958
1110	tDR-28:75-Lys-CTT-2	7.15395	7.75205
1111	tDR-28:75-Phe-GAA-1	3.21906	4.16674
1112	tDR-28:75-Ser-GCT-3	8.72714	10.2936
1113	tDR-28:75-Tyr-GTA-1-M2	3.64176	7.09064
1114	tDR-28:75-Tyr-GTA-1-M2-G30A-U32A	9.02186	9.84209
1115	tDR-28:75-Tyr-GTA-1-M2-U32A	4.55861	11.2204
1116	tDR-28:75-Tyr-GTA-1-M2-U32C	8.40465	9.71135
1117	tDR-28:76-Arg-ACG-3-A7G	7.96195	6.77844
1118	tDR-28:76-Ser-GCT-3	6.84979	8.08689
1119	tDR-29:66-Arg-CCG-3	7.00436	8.81032
1120	tDR-29:67-Arg-CCG-3	7.04795	7.75391
1121	tDR-29:72-Cys-GCA-1-M2	7.64162	9.5185
1122	tDR-29:73-Cys-GCA-1-M2	4.06714	11.5519
1123	tDR-29:74-Cys-GCA-1-M2	3.20002	5.73186
1124	tDR-29:74-Cys-GCA-3-M2	7.56204	9.32067
1125	tDR-29:75-Arg-ACG-3-A6G	6.43098	7.51825
1126	tDR-29:75-Arg-CCG-3	6.69667	7.05648
1127	tDR-29:75-Cys-GCA-1-M2	10.2242	10.2139
1128	tDR-29:75-Cys-GCA-2-M7	6.99484	8.38333
1129	tDR-29:75-Cys-GCA-3-M2	8.04507	8.49132
1130	tDR-29:75-Gln-CTG-2-M2	6.78801	7.53024
1131	tDR-29:75-Leu-CAA-1	6.33695	8.07712
1132	tDR-29:75-Leu-CAA-2	4.49018	9.5162
1133	tDR-29:75-Lys-CTT-1	6.94759	8.34847
1134	tDR-29:75-Phe-GAA-1	4.37578	4.37103
1135	tDR-29:75-Tyr-GTA-1-M2	6.81356	7.98488
1136	tDR-29:76-Phe-GAA-1	6.79943	8.24403
1137	tDR-3:31-Glu-CTC-1	-2.74074	-3.8642
1138	tDR-3:31-Glu-CTC-1-M2-C1U	-6.22379	-6.65807
1139	tDR-3:31-Glu-CTC-1-M3-G29A	-7.52852	-8.89036
1140	tDR-3:31-Gly-CCC-1-M2	-4.38602	-2.80331
1141	tDR-3:31-Gly-GCC-2-M2	-2.80984	-2.70638
1142	tDR-3:31-Gly-GCC-2-M2-C28U	-6.3704	-6.54333
1143	tDR-3:32-Glu-CTC-1	-1.58441	-3.82935
1144	tDR-3:32-Glu-CTC-1-C30A	-6.67662	-8.40203
1145	tDR-3:32-Glu-CTC-1-C30U	-1.78179	-4.16054
1146	tDR-3:32-Glu-CTC-1-M2-C1U	-5.96767	-8.13782
1147	tDR-3:32-Glu-TTC-1	-5.96283	-7.60403
1148	tDR-3:32-Gly-CCC-1-M2	-5.58255	-3.90959
1149	tDR-3:32-Gly-CCC-1-M2-C29A	-8.84245	-4.22722
1150	tDR-3:32-Gly-CCC-1-M2-C29U	-6.4216	-4.25184
1151	tDR-3:32-Gly-GCC-2-M2	-4.82769	-2.94605
1152	tDR-3:32-Gly-GCC-2-M2-C29A	-8.05513	-3.81727
1153	tDR-3:32-Gly-GCC-2-M2-C29U	-9.72676	-3.45741
1154	tDR-3:32-iMet-CAT-1	-5.96242	-7.72203
1155	tDR-3:32-Lys-CTT-1	-6.8088	-3.73507
1156	tDR-3:32-Pro-AGG-1-M4	-1.35811	-4.77265
1157	tDR-3:32-Val-AAC-1-M3	-6.82354	-7.60249
1158	tDR-3:33-Glu-CTC-1	-1.45359	-2.51591
1159	tDR-3:33-Pro-AGG-1-M4	-2.43629	-3.44027
1160	tDR-3:33-Pro-AGG-1-M4-C1G-U2G	-6.51928	-7.53729
1161	tDR-3:34-Pro-TGG-1	-2.0506	-2.9455
1162	tDR-3:35-Gly-GCC-1	8.47961	11.1005
1163	tDR-3:36-Asp-GTC-2-M2	8.11156	9.20357
1164	tDR-3:36-Gly-CCC-1	7.1045	8.78686
1165	tDR-3:36-Gly-GCC-1	4.8549	14.0588
1166	tDR-3:36-Gly-GCC-1-C33A	7.49157	9.75621
1167	tDR-3:36-Gly-GCC-1-C33U	8.77021	11.0992
1168	tDR-3:36-Gly-GCC-2-M2	8.22559	13.0078
1169	tDR-30:66-Gln-CTG-1-M4	7.43181	6.22394
1170	tDR-30:66-Ser-GCT-3	6.94998	6.97179
1171	tDR-30:75-Arg-CCG-3	8.747	8.39769
1172	tDR-30:75-Gln-CTG-1-M2	7.78555	6.25674
1173	tDR-30:75-Gln-CTG-2-M2	2.94837	2.28672
1174	tDR-30:75-Glu-CTC-1	8.0827	7.34549
1175	tDR-30:75-Leu-CAA-1	6.92952	7.84523
1176	tDR-30:75-Leu-CAA-2	8.57858	3.10764
1177	tDR-30:75-Leu-CAG-2	7.64805	8.98863
1178	tDR-31:75-Arg-CCG-3	9.04835	8.81288
1179	tDR-31:75-Arg-TCG-1	6.66294	8.04086
1180	tDR-31:75-Gln-CTG-2-M2	8.19228	8.25268
1181	tDR-31:75-Glu-CTC-1	6.69773	6.49105
1182	tDR-31:75-Leu-CAA-1	7.50466	8.62728
1183	tDR-31:75-Leu-CAA-2	9.03816	3.56964
1184	tDR-31:75-Leu-CAG-2	6.8432	8.15181
1185	tDR-31:75-Met-CAT-2	6.75519	7.25365
1186	tDR-31:75-Phe-GAA-1	8.13386	8.81393
1187	tDR-31:75-Trp-CCA-6	7.67191	7.58631
1188	tDR-32:74-Glu-CTC-1	6.9812	8.28396
1189	tDR-32:75-Arg-ACG-3-A3G	6.69197	7.50611
1190	tDR-32:75-Arg-CCG-3	8.01964	8.27926
1191	tDR-32:75-Arg-TCG-1	7.05085	7.61406
1192	tDR-32:75-Gln-CTG-2-M2	7.92749	8.24855
1193	tDR-32:75-Glu-CTC-1	7.91828	7.32157
1194	tDR-32:75-Glu-TTC-3-M2	6.61186	6.39885
1195	tDR-32:75-Leu-CAA-2	7.96497	8.90731
1196	tDR-32:75-Leu-CAG-2	7.4792	8.76002
1197	tDR-32:75-Met-CAT-2	8.02118	8.49867
1198	tDR-32:75-Met-CAT-3	7.13711	7.2366
1199	tDR-32:75-Phe-GAA-1	7.82094	8.49185
1200	tDR-32:75-Ser-GCT-3	6.79172	7.35277
1201	tDR-32:75-Trp-CCA-6	6.60948	6.94812
1202	tDR-33:74-Glu-CTC-1	7.72092	9.80993
1203	tDR-33:75-Arg-CCG-3	7.6162	7.47643
1204	tDR-33:75-Gln-CTG-2-M2	7.0127	7.62566
1205	tDR-33:75-Glu-CTC-1	8.37728	8.26298
1206	tDR-33:75-Glu-TTC-3-M2	7.35709	6.78581
1207	tDR-33:75-Leu-CAA-1	6.87054	8.8447
1208	tDR-33:75-Leu-CAA-2	2.97029	3.30087
1209	tDR-33:75-Leu-CAG-2	7.43408	8.70212
1210	tDR-33:75-Lys-CTT-1	7.21181	7.87363
1211	tDR-33:75-Met-CAT-1	6.62877	7.2185
1212	tDR-33:75-Met-CAT-2	7.48517	8.43901
1213	tDR-33:75-Met-CAT-3	6.86009	7.32747
1214	tDR-33:75-Phe-GAA-1	7.06423	7.49624
1215	tDR-33:75-Ser-GCT-3	7.73632	8.16874
1216	tDR-33:75-Trp-CCA-6	7.13775	6.7012
1217	tDR-34:54-Phe-GAA-1-M2	-6.20818	-8.17394
1218	tDR-34:60-Met-CAT-1	-6.9286	-7.56256
1219	tDR-34:63-Met-CAT-2	-6.53007	-6.94839
1220	tDR-34:66-Arg-CCG-3	6.99213	8.46744
1221	tDR-34:67-Pro-AGG-1-M3-A1G	-6.74326	-7.2497
1222	tDR-34:69-Met-CAT-2	-10.1628	-2.65029
1223	tDR-34:70-Arg-ACG-3-A1G	7.94414	8.72413
1224	tDR-34:70-Pro-AGG-1-M3-A1G	-3.25367	-2.32569
1225	tDR-34:71-Arg-ACG-1-A1G	8.1927	10.248
1226	tDR-34:71-Arg-ACG-3-A1G	6.38686	8.99104
1227	tDR-34:71-Pro-AGG-1-M3-A1G	-2.40526	-4.22
1228	tDR-34:72-Arg-ACG-1-A1G	8.56274	9.54817
1229	tDR-34:72-Arg-ACG-2-A1G	6.89306	7.86541
1230	tDR-34:72-Arg-ACG-3-A1G	8.64123	9.51468
1231	tDR-34:72-Met-CAT-1	-5.38433	-5.31173
1232	tDR-34:72-Met-CAT-2	-5.49165	-4.44147
1233	tDR-34:72-Met-CAT-2-A10G	-6.20773	-6.37224
1234	tDR-34:72-Met-CAT-2-A19G	-6.18201	-7.17953
1235	tDR-34:72-Met-CAT-2-A33G	-6.9187	-7.18163
1236	tDR-34:72-Met-CAT-2-U14C	-6.35409	-6.49965
1237	tDR-34:72-Met-CAT-2-U29C	-6.67992	-6.85229
1238	tDR-34:72-Met-CAT-3	-4.66281	-4.18011
1239	tDR-34:72-Phe-GAA-1	-10.6193	-6.69775
1240	tDR-34:72-Pro-AGG-1-M3-A1G	-2.26045	-3.23253
1241	tDR-34:72-Ser-GCT-3	-1.16577	-3.68858
1242	tDR-34:72-Ser-GCT-3-C42U	-5.95695	-6.41594
1243	tDR-34:72-Thr-AGT-1-A1G	-2.64339	-2.66783
1244	tDR-34:72-Thr-AGT-1-A1G-C39U	-5.81384	-7.4487
1245	tDR-34:72-Thr-AGT-2-A1G	-1.62102	-2.28543
1246	tDR-34:72-Thr-AGT-3-M2-A1G-U36G	-6.70522	-7.82419
1247	tDR-34:73-Arg-ACG-3-A1G	6.88155	9.28388
1248	tDR-34:73-Leu-AAG-2-A1G	-7.16	-2.74628
1249	tDR-34:73-Lys-TTT-1	-7.33049	-8.00043
1250	tDR-34:73-Met-CAT-1	-6.11336	-4.6142
1251	tDR-34:73-Met-CAT-2	-5.34059	-3.49556
1252	tDR-34:73-Met-CAT-3	-4.69317	-3.03732
1253	tDR-34:73-Phe-GAA-1	-9.86613	-5.51397
1254	tDR-34:73-Thr-AGT-1-A1G	-2.71167	-2.56843
1255	tDR-34:73-Thr-AGT-2-A1G	-3.01989	-2.11426
1256	tDR-34:74-Arg-CCG-3	7.91565	4.30117
1257	tDR-34:74-Glu-CTC-1	3.26254	5.51264
1258	tDR-34:74-Lys-TTT-1	-3.92557	-3.9323
1259	tDR-34:74-Met-CAT-1	-5.52641	-5.21101
1260	tDR-34:74-Met-CAT-1-A10G	-6.62508	-7.33951
1261	tDR-34:74-Met-CAT-1-A11G	-6.76136	-7.41049
1262	tDR-34:74-Met-CAT-1-A19G	-6.52874	-7.26583
1263	tDR-34:74-Met-CAT-1-A25G	-6.19377	-7.25568
1264	tDR-34:74-Met-CAT-1-A2G	-6.37279	-6.96463
1265	tDR-34:74-Met-CAT-1-A31G	-6.02931	-7.42666
1266	tDR-34:74-Met-CAT-1-A40G	-7.24827	-8.08243
1267	tDR-34:74-Met-CAT-1-C27U	-6.06279	-6.94472
1268	tDR-34:74-Met-CAT-1-D33G	-6.46051	-7.12903
1269	tDR-34:74-Met-CAT-1-M2-G26U	-6.99279	-7.21621
1270	tDR-34:74-Met-CAT-1-U14C	-6.20174	-6.64734
1271	tDR-34:74-Met-CAT-1-U29C	-6.4465	-7.53892
1272	tDR-34:74-Met-CAT-1-U8C	-6.06525	-6.93117
1273	tDR-34:74-Met-CAT-2	-4.70289	-4.02051
1274	tDR-34:74-Met-CAT-2-A10G	-7.3143	-8.04159
1275	tDR-34:74-Met-CAT-2-A11G	-7.30704	-8.13124
1276	tDR-34:74-Met-CAT-2-A19G	-7.5175	-8.1769
1277	tDR-34:74-Met-CAT-2-A25G	-7.11115	-7.91272
1278	tDR-34:74-Met-CAT-2-A2G	-7.03578	-7.99913
1279	tDR-34:74-Met-CAT-2-A31G	-7.03755	-8.11753
1280	tDR-34:74-Met-CAT-2-A33G	-7.4846	-7.80519
1281	tDR-34:74-Met-CAT-2-A40G	-8.00096	-3.6742
1282	tDR-34:74-Met-CAT-2-A40U	-5.81661	-6.68381
1283	tDR-34:74-Met-CAT-2-A4G	-6.42732	-7.32893
1284	tDR-34:74-Met-CAT-2-A5G	-6.27102	-7.66882
1285	tDR-34:74-Met-CAT-2-C23U	-6.70482	-7.12253
1286	tDR-34:74-Met-CAT-2-C27U	-6.29543	-7.05259
1287	tDR-34:74-Met-CAT-2-C28U	-6.233	-6.71908
1288	tDR-34:74-Met-CAT-2-C34U	-7.02565	-7.87338
1289	tDR-34:74-Met-CAT-2-D34G	-6.43114	-7.18578
1290	tDR-34:74-Met-CAT-2-G13A	-6.44688	-7.05483
1291	tDR-34:74-Met-CAT-2-G16U	-7.44738	-8.10036
1292	tDR-34:74-Met-CAT-2-G36U	-7.36453	-8.18642
1293	tDR-34:74-Met-CAT-2-G38A	-5.83493	-6.63976
1294	tDR-34:74-Met-CAT-2-U14C	-7.01209	-7.88638
1295	tDR-34:74-Met-CAT-2-U17C	-6.70309	-7.73788
1296	tDR-34:74-Met-CAT-2-U21C	-6.86303	-7.34695
1297	tDR-34:74-Met-CAT-2-U22C	-7.01629	-7.54622
1298	tDR-34:74-Met-CAT-2-U26C	-6.95428	-7.83768
1299	tDR-34:74-Met-CAT-2-U29C	-7.50512	-8.57232
1300	tDR-34:74-Met-CAT-2-U3C	-6.48945	-7.23644
1301	tDR-34:74-Met-CAT-2-U6C	-6.43706	-7.4739
1302	tDR-34:74-Met-CAT-2-U8C	-6.83251	-7.83638
1303	tDR-34:74-Met-CAT-3	-4.83147	-4.08502
1304	tDR-34:74-Met-CAT-3-A10G	-6.85486	-6.50463
1305	tDR-34:74-Met-CAT-3-A19G	-6.5827	-6.58182
1306	tDR-34:74-Met-CAT-3-A25G	-7.01642	-6.61507
1307	tDR-34:74-Met-CAT-3-A40G	-7.61772	-4.09991
1308	tDR-34:74-Met-CAT-3-U17C	-6.02628	-6.69109
1309	tDR-34:74-Met-CAT-3-U29C	-6.80703	-6.58339
1310	tDR-34:74-Phe-GAA-1	-4.15106	-5.25937
1311	tDR-34:74-Ser-AGA-1-A1G	-3.95587	-2.37986
1312	tDR-34:74-Ser-AGA-1-A1G-C50U	-6.12955	-3.93028
1313	tDR-34:74-Ser-GCT-1	-2.73648	-3.53196
1314	tDR-34:74-Ser-GCT-3	-2.02283	-3.05083
1315	tDR-34:74-Ser-GCT-3-A21G	-2.02592	-3.95776
1316	tDR-34:74-Ser-GCT-3-A34G	-3.5932	-3.23414
1317	tDR-34:74-Ser-GCT-3-A35G	-3.32356	-8.66207
1318	tDR-34:74-Ser-GCT-3-A40G	-7.60035	-4.1995
1319	tDR-34:74-Ser-GCT-3-A4G	-7.56116	-8.45103
1320	tDR-34:74-Ser-GCT-3-A5G	-7.3206	-8.22548
1321	tDR-34:74-Ser-GCT-3-C15U	-6.10789	-7.49964
1322	tDR-34:74-Ser-GCT-3-C20U	-6.52651	-7.56755
1323	tDR-34:74-Ser-GCT-3-C22U	-7.10856	-8.04065
1324	tDR-34:74-Ser-GCT-3-C24U	-6.33711	-7.4576
1325	tDR-34:74-Ser-GCT-3-C2U	-6.12541	-7.4178
1326	tDR-34:74-Ser-GCT-3-C32U	-6.81778	-7.69355
1327	tDR-34:74-Ser-GCT-3-C38U	-6.32689	-7.26284
1328	tDR-34:74-Ser-GCT-3-C42U	-6.17089	-7.40447
1329	tDR-34:74-Ser-GCT-3-C43U	-6.03996	-7.14116
1330	tDR-34:74-Ser-GCT-3-C8U	-5.94594	-7.23268
1331	tDR-34:74-Ser-GCT-3-G12A	-5.95152	-7.05711
1332	tDR-34:74-Ser-GCT-3-G14A	-6.08589	-7.26382
1333	tDR-34:74-Ser-GCT-3-G19A	-6.33087	-7.544
1334	tDR-34:74-Ser-GCT-3-G23A	-6.39964	-7.09258
1335	tDR-34:74-Ser-GCT-3-G28U	-6.93773	-7.75658
1336	tDR-34:74-Ser-GCT-3-G33A	-6.20305	-7.26486
1337	tDR-34:74-Ser-GCT-3-M2-G25A	-6.05239	-6.93116
1338	tDR-34:74-Ser-GCT-3-M2-G46A	-5.91029	-6.64144
1339	tDR-34:74-Ser-GCT-3-U10C	-7.74371	-8.35239
1340	tDR-34:74-Ser-GCT-3-U11C	-7.92662	-4.31102
1341	tDR-34:74-Ser-GCT-3-U13C	-3.21018	-8.60617
1342	tDR-34:74-Ser-GCT-3-U26C	-3.19161	-8.4563
1343	tDR-34:74-Ser-GCT-3-U30C	-3.34665	-8.61088
1344	tDR-34:74-Ser-GCT-3-U44C	-3.25229	-9.20328
1345	tDR-34:75-Arg-ACG-1-A1G	8.85257	8.6639
1346	tDR-34:75-Arg-ACG-2-A1G	7.91416	8.0342
1347	tDR-34:75-Arg-ACG-3-A1G	4.13162	4.12299
1348	tDR-34:75-Arg-ACG-3-A1G-C2U	8.05666	7.94933
1349	tDR-34:75-Arg-ACG-3-A1G-C42U	7.79031	6.61481
1350	tDR-34:75-Arg-CCG-3	3.54651	4.28057
1351	tDR-34:75-Arg-CCT-4	6.1766	2.59253
1352	tDR-34:75-Asn-GTT-1	7.41763	5.50429
1353	tDR-34:75-Cys-GCA-1-M2	6.5076	6.75196
1354	tDR-34:75-Gln-CTG-2-M2	8.11144	8.82786
1355	tDR-34:75-Glu-CTC-1	5.16645	5.52329
1356	tDR-34:75-Ile-AAT-1-M2-A1G	4.38018	2.46681
1357	tDR-34:75-Leu-CAA-1	7.31558	10.4666
1358	tDR-34:75-Leu-CAA-2	1.74531	3.26995
1359	tDR-34:75-Leu-CAG-2	9.41998	11.6181
1360	tDR-34:75-Ser-GCT-3-G49A	7.2212	6.67413
1361	tDR-34:75-Thr-AGT-2-A1G	10.1271	2.50726
1362	tDR-34:75-Thr-AGT-2-A1G-C42U	6.90002	6.56439
1363	tDR-34:75-Thr-CGT-3	9.04706	3.35045
1364	tDR-34:75-Thr-CGT-4	10.243	2.56853
1365	tDR-34:75-Trp-CCA-6	8.37315	9.64088
1366	tDR-34:76-Arg-ACG-3-A1G	8.1036	7.12885
1367	tDR-34:76-Arg-CCG-3	1.75765	6.70978
1368	tDR-34:76-Glu-CTC-1	2.51603	8.02179
1369	tDR-34:76-Ile-AAT-1-M2-A1G	7.97807	9.49488
1370	tDR-34:76-Lys-CTT-1	8.08163	8.64916
1371	tDR-34:76-Met-CAT-1	6.95413	6.78035
1372	tDR-34:76-Met-CAT-2	4.44511	8.46821
1373	tDR-34:76-Met-CAT-3	8.42667	7.47597
1374	tDR-34:76-Ser-GCT-1	9.84881	8.2227
1375	tDR-34:76-Ser-GCT-2	7.80261	6.9381
1376	tDR-34:76-Ser-GCT-3	5.31197	5.55498
1377	tDR-34:76-Thr-AGT-1-A1G	9.16961	9.33683
1378	tDR-34:76-Thr-AGT-2-A1G	6.79611	6.35356
1379	tDR-34:76-Thr-CGT-4	7.19312	6.89005
1380	tDR-34:T1-Lys-TTT-1-4	-7.05548	-8.03292
1381	tDR-34:T1-Met-CAT-1-1	-7.56951	-8.10706
1382	tDR-34:T1-Met-CAT-2-2	-4.59748	-4.31232
1383	tDR-34:T1-Ser-GCT-1-1	-2.62023	-3.73892
1384	tDR-34:T1-Ser-GCT-3-1	-2.00643	-3.11558
1385	tDR-34:T1-Ser-GCT-3-3	-2.0034	-3.12581
1386	tDR-34:T2-Arg-CCG-3-1	6.7787	6.37652
1387	tDR-34:T2-Ile-AAT-1-6-A1G	7.85081	8.09327
1388	tDR-34:T2-Lys-CTT-1-1	6.47972	5.88673
1389	tDR-35:54-Met-CAT-1-M2	7.12606	6.29584
1390	tDR-35:56-Thr-TGT-2-M2	-6.27123	-6.35394
1391	tDR-35:66-Arg-CCG-3	4.73313	3.74923
1392	tDR-35:66-Met-CAT-2	7.25411	6.31156
1393	tDR-35:71-Arg-CCG-3	6.3725	6.78013
1394	tDR-35:72-Leu-CAG-1	-1.57601	-2.53838
1395	tDR-35:72-Leu-CAG-2	-1.61918	-2.51635
1396	tDR-35:72-Lys-TTT-1	-6.77548	-4.93314
1397	tDR-35:72-Met-CAT-1	-4.06817	-4.48155
1398	tDR-35:72-Met-CAT-2	-2.73724	-2.22523
1399	tDR-35:72-Pro-TGG-2	-5.81616	-6.45845
1400	tDR-35:72-Ser-GCT-3	-1.73294	-2.75877
1401	tDR-35:72-Thr-TGT-2-M2	-7.92488	-3.43108
1402	tDR-35:72-Val-TAC-1	6.77714	7.79664
1403	tDR-35:73-Arg-CCG-3	2.95511	2.81885
1404	tDR-35:73-Lys-TTT-1	-7.79066	-4.84911
1405	tDR-35:73-Met-CAT-1	-8.14514	-3.10024
1406	tDR-35:73-Thr-CGT-1-M2	-5.90096	-7.63831
1407	tDR-35:73-Thr-CGT-3	-4.15986	-3.28512
1408	tDR-35:73-Thr-CGT-4	-4.01958	-3.31679
1409	tDR-35:73-Thr-TGT-2-M2	-8.31373	-2.87566
1410	tDR-35:74-Glu-CTC-1-M2	3.49479	6.8402
1411	tDR-35:74-Leu-AAG-1-M2-G44U	-7.83969	-8.53608
1412	tDR-35:74-Lys-TTT-1	-4.63898	-5.29312
1413	tDR-35:74-Met-CAT-1	-3.15403	-2.95622
1414	tDR-35:74-Met-CAT-2	-2.34703	-2.26784
1415	tDR-35:74-Met-CAT-3	-2.6094	-2.22394
1416	tDR-35:74-Ser-GCT-1	-1.36953	-2.62163
1417	tDR-35:74-Thr-CGT-3	-1.72696	-3.48241
1418	tDR-35:74-Thr-CGT-4	-1.44	-3.50395
1419	tDR-35:74-Val-TAC-1	9.11091	6.02458
1420	tDR-35:74-Val-TAC-1-A35G	7.54018	8.60044
1421	tDR-35:75-Arg-ACG-1	4.47173	9.69334
1422	tDR-35:75-Arg-ACG-3	7.55239	8.66648
1423	tDR-35:75-Arg-CCG-1-M2	6.39245	7.61748
1424	tDR-35:75-Arg-TCG-1	8.22053	8.70599
1425	tDR-35:75-Arg-TCG-3	7.59872	7.93602
1426	tDR-35:75-Arg-TCG-4	6.96137	7.37977
1427	tDR-35:75-Asn-GTT-1	8.539	3.98247
1428	tDR-35:75-Glu-CTC-1-M2	5.2698	6.43974
1429	tDR-35:75-Gly-CCC-4	6.47234	7.72903
1430	tDR-35:75-Ile-AAT-1-M2	7.69124	8.07482
1431	tDR-35:75-Ile-TAT-2	6.93412	7.26565
1432	tDR-35:75-iMet-CAT-1-M2	8.56679	8.45738
1433	tDR-35:75-Leu-AAG-1-M2	9.12645	3.12978
1434	tDR-35:75-Leu-AAG-1-M2-G44U	7.53379	6.30831
1435	tDR-35:75-Leu-AAG-2	7.64362	9.32085
1436	tDR-35:75-Leu-CAA-1	8.65328	10.5854
1437	tDR-35:75-Leu-CAG-1-A46G	6.76775	5.96909
1438	tDR-35:75-Leu-CAG-1-C16U	8.39544	7.08023
1439	tDR-35:75-Leu-CAG-2-A33G	8.13265	6.89775
1440	tDR-35:75-Leu-CAG-2-A39G	7.95057	6.74346
1441	tDR-35:75-Leu-CAG-2-A46G	8.75147	8.17093
1442	tDR-35:75-Leu-CAG-2-C16G	7.48443	6.59688
1443	tDR-35:75-Leu-CAG-2-C37U	7.27348	6.36809
1444	tDR-35:75-Leu-CAG-2-C47U	7.80728	6.64215
1445	tDR-35:75-Leu-CAG-2-C49U	7.21986	6.88012
1446	tDR-35:75-Leu-CAG-2-C7U	7.40313	6.31493
1447	tDR-35:75-Leu-CAG-2-D12C	6.5429	5.80452
1448	tDR-35:75-Leu-CAG-2-G27U	8.09452	6.27233
1449	tDR-35:75-Leu-CAG-2-G3U	7.7359	6.30838
1450	tDR-35:75-Leu-CAG-2-M2-C16U	9.16965	8.08664
1451	tDR-35:75-Leu-CAG-2-U12C	8.40418	7.22737
1452	tDR-35:75-Leu-CAG-2-U17C	7.8875	6.52247
1453	tDR-35:75-Leu-CAG-2-U29C	8.30126	6.98671
1454	tDR-35:75-Leu-CAG-2-U41C	7.88081	6.62233
1455	tDR-35:75-Leu-CAG-2-U44C	8.33069	7.2916
1456	tDR-35:75-Leu-TAG-3	8.76855	8.60137
1457	tDR-35:75-Ser-GCT-3	5.68937	2.19658
1458	tDR-35:75-Ser-TGA-2	8.40567	2.72113
1459	tDR-35:75-Thr-CGT-1-M2	6.76081	6.31519
1460	tDR-35:75-Thr-TGT-2-M2	6.90878	6.99941
1461	tDR-35:75-Val-AAC-1-M2	8.25677	8.64122
1462	tDR-35:75-Val-CAC-3	3.90608	3.38122
1463	tDR-35:75-Val-TAC-1	6.03475	5.66823
1464	tDR-35:75-Val-TAC-1-A35G	9.31208	10.0675
1465	tDR-35:76-Arg-ACG-1	6.93172	5.89847
1466	tDR-35:76-Arg-CCG-3	4.29126	9.08178
1467	tDR-35:76-Leu-CAA-2	7.01383	7.7732
1468	tDR-35:76-Leu-CAG-1	10.4075	9.67439
1469	tDR-35:76-Leu-CAG-2	5.32595	6.89917
1470	tDR-35:76-Met-CAT-2	8.9995	8.2505
1471	tDR-35:76-Ser-GCT-3	4.63627	7.04185
1472	tDR-35:76-Thr-CGT-4	8.1573	7.5659
1473	tDR-35:76-Val-TAC-1	8.42062	9.41827
1474	tDR-35:T1-Lys-TTT-1-4	-7.32603	-10.3318
1475	tDR-35:T1-Met-CAT-2-2	-2.24364	-2.87123
1476	tDR-36:51-Ser-GCT-1-M2	-6.29291	-6.6027
1477	tDR-36:56-Arg-CCG-3	-5.10684	-3.30106
1478	tDR-36:66-Ser-GCT-3	-3.94232	-3.87109
1479	tDR-36:67-Arg-CCG-3	-6.07002	-6.69402
1480	tDR-36:67-Ser-GCT-3	-7.10524	-8.19233
1481	tDR-36:68-Ser-GCT-3	-7.55864	-8.66884
1482	tDR-36:69-Ser-GCT-3	-8.41279	-5.09529
1483	tDR-36:70-Trp-CCA-3	-6.18664	-7.13438
1484	tDR-36:71-Arg-CCG-3	-4.19315	-4.95942
1485	tDR-36:71-Ser-GCT-3	-3.95562	-4.42403
1486	tDR-36:72-Arg-CCG-3	-4.323	-5.59543
1487	tDR-36:72-Arg-CCG-3-G2U	-8.42256	-9.02528
1488	tDR-36:72-Asn-GTT-1-M2	-3.02292	-3.42159
1489	tDR-36:72-Gln-CTG-2-M2-C27U	-6.03747	-6.85492
1490	tDR-36:72-Ser-GCT-1	-1.98642	-6.08416
1491	tDR-36:72-Ser-GCT-2	-7.92862	-8.23365
1492	tDR-36:72-Ser-GCT-3	-4.6317	-6.20481
1493	tDR-36:72-Ser-GCT-3-A19G	-8.2169	-8.45448
1494	tDR-36:72-Ser-GCT-3-A2G	-7.94473	-7.76424
1495	tDR-36:72-Ser-GCT-3-A32G	-8.07489	-7.94798
1496	tDR-36:72-Ser-GCT-3-A33G	-7.89127	-7.81733
1497	tDR-36:72-Ser-GCT-3-A38G	-7.71015	-7.48258
1498	tDR-36:72-Ser-GCT-3-A3G	-7.702	-7.33949
1499	tDR-36:72-Ser-GCT-3-A7G	-7.59412	-7.25862
1500	tDR-36:72-Ser-GCT-3-C18U	-6.76868	-6.37416
1501	tDR-36:72-Ser-GCT-3-C20U	-7.02034	-6.60413
1502	tDR-36:72-Ser-GCT-3-C30U	-6.90974	-6.3759
1503	tDR-36:72-Ser-GCT-3-C40U	-8.60822	-8.60221
1504	tDR-36:72-Ser-GCT-3-G17A	-6.44481	-6.34596
1505	tDR-36:72-Ser-GCT-3-U11C	-7.82372	-7.84774
1506	tDR-36:72-Ser-GCT-3-U14C	-7.77955	-7.65679
1507	tDR-36:72-Ser-GCT-3-U16C	-8.07467	-8.0004
1508	tDR-36:72-Ser-GCT-3-U24C	-7.61226	-7.35182
1509	tDR-36:72-Ser-GCT-3-U28C	-8.06903	-7.7227
1510	tDR-36:72-Ser-GCT-3-U29C	-7.7544	-7.58975
1511	tDR-36:72-Ser-GCT-3-U34C	-7.86479	-7.82232
1512	tDR-36:72-Ser-GCT-3-U42C	-7.89259	-7.68158
1513	tDR-36:72-Ser-GCT-3-U45C	-8.54033	-9.08463
1514	tDR-36:72-Ser-GCT-3-U45G	-7.86954	-8.68759
1515	tDR-36:72-Ser-GCT-3-U4C	-7.66619	-7.73432
1516	tDR-36:72-Ser-GCT-3-U8C	-7.78852	-7.50634
1517	tDR-36:72-Ser-GCT-3-U9C	-7.53763	-7.96033
1518	tDR-36:72-Trp-CCA-1-M4	-6.33396	-7.31186
1519	tDR-36:72-Trp-CCA-6	-8.47165	-3.54467
1520	tDR-36:73-Arg-CCG-3	-5.07631	-5.19211
1521	tDR-36:73-Arg-CCG-3-G2U	-8.39067	-8.90192
1522	tDR-36:73-Asn-GTT-1	-5.93879	-4.54634
1523	tDR-36:73-Asn-GTT-1-C26U	-5.76796	-7.57237
1524	tDR-36:73-Asn-GTT-1-C4U	-6.49205	-7.39709
1525	tDR-36:73-Asn-GTT-1-C5U	-6.97191	-7.89102
1526	tDR-36:73-Asn-GTT-1-M2-G38U	-6.08589	-7.79707
1527	tDR-36:73-Asn-GTT-2	-6.97825	-7.99436
1528	tDR-36:73-Asn-GTT-3	-8.97212	-5.80135
1529	tDR-36:73-Asn-GTT-4	-9.42404	-4.67628
1530	tDR-36:73-Lys-TTT-1	-7.76218	-9.67325
1531	tDR-36:73-Ser-GCT-1	-5.79866	-6.10003
1532	tDR-36:73-Ser-GCT-3	-6.65177	-4.96763
1533	tDR-36:73-Trp-CCA-6	-6.33998	-4.27569
1534	tDR-36:74-Arg-ACG-3	-8.18003	-3.95986
1535	tDR-36:74-Arg-ACG-3-G2U	-5.80108	-6.49598
1536	tDR-36:74-Arg-CCG-3	-4.11087	-5.23469
1537	tDR-36:74-Arg-CCG-3-C5U	-6.10752	-6.87223
1538	tDR-36:74-Arg-CCG-3-G2U	-9.78407	-5.06364
1539	tDR-36:74-Arg-CCT-4	-4.382	-2.96058
1540	tDR-36:74-Asn-GTT-1	-4.86113	-5.02186
1541	tDR-36:74-Asn-GTT-1-A23G	-6.70381	-8.7185
1542	tDR-36:74-Asn-GTT-1-A28G	-6.02731	-7.94555
1543	tDR-36:74-Asn-GTT-1-A2G	-6.41391	-8.32294
1544	tDR-36:74-Asn-GTT-1-A36G	-6.86809	-9.19261
1545	tDR-36:74-Asn-GTT-1-A3G	-6.22018	-7.87805
1546	tDR-36:74-Asn-GTT-1-A7G	-6.01599	-8.25237
1547	tDR-36:74-Asn-GTT-1-A8G	-6.0655	-8.22339
1548	tDR-36:74-Asn-GTT-1-A9G	-6.70946	-8.92587
1549	tDR-36:74-Asn-GTT-1-C25U	-5.74218	-7.86365
1550	tDR-36:74-Asn-GTT-1-C26U	-6.17532	-8.25288
1551	tDR-36:74-Asn-GTT-1-C29U	-6.14182	-7.90706
1552	tDR-36:74-Asn-GTT-1-C30U	-6.19859	-7.82838
1553	tDR-36:74-Asn-GTT-1-C31U	-7.77825	-5.21196
1554	tDR-36:74-Asn-GTT-1-C4U	-8.10049	-5.93537
1555	tDR-36:74-Asn-GTT-1-C5U	-7.51655	-9.4754
1556	tDR-36:74-Asn-GTT-1-D28C	-5.94634	-7.74447
1557	tDR-36:74-Asn-GTT-1-U19C	-6.34039	-8.62218
1558	tDR-36:74-Asn-GTT-1-U20C	-6.25558	-8.23311
1559	tDR-36:74-Asn-GTT-2	-9.02235	-10.3302
1560	tDR-36:74-Asn-GTT-3	-9.88612	-5.66082
1561	tDR-36:74-Asn-GTT-4	-5.97384	-3.29168
1562	tDR-36:74-Asp-GTC-2	1.59121	6.26957
1563	tDR-36:74-Glu-CTC-1-M2	2.67435	5.08944
1564	tDR-36:74-Glu-TTC-3-M2	1.91066	3.95134
1565	tDR-36:74-Lys-TTT-1	-4.74948	-5.45021
1566	tDR-36:74-Ser-GCT-1	-5.91417	-7.02128
1567	tDR-36:74-Ser-GCT-1-A19G	-6.8773	-6.60425
1568	tDR-36:74-Ser-GCT-1-C46U	-7.14688	-7.21316
1569	tDR-36:74-Ser-GCT-1-M2-C39A	-6.12034	-6.6778
1570	tDR-36:74-Ser-GCT-1-U16C	-6.51377	-6.36857
1571	tDR-36:74-Ser-GCT-1-U42C	-6.419	-7.09255
1572	tDR-36:74-Ser-GCT-1-U45C	-6.51542	-6.48268
1573	tDR-36:74-Ser-GCT-1-U9C	-6.19503	-6.63699
1574	tDR-36:74-Ser-GCT-2	-9.81084	-6.00176
1575	tDR-36:74-Ser-GCT-3	-6.52894	-6.69114
1576	tDR-36:74-Ser-GCT-3-A19G	-9.39779	-10.1308
1577	tDR-36:74-Ser-GCT-3-A2G	-8.84242	-9.5367
1578	tDR-36:74-Ser-GCT-3-A32G	-9.08724	-9.95405
1579	tDR-36:74-Ser-GCT-3-A33G	-8.7862	-9.44777
1580	tDR-36:74-Ser-GCT-3-A38G	-8.63647	-9.5033
1581	tDR-36:74-Ser-GCT-3-A38U	-6.5915	-7.16166
1582	tDR-36:74-Ser-GCT-3-A3G	-8.58263	-9.29857
1583	tDR-36:74-Ser-GCT-3-A7G	-8.64154	-9.38086
1584	tDR-36:74-Ser-GCT-3-C13U	-7.57384	-8.36721
1585	tDR-36:74-Ser-GCT-3-C18U	-7.61244	-8.05157
1586	tDR-36:74-Ser-GCT-3-C20U	-7.91173	-8.71118
1587	tDR-36:74-Ser-GCT-3-C22U	-7.69727	-8.53401
1588	tDR-36:74-Ser-GCT-3-C30U	-7.89714	-8.71223
1589	tDR-36:74-Ser-GCT-3-C35U	-7.22489	-8.16856
1590	tDR-36:74-Ser-GCT-3-C36U	-7.84907	-8.717
1591	tDR-36:74-Ser-GCT-3-C37U	-7.74906	-8.46156
1592	tDR-36:74-Ser-GCT-3-C40U	-7.70196	-8.59869
1593	tDR-36:74-Ser-GCT-3-C41U	-7.62615	-8.42096
1594	tDR-36:74-Ser-GCT-3-C43G	-6.28339	-6.81342
1595	tDR-36:74-Ser-GCT-3-C43U	-9.21137	-9.90693
1596	tDR-36:74-Ser-GCT-3-C46U	-9.93135	-10.4238
1597	tDR-36:74-Ser-GCT-3-C5U	-7.24412	-8.25084
1598	tDR-36:74-Ser-GCT-3-C6U	-7.57574	-8.03057
1599	tDR-36:74-Ser-GCT-3-D24G	-6.91656	-7.8045
1600	tDR-36:74-Ser-GCT-3-D41U	-5.83463	-6.51326
1601	tDR-36:74-Ser-GCT-3-G10A	-7.35008	-7.96645
1602	tDR-36:74-Ser-GCT-3-G12A	-7.32183	-8.18441
1603	tDR-36:74-Ser-GCT-3-G17A	-7.52563	-8.36026
1604	tDR-36:74-Ser-GCT-3-G21A	-7.46349	-8.33529
1605	tDR-36:74-Ser-GCT-3-G23U	-6.39114	-6.49323
1606	tDR-36:74-Ser-GCT-3-G25A	-6.96281	-7.68693
1607	tDR-36:74-Ser-GCT-3-G25U	-7.12143	-7.65229
1608	tDR-36:74-Ser-GCT-3-G26A	-7.23875	-7.96838
1609	tDR-36:74-Ser-GCT-3-G26U	-8.34224	-8.52488
1610	tDR-36:74-Ser-GCT-3-G27A	-6.70483	-7.57871
1611	tDR-36:74-Ser-GCT-3-G27U	-6.26415	-6.84574
1612	tDR-36:74-Ser-GCT-3-G31A	-7.44061	-8.19803
1613	tDR-36:74-Ser-GCT-3-G31U	-6.40996	-7.05743
1614	tDR-36:74-Ser-GCT-3-G44C	-6.51542	-6.61037
1615	tDR-36:74-Ser-GCT-3-G47A	-8.62727	-5.85362
1616	tDR-36:74-Ser-GCT-3-G47C	-7.66244	-9.03763
1617	tDR-36:74-Ser-GCT-3-G47U	-6.02893	-6.60579
1618	tDR-36:74-Ser-GCT-3-M2-G23A	-7.34525	-8.10818
1619	tDR-36:74-Ser-GCT-3-M2-G44A	-6.99122	-7.825
1620	tDR-36:74-Ser-GCT-3-U11C	-8.7786	-9.59887
1621	tDR-36:74-Ser-GCT-3-U14C	-8.92623	-9.60026
1622	tDR-36:74-Ser-GCT-3-U16A	-6.05958	-7.2284
1623	tDR-36:74-Ser-GCT-3-U16C	-9.0465	-10.0074
1624	tDR-36:74-Ser-GCT-3-U24C	-8.5087	-9.43432
1625	tDR-36:74-Ser-GCT-3-U28C	-8.8309	-9.49037
1626	tDR-36:74-Ser-GCT-3-U29C	-8.68647	-9.52925
1627	tDR-36:74-Ser-GCT-3-U34C	-8.82211	-9.79825
1628	tDR-36:74-Ser-GCT-3-U42C	-9.23499	-10.136
1629	tDR-36:74-Ser-GCT-3-U45C	-9.3162	-10.0662
1630	tDR-36:74-Ser-GCT-3-U45G	-7.38658	-8.61129
1631	tDR-36:74-Ser-GCT-3-U4C	-8.8129	-9.65526
1632	tDR-36:74-Ser-GCT-3-U8C	-8.73631	-9.45303
1633	tDR-36:74-Ser-GCT-3-U9C	-9.07382	-9.7044
1634	tDR-36:74-Trp-CCA-1-M4	-5.71016	-7.38689
1635	tDR-36:74-Trp-CCA-3	-6.96808	-7.55697
1636	tDR-36:74-Trp-CCA-3-U36C	-7.08655	-7.64686
1637	tDR-36:74-Trp-CCA-6	-2.11146	-2.40555
1638	tDR-36:74-Trp-CCA-6-G2U	-6.52116	-7.23776
1639	tDR-36:75-Asp-GTC-2	2.37031	5.96561
1640	tDR-36:75-Glu-CTC-1-M2	3.57661	4.68147
1641	tDR-36:75-Glu-TTC-2	7.5017	8.88594
1642	tDR-36:75-Glu-TTC-3-M2	5.69874	6.11167
1643	tDR-36:75-Gly-CCC-4	6.29804	7.32917
1644	tDR-36:75-Leu-CAA-2	7.92373	9.13859
1645	tDR-36:75-Met-CAT-3	4.00457	7.62386
1646	tDR-36:75-SeC-TCA-1	3.66086	3.59709
1647	tDR-36:75-Thr-CGT-4	8.36699	7.18349
1648	tDR-36:75-Trp-CCA-1-M4	6.799	6.37306
1649	tDR-36:75-Trp-CCA-3	6.84362	5.96456
1650	tDR-36:75-Trp-CCA-6-G2U	6.28999	5.99604
1651	tDR-36:75-Val-AAC-1-M2	7.16305	8.55088
1652	tDR-36:75-Val-AAC-2	7.07623	8.77185
1653	tDR-36:75-Val-TAC-1	7.64891	8.89517
1654	tDR-36:76-Arg-CCG-3	8.2188	6.12376
1655	tDR-36:76-Ser-GCT-3	8.30405	7.71039
1656	tDR-36:e2-Ser-GCT-1-M5	-6.63477	-7.56838
1657	tDR-36:e22-Ser-GCT-1-M5	-7.12966	-7.56838
1658	tDR-36:e23-Ser-GCT-1-M5	-2.5258	-2.76322
1659	tDR-36:e3-Ser-GCT-1-M5	-6.35229	-7.70013
1660	tDR-36:T1-Asn-GTT-1-1	-9.38494	-6.63297
1661	tDR-36:T1-Asn-GTT-1-2	-6.69917	-6.61354
1662	tDR-36:T1-Asn-GTT-3-1	-7.0803	-8.60496
1663	tDR-36:T1-Lys-TTT-1-4	-7.35024	-9.53342
1664	tDR-36:T1-Ser-GCT-1-1	-7.32675	-11.8099
1665	tDR-36:T1-Ser-GCT-3-1	-6.22905	-6.90248
1666	tDR-36:T1-Ser-GCT-3-3	-6.34705	-6.77945
1667	tDR-36:T1-Ser-GCT-3-3-A19G	-6.96669	-7.31661
1668	tDR-36:T1-Ser-GCT-3-3-A2G	-6.13455	-6.45837
1669	tDR-36:T1-Ser-GCT-3-3-A32G	-6.48329	-6.81201
1670	tDR-36:T1-Ser-GCT-3-3-C43U	-6.37725	-7.28757
1671	tDR-36:T1-Ser-GCT-3-3-C46U	-6.9773	-7.05486
1672	tDR-36:T1-Ser-GCT-3-3-U14C	-6.059	-6.67346
1673	tDR-36:T1-Ser-GCT-3-3-U16C	-6.20972	-6.33847
1674	tDR-36:T1-Ser-GCT-3-3-U29C	-6.31597	-7.09367
1675	tDR-36:T1-Ser-GCT-3-3-U34C	-6.07039	-6.68076
1676	tDR-36:T1-Ser-GCT-3-3-U42C	-6.38069	-6.97581
1677	tDR-36:T1-Ser-GCT-3-3-U4C	-5.94314	-6.70903
1678	tDR-36:T1-Ser-GCT-3-3-U9C	-6.20784	-6.40164
1679	tDR-37:56-Ala-AGC-4-M2-A1G	-9.19458	-7.98346
1680	tDR-37:56-Glu-CTC-1-M2	-7.40921	-7.38983
1681	tDR-37:56-Gly-CCC-4	-3.88134	-3.64479
1682	tDR-37:59-Asp-GTC-2	6.85879	6.60566
1683	tDR-37:59-Gly-TCC-1-M3	-6.64171	-7.02726
1684	tDR-37:61-Glu-TTC-2-M3	-6.09804	-6.48926
1685	tDR-37:63-Glu-TTC-2-M3	-5.88738	-6.4963
1686	tDR-37:63-Gly-CCC-4	-3.30481	-7.52229
1687	tDR-37:64-Gly-CCC-4	-7.24121	-7.83154
1688	tDR-37:67-Gly-GCC-1-M2	7.89982	8.195
1689	tDR-37:70-Gly-GCC-1	3.22488	3.41891
1690	tDR-37:71-Gly-GCC-1	7.53716	9.93229
1691	tDR-37:72-Asp-GTC-1	-1.33151	-2.24875
1692	tDR-37:72-Glu-CTC-1-M2	-1.45223	-2.7493
1693	tDR-37:72-Glu-TTC-3-M2	-7.19771	-2.57593
1694	tDR-37:72-Glu-TTC-3-M2-C2U	-6.31642	-6.99135
1695	tDR-37:72-Glu-TTC-3-M2-C3U	-6.55381	-6.44427
1696	tDR-37:72-Gly-CCC-4	-4.12565	-4.05323
1697	tDR-37:72-Ser-GCT-3	-2.14352	-2.50997
1698	tDR-37:72-Val-AAC-1-M2	-3.93575	-3.61812
1699	tDR-37:72-Val-AAC-2	-4.77094	-5.01822
1700	tDR-37:72-Val-CAC-2	-7.39458	-8.54426
1701	tDR-37:72-Val-CAC-3	-4.33329	-5.13447
1702	tDR-37:72-Val-TAC-1	-1.19835	-2.88109
1703	tDR-37:72-Val-TAC-1-A33G	-1.44317	-3.17384
1704	tDR-37:73-Glu-TTC-3-M2	-3.29183	-3.38032
1705	tDR-37:73-Gly-CCC-4	-3.15532	-2.9308
1706	tDR-37:73-Val-AAC-1-M2	-4.56162	-2.67779
1707	tDR-37:73-Val-AAC-2	-5.84938	-4.47653
1708	tDR-37:73-Val-CAC-2	-6.95851	-3.1013
1709	tDR-37:73-Val-CAC-3	-4.64271	-4.65224
1710	tDR-37:73-Val-TAC-1	-3.33599	-2.55756
1711	tDR-37:73-Val-TAC-1-A33G	-7.46882	-8.43562
1712	tDR-37:74-Asp-GTC-1-G32U	-1.86751	-2.07156
1713	tDR-37:74-Asp-GTC-1-G6U	-5.93484	-6.7886
1714	tDR-37:74-Asp-GTC-1-M2-G5U	-6.23477	-7.10832
1715	tDR-37:74-Asp-GTC-2-G3A	-5.97384	-6.77209
1716	tDR-37:74-Glu-CTC-1-M2	-1.6026	-3.29641
1717	tDR-37:74-Glu-CTC-1-M2-A36G	-1.35139	-2.63103
1718	tDR-37:74-Glu-CTC-1-M2-C11U	-6.24934	-7.10473
1719	tDR-37:74-Glu-CTC-1-M2-C19U	-6.33956	-7.47046
1720	tDR-37:74-Glu-CTC-1-M2-C25U	-6.28925	-7.69501
1721	tDR-37:74-Glu-CTC-1-M2-C26U	-5.80123	-7.48089
1722	tDR-37:74-Glu-CTC-1-M2-C30A	-5.87023	-7.14331
1723	tDR-37:74-Glu-CTC-1-M2-C6U	-7.02467	-8.12201
1724	tDR-37:74-Glu-CTC-1-M2-C8U	-6.12209	-7.65966
1725	tDR-37:74-Glu-CTC-1-M2-G15A	-5.6966	-6.8268
1726	tDR-37:74-Glu-CTC-1-M2-G15U	-6.68579	-7.60814
1727	tDR-37:74-Glu-CTC-1-M2-G27A	-6.17544	-7.44613
1728	tDR-37:74-Glu-CTC-1-M2-G27U	-7.46555	-8.39789
1729	tDR-37:74-Glu-CTC-1-M2-G28U	-7.12029	-8.2817
1730	tDR-37:74-Glu-CTC-1-M2-G4A	-6.19187	-7.74145
1731	tDR-37:74-Glu-CTC-1-M2-G9A	-6.14878	-7.35923
1732	tDR-37:74-Glu-TTC-2	-1.71016	-3.6458
1733	tDR-37:74-Glu-TTC-2-C2U	-3.42717	-5.53372
1734	tDR-37:74-Glu-TTC-2-C3U	-6.99657	-8.5711
1735	tDR-37:74-Glu-TTC-2-C4U	-6.31653	-7.68752
1736	tDR-37:74-Glu-TTC-3-M2	-2.47218	-4.29105
1737	tDR-37:74-Glu-TTC-3-M2-A21G	-6.05712	-6.8418
1738	tDR-37:74-Glu-TTC-3-M2-A35G	-6.02454	-7.34418
1739	tDR-37:74-Glu-TTC-3-M2-A36G	-5.93512	-7.70974
1740	tDR-37:74-Glu-TTC-3-M2-C2U	-3.05648	-5.39339
1741	tDR-37:74-Glu-TTC-3-M2-C3U	-8.82589	-9.78234
1742	tDR-37:74-Glu-TTC-3-M2-C4U	-8.67169	-9.47087
1743	tDR-37:74-Glu-TTC-3-M2-G32U	-6.45519	-7.82837
1744	tDR-37:74-Glu-TTC-3-M2-G33U	-6.66234	-8.00702
1745	tDR-37:74-Val-AAC-1-M2	-2.59153	-2.68714
1746	tDR-37:74-Val-AAC-2	-4.28949	-4.23737
1747	tDR-37:74-Val-CAC-3	-3.81452	-4.70716
1748	tDR-37:74-Val-CAC-3-C2U	-6.3929	-6.61356
1749	tDR-37:74-Val-TAC-1	-2.24675	-3.00713
1750	tDR-37:74-Val-TAC-1-A33G	-2.45996	-3.94142
1751	tDR-37:74-Val-TAC-1-G16U	-6.1181	-6.84954
1752	tDR-37:74-Val-TAC-1-M2-C2U	-6.05725	-7.12684
1753	tDR-37:75-Arg-CCT-4	7.28025	8.86383
1754	tDR-37:75-Asp-GTC-1	4.59811	1.95665
1755	tDR-37:75-Asp-GTC-2	4.04747	2.02541
1756	tDR-37:75-Asp-GTC-2-A10G	7.25573	6.34938
1757	tDR-37:75-Asp-GTC-2-A35G	7.65195	6.95478
1758	tDR-37:75-Asp-GTC-2-A8G	7.68562	6.2986
1759	tDR-37:75-Asp-GTC-2-C12U	7.44084	6.13702
1760	tDR-37:75-Asp-GTC-2-C2U	7.54178	6.67148
1761	tDR-37:75-Asp-GTC-2-G31U	8.7374	7.15087
1762	tDR-37:75-Asp-GTC-2-G33U	7.25473	6.26846
1763	tDR-37:75-Asp-GTC-2-G36A	7.28931	7.48832
1764	tDR-37:75-Asp-GTC-2-U22C	6.99081	6.71681
1765	tDR-37:75-Asp-GTC-2-U23C	7.64805	6.65268
1766	tDR-37:75-Gln-CTG-2-M2	6.8481	7.94001
1767	tDR-37:75-Glu-CTC-1-M2-A35G	8.00293	6.06285
1768	tDR-37:75-Glu-CTC-1-M2-C6U	7.31664	5.76851
1769	tDR-37:75-Glu-CTC-1-M2-U23C	8.01129	5.95646
1770	tDR-37:75-Gly-CCC-2	8.61377	7.62211
1771	tDR-37:75-Gly-CCC-4	4.63553	2.10402
1772	tDR-37:75-Gly-GCC-1	7.41285	4.86828
1773	tDR-37:75-Gly-GCC-2	7.32427	6.89624
1774	tDR-37:75-Met-CAT-2	2.1742	3.48393
1775	tDR-37:75-Met-CAT-3	1.63274	4.75309
1776	tDR-37:75-Ser-AGA-1	6.7149	9.69022
1777	tDR-37:75-Ser-GCT-3	3.36453	4.45716
1778	tDR-37:75-Thr-CGT-4	6.33635	8.68262
1779	tDR-37:76-Asp-GTC-1	8.17248	7.90766
1780	tDR-37:76-Asp-GTC-2	11.1401	11.1239
1781	tDR-37:76-Asp-GTC-2-G32U	7.55703	7.15437
1782	tDR-37:76-Glu-CTC-1-M2	5.09814	6.75107
1783	tDR-37:76-Glu-TTC-3-M2	8.04535	7.39698
1784	tDR-37:76-Gly-CCC-4	8.10131	7.9418
1785	tDR-37:76-Gly-GCC-1	7.46365	8.09384
1786	tDR-37:76-Val-AAC-1-M2	7.83446	7.50489
1787	tDR-37:76-Val-CAC-3	7.97297	5.98854
1788	tDR-37:76-Val-TAC-1	9.35281	10.0046
1789	tDR-37:76-Val-TAC-1-A33G	6.46765	7.79407
1790	tDR-37:T1-Glu-CTC-1-2	-6.27548	-7.8851
1791	tDR-37:T1-Glu-TTC-1-2	-1.68831	-3.55203
1792	tDR-37:T1-Glu-TTC-3-1	-3.25264	-9.34925
1793	tDR-37:T1-Val-CAC-3-1	-8.9789	-8.78835
1794	tDR-37:T1-Val-TAC-1-2	-2.10611	-2.97837
1795	tDR-37:T1-Val-TAC-1-2-A33G	-7.48358	-8.86695
1796	tDR-38:71-Asp-GTC-2	1.72553	7.51584
1797	tDR-38:72-Ser-GCT-3	-1.39126	-3.19207
1798	tDR-38:75-Arg-ACG-1	6.54906	7.64161
1799	tDR-38:75-Arg-ACG-3	3.25855	2.60604
1800	tDR-38:75-Arg-CCG-3	2.3257	2.33801
1801	tDR-38:75-Arg-CCT-4	6.92293	7.86554
1802	tDR-38:75-Asp-GTC-1	7.63695	6.42225
1803	tDR-38:75-Asp-GTC-2	4.96827	2.9514
1804	tDR-38:75-Glu-CTC-1-M2	4.54691	2.22327
1805	tDR-38:75-Glu-TTC-3-M2	9.12288	7.96393
1806	tDR-38:75-Leu-AAG-1-M2	7.17553	6.96249
1807	tDR-38:75-Leu-AAG-2	7.64182	8.14917
1808	tDR-38:75-Leu-CAA-1	7.1757	8.51602
1809	tDR-38:75-Leu-CAA-2	9.24316	5.55036
1810	tDR-38:75-Leu-CAG-1	8.36987	8.34359
1811	tDR-38:75-Leu-CAG-2	4.74393	3.82692
1812	tDR-38:75-Lys-TTT-1	8.30644	9.3567
1813	tDR-38:75-Met-CAT-2	4.0956	8.98129
1814	tDR-38:75-Met-CAT-3	7.56962	7.51671
1815	tDR-38:75-Phe-GAA-1	7.87552	9.46215
1816	tDR-38:75-Pro-AGG-1-M3	6.88135	7.3119
1817	tDR-38:75-Ser-AGA-1	7.65777	10.2525
1818	tDR-38:75-Ser-GCT-3	9.60998	3.31918
1819	tDR-38:75-Trp-CCA-6	6.8355	7.13203
1820	tDR-38:75-Val-AAC-1-M2	7.27932	7.58894
1821	tDR-38:75-Val-CAC-3	7.08936	6.20421
1822	tDR-38:75-Val-TAC-1	8.47811	3.74127
1823	tDR-38:76-Asp-GTC-2	6.95175	6.91941
1824	tDR-38:76-Glu-CTC-1-M2	7.88095	7.59266
1825	tDR-38:76-Leu-CAG-2	7.5664	6.69793
1826	tDR-38:76-Ser-GCT-3	7.29571	6.83764
1827	tDR-39:54-Asp-GTC-1-M2	-6.14146	-8.57065
1828	tDR-39:55-Asp-GTC-1-M2	-5.77666	-8.48175
1829	tDR-39:56-Asp-GTC-1-M2	-3.65117	-8.91406
1830	tDR-39:56-Glu-CTC-1-M2	-8.22963	-7.14115
1831	tDR-39:60-Glu-CTC-1-M2	-6.38719	-6.68231
1832	tDR-39:71-Asp-GTC-1	-3.071	-3.34191
1833	tDR-39:72-Asp-GTC-1	-9.9944	-3.83079
1834	tDR-39:72-Glu-TTC-2	-3.88297	-3.92652
1835	tDR-39:72-Glu-TTC-3-M2	-3.64687	-3.83598
1836	tDR-39:72-Gly-CCC-4	-4.72011	-4.07994
1837	tDR-39:72-Leu-AAG-1-M2	-8.40237	-9.50564
1838	tDR-39:72-Leu-AAG-2	-10.2522	-5.95981
1839	tDR-39:72-Leu-CAG-1	-9.7115	-4.78398
1840	tDR-39:72-Leu-CAG-2	-7.05768	-4.31563
1841	tDR-39:72-Val-CAC-3	-3.08409	-4.23285
1842	tDR-39:73-Asp-GTC-1	-8.78817	-2.79689
1843	tDR-39:73-Glu-TTC-3-M2	-3.55671	-2.92645
1844	tDR-39:73-Leu-AAG-1-M2	-9.73249	-6.70589
1845	tDR-39:73-Leu-AAG-2	-11.0306	-6.2059
1846	tDR-39:73-Leu-CAG-1	-9.54598	-3.23604
1847	tDR-39:73-Leu-CAG-2	-8.30714	-3.5785
1848	tDR-39:73-Leu-CAG-2-G2U	-5.74218	-7.28565
1849	tDR-39:74-Asp-GTC-1	-5.381	-4.31657
1850	tDR-39:74-Asp-GTC-1-G30U	-7.0859	-7.09924
1851	tDR-39:74-Glu-CTC-1-M2	-4.26781	-3.70815
1852	tDR-39:74-Glu-CTC-1-M2-A34G	-5.59505	-6.35541
1853	tDR-39:74-Glu-CTC-1-M2-C3U	-6.22413	-6.93243
1854	tDR-39:74-Glu-CTC-1-M2-G25U	-6.96933	-7.6853
1855	tDR-39:74-Glu-CTC-1-M2-G26U	-6.21067	-6.77764
1856	tDR-39:74-Glu-CTC-1-M2-U27C	-5.74218	-6.96095
1857	tDR-39:74-Glu-TTC-2	-2.43154	-2.99433
1858	tDR-39:74-Glu-TTC-3-M2	-1.95205	-3.22257
1859	tDR-39:74-Glu-TTC-3-M2-C2U	-6.44966	-6.43412
1860	tDR-39:74-Leu-AAG-1-M2	-10.5823	-4.99658
1861	tDR-39:74-Leu-AAG-2	-6.5982	-5.653
1862	tDR-39:74-Leu-CAG-1	-4.31663	-3.84055
1863	tDR-39:74-Leu-CAG-2	-4.63944	-3.5223
1864	tDR-39:74-Leu-TAG-2	-7.04963	-8.60302
1865	tDR-39:75-Arg-ACG-3	8.0414	7.85178
1866	tDR-39:75-Arg-CCG-3	4.01774	2.69983
1867	tDR-39:75-Asn-GTT-1	8.11888	5.10601
1868	tDR-39:75-Asp-GTC-2	2.5317	1.94289
1869	tDR-39:75-Glu-TTC-2	3.19803	2.14189
1870	tDR-39:75-Leu-CAA-1	7.85273	9.61121
1871	tDR-39:75-Leu-CAA-2	2.85632	2.91738
1872	tDR-39:75-Lys-TTT-1	8.73423	9.39729
1873	tDR-39:75-Met-CAT-2	8.80759	5.46264
1874	tDR-39:75-Met-CAT-3	7.11559	7.46686
1875	tDR-39:75-Phe-GAA-1	9.62745	6.35427
1876	tDR-39:75-Ser-AGA-1	7.84297	9.39275
1877	tDR-39:75-Ser-GCT-3	5.64051	5.27688
1878	tDR-39:75-Trp-CCA-6	8.02389	8.89471
1879	tDR-39:75-Val-AAC-1-M2	8.29097	3.22522
1880	tDR-39:75-Val-TAC-1	4.96645	3.16461
1881	tDR-39:75-Val-TAC-1-A31G	7.39304	8.55323
1882	tDR-39:76-Glu-CTC-1-M2	7.9885	8.06973
1883	tDR-39:76-Glu-TTC-3-M2	7.64219	6.29371
1884	tDR-39:76-Leu-CAA-2	6.30011	6.50349
1885	tDR-39:76-Leu-CAG-2	7.85155	6.82378
1886	tDR-39:76-Ser-GCT-3	8.25692	6.90529
1887	tDR-39:T1-Glu-TTC-1-2	-7.2552	-7.70069
1888	tDR-4:31-Glu-CTC-1-M2	-9.67701	-4.22973
1889	tDR-4:31-Glu-CTC-1-M2-U2C-G3U	-2.91079	-4.21232
1890	tDR-4:32-Glu-CTC-1-M2	-3.27215	-2.93558
1891	tDR-4:32-Glu-CTC-1-M2-U2C-G3U	-1.92138	-3.74971
1892	tDR-4:32-Gly-CCC-1-M2	-3.36	-2.4153
1893	tDR-4:32-Gly-CCC-1-M2-U1A-G3U	-9.11225	-3.35367
1894	tDR-4:32-iMet-CAT-1	-8.88456	-8.84848
1895	tDR-4:32-iMet-CAT-2	-8.96545	-9.02973
1896	tDR-4:32-Ser-GCT-1-M4	-5.86922	-6.42658
1897	tDR-4:33-Glu-CTC-1-M2-U2C-G3U	-1.56166	-2.1843
1898	tDR-4:33-Gly-CCC-1-M2	7.86227	7.67974
1899	tDR-4:33-Leu-CAG-1-M3	-5.83449	-6.75637
1900	tDR-4:33-Pro-AGG-1-M4	-2.74323	-3.66777
1901	tDR-4:33-Pro-AGG-1-M4-U1G-C2G-G3C	-6.49477	-7.06311
1902	tDR-4:33-Ser-GCT-1-M4	-1.23355	-2.61829
1903	tDR-4:36-Gly-GCC-1	8.3052	10.6027
1904	tDR-4:36-Gly-GCC-1-U1A-G3U	7.21075	9.96311
1905	tDR-40:72-Asp-GTC-2	3.87008	7.3698
1906	tDR-40:72-Met-CAT-1	-5.24776	-2.95553
1907	tDR-40:74-Asn-GTT-1	-3.34308	-2.07241
1908	tDR-40:74-Met-CAT-1	-9.73588	-2.08182
1909	tDR-40:75-Arg-ACG-2	7.43872	8.27247
1910	tDR-40:75-Arg-ACG-3	8.98485	4.29112
1911	tDR-40:75-Arg-CCG-3	4.06431	3.38553
1912	tDR-40:75-Arg-TCT-3	6.76731	9.09937
1913	tDR-40:75-Asn-GTT-1	1.65167	2.31982
1914	tDR-40:75-Asp-GTC-2	7.9071	7.69148
1915	tDR-40:75-Gln-CTG-2-M2	6.58886	6.89055
1916	tDR-40:75-Glu-CTC-1-M2	6.51301	6.27224
1917	tDR-40:75-Glu-TTC-2	8.98451	8.88749
1918	tDR-40:75-Glu-TTC-3-M2	5.14742	3.57948
1919	tDR-40:75-Leu-AAG-2	6.50195	7.79097
1920	tDR-40:75-Leu-CAA-1	6.56201	8.50488
1921	tDR-40:75-Leu-CAA-2	8.87417	4.48444
1922	tDR-40:75-Leu-CAG-2	7.82014	8.0024
1923	tDR-40:75-Lys-CTT-1	6.91524	8.59262
1924	tDR-40:75-Lys-TTT-1	8.16632	8.77637
1925	tDR-40:75-Met-CAT-2	6.34733	3.64941
1926	tDR-40:75-Met-CAT-3	6.87178	7.07307
1927	tDR-40:75-Phe-GAA-1	8.67616	10.0518
1928	tDR-40:75-Ser-GCT-1	8.74499	7.90515
1929	tDR-40:75-Ser-GCT-3	10.8755	5.38172
1930	tDR-40:75-Trp-CCA-6	7.32166	8.54113
1931	tDR-40:75-Val-TAC-1	7.2416	8.11531
1932	tDR-40:76-Arg-ACG-3	7.16572	6.23544
1933	tDR-40:76-Glu-TTC-3-M2	6.54854	6.47535
1934	tDR-40:76-Ser-GCT-1	7.522	6.12591
1935	tDR-40:76-Ser-GCT-3	5.2314	8.58639
1936	tDR-41:56-Cys-GCA-2-M10	-6.03721	-7.74287
1937	tDR-41:56-Gly-TCC-1-M3	-3.43674	-4.52142
1938	tDR-41:56-Gly-TCC-4	-6.02467	-6.41781
1939	tDR-41:56-Thr-AGT-1-M8	-7.86273	-6.70443
1940	tDR-41:61-Trp-CCA-6	-7.2691	-8.00694
1941	tDR-41:72-Met-CAT-1	-9.44584	-4.11741
1942	tDR-41:72-Thr-AGT-2	-7.02964	-3.96443
1943	tDR-41:73-Thr-AGT-2	-6.91978	-8.08355
1944	tDR-41:74-Arg-ACG-1	-8.737	-3.10307
1945	tDR-41:74-Arg-ACG-2	-10.3699	-2.91574
1946	tDR-41:74-Arg-ACG-3	-4.29832	-3.17573
1947	tDR-41:74-Thr-AGT-1	-6.53569	-4.08405
1948	tDR-41:74-Thr-AGT-2	-7.96622	-5.85695
1949	tDR-41:74-Thr-CGT-1-M2	-5.81354	-7.24375
1950	tDR-41:75-Arg-CCG-3	1.5309	2.14476
1951	tDR-41:75-Arg-CCT-4	7.66304	7.72375
1952	tDR-41:75-Asn-GTT-1	7.11594	2.94441
1953	tDR-41:75-Leu-AAG-2	6.95154	6.74375
1954	tDR-41:75-Leu-CAG-1	6.76731	7.40784
1955	tDR-41:75-Leu-CAG-2	8.77119	9.45664
1956	tDR-41:75-Lys-CTT-1	6.78182	7.0775
1957	tDR-41:75-Lys-TTT-1	7.74465	8.24041
1958	tDR-41:75-Phe-GAA-1	7.2871	8.14738
1959	tDR-41:75-Ser-GCT-1	8.44687	7.74634
1960	tDR-41:75-Ser-GCT-3	4.83248	5.49117
1961	tDR-41:76-Leu-CAG-2	7.5685	6.22062
1962	tDR-41:76-Ser-GCT-1	7.42971	6.30673
1963	tDR-41:76-Ser-GCT-3	9.40108	8.46374
1964	tDR-42:55-Ser-GCT-1-M2	-8.926	-7.06988
1965	tDR-42:61-Ser-GCT-1-M2	-7.97014	-6.98777
1966	tDR-42:70-Ser-AGA-1	-6.93601	-7.49717
1967	tDR-42:70-Ser-AGA-4-M2	-6.13507	-6.72197
1968	tDR-42:71-Ser-GCT-3	-10.6415	-2.5741
1969	tDR-42:72-Arg-CCT-3	-6.34563	-6.94225
1970	tDR-42:72-Ser-GCT-1	-5.94391	-10.1258
1971	tDR-42:72-Ser-GCT-3	-7.88465	-5.78114
1972	tDR-42:73-Ser-GCT-1	-10.9379	-4.4653
1973	tDR-42:73-Ser-GCT-2	-8.80823	-7.81275
1974	tDR-42:73-Ser-GCT-3	-8.37661	-3.98022
1975	tDR-42:74-Arg-CCT-1-M2	-7.86768	-3.81202
1976	tDR-42:74-Arg-CCT-2	-9.25283	-2.40122
1977	tDR-42:74-Arg-CCT-4	-4.73232	-2.99991
1978	tDR-42:74-Ser-AGA-1	-9.57654	-3.04695
1979	tDR-42:74-Ser-GCT-1	-7.81693	-5.20306
1980	tDR-42:74-Ser-GCT-2	-11.6015	-10.4411
1981	tDR-42:74-Ser-GCT-3	-7.80395	-5.20062
1982	tDR-42:74-Ser-GCT-3-A13G	-8.51794	-7.89166
1983	tDR-42:74-Ser-GCT-3-A26G	-8.26908	-7.53812
1984	tDR-42:74-Ser-GCT-3-A27G	-7.97359	-7.3602
1985	tDR-42:74-Ser-GCT-3-A32G	-7.65053	-7.31567
1986	tDR-42:74-Ser-GCT-3-C29U	-7.68152	-7.07214
1987	tDR-42:74-Ser-GCT-3-C30U	-7.55216	-6.64155
1988	tDR-42:74-Ser-GCT-3-C37U	-8.34457	-7.36202
1989	tDR-42:74-Ser-GCT-3-C40U	-8.89169	-8.15838
1990	tDR-42:74-Ser-GCT-3-G41A	-7.70363	-7.2203
1991	tDR-42:74-Ser-GCT-3-G41C	-6.44759	-6.68379
1992	tDR-42:74-Ser-GCT-3-U10C	-8.16886	-7.63299
1993	tDR-42:74-Ser-GCT-3-U18C	-7.7581	-7.18476
1994	tDR-42:74-Ser-GCT-3-U22C	-7.82718	-7.27686
1995	tDR-42:74-Ser-GCT-3-U23C	-7.89668	-7.23242
1996	tDR-42:74-Ser-GCT-3-U28C	-8.08052	-7.26087
1997	tDR-42:74-Ser-GCT-3-U2C	-7.95954	-7.10142
1998	tDR-42:74-Ser-GCT-3-U36C	-8.68192	-7.53975
1999	tDR-42:74-Ser-GCT-3-U39C	-8.68712	-7.84577
[truncated: 457 more rows]
