# Supplementary material for: Distinct Stress‐Dependent Signatures of Cellular and Extracellular tRNA‐Derived Small RNAs
Source: Adv Sci (Weinh). 2022 Apr 4;9(17):2200829. doi: 10.1002/advs.202200829 (PMC9189662; doi:10.1002/advs.202200829)
Supplement: Supplementary file 6 — Supplemental Table 5 [file ADVS-9-2200829-s001.xlsx]

## Sheet: HEK_H2O2_Cells
	Feature	log2FoldChange
1	tDR-L1:35-Lys-TTT-3-2	-5.64763
2	tDR-10:33-Lys-TTT-3-M4	-6.29888
3	tDR-10:76-His-GTG-1-G61C	-6.57506
4	tDR-11:T11-Gln-CTG-1-4	-5.71563
5	tDR-11:76-His-GTG-1-A62U	-6.18592
6	tDR-11:76-His-GTG-1-C61U	-6.09982
7	tDR-11:76-Lys-CTT-2	-1.17875
8	tDR-11:76-Lys-CTT-2-G63A	-6.39867
9	tDR-11:76-Lys-CTT-4	-5.90653
10	tDR-11:T10-Phe-GAA-3-1-G9A	-5.83354
11	tDR-11:T9-Phe-GAA-3-1-G9A	-5.88966
12	tDR-12:28-Pro-AGG-1-M6	-6.21933
13	tDR-12:75-Gly-GCC-1	-5.92579
14	tDR-12:76-Glu-CTC-1-A60C	-6.31811
15	tDR-12:76-His-GTG-1-A61G	-1.27253
16	tDR-12:76-His-GTG-1-A61U	-6.53939
17	tDR-12:76-Pro-CGG-1	-5.58272
18	tDR-13:42-Glu-CTC-1-M2	-5.85379
19	tDR-13:76-His-GTG-1-A34G	-5.68424
20	tDR-13:76-His-GTG-1-C56U	-5.80656
21	tDR-13:76-Lys-CTT-2	-1.00377
22	tDR-13:76-Lys-CTT-2-G61A	-6.37822
23	tDR-13:76-Val-CAC-3	-5.96245
24	tDR-14:54-Gly-GCC-1-M3	-5.85128
25	tDR-14:T3-His-GTG-1-3-A60C	-6.01799
26	tDR-14:76-Glu-TTC-4	-1.16725
27	tDR-14:76-His-GTG-1-A29G	-5.65429
28	tDR-14:76-His-GTG-1-A32G	-6.02857
29	tDR-14:76-His-GTG-1-A50G	-5.84377
30	tDR-14:76-His-GTG-1-A59C	-6.18144
31	tDR-14:76-His-GTG-1-A59G	-1.30996
32	tDR-14:76-His-GTG-1-A59U	-1.64834
33	tDR-14:76-His-GTG-1-D55G	-5.66567
34	tDR-14:76-His-GTG-1-G56A	-5.92029
35	tDR-14:76-His-GTG-1-G57A	-1.33901
36	tDR-14:76-His-GTG-1-G57C	-1.11834
37	tDR-14:76-Lys-CTT-2	-1.11877
38	tDR-14:76-Lys-CTT-2-G60A	-6.31998
39	tDR-14:T12-Gly-CCC-4-1-C17U-C54A	-5.92029
40	tDR-15:35-Glu-CTC-1-M2	-5.94933
41	tDR-15:54-Arg-TCG-2-M4	-5.6861
42	tDR-15:76-His-GTG-1-A58G	-1.72742
43	tDR-15:76-His-GTG-1-G56A	-6.20486
44	tDR-16:35-Glu-CTC-1-M2	-6.09707
45	tDR-16:36-Lys-TTT-3-M4	-5.79585
46	tDR-16:53-Glu-CTC-1-M2	7.53119
47	tDR-16:53-Lys-CTT-2	1.14083
48	tDR-16:76-Glu-TTC-4	-6.50346
49	tDR-16:76-Gly-GCC-1-A56G	-5.71563
50	tDR-16:76-His-GTG-1-A57U	-6.11455
51	tDR-16:76-His-GTG-1-C56U	-5.62293
52	tDR-16:76-Lys-CTT-2-G56C-G58A	-5.94698
53	tDR-16:76-Lys-CTT-2-G58A	-1.5217
54	tDR-16:76-Lys-CTT-2-G58C	-6.12871
55	tDR-17:33-Lys-CTT-2-M3	-5.68633
56	tDR-17:T10-Phe-GAA-3-1-G3A	-6.05364
57	tDR-17:76-Lys-CTT-2-G57A	-7.20209
58	tDR-17:T9-Phe-GAA-3-1-G3A	-6.31631
59	tDR-18:76-Gln-CTG-4	-6.17352
60	tDR-18:76-His-GTG-1-G54A	-6.11822
61	tDR-18:76-Lys-CTT-1	-6.22299
62	tDR-18:76-Lys-CTT-2-G56A	-5.6324
63	tDR-18:T10-Phe-GAA-3-1-G2A	-5.7016
64	tDR-19:76-Arg-ACG-1-A17G	-1.18533
65	tDR-19:76-Arg-ACG-2-A17G-G56A	-5.95065
66	tDR-19:76-His-GTG-1-A55U	-5.6835
67	tDR-19:76-His-GTG-1-G53A	-6.35943
68	tDR-19:76-Lys-CTT-4	-6.58308
69	tDR-19:T10-Phe-GAA-3-1-G1A	-6.2034
70	tDR-1:15-Pro-AGG-1-M8-G15A	-5.94076
71	tDR-1:16-Ala-AGC-10-M7	-6.44291
72	tDR-1:16-Leu-TAA-3	-5.7245
73	tDR-1:16-Pro-TGG-1	-5.99151
74	tDR-1:18-Ala-AGC-2-M12	-5.82045
75	tDR-1:18-Leu-AAG-1-M4-G17A	-5.52002
76	tDR-1:18-Leu-CAA-1-M4	-5.58575
77	tDR-1:18-Leu-TAA-1	-5.87926
78	tDR-1:19-Val-CAC-2	-5.55113
79	tDR-1:20-Ala-AGC-4-M7	-1.11772
80	tDR-1:20-Gly-GCC-1	-1.02304
81	tDR-1:20b-Leu-AAG-1-M4	-5.56587
82	tDR-1:23-Ala-AGC-4-M7	-5.64065
83	tDR-1:23-Gly-CCC-1-M4	-5.81315
84	tDR-1:27-Glu-TTC-3-M4-D5G	-6.01093
85	tDR-1:28-Pro-AGG-1-M6	-1.0346
86	tDR-1:29-Asp-GTC-2	-5.82083
87	tDR-1:30-Lys-CTT-2-M2	-6.71486
88	tDR-1:31-Gly-CCC-1-M4-C30U	-5.56052
89	tDR-1:31-His-GTG-1	6.90956
90	tDR-1:32-Asp-GTC-2	1.21976
91	tDR-1:32-iMet-CAT-1-M2	8.54558
92	tDR-1:33-Phe-GAA-1-M2	-6.10773
93	tDR-1:33-Pro-AGG-1-M5-U31C	-6.58296
94	tDR-1:33-iMet-CAT-1-M2	8.85143
95	tDR-1:34-Gly-GCC-1	1.03117
96	tDR-1:34-Gly-GCC-2-M3-G29C	-5.64903
97	tDR-1:35-Glu-CTC-1-M2-C2U	-5.51768
98	tDR-1:35-Glu-CTC-1-M2-C30U-U33A	-7.62139
99	tDR-1:35-Glu-CTC-1-M2-U33C	-6.66099
100	tDR-1:36-Lys-CTT-2-C34U	-6.46029
101	tDR-1:37-iMet-CAT-1-M2	7.70668
102	tDR-1:40-Gln-CTG-3	-5.89754
103	tDR-1:41-Gln-CTG-1-M3-C41A	-6.32873
104	tDR-1:41-Gly-GCC-1-G40A	-6.15413
105	tDR-1:41-Pro-AGG-2-M3-A33G-G40A	-5.75902
106	tDR-1:42-Gln-CTG-5	-5.59547
107	tDR-1:43-iMet-CAT-1-M2	-6.10249
108	tDR-1:47-iMet-CAT-1-M2	-6.16349
109	tDR-1:51-Pro-AGG-2-M3-A33G	-5.50241
110	tDR-1:52-Arg-CCG-2	-6.30668
111	tDR-1:53-Pro-TGG-3	-5.76636
112	tDR-1:54-Ala-CGC-3-A36G	-5.9774
113	tDR-1:54-Arg-CCG-2	-5.82443
114	tDR-1:54-Val-AAC-3-A34G	-6.28681
115	tDR-1:55-Asp-GTC-2	-6.04436
116	tDR-1:55-Pro-AGG-2-M3-A33G	-1.18506
117	tDR-1:56-Pro-CGG-1	-5.64281
118	tDR-1:58-Gly-GCC-1-M2-C54U-G55U-A56U	-6.45738
119	tDR-1:59-Gly-GCC-1-M2-C54U-G55U-A56U	-5.60953
120	tDR-1:62-Gln-CTG-1	-5.49205
121	tDR-1:76-Glu-CTC-1	-5.59167
122	tDR-1:76-Pro-AGG-2-M3-A33G	-5.85229
123	tDR-1:T12-Arg-CCT-4-1	-6.01867
124	tDR-1:T16-Thr-TGT-2-1-U89C	-6.45738
125	tDR-1:T19-Arg-CCT-2-1	-7.07364
126	tDR-20:53-His-GTG-1	6.75896
127	tDR-20:54-His-GTG-1	3.28887
128	tDR-20:54-Pro-CGG-2	-5.63316
129	tDR-20:57-Arg-CCT-3-M2-C38U-G39U	-5.89979
130	tDR-20:76-Arg-ACG-1-A16G-G55A	-6.30545
131	tDR-20:76-His-GTG-1-C53U	-6.3549
132	tDR-20:76-Lys-CTT-1-G54A	-5.61173
133	tDR-20:76-Lys-CTT-2-G52U	-5.51768
134	tDR-20a:54-His-GTG-1	4.91809
135	tDR-20a:57-Arg-CCT-1-M2-C37U-G38C	-5.631
136	tDR-20a:76-His-GTG-1-C52A	-6.30672
137	tDR-20a:76-His-GTG-1-C52U	-6.44005
138	tDR-21:44-Cys-GCA-1-M21	-6.33758
139	tDR-21:54-His-GTG-1	5.15009
140	tDR-21:55-His-GTG-1	7.20086
141	tDR-21:57-Arg-CCT-1-M2-U34C-C36U-G37U	-5.50479
142	tDR-21:58-Arg-CCT-1-M2-C36U-G37U-A38U	-5.78367
143	tDR-21:66-Arg-CCG-2	-5.91395
144	tDR-21:T12-Arg-ACG-2-1	-5.84987
145	tDR-21:75-Arg-ACG-2-A14G	-5.59547
146	tDR-21:76-Ala-TGC-4	-5.79078
147	tDR-21:76-Arg-ACG-1-A14G-G53A	-6.66515
148	tDR-21:76-Arg-ACG-2-A14G-G53A	-6.52483
149	tDR-21:76-Cys-GCA-10	-5.95806
150	tDR-21:76-Cys-GCA-4-U53G	-6.20228
151	tDR-21:76-Leu-CAG-2	-5.70463
152	tDR-21:76-Thr-TGT-2	-6.00641
153	tDR-21:76-Tyr-GTA-2-M2	-7.1508
154	tDR-21:76-iMet-CAT-1	-5.91316
155	tDR-21:T11-Gln-CTG-1-4	-6.32414
156	tDR-21:T12-Arg-ACG-2-3	-5.52785
157	tDR-21:T15-Cys-GCA-4-1	-5.99176
158	tDR-21:T2-Lys-CTT-1-1	-5.65001
159	tDR-22:57-Arg-CCT-3-M2-C35U-G36U	-6.2083
160	tDR-22:58-Arg-CCT-1-M2-C35U-G36U-A37U	-5.90554
161	tDR-22:76-Cys-GCA-1-M5-G22A	-5.97088
162	tDR-22:76-Cys-GCA-1-M5-U52A	-1.52798
163	tDR-22:T11-Gln-CTG-1-4	-5.96115
164	tDR-22:T16-Lys-TTT-6-1-G44A	-5.80397
165	tDR-22:T3-Cys-GCA-4-1	-6.0842
166	tDR-23:76-Arg-ACG-1-A12G-G51A	-5.65855
167	tDR-23:76-Cys-GCA-10	-6.75505
168	tDR-23:76-Cys-GCA-14	-5.65353
169	tDR-23:76-Cys-GCA-17	-5.71694
170	tDR-23:76-Glu-TTC-4	-6.25799
171	tDR-23:76-Gly-TCC-1-M3	-6.02828
172	tDR-23:76-Lys-CTT-2-G51A	-5.71971
173	tDR-23:76-Thr-AGT-1-M2-A12G-U51A	-6.23536
174	tDR-23:76-Thr-AGT-2-M3-A12G	-6.02213
175	tDR-23:76-Val-TAC-1-M2	-5.4792
176	tDR-24:54-Cys-GCA-1-M6	-5.6751
177	tDR-24:76-Cys-GCA-1-M5-U50A	-6.2948
178	tDR-24:76-Glu-TTC-4	-5.85937
179	tDR-25:54-Cys-GCA-1-M6	-1.44577
180	tDR-25:55-Cys-GCA-1-M6	-6.23837
181	tDR-25:76-Ala-TGC-4	-5.68119
182	tDR-25:76-Arg-TCT-2	-6.358
183	tDR-25:76-Tyr-GTA-2-M2	-6.51347
184	tDR-26:76-Asn-GTT-3	-6.48643
185	tDR-26:76-Lys-CTT-1	-6.41708
186	tDR-26:76-Tyr-GTA-2-M2	-6.24754
187	tDR-27:54-Cys-GCA-1-M6	-5.96571
188	tDR-27:75-Arg-ACG-1-A8G	-6.16401
189	tDR-27:75-Tyr-GTA-2-M2	-6.10417
190	tDR-27:76-Ala-TGC-4	-5.83031
191	tDR-27:76-Asn-GTT-9	-6.21948
192	tDR-27:76-Gln-CTG-1-U46A	-6.24731
193	tDR-27:76-Lys-CTT-4	-5.96761
194	tDR-27:76-Ser-GCT-2	-5.99299
195	tDR-27:T13-Tyr-GTA-5-5	-5.8578
196	tDR-28:55-Cys-GCA-1-M7	-5.91494
197	tDR-28:76-Arg-TCG-4	-5.97104
198	tDR-28:76-Asn-GTT-2-M2	-1.03747
199	tDR-28:76-Asn-GTT-2-M2-G46A	-6.40234
200	tDR-28:76-Cys-GCA-14	-5.4792
201	tDR-28:76-Leu-TAG-3	-6.66367
202	tDR-28:76-Phe-GAA-1-A46G	-6.3643
203	tDR-28:76-Ser-AGA-2-M2-A7G-G55A	-5.9893
204	tDR-28:76-Ser-GCT-2	-6.3381
205	tDR-28:76-Thr-AGT-1-M2-A7G-U46A	-5.60876
206	tDR-28:76-Tyr-GTA-1-M2	-1.34928
207	tDR-28:76-Tyr-GTA-2-M2	-1.52634
208	tDR-28:76-Tyr-GTA-3-M2	-1.32256
209	tDR-28:T1-Tyr-GTA-5-5	-5.65855
210	tDR-28:T17-Lys-TTT-6-1-G38A	-5.83354
211	tDR-29:54-Cys-GCA-1-M7	-1.21529
212	tDR-29:57-Phe-GAA-1-M5-C28U-G29U	-5.78082
213	tDR-29:76-Arg-ACG-1-A6G-G45A	-6.28269
214	tDR-29:76-Arg-ACG-2-A6G-U43G	-5.97088
215	tDR-29:76-Lys-CTT-2	-1.50541
216	tDR-29:76-Thr-AGT-2-M3-A6G	-5.73737
217	tDR-2:41-Phe-GAA-1-M2	-5.76618
218	tDR-30:76-Arg-ACG-1-A5G-G44A	-5.89934
219	tDR-30:76-Arg-ACG-2-A5G-G44A	-6.54756
220	tDR-30:76-Asp-GTC-2	-5.55972
221	tDR-30:76-Ser-AGA-2-M2-A5G-G53A	-6.01759
222	tDR-30:76-Tyr-GTA-2-M2	-5.80589
223	tDR-31:76-Ala-CGC-2-A7G	-5.83596
224	tDR-31:76-Arg-ACG-2-A4G-G43A	-6.37221
225	tDR-31:76-Gln-CTG-3-M2	-5.88291
226	tDR-31:76-Gly-GCC-1	-5.82653
227	tDR-32:54-Asp-GTC-1-M4	7.15009
228	tDR-32:54-Met-CAT-2-M4	-5.96399
229	tDR-32:T3-Thr-AGT-1-1-A3G	-6.10746
230	tDR-32:76-Ala-TGC-3-A6G	-6.05021
231	tDR-32:76-Arg-ACG-2-A3G-C4U	-5.82464
232	tDR-32:76-Leu-TAG-3	-5.83543
233	tDR-33:76-Arg-ACG-2-A2G-G41A	-5.96166
234	tDR-33:76-Asn-GTT-9	-5.91386
235	tDR-33:76-Leu-TAG-1	-5.90914
236	tDR-33:76-Leu-TAG-2	-6.31645
237	tDR-33:76-Lys-CTT-2-M2	-1.26509
238	tDR-33:76-Lys-CTT-2-M2-G41A	-6.20461
239	tDR-33:76-Ser-AGA-2-M2-A2G-G50A	-5.56507
240	tDR-33:76-iMet-CAT-1	-6.23928
241	tDR-34:75-Arg-ACG-2-A1G	-6.67797
242	tDR-34:76-Arg-ACG-1-A1G-A43G	-5.95157
243	tDR-34:76-Arg-ACG-2-A1G-G40A	-6.65536
244	tDR-34:76-Arg-TCG-2	-6.19203
245	tDR-34:76-Asn-GTT-2-M2	-1.29739
246	tDR-34:76-Asn-GTT-9	-6.02149
247	tDR-34:76-Lys-CTT-2-M3	-1.07579
248	tDR-34:76-Ser-CGA-1	-6.23119
249	tDR-34:76-Ser-TGA-1	-5.81872
250	tDR-34:76-Ser-TGA-3	-5.52085
251	tDR-34:76-Thr-TGT-4-M2	-6.257
252	tDR-34:76-iMet-CAT-1	-6.32849
253	tDR-34:T15-Leu-CAG-2-2	-5.98311
254	tDR-35:54-Cys-GCA-1-M7	-6.42247
255	tDR-35:54-Cys-GCA-2-M10	-5.66567
256	tDR-35:66-Arg-CCG-1-M2	-5.90357
257	tDR-35:76-Arg-ACG-1-G39C	-6.20685
258	tDR-35:76-Arg-ACG-2-D35C	-5.69539
259	tDR-35:76-Arg-ACG-2-G39C	-6.01142
260	tDR-35:76-Arg-ACG-2-U37G	-6.19205
261	tDR-35:76-Arg-CCT-4	-5.98327
262	tDR-35:76-Arg-TCG-2	-5.76636
263	tDR-35:76-Gly-CCC-2	-5.89573
264	tDR-35:76-Met-CAT-2-M2	-6.48656
265	tDR-35:T1-Arg-ACG-2-1	-5.64496
266	tDR-35:T4-Arg-ACG-2-4	-5.7108
267	tDR-36:54-Cys-GCA-1-M8	-5.80116
268	tDR-36:75-Asp-GTC-2-M2	-5.84294
269	tDR-36:76-Arg-TCT-2	-5.93428
270	tDR-36:76-Asn-GTT-2-M2-G38A	-5.82186
271	tDR-36:76-Asp-GTC-2-M2-G37A	-6.23628
272	tDR-36:76-Val-AAC-1-M4	-6.08633
273	tDR-36:76-iMet-CAT-1	-5.67794
274	tDR-37:76-Arg-ACG-2-G37A	-5.96698
275	tDR-37:76-Ser-CGA-4	-5.53018
276	tDR-38:72-Asp-GTC-2-M2	1.6601
277	tDR-38:73-Leu-CAA-2	-6.32715
278	tDR-38:T10-Arg-TCT-1-1-U43C	-5.53251
279	tDR-38:T10-Leu-CAA-2-1	-5.87724
280	tDR-38:T5-Arg-TCT-3-2	-1.03577
281	tDR-38:T8-Leu-CAA-1-1	1.02098
282	tDR-38:T8-Leu-CAA-3-1	1.41884
283	tDR-38:T9-Met-CAT-1-1	1.60003
284	tDR-38:74-Arg-TCT-1	-7.19918
285	tDR-38:75-Leu-CAA-2	-5.66143
286	tDR-38:76-Arg-ACG-2-G36A	-6.51182
287	tDR-38:76-Arg-CCG-1-M2	-1.15498
288	tDR-38:76-Arg-CCG-1-M2-G36A	-5.80973
289	tDR-38:76-Asp-GTC-2-M2	-1.0486
290	tDR-38:76-Gln-CTG-1-U35A	-5.63533
291	tDR-38:76-Glu-CTC-1-M2	-1.17054
292	tDR-38:76-Lys-CTT-2-M3-G36A	-6.06829
293	tDR-38:76-Lys-TTT-1-M2-A32G	-6.39611
294	tDR-38:76-Phe-GAA-1-A36G	-5.5247
295	tDR-38:76-Phe-GAA-2-M2	-6.27026
296	tDR-38:76-Ser-AGA-2-M2-A43G	-5.52552
297	tDR-38:76-Ser-AGA-2-M2-G45C	-6.07902
298	tDR-38:76-Ser-TGA-4	-5.63749
299	tDR-38:76-Val-TAC-3	-5.69539
300	tDR-38:T10-Phe-GAA-3-1	-5.8052
301	tDR-38:T17-Tyr-GTA-2-1	1.03977
302	tDR-38:T3-Tyr-GTA-2-1	1.19464
303	tDR-38:T3-Tyr-GTA-5-3	1.23412
304	tDR-38:T3-Tyr-GTA-5-4	1.16135
305	tDR-38:T9-Arg-TCT-1-1-C40G	-6.3464
306	tDR-38:T9-Leu-CAA-1-1	1.43759
307	tDR-39:72-Asp-GTC-2-M2	1.74624
308	tDR-39:T10-Arg-TCT-1-1	-6.36122
309	tDR-39:T10-Tyr-GTA-3-1	-6.47211
310	tDR-39:T9-Leu-CAA-4-1	-1.29681
311	tDR-39:75-Leu-CAA-3	-5.87375
312	tDR-39:76-Arg-TCT-1-G35A	-5.52785
313	tDR-39:76-Arg-TCT-2	-1.42623
314	tDR-39:76-Asp-GTC-2-M2	-1.28501
315	tDR-39:76-Cys-GCA-1-M6	-6.08823
316	tDR-39:76-Gln-CTG-1-U34A	-5.95065
317	tDR-39:76-Leu-CAA-1-A44G	-5.75703
318	tDR-39:76-Leu-CAA-4-A45G	-5.76497
319	tDR-39:76-Lys-CTT-2-M3	-1.31507
320	tDR-39:76-Lys-CTT-2-M3-G35A	-6.70497
321	tDR-39:76-Lys-TTT-1-M2-A31G	-6.68777
322	tDR-39:76-Lys-TTT-2-M2	-6.39049
323	tDR-39:76-Met-CAT-2-M2	-1.05783
324	tDR-39:76-Phe-GAA-1-A35G	-6.87362
325	tDR-39:76-Pro-AGG-1-M5	-1.11942
326	tDR-39:76-Pro-TGG-2	-5.78972
327	tDR-39:76-Tyr-GTA-1-M2	-6.19057
328	tDR-39:76-Tyr-GTA-2-M2	-7.02081
329	tDR-39:76-Tyr-GTA-3-M2	-5.8027
330	tDR-39:76-Val-TAC-1-M2-A35G	-5.59468
331	tDR-39:T10-Tyr-GTA-8-1	-5.92497
332	tDR-39:T13-Tyr-GTA-5-5	-6.54359
333	tDR-39:T15-Tyr-GTA-5-3	-6.04209
334	tDR-39:T15-Tyr-GTA-5-4	-6.24156
335	tDR-39:T4-Arg-TCT-3-2	-6.12717
336	tDR-39:T5-Arg-TCT-3-1	-5.49205
337	tDR-39:T9-Tyr-GTA-8-1	-5.90158
338	tDR-3:32-Gly-GCC-1	7.26126
339	tDR-3:35-Lys-TTT-3-M2	-5.8232
340	tDR-40:75-Arg-TCT-1	-5.58799
341	tDR-40:75-Leu-CAA-4	-5.82464
342	tDR-40:76-Arg-TCT-2	-1.3292
343	tDR-40:76-Arg-TCT-2-G34A	-5.75362
344	tDR-40:76-Arg-TCT-3	-1.46905
345	tDR-40:76-Lys-CTT-2-M3	-1.02764
346	tDR-40:76-Phe-GAA-1-A34G	-6.17106
347	tDR-40:76-Thr-AGT-2-M3	-6.10931
348	tDR-40:76-Val-AAC-1-M4	-6.54117
349	tDR-40:T16-Tyr-GTA-2-1	-6.325
350	tDR-40:T5-Arg-TCT-3-2	-5.86002
351	tDR-40:T8-Leu-CAA-4-1	-5.83144
352	tDR-40:T9-Phe-GAA-3-1	-5.52236
353	tDR-41:T8-Val-CAC-11-1	-6.42673
354	tDR-41:76-Ile-AAT-6	-5.88764
355	tDR-41:76-Leu-AAG-1-M2	-5.9549
356	tDR-41:76-Lys-TTT-1-M2-A29G	-5.48402
357	tDR-41:76-Ser-CGA-2	-5.68004
358	tDR-41:76-Ser-GCT-4-M2-G42A	-5.94933
359	tDR-41:76-Thr-AGT-1-M2	-5.59023
360	tDR-42:T8-Lys-TTT-3-4	-5.49766
361	tDR-42:75-Arg-CCG-1-M2	4.03472
362	tDR-42:76-Arg-ACG-2-G32A	-6.16144
363	tDR-42:76-Arg-CCG-2-G32A	-6.55401
364	tDR-42:76-Lys-CTT-1-M4	-1.15842
365	tDR-42:76-Thr-CGT-2	-5.65717
366	tDR-42:76-Trp-CCA-4	-5.87006
367	tDR-42:T11-Lys-TTT-3-1	-6.00629
368	tDR-42:T13-Arg-CCT-4-1	-5.69953
369	tDR-43:76-Arg-CCG-1-M2-G31A	-6.2664
370	tDR-43:76-Asn-GTT-2-M3-A29G	-6.12507
371	tDR-43:76-Gln-CTG-1	-6.74699
372	tDR-43:76-Gln-TTG-1-M2	-5.86251
373	tDR-43:76-Leu-AAG-1-M2	-5.76961
374	tDR-43:76-Ser-GCT-4-M2-G40A	-6.47275
375	tDR-43:76-Tyr-GTA-2-M2	-1.07174
376	tDR-43:76-Tyr-GTA-3-M2	-5.78152
377	tDR-43:T12-Arg-CCT-4-1	-5.95126
378	tDR-43:T2-Tyr-GTA-2-1	-5.88173
379	tDR-44:T12-Arg-ACG-2-1	-5.848
380	tDR-44:76-Arg-ACG-1-G30A	-5.78815
381	tDR-44:76-Arg-ACG-2-G30A	-7.0466
382	tDR-44:76-Arg-CCG-1-M2	-1.06931
383	tDR-44:76-Arg-CCG-1-M2-G30A	-6.25318
384	tDR-44:76-Cys-GCA-1-M6	-6.67396
385	tDR-44:76-Leu-CAA-1	-6.10732
386	tDR-44:76-Lys-CTT-1-M4-G30A	-6.29891
387	tDR-44:T16-Tyr-GTA-2-1	-6.14658
388	tDR-44:T9-Tyr-GTA-8-1	-6.84795
389	tDR-45:75-Lys-CTT-1-M4	-6.45883
390	tDR-45:76-Lys-TTT-1-M2-A25G	-6.80231
391	tDR-45:76-Thr-AGT-1-M2-U29A	-6.39247
392	tDR-45:76-iMet-CAT-1-U28C	-5.96916
393	tDR-45:T4-Tyr-GTA-2-1	-6.08982
394	tDR-46:75-Arg-CCG-1-M2	-6.06757
395	tDR-46:75-Asn-GTT-2-M3	-5.48726
396	tDR-46:76-Ala-CGC-3	-5.80397
397	tDR-46:76-Arg-ACG-1-G28A	-6.09769
398	tDR-46:76-Arg-CCG-1-M2	-1.0351
399	tDR-46:76-Arg-CCG-1-M2-G28A	-6.358
400	tDR-46:76-Cys-GCA-1-M6	-1.26506
401	tDR-46:76-Lys-CTT-1-M4-G26C-G28A	-5.84294
402	tDR-46:76-Lys-CTT-1-M4-G26U	-6.65327
403	tDR-46:76-Lys-CTT-1-M4-G28A	-1.37246
404	tDR-46:76-Lys-CTT-1-M4-G28C	-6.14215
405	tDR-46:76-Tyr-GTA-4	-5.65191
406	tDR-46:T12-Arg-CCT-4-1	-5.49205
407	tDR-46:T2-Tyr-GTA-2-1	-6.17151
408	tDR-46:T4-Tyr-GTA-2-1	-5.87587
409	tDR-47:T10-Phe-GAA-3-1	-5.7376
410	tDR-47:75-Arg-CCG-2	-6.27615
411	tDR-47:75-Tyr-GTA-2-M2	-1.18413
412	tDR-47:76-Arg-CCG-1-M2-U25G	-6.67435
413	tDR-47:76-Arg-CCG-2-G27A	-5.56813
414	tDR-47:76-Arg-CCT-1	-6.26462
415	tDR-47:76-Arg-TCG-1-G27A	-5.83852
416	tDR-47:76-Cys-GCA-1-M6	-1.1234
417	tDR-47:76-Cys-GCA-1-M7-U27A	-6.28078
418	tDR-47:76-Lys-CTT-1-M4-C26A	-5.6578
419	tDR-47:76-Lys-CTT-1-M4-G25A	-6.36938
420	tDR-47:76-Lys-CTT-1-M4-G27A	-1.4667
421	tDR-47:76-Lys-CTT-1-M4-G27C	-6.40037
422	tDR-47:76-Lys-TTT-3-G25U	-5.9005
423	tDR-47:76-Met-CAT-2-M2	-6.12896
424	tDR-47:76-Thr-AGT-2-M3-U27A	-6.25739
425	tDR-47:76-Tyr-GTA-2-M2-G26C	-5.82253
426	tDR-47:T10-Tyr-GTA-8-1	-6.21804
427	tDR-47:T16-Tyr-GTA-2-1	-6.27957
428	tDR-48:T10-Tyr-GTA-8-1	-6.63882
429	tDR-48:75-Arg-CCG-1-M2	-6.28309
430	tDR-48:75-Phe-GAA-1	-5.77514
431	tDR-48:76-Ala-AGC-10-M5	-6.28104
432	tDR-48:76-Arg-ACG-1-G26A	-6.05849
433	tDR-48:76-Arg-CCG-1-M2-G26A	-6.07902
434	tDR-48:76-Arg-CCG-1-M2-U24G	-5.76764
435	tDR-48:76-Arg-CCT-4	-5.99345
436	tDR-48:76-Cys-GCA-1-M7-U26A	-6.69467
437	tDR-48:76-Cys-GCA-4-U26A	-6.29093
438	tDR-48:76-Cys-GCA-4-U26G	-5.7149
439	tDR-48:76-Lys-CTT-1-M4-C25A	-6.17988
440	tDR-48:76-Lys-CTT-1-M4-G24C-G26A	-6.09866
441	tDR-48:76-Lys-CTT-1-M4-G26A	-1.09998
442	tDR-48:76-Lys-CTT-1-M4-G26C	-6.4898
443	tDR-48:76-Lys-TTT-1-M2-A22G	-1.15871
444	tDR-48:76-Lys-TTT-2-M2	-6.15085
445	tDR-48:76-Lys-TTT-3-C25A	-5.77446
446	tDR-48:76-Thr-AGT-1-M2-U26G	-6.59067
447	tDR-48:76-Tyr-GTA-3-M2	-6.10151
448	tDR-48:T3-Leu-CAG-2-2	-5.88518
449	tDR-48:T3-Tyr-GTA-5-4	-5.64711
450	tDR-49:75-Arg-ACG-2	-1.50692
451	tDR-49:75-Lys-TTT-3	-1.33178
452	tDR-49:75-Thr-AGT-1-M2	-5.99633
453	tDR-49:75-Tyr-GTA-1-M2	-5.74635
454	tDR-49:76-Ala-AGC-1	-5.83919
455	tDR-49:76-Arg-ACG-1-G25A	-6.23741
456	tDR-49:76-Arg-ACG-2-D21C	-5.93891
457	tDR-49:76-Arg-ACG-2-G25A	-1.52362
458	tDR-49:76-Arg-ACG-2-U23G	-6.60709
459	tDR-49:76-Arg-CCG-1-M2-G25A	-5.87191
460	tDR-49:76-Arg-TCG-5	-5.88601
461	tDR-49:76-Cys-GCA-1-M7-U25A	-6.21318
462	tDR-49:76-Cys-GCA-2-M7-U25A	-6.33444
463	tDR-49:76-Cys-GCA-4-U25A	-5.48402
464	tDR-49:76-Lys-CTT-1-M4-G23U	-6.23821
465	tDR-49:76-Lys-CTT-1-M5-G25A	-1.65622
466	tDR-49:76-Thr-AGT-1-M2-U25C	-5.91137
467	tDR-49:T2-Lys-CTT-2-1	-5.88946
468	tDR-50:T2-Tyr-GTA-2-1	-5.84547
469	tDR-50:75-Cys-GCA-2-M6	-5.97207
470	tDR-50:76-Arg-ACG-1-G24C	-6.43182
471	tDR-50:76-Cys-GCA-1-M8-U24G	-6.48971
472	tDR-50:76-Cys-GCA-4-U24A	-6.63713
473	tDR-50:76-Gln-CTG-1-M2-U24A	-6.69399
474	tDR-50:76-Gln-TTG-2-U24A	-6.50893
475	tDR-50:76-Glu-CTC-1-M7-A24G	-6.26779
476	tDR-50:76-Lys-TTT-1-M2-A20G	-1.19303
477	tDR-50:76-Lys-TTT-3-C23A	-6.18486
478	tDR-50:76-Lys-TTT-3-G22C-G24A	-5.82186
479	tDR-50:76-Pro-AGG-1-M8-C24A	-6.44442
480	tDR-50:76-Thr-AGT-1-M2-G21A	-5.68559
481	tDR-50:76-Tyr-GTA-1-M2	-6.23964
482	tDR-50:T12-Arg-CCT-4-1	-5.95631
483	tDR-50:T12-Gln-TTG-1-1	-5.70946
484	tDR-50:T8-Ala-AGC-19-1	-5.69385
485	tDR-51:76-Ala-AGC-19-M2	-5.8027
486	tDR-51:76-Ala-TGC-1-M2	-5.49443
487	tDR-51:76-Arg-ACG-1-M2-G23C	-6.21067
488	tDR-51:76-Arg-ACG-1-M2-U21G	-6.47395
489	tDR-51:76-Cys-GCA-1-M8	-1.01737
490	tDR-51:76-Cys-GCA-12	-6.35354
491	tDR-51:76-Cys-GCA-2-M7-U23A	-6.2445
492	tDR-51:76-Gln-CTG-3-M2-U23C	-6.26732
493	tDR-51:76-Gln-TTG-1-M5-A20G	-6.67492
494	tDR-51:76-Gln-TTG-2-U23G	-5.99328
495	tDR-51:76-Glu-CTC-1-M7	-5.93461
496	tDR-51:76-Ser-GCT-3-M4-G23A	-6.15004
497	tDR-51:76-Trp-CCA-2	-6.00824
498	tDR-51:T10-Tyr-GTA-8-1	-5.60876
499	tDR-51:T11-Val-AAC-1-4	-5.64533
500	tDR-51:T9-Tyr-GTA-8-1	-5.8359
501	tDR-52:T10-Tyr-GTA-8-1	-5.97942
502	tDR-52:T11-Gln-CTG-1-4	-6.44957
503	tDR-52:T6-Pro-TGG-2-1	-5.81108
504	tDR-52:75-Pro-AGG-1-M8	-6.71359
505	tDR-52:76-Arg-ACG-1-M2-G22A	-6.0832
506	tDR-52:76-Gln-CTG-1-M2-U22A	-1.11426
507	tDR-52:76-Gln-CTG-2-U22G	-6.00139
508	tDR-52:76-Gln-CTG-3-M2-U22G	-6.14137
509	tDR-52:76-Gln-TTG-2-U22A	-5.69258
510	tDR-52:76-Ile-AAT-2-M3	-6.33212
511	tDR-52:76-Phe-GAA-1	-5.92704
512	tDR-52:76-Pro-AGG-1-M8-C22U	-5.91386
513	tDR-52:76-Ser-TGA-4	-5.97616
514	tDR-52:76-Thr-AGT-1-M2-U22C	-5.91241
515	tDR-52:76-Thr-TGT-4-M3-U22A	-6.44124
516	tDR-52:T9-Tyr-GTA-8-1	-6.18093
517	tDR-53:T2-Pro-AGG-1-1	-5.95316
518	tDR-53:75-Gln-CTG-3-M2	-5.7934
519	tDR-53:76-Arg-ACG-1-M2-G21A	-1.49261
520	tDR-53:76-Arg-ACG-1-M2-U19G	-5.95175
521	tDR-53:76-Asn-GTT-2-M4-G21A	-5.74343
522	tDR-53:76-Cys-GCA-1-M8	-1.056
523	tDR-53:76-Cys-GCA-2-M8-U21G	-6.1155
524	tDR-53:76-Gln-CTG-2-U21G	-5.69674
525	tDR-53:76-Gln-CTG-3-M2-U21G	-6.22626
526	tDR-53:76-Gly-GCC-1-A21G	-6.33168
527	tDR-53:76-Gly-GCC-1-G19C	-5.75633
528	tDR-53:76-Pro-AGG-1-M8-C21G	-6.17106
529	tDR-53:76-Ser-TGA-1	-5.95956
530	tDR-53:76-Thr-TGT-4-M3-U21A	-6.21644
531	tDR-53:T11-Gln-CTG-1-4	-5.79556
532	tDR-53:T2-Arg-ACG-2-4	-5.90735
533	tDR-54:75-Leu-AAG-1-M4	-5.58575
534	tDR-54:75-Thr-AGT-1-M2	-5.88336
535	tDR-54:76-Ala-AGC-1	-5.74434
536	tDR-54:76-Ala-AGC-10-M5	-6.4625
537	tDR-54:76-Ala-TGC-5-M2	-5.83919
538	tDR-54:76-Arg-ACG-1-M2-G20C	-6.15938
539	tDR-54:76-Cys-GCA-1-M9	-1.34879
540	tDR-54:76-Thr-AGT-4	-5.98776
541	tDR-54:76-Thr-CGT-2-M2	-5.59691
542	tDR-54:76-Thr-TGT-4-M3-U20A	-5.70669
543	tDR-54:T2-Ser-GCT-6-1	-5.73262
544	tDR-55:75-Thr-AGT-1-M2	-5.86633
545	tDR-55:76-Cys-GCA-1-M10-U19A	-5.79728
546	tDR-55:76-Cys-GCA-1-M9	-1.17894
547	tDR-55:76-Cys-GCA-2-M8-U19G	-5.64687
548	tDR-55:76-Gln-CTG-3-M2-U19A	-5.86307
549	tDR-55:76-Pro-AGG-1-M8-C19G	-6.05409
550	tDR-55:76-Thr-AGT-1-M2-U19C	-5.66281
551	tDR-55:76-Val-CAC-3	-5.95065
552	tDR-56:75-Gln-TTG-1-M2	-6.17961
553	tDR-56:76-Ala-AGC-10-M5	-6.78902
554	tDR-56:76-Ala-CGC-1-M4-A18G	-6.1379
555	tDR-56:76-Arg-ACG-1-M2-U16A	-5.8404
556	tDR-56:76-Arg-ACG-1-M3-G18A	-1.05697
557	tDR-56:76-Arg-TCT-2	-5.82888
558	tDR-56:76-Cys-GCA-1-M9	-1.12879
559	tDR-56:76-Gly-GCC-1-G16C	-6.42954
560	tDR-56:76-Gly-GCC-1-U15G	-5.761
561	tDR-56:76-Leu-AAG-1-M4-A18C	-5.62729
562	tDR-56:76-Pro-AGG-1-M8-C18A	-1.50157
563	tDR-56:76-Thr-AGT-1-M2-G2U	-5.60978
564	tDR-56:76-Thr-AGT-2-M3-U18A	-6.08549
565	tDR-56:76-Thr-TGT-4-M3-U18A	-6.04745
566	tDR-56:T10-Tyr-GTA-8-1	-5.8721
567	tDR-57:75-Ala-CGC-1-M4	-5.91335
568	tDR-57:75-Leu-AAG-1-M5	-5.71839
569	tDR-57:76-Ala-AGC-10-M7	-5.87154
570	tDR-57:76-Cys-GCA-1-M9	-1.31442
571	tDR-57:76-Cys-GCA-12	-6.15225
572	tDR-57:76-Gln-CTG-2-U17A	-6.44493
573	tDR-57:76-Gly-CCC-1-M2	-5.83596
574	tDR-57:76-Gly-GCC-1-A17G	-6.37609
575	tDR-57:76-Thr-AGT-2-M3-U17A	-6.24915
576	tDR-57:76-Thr-AGT-4	-5.87605
577	tDR-57:76-Thr-CGT-2-M2	-5.93716
578	tDR-57:76-iMet-CAT-1-M2-U16C	-6.1819
579	tDR-57:T16-Lys-TTT-6-1-G9A	-6.18037
580	tDR-57:T16-Tyr-GTA-2-1	-5.66642
581	tDR-58:T2-Pro-AGG-1-1	-5.87587
582	tDR-58:75-Ser-TGA-4	-5.68191
583	tDR-58:76-Asn-GTT-2-M5-A14G	-6.24246
584	tDR-58:76-Cys-GCA-1-M10-U16A	-6.88834
585	tDR-58:76-Cys-GCA-1-M9	-1.04384
586	tDR-58:76-Cys-GCA-12	-1.44781
587	tDR-58:76-Pro-AGG-1-M8-C16G	-6.1673
588	tDR-58:76-Pro-AGG-4-A9C	-6.45671
589	tDR-58:76-Ser-TGA-4-G16A	-5.99049
590	tDR-58:76-Thr-AGT-2-M3-U16C	-6.2715
591	tDR-58:76-Thr-AGT-2-M3-U16G	-6.46695
592	tDR-58:76-Tyr-GTA-2-M3-G15C	-6.37517
593	tDR-58:76-Val-AAC-1-M6-A16U	-5.92623
594	tDR-58:T11-Gln-CTG-1-4	-6.1724
595	tDR-58:T4-Lys-TTT-6-1-G8A	-5.5872
596	tDR-59:75-Gly-CCC-1-M3	-5.87358
597	tDR-59:75-Ile-AAT-1-M4	-6.11045
598	tDR-59:75-Trp-CCA-1-M4	-6.14107
599	tDR-59:76-Ala-AGC-2-M5-A15G	-6.43258
600	tDR-59:76-Cys-GCA-1-M10-U15G	-5.82443
601	tDR-59:76-Cys-GCA-1-M9	-1.15291
602	tDR-59:76-Gln-CTG-1-M2-A12G	-6.01309
603	tDR-59:76-Gln-CTG-2-M3-U15G	-6.24637
604	tDR-59:76-Gly-CCC-1-M3-A15G	-5.68119
605	tDR-59:76-Gly-GCC-1-A15U	-6.1765
606	tDR-59:76-Gly-GCC-1-C14U	-5.69953
607	tDR-59:76-Gly-GCC-1-G13A	-5.74411
608	tDR-59:76-Leu-TAA-1-U14C	-6.10394
609	tDR-59:76-Pro-AGG-1-M8-C15A	-1.25526
610	tDR-59:76-SeC-TCA-1	-5.60212
611	tDR-59:76-Ser-CGA-1-M3-G15A	-5.56734
612	tDR-59:76-Thr-AGT-2-M3-U15C	-6.51374
613	tDR-59:76-Thr-TGT-1-U15A	-6.13427
614	tDR-59:76-Tyr-GTA-2-M3-G14C	-6.38222
615	tDR-59:T15-Tyr-GTA-2-1	-5.8434
616	tDR-59:T2-Arg-ACG-2-4	-5.88518
617	tDR-59:T9-Leu-CAA-4-1	-6.03649
618	tDR-5:T15-Tyr-GTA-5-3	-6.85338
619	tDR-60:T2-Ile-AAT-5-2	-5.65993
620	tDR-60:T8-Lys-CTT-2-1	-5.87971
621	tDR-60:75-Thr-TGT-1	-5.82653
622	tDR-60:76-Ala-AGC-2-M5-A14G	-5.86424
623	tDR-60:76-Ala-CGC-1-M6-A14C	-6.36465
624	tDR-60:76-Cys-GCA-1-M10-U14A	-6.54431
625	tDR-60:76-Cys-GCA-2-M8-U14A	-1.34088
626	tDR-60:76-Gln-CTG-8-M8-A5G	-6.15172
627	tDR-60:76-Glu-CTC-1-M10	-6.03765
628	tDR-60:76-Gly-GCC-1-G12C	-6.54138
629	tDR-60:76-Leu-AAG-1-M6-A14U	-5.96511
630	tDR-60:76-Leu-CAA-1-M5-A14G	-5.97104
631	tDR-60:76-Lys-CTT-1-M5-G14U	-6.00641
632	tDR-60:76-Lys-CTT-1-M6-C13A	-6.52864
633	tDR-60:76-Lys-CTT-1-M7-G14A	-1.40196
634	tDR-60:76-Lys-TTT-3-M2-G12A	-6.32961
635	tDR-60:76-Pro-AGG-1-M8-C14A	-1.05718
636	tDR-60:76-Pro-AGG-1-M8-C14U	-1.1456
637	tDR-60:76-Pro-AGG-4-M2-A7C	-6.94533
638	tDR-60:76-Ser-AGA-1-M6-G14C	-5.52552
639	tDR-60:76-Ser-CGA-1-M3-G14A	-5.84107
640	tDR-60:76-Trp-CCA-1-M5-U12G	-6.43916
641	tDR-60:76-Val-AAC-1-M6-A14U	-5.96698
642	tDR-60:76-Val-TAC-1-M3-A14G	-6.27163
643	tDR-60:T12-Arg-ACG-2-1	-5.64281
644	tDR-60:T15-Leu-CAG-2-2	-5.54571
645	tDR-60:T15-Tyr-GTA-2-1	-6.02373
646	tDR-60:T15-Tyr-GTA-4-1	-5.75035
647	tDR-60:T5-Tyr-GTA-2-1	-5.92142
648	tDR-60:T7-Pro-CGG-1-1	-5.84547
649	tDR-60:T9-Lys-CTT-2-1	-6.34336
650	tDR-61:T9-Lys-CTT-2-1	-6.00926
651	tDR-61:75-Phe-GAA-1-M4	-5.631
652	tDR-61:75-Trp-CCA-1-M5	-5.95708
653	tDR-61:76-Ala-AGC-10-M8	-6.04993
654	tDR-61:76-Ala-AGC-5-M3	-5.9248
655	tDR-61:76-Arg-CCT-4	-5.77711
656	tDR-61:76-Asn-26-M12-A9G	-5.87043
657	tDR-61:76-Gly-GCC-1-A13G	-5.8291
658	tDR-61:76-Leu-AAG-1-M6-A13G	-5.75902
659	tDR-61:76-Leu-AAG-5	-6.55683
660	tDR-61:76-Leu-TAA-1	-5.55743
661	tDR-61:76-Lys-CTT-1-M5-G13C	-6.40375
662	tDR-61:76-Lys-CTT-1-M6-C12A	-5.75163
663	tDR-61:76-Lys-CTT-1-M7-G13A	-1.42795
664	tDR-61:76-Lys-TTT-3-M2-C12A	-6.11752
665	tDR-61:76-Lys-TTT-3-M2-G13C	-6.57397
666	tDR-61:76-Pro-AGG-1-M8-C13A	-1.11144
667	tDR-61:76-Thr-AGT-2-M4-U13A	-6.42954
668	tDR-61:76-Thr-TGT-2-M5-U13C	-6.0032
669	tDR-61:76-Trp-CCA-1-M5-A13G	-5.91984
670	tDR-61:76-Trp-CCA-1-M5-U11C	-5.84668
671	tDR-61:76-Val-TAC-1-M3-A13U	-5.63458
672	tDR-61:76-iMet-CAT-1-M3-U12C	-5.81423
673	tDR-61:T11-Gln-CTG-1-4	-6.74312
674	tDR-61:T15-Tyr-GTA-2-1	-5.49443
675	tDR-61:T3-Thr-TGT-2-1	-6.24863
676	tDR-61:T8-Leu-CAA-1-1	-5.62588
677	tDR-61:T9-Leu-CAA-4-1	-6.31347
678	tDR-62:T9-Tyr-GTA-8-1	-5.9882
679	tDR-62:76-Ala-CGC-1-M6-A12U	-6.05015
680	tDR-62:76-Arg-TCT-2-M2	-6.02663
681	tDR-62:76-Asn-26-M13-A8G	-5.83596
682	tDR-62:76-Asp-GTC-1-M4-G12A	-6.16892
683	tDR-62:76-Cys-GCA-1-M10-U12A	-5.84481
684	tDR-62:76-Cys-GCA-12	-6.71425
685	tDR-62:76-Gln-TTG-1-M8-A9G	-5.94717
686	tDR-62:76-Pro-AGG-1-M8-C12A	-1.28315
687	tDR-62:76-Thr-AGT-2-M4-U12A	-5.70367
688	tDR-62:T11-Gln-CTG-1-4	-6.44783
689	tDR-63:T12-Arg-ACG-2-1	-6.18231
690	tDR-63:T6-Pro-TGG-2-1	-5.7243
691	tDR-63:T11-Gln-CTG-1-4	-5.76152
692	tDR-63:T16-Tyr-GTA-2-1	-6.34372
693	tDR-64:T12-Arg-ACG-2-1	-6.30104
694	tDR-64:T12-Val-AAC-1-4	-5.70875
695	tDR-64:T15-Leu-CAG-2-2	-5.73112
696	tDR-65:T12-Arg-ACG-2-1	-6.5497
697	tDR-65:T15-Leu-CAG-2-2	-5.77159
698	tDR-66:T2-Asn-GTT-2-7	-5.92349
699	tDR-67:T15-Lys-TTT-3-3	-6.26567
700	tDR-67:T2-Asn-GTT-2-8	-6.03544
701	tDR-67:T9-Phe-GAA-3-1	-5.62152
702	tDR-68:T10-Phe-GAA-3-1	-5.51533
703	tDR-68:T14-Asn-GTT-2-8	-5.72726
704	tDR-68:T14-Asn-GTT-9-1	-6.12896
705	tDR-6:76-Pro-AGG-2-M3-A28G	-5.84734
706	tDR-T1:T24-Leu-AAG-1-1	-5.76497
707	tDR-T1:T26-Ser-GCT-4-3	-1.59165
708	tDR-T1:T31-Arg-CCT-2-1	-1.36334
709	tDR-T1:T36-Thr-CGT-2-1-A15G	-6.79797
710	tDR-T1:T15-Pro-TGG-3-2	-6.90476
711	tDR-T1:T53-Arg-ACG-1-1	-1.23872
712	tDR-T1:T54-Arg-ACG-1-1	-1.19456
713	tDR-T2:T100-iMet-CAT-1-6-U12C-I95GGAGUAAACUCU-G108U-A109U-G110U	-5.6169
714	tDR-T2:T31-Arg-TCG-2-1	-7.05615
715	tDR-T2:T17-Gly-GCC-1-1	-6.22419
716	tDR-T2:T18-Ile-AAT-5-2	-6.00352
717	tDR-T3:T20-Ser-TGA-1-1	-5.60732
718	tDR-T6:T35-Thr-CGT-2-1-A10G	-6.14359
719	tDR-7:30-Glu-CTC-1-M2	-5.7823
720	tDR-7:35-Glu-CTC-1-M2	-5.64472
721	tDR-7:35-Lys-TTT-3-M3	-6.29925
722	tDR-7:76-Gly-GCC-1	-6.01551
723	tDR-7:76-Lys-CTT-2	-7.13798
724	tDR-7:76-Pro-TGG-3-A69G	-6.02469
725	tDR-7:T3-Cys-GCA-9-1	-5.53018
726	tDR-7:T9-Phe-GAA-3-1-G13A	-5.68004
727	tDR-8:32-Pro-AGG-1-M5	-5.51826
728	tDR-8:53-His-GTG-1	6.8467
729	tDR-8:76-Ala-TGC-3-A29G	-5.73059
730	tDR-8:76-His-GTG-1-G63C	-6.3999
731	tDR-8:76-Pro-AGG-2-M3-A26G-C65A	-6.49739
732	tDR-8:T9-Phe-GAA-3-1-G12A	-5.99783
733	tDR-9:75-His-GTG-1	-6.13066
734	tDR-9:76-Arg-ACG-2-A26G	-5.76191
735	tDR-9:76-His-GTG-1-A64G	-6.63178
736	tDR-9:76-Lys-CTT-2	-6.33991
737	tDR-9:76-Pro-AGG-2-M3-A25G	-5.7108
738	tDR-9:T10-Phe-GAA-3-1-G11A	-5.99431
739	tDR-9:T14-Cys-GCA-9-1	-6.45739
740	tDR-9:T15-Cys-GCA-9-1	-5.92862
741	tDR-9:T5-Lys-TTT-6-1-G57A	-6.1245
742	tDR-9:T9-Phe-GAA-3-1-G11A	-6.2902
743	tDR-L10:T14-Asn-GTT-9-2	-6.42623
744	tDR-L2:T11-Val-AAC-1-4	-6.43018
745	tDR-L2:T12-Val-AAC-1-4	-6.31645
746	tDR-L1:T10-iMet-CAT-1-4	-6.2067
747	tDR-L1:T12-Asn-GTT-10-1	-5.52785
748	tDR-L1:T12-Asn-GTT-10-1-C13U	-6.80681
749	tDR-L1:T12-Asn-GTT-10-1-C13U-C35U-A85C	-1.06888
750	tDR-L1:T13-Arg-CCT-4-1	-6.22093
751	tDR-L1:T13-Asn-GTT-10-1-C13U	-5.72726
752	tDR-L1:T18-Ser-GCT-4-2-G87C-G90A	-6.33491
753	tDR-L1:T19-Val-TAC-2-1	-6.04625
754	tDR-L1:T2-Asn-GTT-2-8	-5.73405
755	tDR-L1:T23-Leu-AAG-1-1	-6.37128
756	tDR-L1:T3-Leu-CAG-2-2	-5.89083
757	tDR-L1:T5-Ser-GCT-4-2-G87C-G90A	-1.87508
758	tDR-L26:12-Lys-CTT-10-1-C21U-A31G-A35C	6.96946
759	tDR-L2:T12-Gly-CCC-4-1-C32U-C69A	-5.57103
760	tDR-L3:T11-Gly-CCC-4-1	-5.70026
761	tDR-L3:T11-Val-AAC-1-4	-6.28697
762	tDR-L3:T1-Asn-GTT-17-1-G81A-C87U	-5.7617
763	tDR-L3:T1-Gly-CCC-4-1	-5.69123
764	tDR-L3:T12-Gly-CCC-4-1-C33U-C70A	-6.15105
765	tDR-L3:T12-Val-AAC-1-4-A37G	-6.27679
766	tDR-L3:T16-Lys-TTT-7-1-G87C	-1.49623
767	tDR-L3:T16-Pro-TGG-3-2	-5.74883
768	tDR-L3:T17-Ser-GCT-4-2-G88C-G91A	-6.1228
769	tDR-L3:T2-Asn-GTT-2-8	-6.18361
770	tDR-L3:T4-Thr-TGT-2-1	-6.12524
771	tDR-L3:T5-Lys-TTT-7-1-I2G-G88C	-6.31583
772	tDR-L3:T6-Ile-AAT-2-1-C60U	-5.69612
773	tDR-L3:T7-Ser-TGA-1-1	-5.59748
774	tDR-L4:35-Lys-TTT-5-1	-6.44877
775	tDR-L4:36-Lys-TTT-3-2	-1.40291
776	tDR-L4:36-Lys-TTT-3-4	-1.16355
777	tDR-L4:36-Lys-TTT-3-5	-6.64124
778	tDR-L4:36-Lys-TTT-5-1	-1.64204
779	tDR-L4:T11-Arg-CCT-4-1	-6.49047
780	tDR-L4:T11-Val-AAC-1-4	-2.25392
781	tDR-L4:T12-Val-AAC-1-4-A38G	-1.81615
782	tDR-L4:T12-Val-AAC-1-4-U86C	-6.07207
783	tDR-L4:T1-Gly-CCC-1-1-A27G	-5.54366
784	tDR-L4:T1-Tyr-GTA-5-5	-6.49828
785	tDR-L4:T10-Leu-CAG-1-6	-5.66854
786	tDR-L4:T10-Ser-GCT-3-1	-7.06485
787	tDR-L4:T10-Val-AAC-1-4	-7.0034
788	tDR-L4:T11-Gly-CCC-1-1-A27G	-5.96632
789	tDR-L4:T11-Gly-CCC-4-1	-6.35709
790	tDR-L4:T11-Val-AAC-1-4-A38G	-1.65031
791	tDR-L4:T12-Arg-CCT-4-1	-1.34459
792	tDR-L4:T12-Gly-CCC-1-1-A27G	-6.26122
793	tDR-L4:T12-Gly-CCC-4-1	-7.39325
794	tDR-L4:T12-Ile-AAT-2-1-C61U	-5.83144
795	tDR-L4:T12-Val-AAC-1-4	-2.30105
796	tDR-L4:T12-Val-CAC-3-1	-6.05701
797	tDR-L4:T12-iMet-CAT-1-8	-6.24789
798	tDR-L4:T13-Arg-CCT-4-1	-1.5798
799	tDR-L4:T14-Asn-GTT-17-1-G82A-C88U	-6.42784
800	tDR-L4:T14-Asn-GTT-2-7	-1.7493
801	tDR-L4:T14-Asn-GTT-2-8	-1.71237
802	tDR-L4:T14-Asn-GTT-3-1	-1.39734
803	tDR-L4:T14-Lys-CTT-1-1	-1.6197
804	tDR-L4:T14-Lys-CTT-1-1-G81A	-1.70817
805	tDR-L4:T14-Lys-CTT-2-2	-6.51431
806	tDR-L4:T15-Asn-GTT-2-7	-6.18548
807	tDR-L4:T15-Asn-GTT-6-1	-6.02333
808	tDR-L4:T15-Pro-TGG-3-2	-5.71971
809	tDR-L4:T15-Val-AAC-1-5	-5.8232
810	tDR-L4:T19-Ile-AAT-2-1-C61U	-1.58704
811	tDR-L4:T2-Asn-GTT-2-1	-1.79482
812	tDR-L4:T3-Lys-CTT-1-1	-1.41986
813	tDR-L4:T4-Pro-TGG-3-2	-7.08328
814	tDR-L4:T6-Ile-AAT-2-1-C61U	-1.46742
815	tDR-L4:T7-Ser-ACT-1-1	-5.66567
816	tDR-L4:T8-Ser-ACT-1-1	-1.18996
817	tDR-L4:T9-Arg-CCT-4-1	-6.68924
818	tDR-L4:T9-Ser-ACT-1-1	-1.777
819	tDR-L4:T9-Ser-GCT-3-1	-3.52144
820	tDR-L4:intron29-Arg-TCT-2-1	-6.15126
821	tDR-L5:34-Pro-TGG-3-3	-6.1165
822	tDR-L5:35-Lys-TTT-3-2	-5.69331
823	tDR-L5:36-Lys-TTT-3-1	-5.67088
824	tDR-L5:36-Lys-TTT-6-1	-5.87403
825	tDR-L5:T10-Leu-CAG-2-1	-1.96152
826	tDR-L5:T11-Ala-TGC-6-1	-5.75574
827	tDR-L5:T11-Gly-CCC-6-1-U24C	-6.03033
828	tDR-L5:T11-Leu-CAG-2-1	-2.12242
829	tDR-L5:T11-Thr-AGT-2-1	-6.48368
830	tDR-L5:T12-Gly-CCC-6-1-C39A-G49C-A74G-U75C-A83U-U84C	-6.13066
831	tDR-L5:T8-Val-CAC-11-1	-6.26067
832	tDR-L5:T9-Val-CAC-11-1-U32G	-5.60953
833	tDR-L5:T1-Tyr-GTA-5-5	-6.9133
834	tDR-L5:T10-Thr-AGT-2-1	-5.74883
835	tDR-L5:T11-Gly-CCC-4-1	-6.30988
836	tDR-L5:T11-Leu-TAG-1-1	-6.2252
837	tDR-L5:T11-Thr-AGT-2-1-A40G	-5.94523
838	tDR-L5:T12-Arg-CCT-4-1	-5.51826
839	tDR-L5:T12-Leu-TAG-1-1	-7.86441
840	tDR-L5:T13-Ala-TGC-1-1	-6.1394
841	tDR-L5:T14-Gly-TCC-2-2	-6.97518
842	tDR-L5:T14-Lys-CTT-1-1-C1A-A2G	-1.32859
843	tDR-L5:T15-Pro-TGG-3-2	-6.84275
844	tDR-L5:T16-Tyr-GTA-5-1	-6.15784
845	tDR-L5:T3-Gly-TCC-2-2	-6.76986
846	tDR-L5:T3-Lys-CTT-1-1-C1A-A2G-G82A	-6.11886
847	tDR-L5:T3-Tyr-GTA-5-1	-6.20335
848	tDR-L5:T4-Pro-TGG-3-2	-6.67258
849	tDR-L5:T5-Ser-GCT-4-2-G90C-G93A	-5.79796
850	tDR-L5:T5-Thr-TGT-2-1	-5.80849
851	tDR-L5:T6-Thr-TGT-4-1	-5.98141
852	tDR-L5:T8-Val-CAC-14-1	-1.27007
853	tDR-L6:36-Lys-TTT-3-1	-1.19731
854	tDR-L6:36-Lys-TTT-3-2	-1.42304
855	tDR-L6:36-Tyr-GTA-4-1	-6.34349
856	tDR-L6:T10-Phe-GAA-3-1-G25A	-5.95234
857	tDR-L6:T12-Gly-CCC-4-1-C36U-C73A-U86C	-6.45784
858	tDR-L6:T12-Gly-CCC-4-1-U86C	-5.75156
859	tDR-L6:T8-Lys-CTT-3-1-C39U	-6.50866
860	tDR-L6:T9-Ala-TGC-3-1	-6.36122
861	tDR-L6:T9-Cys-GCA-9-3-G1A-G2U-C4A-G10U-A15G-C30A-G39A-C40G	-1.81261
862	tDR-L6:T10-Ser-AGA-5-1	-6.46746
863	tDR-L6:T11-Asn-GTT-2-3	-2.60869
864	tDR-L6:T11-Gly-CCC-4-1	-1.23896
865	tDR-L6:T11-Gly-CCC-4-1-C36U-C73A	-1.45211
866	tDR-L6:T12-Gly-CCC-4-1	-1.4742
867	tDR-L6:T12-Gly-CCC-4-1-C36U-C73A	-1.36856
868	tDR-L6:T13-Asn-GTT-2-6	-6.70312
869	tDR-L6:T13-Gly-CCC-4-1	-1.42835
870	tDR-L6:T13-Gly-CCC-4-1-C36U-C73A	-1.4193
871	tDR-L6:T13-Tyr-GTA-5-5	-2.20476
872	tDR-L6:T14-Asn-GTT-2-8	-6.76444
873	tDR-L6:T14-Asn-GTT-9-1	-5.98371
874	tDR-L6:T14-Asn-GTT-9-1-C4G	-6.43869
875	tDR-L6:T15-Tyr-GTA-4-1	-6.20233
876	tDR-L6:T15-Tyr-GTA-5-3	-6.04519
877	tDR-L6:T16-Arg-ACG-2-4	-6.10719
878	tDR-L6:T17-Asp-GTC-1-1	-6.01877
879	tDR-L6:T18-Ala-CGC-2-1	-6.56794
880	tDR-L6:T18-Arg-ACG-2-3	-5.53333
881	tDR-L6:T18-Asp-GTC-1-1	-5.69539
882	tDR-L6:T2-Asn-GTT-9-2	-2.67132
883	tDR-L6:T2-Gly-TCC-1-1-G82A	-6.23628
884	tDR-L6:T23-Leu-AAG-1-1	-5.91984
885	tDR-L6:T4-Gly-GCC-1-5	-6.04256
886	tDR-L6:T6-Asn-GTT-26-1-U8C	-5.7108
887	tDR-L6:T6-Val-CAC-6-1	-6.33564
888	tDR-L6:T8-Arg-TCG-3-1	-5.86049
889	tDR-L6:T9-Arg-TCG-3-1	-5.60212
890	tDR-L6:T9-Gly-CCC-4-1-C36U-C73A	-5.77907
891	tDR-L6:T9-Phe-GAA-3-1-G25A	-5.97054
892	tDR-L6:T9-Ser-ACT-1-1	-6.45289
893	tDR-L6:T9-Ser-GCT-3-1	-6.68811
894	tDR-L6:intron29-Arg-TCT-3-2	-5.67065
895	tDR-L7:T11-Leu-AAG-1-1	-5.68004
896	tDR-L7:T14-Asn-GTT-2-8	-6.79924
897	tDR-L7:T14-Asn-GTT-9-1	-5.65482
898	tDR-L7:T14-Lys-CTT-2-2	-1.83561
899	tDR-L7:T15-Asn-GTT-3-1	-5.61198
900	tDR-L7:T2-Asn-GTT-6-1	-6.75147
901	tDR-L7:T2-Asn-GTT-9-2	-2.20086
902	tDR-L7:T22-Leu-TAG-3-1	-5.94634
903	tDR-L7:T25-Ser-GCT-4-3	-6.42105
904	tDR-L7:T26-Ser-GCT-4-3	-6.2252
905	tDR-L7:T3-Asn-GTT-9-2	-7.70624
906	tDR-L7:T9-Val-CAC-11-1	-5.70924
907	tDR-L8:T9-Ala-TGC-3-2-A44G	-5.79409
908	tDR-L8:T10-Leu-AAG-1-1	-6.60856
909	tDR-L8:T14-Asp-GTC-2-9	-5.91009
910	tDR-L8:T14-Asp-GTC-2-9-A88G-C89U	-6.43645
911	tDR-L8:T16-Arg-ACG-2-4	-6.3343
912	tDR-L8:T24-Leu-AAG-1-1	-5.92091
913	tDR-T1:T15-Gly-TCC-2-2	-1.6694
914	tDR-T1:T15-Ser-TGA-1-1	-5.80204
915	tDR-T1:T18-Ser-TGA-1-1-U18G	-5.54571
916	tDR-T1:T18-Thr-CGT-3-1	-6.6835
917	tDR-T1:T18-Val-TAC-3-1	-5.6514
918	tDR-T1:T19-Ala-CGC-2-1	-5.96399
919	tDR-T1:T19-Arg-ACG-1-2	-6.30247
920	tDR-T1:T22-Leu-AAG-1-1	-5.62425
921	tDR-T1:T25-Ser-GCT-4-3	-1.39718
922	tDR-T1:T28-Ser-GCT-6-1	-6.29832
923	tDR-T1:T29-Ser-GCT-6-1	-6.02811
924	tDR-T1:T31-Gly-CCC-1-1	-6.21983
925	tDR-T1:T32-Arg-CCT-2-1	-1.44086
926	tDR-T1:T32-Gln-CTG-3-1	-6.38654
927	tDR-T1:T32-Gly-CCC-1-1	-1.01128
928	tDR-T1:T34-Thr-CGT-2-1-A15G	-6.78661
929	tDR-T2:T17-Thr-CGT-3-1	-5.5411
930	tDR-T2:T18-Thr-CGT-3-1	-6.14077
931	tDR-T2:T22-Leu-TAG-3-1	-5.8697
932	tDR-T2:T28-Thr-AGT-1-3	-1.09421
933	tDR-T2:T30-Thr-AGT-1-3	-6.73609
934	tDR-T2:T47-Ile-AAT-8-1	-6.06809
935	tDR-T2:T76-Thr-CGT-4-1	-5.70946
936	tDR-e11:76-Leu-CAA-1	-5.64281
937	tDR-e13:76-Leu-TAG-2	-5.82083
938	tDR-e14:76-Leu-CAA-1	-5.61198
939	tDR-e1:76-Leu-CAA-1	-5.80251
940	tDR-e1:76-Ser-AGA-1-M2	-5.86722
941	tDR-e22:76-SeC-TCA-1	-5.70645
942	tDR-e23:75-Ser-GCT-3-M3	-5.58944
943	tDR-intron1:T16-Tyr-GTA-2-1	-6.50771
944	tDR-intron1:intron24-Arg-TCT-2-1	-6.62486
945	tDR-intron1:intron24-Leu-CAA-4-1	-6.18082
946	tDR-intron1:intron24-Ile-TAT-1-1	1.17978
947	tDR-intron1:intron24-Ile-TAT-2-3	1.30617
948	tDR-intron20:T13-Tyr-GTA-5-5-U1A-U4A-I6UGUAG	-5.79602
949	tDR-intron21:T10-Tyr-GTA-8-1-C4A-I5CUGUAG	-1.49009
950	tDR-intron21:T9-Leu-CAA-4-1-G1C-G2A-C3A-U4G	-5.63966
951	tDR-intron21:T9-Tyr-GTA-8-1-C4A-I5CUGUAG	-1.86067
952	tDR-intron22:T9-Leu-CAA-4-1-G1A-C2A-U3G	-6.17538
953	tDR-intron22:T9-Leu-CAA-4-1-G1A-U4C-I5AAGU	-6.21012
954	tDR-intron23:T9-Leu-CAA-4-1-C1A-U2G	-6.62748

## Sheet: HEK_H2O2_Exs
	Feature	log2FoldChange
1	tDR-L1:33-His-GTG-1-5	-11.4038
2	tDR-10:32-Glu-TTC-9-M7	-8.3083
3	tDR-10:33-Glu-CTC-1-M2	-7.00899
4	tDR-10:33-Glu-TTC-9-M7	-8.71167
5	tDR-10:33-Lys-CTT-1-M3	-8.12419
6	tDR-10:33-Lys-CTT-2-M3	-7.68541
7	tDR-10:35-His-GTG-1	-7.05293
8	tDR-10:76-His-GTG-1	-7.8349
9	tDR-11:32-Glu-CTC-1-M2	-7.47561
10	tDR-11:32-Glu-TTC-3-M5	-6.54748
11	tDR-11:32-Glu-TTC-9-M7	-8.39453
12	tDR-11:32-iMet-CAT-1-M2	-1.98955
13	tDR-11:33-Glu-CTC-1-M2	-11.1978
14	tDR-11:33-Glu-TTC-3-M5	-6.45425
15	tDR-11:33-Glu-TTC-9-M7	-7.49854
16	tDR-11:33-His-GTG-1	-7.54971
17	tDR-11:33-Lys-CTT-2-M3	-8.27885
18	tDR-11:35-His-GTG-1	-6.4922
19	tDR-12:32-Glu-CTC-1-M2	-8.89134
20	tDR-12:32-Glu-TTC-3-M5	-8.09541
21	tDR-12:32-Glu-TTC-9-M7	-8.71987
22	tDR-12:32-His-GTG-1	-7.22156
23	tDR-12:32-Thr-CGT-6-M3	-2.61987
24	tDR-12:33-Glu-CTC-1-M2	-5.99008
25	tDR-12:33-Glu-TTC-3-M5	-7.55602
26	tDR-12:33-Glu-TTC-9-M7	-7.64315
27	tDR-12:33-His-GTG-1	-4.26465
28	tDR-12:33-Lys-CTT-1-M3	-6.80859
29	tDR-12:33-Lys-CTT-2-M3	-8.52299
30	tDR-12:34-Glu-CTC-1-M2	-6.97242
31	tDR-12:35-Glu-CTC-1-M2	-7.18053
32	tDR-12:35-His-GTG-1	-2.14421
33	tDR-12:74-Glu-TTC-2	-6.63766
34	tDR-12:74-His-GTG-1	-5.99132
35	tDR-12:75-His-GTG-1	-10.8131
36	tDR-12:76-His-GTG-1	-6.61413
37	tDR-12:T1-His-GTG-1-7	-7.40971
38	tDR-13:32-Glu-CTC-1-M2	-9.28277
39	tDR-13:32-Glu-TTC-3-M5	-7.48548
40	tDR-13:32-Glu-TTC-9-M8	-8.68465
41	tDR-13:32-Thr-CGT-6-M3	-6.78292
42	tDR-13:33-Glu-CTC-1-M2	-6.3494
43	tDR-13:33-Glu-TTC-3-M5	-7.41179
44	tDR-13:33-Glu-TTC-9-M8	-7.78275
45	tDR-13:33-His-GTG-1	-8.57287
46	tDR-13:33-Lys-CTT-2-M3	-9.3856
47	tDR-13:33-Lys-CTT-3	-6.89382
48	tDR-13:34-Glu-CTC-1-M2	-7.14606
49	tDR-13:74-His-GTG-1	-7.36216
50	tDR-13:75-His-GTG-1	-6.88795
51	tDR-13:76-His-GTG-1	-8.09148
52	tDR-14:31-Glu-CTC-1-M2	-6.9801
53	tDR-14:32-Glu-CTC-1-M2	-4.7255
54	tDR-14:32-Glu-TTC-3-M5	-4.84643
55	tDR-14:32-Glu-TTC-9-M9	-2.74827
56	tDR-14:32-Ile-AAT-8	-6.75077
57	tDR-14:32-Thr-CGT-6-M3	-3.20783
58	tDR-14:33-Arg-ACG-1-M2	-7.30868
59	tDR-14:33-Arg-CCG-1	-9.19164
60	tDR-14:33-Glu-CTC-1-M2	-4.04263
61	tDR-14:33-Glu-TTC-1-M2	-1.94473
62	tDR-14:33-Glu-TTC-3-M5	-8.10906
63	tDR-14:33-Glu-TTC-9-M9	-2.81056
64	tDR-14:33-His-GTG-1	-9.40623
65	tDR-14:33-Lys-CTT-1-M3	-8.0252
66	tDR-14:33-Lys-CTT-2-M3	-8.98522
67	tDR-14:34-Arg-CCG-1	-6.98085
68	tDR-14:34-Glu-CTC-1-M2	-5.06372
69	tDR-14:34-His-GTG-1	-7.11097
70	tDR-14:34-Pro-CGG-1-M2	-6.94842
71	tDR-14:35-Glu-CTC-1-M2	-4.16327
72	tDR-14:35-Glu-TTC-1-M2	-7.72344
73	tDR-14:35-His-GTG-1	-4.60288
74	tDR-14:36-Glu-CTC-1-M2	-7.92451
75	tDR-14:56-Gln-CTG-1-M2	-8.73954
76	tDR-14:73-His-GTG-1	-7.26059
77	tDR-14:74-Arg-ACG-1-A21G	-8.00039
78	tDR-14:74-Arg-ACG-2-A21G	-6.99758
79	tDR-14:74-Glu-CTC-1	-6.69799
80	tDR-14:74-Glu-TTC-2	-7.21983
81	tDR-14:74-His-GTG-1	-5.79684
82	tDR-14:75-Glu-CTC-1	-8.17547
83	tDR-14:75-His-GTG-1	-10.3157
84	tDR-14:76-His-GTG-1	-10.7929
85	tDR-14:T1-His-GTG-1-7	-7.68874
86	tDR-14:e3-SeC-TCA-1-M2	-6.87239
87	tDR-15:32-Glu-CTC-1-M2	-10.7008
88	tDR-15:32-Glu-TTC-3-M5	-7.21344
89	tDR-15:32-Glu-TTC-9-M9	-8.00578
90	tDR-15:32-Thr-CGT-6-M3	-4.58709
91	tDR-15:33-Glu-CTC-1-M2	-11.0181
92	tDR-15:33-Glu-TTC-3-M5	-7.05387
93	tDR-15:33-His-GTG-1	-7.52586
94	tDR-15:33-Lys-CTT-2-M3	-7.4933
95	tDR-15:34-Glu-CTC-1-M2	-8.12191
96	tDR-15:35-Glu-CTC-1-M2	-6.93055
97	tDR-15:36-Glu-CTC-1-M2	-6.95412
98	tDR-15:56-Gln-CTG-1-M2	-8.76947
99	tDR-15:74-Arg-ACG-1-A20G	-7.17935
100	tDR-15:74-His-GTG-1	-8.7247
101	tDR-15:75-His-GTG-1	-8.6139
102	tDR-15:76-His-GTG-1	-9.27396
103	tDR-16:32-Glu-CTC-1-M2	-7.99129
104	tDR-16:32-Glu-TTC-9-M10	-7.97227
105	tDR-16:32-Thr-CGT-6-M3	-7.18883
106	tDR-16:33-Glu-CTC-1-M2	-10.3518
107	tDR-16:33-His-GTG-1	-6.95713
108	tDR-16:33-Leu-CAG-1-M2	-7.02321
109	tDR-16:33-Lys-CTT-2-M3	-8.34707
110	tDR-16:74-Arg-ACG-1-A19G	-6.66384
111	tDR-16:74-His-GTG-1	-7.28153
112	tDR-16:74-Lys-CTT-1	-7.17468
113	tDR-16:74-Lys-CTT-2	-9.41369
114	tDR-16:74-Lys-CTT-4	-7.18127
115	tDR-16:75-Lys-CTT-2	-7.49396
116	tDR-16:76-His-GTG-1	-7.94516
117	tDR-16:76-Lys-CTT-2	-6.65377
118	tDR-16:T1-Lys-CTT-2-3	-7.5861
119	tDR-17:32-Ile-AAT-8	-8.36616
120	tDR-17:32-Lys-CTT-1-M3	-7.03623
121	tDR-17:32-Lys-CTT-2-M4	-7.74064
122	tDR-17:32-Met-CAT-3-M2	-7.40024
123	tDR-17:33-Lys-CTT-1-M3	-7.59446
124	tDR-17:33-Lys-CTT-2-M3	-9.03646
125	tDR-17:33-Met-CAT-1	-7.27353
126	tDR-17:33-Met-CAT-3-M2	-7.69017
127	tDR-17:74-Lys-CTT-2	-7.78996
128	tDR-17:74-Met-CAT-3	-7.32924
129	tDR-18:32-Glu-CTC-1-M2	-9.77434
130	tDR-18:32-Thr-CGT-6-M3	-7.8008
131	tDR-18:33-Arg-ACG-1-M2	-7.31943
132	tDR-18:33-Glu-CTC-1-M2	-5.16227
133	tDR-18:33-His-GTG-1	-8.68289
134	tDR-18:33-Lys-CTT-2-M3	-6.90122
135	tDR-18:33-Phe-GAA-1-M5	-7.9682
136	tDR-18:33-Ser-AGA-1-M12	-7.342
137	tDR-18:33-Trp-CCA-1-M4	-7.93969
138	tDR-18:34-Glu-CTC-1-M2	-8.85369
139	tDR-18:35-Glu-CTC-1-M2	-8.17546
140	tDR-18:36-Glu-CTC-1-M2	-7.15358
141	tDR-18:41-Phe-GAA-1-M5	-6.67843
142	tDR-18:56-Gln-CTG-1-M2	-9.88487
143	tDR-18:73-His-GTG-1	-6.60023
144	tDR-18:74-Arg-ACG-1-A18G	-8.577
145	tDR-18:74-Arg-ACG-2-A18G	-7.96483
146	tDR-18:74-His-GTG-1	-9.75776
147	tDR-18:74-Phe-GAA-1	-7.71582
148	tDR-18:75-His-GTG-1	-9.95473
149	tDR-18:76-His-GTG-1	-10.4537
150	tDR-18:T1-Arg-ACG-1-1-A18G	-6.92473
151	tDR-18:T1-His-GTG-1-7	-6.80944
152	tDR-19:32-Glu-CTC-1-M2	-7.57516
153	tDR-19:33-Glu-CTC-1-M2	-10.051
154	tDR-19:33-His-GTG-1	-7.68738
155	tDR-19:33-Lys-CTT-2-M4	-6.97677
156	tDR-19:34-Glu-CTC-1-M2	-6.56773
157	tDR-19:74-His-GTG-1	-7.65994
158	tDR-19:76-His-GTG-1	-7.92321
159	tDR-1:15-Lys-CTT-1-M5	-6.49699
160	tDR-1:15-Pro-AGG-1-M8	-7.76188
161	tDR-1:15-Ser-AGA-1-M7	-8.11155
162	tDR-1:16-Ala-AGC-2-M12	-7.7905
163	tDR-1:16-Ala-AGC-4-M7	-6.72146
164	tDR-1:16-Leu-AAG-1-M4	-2.75454
165	tDR-1:16-Leu-AAG-1-M4-G10A	-6.4047
166	tDR-1:16-Leu-AAG-1-M6-C16A	-7.06047
167	tDR-1:16-Leu-AAG-4-M2	-4.88578
168	tDR-1:16-Leu-AAG-4-M3-C6U	-6.71228
169	tDR-1:16-Leu-CAA-6-M3	-7.562
170	tDR-1:16-Leu-TAG-2	-2.05811
171	tDR-1:16-Pro-AGG-1-M7	-8.7855
172	tDR-1:16-Ser-AGA-1-M7	-9.69705
173	tDR-1:16-Ser-AGA-1-M7-U16C	-6.45388
174	tDR-1:16-Ser-GCT-1-M5	-7.33625
175	tDR-1:17-Lys-TTT-3-M2	-6.93614
176	tDR-1:18-Ala-AGC-2-M12	-6.8765
177	tDR-1:18-Pro-AGG-1-M7	-7.88255
178	tDR-1:19-Ala-AGC-1-M5	-6.86917
179	tDR-1:19-Ala-AGC-2-M12	-9.09588
180	tDR-1:19-Ala-AGC-4-M7	-3.79634
181	tDR-1:19-Pro-AGG-1-M7	-7.5784
182	tDR-1:19-Ser-AGA-1-M7	-9.40989
183	tDR-1:20-Ala-AGC-1-M4	-7.55527
184	tDR-1:20-Ala-AGC-13-M3	-7.37918
185	tDR-1:20-Ala-AGC-2-M12	-4.72608
186	tDR-1:20-Ala-AGC-4-M7	-3.4592
187	tDR-1:20-Ala-AGC-9-M2	-7.60318
188	tDR-1:20-Gly-GCC-1	-9.47789
189	tDR-1:20-Pro-AGG-1-M7	-3.73207
190	tDR-1:20-Pro-TGG-1	-7.34308
191	tDR-1:20a-Arg-ACG-1-M2	-7.58921
192	tDR-1:20a-Leu-AAG-1-M4	-7.73687
193	tDR-1:20a-Leu-CAG-1-M2	-7.748
194	tDR-1:20a-Ser-AGA-1-M7	-4.18049
195	tDR-1:20a-Ser-GCT-1-M5	-8.30796
196	tDR-1:21-Ala-AGC-4-M7	-7.04658
197	tDR-1:21-Pro-AGG-1-M6	-9.34285
198	tDR-1:22-Pro-AGG-1-M6	-4.85681
199	tDR-1:22-Pro-TGG-1	-6.81446
200	tDR-1:22-Ser-AGA-1-M7	-7.06981
201	tDR-1:23-Gly-GCC-1	-7.47734
202	tDR-1:23-Pro-AGG-1-M6	-8.72353
203	tDR-1:23-Ser-AGA-1-M7	-8.11506
204	tDR-1:23-Val-AAC-1-M8	-3.76399
205	tDR-1:23-Val-AAC-2	-8.99822
206	tDR-1:23-Val-CAC-2	-3.19885
207	tDR-1:23-Val-CAC-7	-7.76614
208	tDR-1:23-Val-TAC-4	-8.02212
209	tDR-1:24-Ala-AGC-4-M7	-6.58137
210	tDR-1:24-Pro-AGG-1-M6	-7.54854
211	tDR-1:24-Ser-AGA-1-M7	-7.78774
212	tDR-1:25-Gly-GCC-1	-7.22108
213	tDR-1:25-Pro-AGG-1-M6	-9.52385
214	tDR-1:26-Glu-CTC-1-M2	-5.49926
215	tDR-1:26-Glu-TTC-2	-7.02192
216	tDR-1:26-Gly-CCC-1-M4	-8.01345
217	tDR-1:26-Gly-GCC-1	-10.2367
218	tDR-1:26-Pro-AGG-1-M6	-6.74708
219	tDR-1:26-Pro-TGG-1	-6.87986
220	tDR-1:27-Glu-CTC-1-M2	-3.9477
221	tDR-1:27-Glu-CTC-1-M2-D5G	-8.94569
222	tDR-1:27-Glu-TTC-2	-8.0946
223	tDR-1:27-Glu-TTC-3-M4	-8.03063
224	tDR-1:27-Gly-CCC-1-M4	-7.49589
225	tDR-1:27-Gly-GCC-1	-9.5976
226	tDR-1:27-Pro-AGG-1-M6	-9.6133
227	tDR-1:28-Glu-CTC-1-M2	-9.40019
228	tDR-1:28-Glu-CTC-1-M2-D5G	-7.2487
229	tDR-1:28-Glu-TTC-1	-6.70495
230	tDR-1:28-Glu-TTC-2	-8.12488
231	tDR-1:28-Gly-CCC-1-M4	-7.66583
232	tDR-1:28-Gly-GCC-1	-10.9579
233	tDR-1:28-Pro-AGG-1-M6	-5.10664
234	tDR-1:28-Pro-TGG-1	-7.72655
235	tDR-1:29-Glu-CTC-1-M2	-2.47035
236	tDR-1:29-Glu-CTC-1-M2-D5G	-2.3137
237	tDR-1:29-Glu-TTC-1	-2.94654
238	tDR-1:29-Glu-TTC-2	-2.90494
239	tDR-1:29-Glu-TTC-3-M3	-7.96709
240	tDR-1:29-Gly-CCC-1-M4	-3.04119
241	tDR-1:29-Gly-GCC-1	-4.5939
242	tDR-1:29-His-GTG-1	-7.08049
243	tDR-1:29-Pro-AGG-1-M6	-4.82514
244	tDR-1:29-Pro-AGG-1-M6-G6U	-6.62284
245	tDR-1:29-Pro-TGG-1	-6.75835
246	tDR-1:29-Val-AAC-1-M6	-7.30082
247	tDR-1:29-Val-CAC-2	-7.30628
248	tDR-1:30-Glu-CTC-1-M2	-2.96641
249	tDR-1:30-Glu-CTC-1-M2-D5G	-2.65812
250	tDR-1:30-Glu-TTC-1	-1.44452
251	tDR-1:30-Glu-TTC-2	-1.20422
252	tDR-1:30-Glu-TTC-3-M3	-4.04938
253	tDR-1:30-Glu-TTC-3-M3-D5G	-5.17417
254	tDR-1:30-Gly-GCC-1	-3.45314
255	tDR-1:30-His-GTG-1	-1.8879
256	tDR-1:30-Pro-AGG-1-M6	-3.04236
257	tDR-1:31-Ala-AGC-2-M5	-7.16182
258	tDR-1:31-Glu-CTC-1-M2	-2.79934
259	tDR-1:31-Glu-CTC-1-M2-C30G-G31C	-8.72894
260	tDR-1:31-Glu-CTC-1-M2-D5G	-2.35251
261	tDR-1:31-Glu-CTC-1-M2-D5G-G30A	-2.88864
262	tDR-1:31-Glu-CTC-1-M2-G31A	-3.14812
263	tDR-1:31-Glu-CTC-1-M2-G31C	-2.423
264	tDR-1:31-Glu-CTC-1-M2-G31U	-2.52052
265	tDR-1:31-Glu-CTC-1-M2-U5C-G6U	-2.0616
266	tDR-1:31-Glu-TTC-3-M3	-4.55054
267	tDR-1:31-Glu-TTC-3-M3-D5G	-8.57586
268	tDR-1:31-Glu-TTC-3-M3-G31A	-7.35449
269	tDR-1:31-Gly-CCC-1-M4	-1.77067
270	tDR-1:31-Gly-CCC-1-M4-C30A	-7.36889
271	tDR-1:31-Gly-CCC-1-M4-C30U	-2.2729
272	tDR-1:31-Gly-GCC-1	-2.75098
273	tDR-1:31-Gly-GCC-1-C30A	-3.59482
274	tDR-1:31-Gly-GCC-1-C30U	-3.01211
275	tDR-1:31-His-GTG-1	-1.83675
276	tDR-1:31-His-GTG-1-G31A	-7.23058
277	tDR-1:31-Lys-CTT-2-M2	-7.09876
278	tDR-1:31-Pro-AGG-1-M5	-2.86191
279	tDR-1:31-Pro-AGG-1-M6-C30A	-8.27139
280	tDR-1:31-Pro-AGG-1-M6-C30U	-3.67816
281	tDR-1:31-Pro-TGG-2	-8.26159
282	tDR-1:32-Ala-AGC-2-M5	-8.57379
283	tDR-1:32-Ala-CGC-3	-9.19636
284	tDR-1:32-Asp-GTC-1	-6.71378
285	tDR-1:32-Asp-GTC-2	-8.70999
286	tDR-1:32-Cys-GCA-2-M2	-6.53971
287	tDR-1:32-Glu-CTC-1-M2	-6.48628
288	tDR-1:32-Glu-CTC-1-M2-A14G	-8.53574
289	tDR-1:32-Glu-CTC-1-M2-A21G	-8.59205
290	tDR-1:32-Glu-CTC-1-M2-A24G	-9.1285
291	tDR-1:32-Glu-CTC-1-M2-C12U	-7.00206
292	tDR-1:32-Glu-CTC-1-M2-C27U	-8.37054
293	tDR-1:32-Glu-CTC-1-M2-C2U	-10.1892
294	tDR-1:32-Glu-CTC-1-M2-C30A	-10.0032
295	tDR-1:32-Glu-CTC-1-M2-C30G	-10.0952
296	tDR-1:32-Glu-CTC-1-M2-C30G-G31C	-7.98237
297	tDR-1:32-Glu-CTC-1-M2-C30G-G31U	-6.40262
298	tDR-1:32-Glu-CTC-1-M2-C30U	-9.64052
299	tDR-1:32-Glu-CTC-1-M2-C32U	-7.79323
300	tDR-1:32-Glu-CTC-1-M2-C3U	-9.95489
301	tDR-1:32-Glu-CTC-1-M2-C4U	-9.18581
302	tDR-1:32-Glu-CTC-1-M2-D4UGG	-7.67858
303	tDR-1:32-Glu-CTC-1-M2-D5G	-5.98658
304	tDR-1:32-Glu-CTC-1-M2-D5G-C29A	-8.19439
305	tDR-1:32-Glu-CTC-1-M2-D5G-C29G	-7.95391
306	tDR-1:32-Glu-CTC-1-M2-D5G-C29U	-7.77648
307	tDR-1:32-Glu-CTC-1-M2-D5G-G28C	-6.76479
308	tDR-1:32-Glu-CTC-1-M2-D5G-G28U	-7.60819
309	tDR-1:32-Glu-CTC-1-M2-D5G-G30A	-7.73293
310	tDR-1:32-Glu-CTC-1-M2-D5G-G30C	-8.28277
311	tDR-1:32-Glu-CTC-1-M2-D5G-U7C	-6.53971
312	tDR-1:32-Glu-CTC-1-M2-G10A	-6.52652
313	tDR-1:32-Glu-CTC-1-M2-G10U	-6.59537
314	tDR-1:32-Glu-CTC-1-M2-G15U	-7.86074
315	tDR-1:32-Glu-CTC-1-M2-G17A	-8.7089
316	tDR-1:32-Glu-CTC-1-M2-G22U	-7.87054
317	tDR-1:32-Glu-CTC-1-M2-G23U	-8.08559
318	tDR-1:32-Glu-CTC-1-M2-G28A	-7.76782
319	tDR-1:32-Glu-CTC-1-M2-G29A	-8.90421
320	tDR-1:32-Glu-CTC-1-M2-G29C	-8.34378
321	tDR-1:32-Glu-CTC-1-M2-G29U	-9.75967
322	tDR-1:32-Glu-CTC-1-M2-G31A	-9.7409
323	tDR-1:32-Glu-CTC-1-M2-G31C	-4.48782
324	tDR-1:32-Glu-CTC-1-M2-G31C-C32U	-8.55905
325	tDR-1:32-Glu-CTC-1-M2-G31U	-8.58245
326	tDR-1:32-Glu-CTC-1-M2-G31U-C32U	-6.87629
327	tDR-1:32-Glu-CTC-1-M2-G6A	-9.96242
328	tDR-1:32-Glu-CTC-1-M2-G6U	-9.10055
329	tDR-1:32-Glu-CTC-1-M2-G7A	-6.6183
330	tDR-1:32-Glu-CTC-1-M2-G7U	-7.54132
331	tDR-1:32-Glu-CTC-1-M2-U11C	-8.8162
332	tDR-1:32-Glu-CTC-1-M2-U13C	-8.26677
333	tDR-1:32-Glu-CTC-1-M2-U16C	-8.18666
334	tDR-1:32-Glu-CTC-1-M2-U20C	-8.00776
335	tDR-1:32-Glu-CTC-1-M2-U25C	-9.02352
336	tDR-1:32-Glu-CTC-1-M2-U26C	-9.17093
337	tDR-1:32-Glu-CTC-1-M2-U5A	-6.99728
338	tDR-1:32-Glu-CTC-1-M2-U5C-D5GG	-6.63158
339	tDR-1:32-Glu-CTC-1-M2-U5C-G6U	-7.32675
340	tDR-1:32-Glu-CTC-1-M2-U8C	-8.78044
341	tDR-1:32-Glu-CTC-1-M3-G28C	-7.16627
342	tDR-1:32-Glu-CTC-1-M3-G9A	-6.80697
343	tDR-1:32-Glu-CTC-1-M3-U5C	-8.65701
344	tDR-1:32-Glu-TTC-2	-1.33023
345	tDR-1:32-Glu-TTC-3-M3	-6.69635
346	tDR-1:32-Glu-TTC-3-M3-D5G	-8.03834
347	tDR-1:32-Glu-TTC-8-G6U	-8.40756
348	tDR-1:32-Glu-TTC-9-M2-U5G	-6.3934
349	tDR-1:32-Gly-CCC-1-M4	-3.44872
350	tDR-1:32-Gly-CCC-1-M4-A14G	-8.15441
351	tDR-1:32-Gly-CCC-1-M4-A20G	-7.89572
352	tDR-1:32-Gly-CCC-1-M4-A22G	-8.79544
353	tDR-1:32-Gly-CCC-1-M4-A23G	-8.22613
354	tDR-1:32-Gly-CCC-1-M4-C2U	-8.45228
355	tDR-1:32-Gly-CCC-1-M4-C30A	-7.12465
356	tDR-1:32-Gly-CCC-1-M4-C30G	-1.22402
357	tDR-1:32-Gly-CCC-1-M4-C30U	-1.47632
358	tDR-1:32-Gly-CCC-1-M4-C31U	-6.47618
359	tDR-1:32-Gly-CCC-1-M4-D5G	-2.95132
360	tDR-1:32-Gly-CCC-1-M4-G29A	-7.53493
361	tDR-1:32-Gly-CCC-1-M4-G29U	-6.82295
362	tDR-1:32-Gly-CCC-1-M4-G6A	-8.58768
363	tDR-1:32-Gly-CCC-1-M4-G6U	-9.32847
364	tDR-1:32-Gly-CCC-1-M4-U11C	-8.24476
365	tDR-1:32-Gly-CCC-1-M4-U12C	-8.29898
366	tDR-1:32-Gly-CCC-1-M4-U16C	-7.56595
367	tDR-1:32-Gly-CCC-1-M4-U19C	-7.38861
368	tDR-1:32-Gly-CCC-1-M4-U24C	-8.06758
369	tDR-1:32-Gly-CCC-1-M4-U25C	-8.4128
370	tDR-1:32-Gly-CCC-1-M4-U27C	-3.78439
371	tDR-1:32-Gly-CCC-1-M4-U8C	-7.70233
372	tDR-1:32-Gly-CCC-1-M5-A3G	-8.5075
373	tDR-1:32-Gly-CCC-1-M5-C13U	-7.30826
374	tDR-1:32-Gly-CCC-1-M5-C28U	-7.36534
375	tDR-1:32-Gly-CCC-1-M5-U5C	-7.82956
376	tDR-1:32-Gly-CCC-1-M6-U5A	-8.2169
377	tDR-1:32-Gly-CCC-6	-7.87131
378	tDR-1:32-Gly-CCC-6-M2-U5G	-9.18362
379	tDR-1:32-Gly-GCC-1	-4.54018
380	tDR-1:32-Gly-GCC-1-A14G	-5.14899
381	tDR-1:32-Gly-GCC-1-A20G	-9.1348
382	tDR-1:32-Gly-GCC-1-A20U	-7.108
383	tDR-1:32-Gly-GCC-1-A22G	-10.3409
384	tDR-1:32-Gly-GCC-1-A23G	-9.63678
385	tDR-1:32-Gly-GCC-1-A3G	-10.0078
386	tDR-1:32-Gly-GCC-1-C13U	-9.09678
387	tDR-1:32-Gly-GCC-1-C26U	-6.83205
388	tDR-1:32-Gly-GCC-1-C2U	-10.0159
389	tDR-1:32-Gly-GCC-1-C30A	-2.86332
390	tDR-1:32-Gly-GCC-1-C30G	-2.69696
391	tDR-1:32-Gly-GCC-1-C30U	-2.5996
392	tDR-1:32-Gly-GCC-1-C30U-C31U	-7.13575
393	tDR-1:32-Gly-GCC-1-C31U	-8.23123
394	tDR-1:32-Gly-GCC-1-D4G	-7.86984
395	tDR-1:32-Gly-GCC-1-G10A	-8.53804
396	tDR-1:32-Gly-GCC-1-G10U	-9.03952
397	tDR-1:32-Gly-GCC-1-G15U	-7.06536
398	tDR-1:32-Gly-GCC-1-G17A	-7.5352
399	tDR-1:32-Gly-GCC-1-G17U	-7.37143
400	tDR-1:32-Gly-GCC-1-G18A	-7.55273
401	tDR-1:32-Gly-GCC-1-G18U	-6.74945
402	tDR-1:32-Gly-GCC-1-G21A	-7.26583
403	tDR-1:32-Gly-GCC-1-G21U	-8.58135
404	tDR-1:32-Gly-GCC-1-G29A	-9.20029
405	tDR-1:32-Gly-GCC-1-G29C	-3.1899
406	tDR-1:32-Gly-GCC-1-G29U	-7.70142
407	tDR-1:32-Gly-GCC-1-G6A	-6.1025
408	tDR-1:32-Gly-GCC-1-G6U	-9.42753
409	tDR-1:32-Gly-GCC-1-G7A	-7.53911
410	tDR-1:32-Gly-GCC-1-G7U	-7.40358
411	tDR-1:32-Gly-GCC-1-G9A	-8.1921
412	tDR-1:32-Gly-GCC-1-G9U	-6.95142
413	tDR-1:32-Gly-GCC-1-M2-C28U	-9.25008
414	tDR-1:32-Gly-GCC-1-U11C	-9.83405
415	tDR-1:32-Gly-GCC-1-U12C	-5.57581
416	tDR-1:32-Gly-GCC-1-U16A	-7.08548
417	tDR-1:32-Gly-GCC-1-U16C	-8.73802
418	tDR-1:32-Gly-GCC-1-U19C	-8.86448
419	tDR-1:32-Gly-GCC-1-U24C	-9.44388
420	tDR-1:32-Gly-GCC-1-U25C	-10.1085
421	tDR-1:32-Gly-GCC-1-U27C	-4.82263
422	tDR-1:32-Gly-GCC-1-U27G	-8.08486
423	tDR-1:32-Gly-GCC-1-U4G	-6.63945
	tDR-1:32-Gly-GCC-1-U8A	-7.18959
	tDR-1:32-Gly-GCC-1-U8C	-9.25163
	tDR-1:32-His-GTG-1	-1.62047
	tDR-1:32-Ile-AAT-8	-6.64963
	tDR-1:32-Lys-CTT-2-M2	-5.66209
	tDR-1:32-Lys-CTT-2-M2-A31G	-7.52886
	tDR-1:32-Lys-CTT-2-M2-G10A	-6.77462
	tDR-1:32-Lys-CTT-2-M2-G10U	-7.98917
	tDR-1:32-Lys-CTT-2-M2-G6A	-6.58618
	tDR-1:32-Pro-AGG-1-M5	-2.824
	tDR-1:32-Pro-AGG-1-M5-G6A	-7.38282
	tDR-1:32-Pro-AGG-1-M5-U25C	-6.82645
	tDR-1:32-Pro-AGG-1-M5-U27C	-6.72129
	tDR-1:32-Pro-AGG-1-M6-A23G	-6.61778
	tDR-1:32-Pro-AGG-1-M6-C30U	-6.84095
	tDR-1:32-Pro-TGG-1	-2.99613
	tDR-1:32-Pro-TGG-2	-2.1726
	tDR-1:32-Ser-GCT-1-M5	-2.13508
	tDR-1:32-Val-AAC-2	-6.80374
	tDR-1:32-Val-CAC-2	-1.4198
	tDR-1:32-iMet-CAT-1-M2	-2.17247
	tDR-1:33-Ala-AGC-2-M5	-6.16693
	tDR-1:33-Ala-AGC-4-M7-D26AU	-6.88796
	tDR-1:33-Ala-CGC-3	-10.2486
	tDR-1:33-Arg-CCG-1	-8.19847
	tDR-1:33-Arg-CCG-2	-3.86249
	tDR-1:33-Arg-TCG-2-M3	-7.96608
	tDR-1:33-Arg-TCG-3	-7.28846
	tDR-1:33-Asp-GTC-1	-8.36144
	tDR-1:33-Asp-GTC-2	-10.3313
	tDR-1:33-Cys-GCA-1	-8.12304
	tDR-1:33-Cys-GCA-2-M2	-6.53877
	tDR-1:33-Cys-GCA-2-M2-G10U	-7.4643
	tDR-1:33-Cys-GCA-5	-8.94141
	tDR-1:33-Cys-GCA-6	-10.8671
	tDR-1:33-Cys-GCA-7	-6.9937
	tDR-1:33-Cys-GCA-8-M7	-5.99792
	tDR-1:33-Glu-CTC-1-M2	-6.4557
	tDR-1:33-Glu-CTC-1-M2-A14G	-10.99
	tDR-1:33-Glu-CTC-1-M2-A14U	-8.0157
	tDR-1:33-Glu-CTC-1-M2-A21C	-6.60205
	tDR-1:33-Glu-CTC-1-M2-A21G	-10.8766
	tDR-1:33-Glu-CTC-1-M2-A21G-U33A	-7.21613
	tDR-1:33-Glu-CTC-1-M2-A21G-U33C	-8.61062
	tDR-1:33-Glu-CTC-1-M2-A21U	-7.81767
	tDR-1:33-Glu-CTC-1-M2-A24G	-11.4949
	tDR-1:33-Glu-CTC-1-M2-A24U	-7.17745
	tDR-1:33-Glu-CTC-1-M2-C12U	-9.63015
	tDR-1:33-Glu-CTC-1-M2-C12U-U33C	-7.00899
	tDR-1:33-Glu-CTC-1-M2-C27A	-7.373
	tDR-1:33-Glu-CTC-1-M2-C27U	-10.6188
	tDR-1:33-Glu-CTC-1-M2-C2G	-6.69799
	tDR-1:33-Glu-CTC-1-M2-C2U	-8.35627
	tDR-1:33-Glu-CTC-1-M2-C2U-D5G	-9.3775
	tDR-1:33-Glu-CTC-1-M2-C30A	-8.46692
	tDR-1:33-Glu-CTC-1-M2-C30G	-8.62779
	tDR-1:33-Glu-CTC-1-M2-C30U	-10.9157
	tDR-1:33-Glu-CTC-1-M2-C32A	-10.0254
	tDR-1:33-Glu-CTC-1-M2-C32G	-4.92413
	tDR-1:33-Glu-CTC-1-M2-C32U	-7.54131
	tDR-1:33-Glu-CTC-1-M2-C3A	-6.96289
	tDR-1:33-Glu-CTC-1-M2-C3U	-8.06397
	tDR-1:33-Glu-CTC-1-M2-C3U-D5G	-9.32845
	tDR-1:33-Glu-CTC-1-M2-C4A	-7.48912
	tDR-1:33-Glu-CTC-1-M2-C4U	-7.3379
	tDR-1:33-Glu-CTC-1-M2-D4UGG	-9.63354
	tDR-1:33-Glu-CTC-1-M2-D5G	-6.12624
	tDR-1:33-Glu-CTC-1-M2-D5G-C11U	-7.95696
	tDR-1:33-Glu-CTC-1-M2-D5G-C29U	-8.68702
	tDR-1:33-Glu-CTC-1-M2-D5G-C31A	-7.95164
	tDR-1:33-Glu-CTC-1-M2-D5G-C31G	-8.37868
	tDR-1:33-Glu-CTC-1-M2-D5G-C31U	-9.73476
	tDR-1:33-Glu-CTC-1-M2-D5G-G27A	-8.28934
	tDR-1:33-Glu-CTC-1-M2-D5G-G27U	-7.05814
	tDR-1:33-Glu-CTC-1-M2-D5G-G28A	-7.53384
	tDR-1:33-Glu-CTC-1-M2-D5G-G28U	-8.32541
	tDR-1:33-Glu-CTC-1-M2-D5G-G30A	-9.09116
	tDR-1:33-Glu-CTC-1-M2-D5G-G30C	-7.38416
	tDR-1:33-Glu-CTC-1-M2-D5G-G30U	-7.73885
	tDR-1:33-Glu-CTC-1-M2-D5G-G6A	-7.40767
	tDR-1:33-Glu-CTC-1-M2-D5G-G9A	-7.23177
	tDR-1:33-Glu-CTC-1-M2-D5G-U10C	-9.51638
	tDR-1:33-Glu-CTC-1-M2-D5G-U12C	-8.83448
	tDR-1:33-Glu-CTC-1-M2-D5G-U7A	-6.51708
	tDR-1:33-Glu-CTC-1-M2-D5G-U7C	-8.85554
	tDR-1:33-Glu-CTC-1-M2-D8G	-7.56315
	tDR-1:33-Glu-CTC-1-M2-G10A	-9.03742
	tDR-1:33-Glu-CTC-1-M2-G10A-U33C	-6.92915
	tDR-1:33-Glu-CTC-1-M2-G10U	-8.53446
	tDR-1:33-Glu-CTC-1-M2-G15A	-8.87885
	tDR-1:33-Glu-CTC-1-M2-G15U	-10.3394
	tDR-1:33-Glu-CTC-1-M2-G17A	-6.91759
	tDR-1:33-Glu-CTC-1-M2-G17U	-8.06821
	tDR-1:33-Glu-CTC-1-M2-G18A	-8.77519
	tDR-1:33-Glu-CTC-1-M2-G22A	-9.11396
	tDR-1:33-Glu-CTC-1-M2-G22U	-8.35949
	tDR-1:33-Glu-CTC-1-M2-G23A	-8.85414
	tDR-1:33-Glu-CTC-1-M2-G23U	-7.63343
	tDR-1:33-Glu-CTC-1-M2-G28A	-10.2617
	tDR-1:33-Glu-CTC-1-M2-G28U	-9.10531
	tDR-1:33-Glu-CTC-1-M2-G29A	-9.62912
	tDR-1:33-Glu-CTC-1-M2-G29C	-8.3333
	tDR-1:33-Glu-CTC-1-M2-G29U	-10.3733
	tDR-1:33-Glu-CTC-1-M2-G31A	-10.8943
	tDR-1:33-Glu-CTC-1-M2-G31A-U33C	-8.30717
	tDR-1:33-Glu-CTC-1-M2-G31C	-9.27805
	tDR-1:33-Glu-CTC-1-M2-G31C-U33C	-8.66849
	tDR-1:33-Glu-CTC-1-M2-G31U	-9.4512
	tDR-1:33-Glu-CTC-1-M2-G31U-U33C	-7.39453
	tDR-1:33-Glu-CTC-1-M2-G6A	-8.18512
	tDR-1:33-Glu-CTC-1-M2-G6U	-11.1021
	tDR-1:33-Glu-CTC-1-M2-G7A	-9.45786
	tDR-1:33-Glu-CTC-1-M2-G7U	-10.5951
	tDR-1:33-Glu-CTC-1-M2-G9U	-7.83387
	tDR-1:33-Glu-CTC-1-M2-U11A	-7.54214
	tDR-1:33-Glu-CTC-1-M2-U11C	-11.1742
	tDR-1:33-Glu-CTC-1-M2-U11C-U33A	-7.47518
	tDR-1:33-Glu-CTC-1-M2-U11C-U33C	-8.93906
	tDR-1:33-Glu-CTC-1-M2-U11G	-7.11925
	tDR-1:33-Glu-CTC-1-M2-U13A	-8.04846
	tDR-1:33-Glu-CTC-1-M2-U13C	-10.7125
	tDR-1:33-Glu-CTC-1-M2-U16A	-8.53839
	tDR-1:33-Glu-CTC-1-M2-U16C	-10.4481
	tDR-1:33-Glu-CTC-1-M2-U16G	-7.09051
	tDR-1:33-Glu-CTC-1-M2-U20A	-7.63545
	tDR-1:33-Glu-CTC-1-M2-U20C	-10.4112
	tDR-1:33-Glu-CTC-1-M2-U25A	-7.10943
	tDR-1:33-Glu-CTC-1-M2-U25C	-11.3805
	tDR-1:33-Glu-CTC-1-M2-U26A	-7.99376
	tDR-1:33-Glu-CTC-1-M2-U26C	-11.4599
	tDR-1:33-Glu-CTC-1-M2-U33A	-8.07438
	tDR-1:33-Glu-CTC-1-M2-U33C	-9.51804
	tDR-1:33-Glu-CTC-1-M2-U5A	-9.58276
	tDR-1:33-Glu-CTC-1-M2-U5A-D5G	-7.39152
	tDR-1:33-Glu-CTC-1-M2-U5C-D5G	-9.45486
	tDR-1:33-Glu-CTC-1-M2-U5C-D5GG	-8.84265
	tDR-1:33-Glu-CTC-1-M2-U5C-G6U	-6.1165
	tDR-1:33-Glu-CTC-1-M2-U5C-G6U-C32U	-6.57261
	tDR-1:33-Glu-CTC-1-M2-U5G	-6.98006
	tDR-1:33-Glu-CTC-1-M2-U8A	-8.95646
	tDR-1:33-Glu-CTC-1-M2-U8C	-11.0922
	tDR-1:33-Glu-CTC-1-M2-U8G	-7.50945
	tDR-1:33-Glu-CTC-1-M3-D5G-G8A	-7.76365
	tDR-1:33-Glu-CTC-1-M3-G28C	-6.95137
	tDR-1:33-Glu-CTC-1-M3-G9A	-9.764
	tDR-1:33-Glu-CTC-1-M3-U5C	-11.1867
	tDR-1:33-Glu-CTC-1-M5-U19A	-7.25196
	tDR-1:33-Glu-TTC-1	-2.63643
	tDR-1:33-Glu-TTC-2	-2.36747
	tDR-1:33-Glu-TTC-3-M3	-7.49898
	tDR-1:33-Glu-TTC-3-M3-A21G	-6.76481
	tDR-1:33-Glu-TTC-3-M3-C2U	-6.94889
	tDR-1:33-Glu-TTC-3-M3-C32G	-7.72181
	tDR-1:33-Glu-TTC-3-M3-C32U	-7.35865
	tDR-1:33-Glu-TTC-3-M3-C3U	-7.51277
	tDR-1:33-Glu-TTC-3-M3-D5G	-7.16542
	tDR-1:33-Glu-TTC-3-M3-G6A	-7.76416
	tDR-1:33-Glu-TTC-3-M3-G6U	-7.28914
	tDR-1:33-Glu-TTC-3-M3-U11C	-6.8063
	tDR-1:33-Glu-TTC-3-M3-U8C	-6.81244
	tDR-1:33-Glu-TTC-3-M5-C4U	-7.38216
	tDR-1:33-Glu-TTC-8-G6U	-9.94389
	tDR-1:33-Gly-CCC-1-M4	-3.12992
	tDR-1:33-Gly-CCC-1-M4-A20G	-6.91645
	tDR-1:33-Gly-CCC-1-M4-A22G	-7.70517
	tDR-1:33-Gly-CCC-1-M4-C2U	-6.85987
	tDR-1:33-Gly-CCC-1-M4-C30U	-6.58137
	tDR-1:33-Gly-CCC-1-M4-C31U	-8.12519
	tDR-1:33-Gly-CCC-1-M4-D5G	-3.50044
	tDR-1:33-Gly-CCC-1-M4-G10U	-7.03508
	tDR-1:33-Gly-CCC-1-M4-G6A	-7.59816
	tDR-1:33-Gly-CCC-1-M4-G6U	-8.82674
	tDR-1:33-Gly-CCC-1-M4-U11C	-7.49322
	tDR-1:33-Gly-CCC-1-M4-U12C	-7.80124
	tDR-1:33-Gly-CCC-1-M4-U24C	-6.63945
	tDR-1:33-Gly-CCC-1-M4-U27C	-7.29311
	tDR-1:33-Gly-CCC-1-M4-U8C	-6.35021
	tDR-1:33-Gly-CCC-1-M5-A3G	-7.00315
	tDR-1:33-Gly-CCC-1-M5-C28U	-6.85884
	tDR-1:33-Gly-CCC-1-M5-U5C	-7.26404
	tDR-1:33-Gly-CCC-1-M6-U5A	-6.9359
	tDR-1:33-Gly-CCC-2	-7.61194
	tDR-1:33-Gly-CCC-6-M2-U5G	-7.86226
	tDR-1:33-Gly-GCC-1	-4.02011
	tDR-1:33-Gly-GCC-1-A14G	-8.78924
	tDR-1:33-Gly-GCC-1-A20G	-8.23807
	tDR-1:33-Gly-GCC-1-A22G	-9.17384
	tDR-1:33-Gly-GCC-1-A23G	-8.3925
	tDR-1:33-Gly-GCC-1-A3G	-9.04309
	tDR-1:33-Gly-GCC-1-C2U	-8.40969
	tDR-1:33-Gly-GCC-1-C30A	-7.58394
	tDR-1:33-Gly-GCC-1-C30U	-8.20207
	tDR-1:33-Gly-GCC-1-C31A	-7.37453
	tDR-1:33-Gly-GCC-1-C31U	-5.2195
	tDR-1:33-Gly-GCC-1-D4G	-7.7605
	tDR-1:33-Gly-GCC-1-G10A	-7.33929
	tDR-1:33-Gly-GCC-1-G10U	-9.20819
	tDR-1:33-Gly-GCC-1-G17A	-7.02449
	tDR-1:33-Gly-GCC-1-G29A	-6.93744
	tDR-1:33-Gly-GCC-1-G6A	-9.77175
	tDR-1:33-Gly-GCC-1-G6U	-5.46172
	tDR-1:33-Gly-GCC-1-G9U	-8.0778
	tDR-1:33-Gly-GCC-1-M2-C28U	-8.64453
	tDR-1:33-Gly-GCC-1-U11C	-9.04953
	tDR-1:33-Gly-GCC-1-U12C	-3.64119
	tDR-1:33-Gly-GCC-1-U16C	-7.92596
	tDR-1:33-Gly-GCC-1-U19C	-7.54086
	tDR-1:33-Gly-GCC-1-U24C	-8.54392
	tDR-1:33-Gly-GCC-1-U25C	-8.93366
	tDR-1:33-Gly-GCC-1-U27C	-9.17432
	tDR-1:33-Gly-GCC-1-U8C	-8.22501
	tDR-1:33-His-GTG-1	-3.76761
	tDR-1:33-Leu-AAG-1-M4	-3.84045
	tDR-1:33-Leu-AAG-1-M4-G10A	-6.79206
	tDR-1:33-Leu-CAG-1-M2	-7.66309
	tDR-1:33-Leu-TAG-2	-9.30137
	tDR-1:33-Lys-CTT-1-M2	-9.1822
	tDR-1:33-Lys-CTT-1-M2-C2U	-7.07834
	tDR-1:33-Lys-CTT-1-M2-C3U	-8.63907
	tDR-1:33-Lys-CTT-1-M2-G24U	-7.43572
	tDR-1:33-Lys-CTT-2	-5.79861
	tDR-1:33-Lys-CTT-2-A23G	-6.75496
	tDR-1:33-Lys-CTT-2-A31G	-6.92439
	tDR-1:33-Lys-CTT-2-A9G	-6.73383
	tDR-1:33-Lys-CTT-2-C17U	-7.13019
	tDR-1:33-Lys-CTT-2-C2U	-8.24332
	tDR-1:33-Lys-CTT-2-C3U	-10.6353
	tDR-1:33-Lys-CTT-2-C4U	-8.12638
	tDR-1:33-Lys-CTT-2-G10A	-8.66861
	tDR-1:33-Lys-CTT-2-G10U	-8.46024
	tDR-1:33-Lys-CTT-2-G18U	-7.82371
	tDR-1:33-Lys-CTT-2-G6A	-8.55565
	tDR-1:33-Lys-CTT-2-M2-G19U	-7.05647
	tDR-1:33-Lys-CTT-2-M2-U33A	-10.2839
	tDR-1:33-Lys-CTT-2-M2-U33G	-9.95324
	tDR-1:33-Lys-CTT-2-U12C	-7.12379
	tDR-1:33-Lys-CTT-3	-5.09049
	tDR-1:33-Lys-CTT-3-C3U	-7.73333
	tDR-1:33-Lys-TTT-3-M2	-9.4358
	tDR-1:33-Phe-GAA-1-M2	-4.94879
	tDR-1:33-Phe-GAA-4	-6.74878
	tDR-1:33-Pro-AGG-1-M5	-4.19201
	tDR-1:33-Pro-AGG-1-M5-A14G	-9.62029
	tDR-1:33-Pro-AGG-1-M5-A14U	-6.81236
	tDR-1:33-Pro-AGG-1-M5-C12U	-7.81744
	tDR-1:33-Pro-AGG-1-M5-C26U	-7.91532
	tDR-1:33-Pro-AGG-1-M5-C28U	-8.6383
	tDR-1:33-Pro-AGG-1-M5-C3U	-9.4218
	tDR-1:33-Pro-AGG-1-M5-C5G-D5G	-7.02465
	tDR-1:33-Pro-AGG-1-M5-C5U	-5.44291
	tDR-1:33-Pro-AGG-1-M5-C5U-D5GU	-7.70127
	tDR-1:33-Pro-AGG-1-M5-G10A	-7.23054
	tDR-1:33-Pro-AGG-1-M5-G15A	-7.9803
	tDR-1:33-Pro-AGG-1-M5-G15U	-7.52397
	tDR-1:33-Pro-AGG-1-M5-G17A	-8.26193
	tDR-1:33-Pro-AGG-1-M5-G17U	-9.02707
	tDR-1:33-Pro-AGG-1-M5-G18A	-7.3388
	tDR-1:33-Pro-AGG-1-M5-G18U	-6.81248
	tDR-1:33-Pro-AGG-1-M5-G22A	-7.28479
	tDR-1:33-Pro-AGG-1-M5-G22U	-9.20726
	tDR-1:33-Pro-AGG-1-M5-G29A	-8.41332
	tDR-1:33-Pro-AGG-1-M5-G29U	-8.16659
	tDR-1:33-Pro-AGG-1-M5-G2A	-8.78329
	tDR-1:33-Pro-AGG-1-M5-G2U	-4.5286
	tDR-1:33-Pro-AGG-1-M5-G6A	-4.13041
	tDR-1:33-Pro-AGG-1-M5-G6C	-6.80498
	tDR-1:33-Pro-AGG-1-M5-G6U	-4.48559
	tDR-1:33-Pro-AGG-1-M5-G9A	-7.87598
	tDR-1:33-Pro-AGG-1-M5-G9U	-8.05879
	tDR-1:33-Pro-AGG-1-M5-U11C	-9.68808
	tDR-1:33-Pro-AGG-1-M5-U13C	-8.94195
	tDR-1:33-Pro-AGG-1-M5-U19C	-8.73341
	tDR-1:33-Pro-AGG-1-M5-U21A	-7.02929
	tDR-1:33-Pro-AGG-1-M5-U21C	-9.82961
	tDR-1:33-Pro-AGG-1-M5-U24C	-9.85085
	tDR-1:33-Pro-AGG-1-M5-U25A	-7.1854
	tDR-1:33-Pro-AGG-1-M5-U25C	-5.99778
	tDR-1:33-Pro-AGG-1-M5-U27A	-6.88091
	tDR-1:33-Pro-AGG-1-M5-U27C	-5.80379
	tDR-1:33-Pro-AGG-1-M5-U31A	-2.91038
	tDR-1:33-Pro-AGG-1-M5-U31C	-3.04319
	tDR-1:33-Pro-AGG-1-M5-U31G	-2.24092
	tDR-1:33-Pro-AGG-1-M5-U4C	-9.82561
	tDR-1:33-Pro-AGG-1-M5-U7C	-9.71636
	tDR-1:33-Pro-AGG-1-M5-U8A	-6.82014
	tDR-1:33-Pro-AGG-1-M5-U8C	-9.52675
	tDR-1:33-Pro-AGG-1-M6-A20G	-5.02002
	tDR-1:33-Pro-AGG-1-M6-A23G	-5.18022
	tDR-1:33-Pro-AGG-1-M6-C30U	-8.69704
	tDR-1:33-Pro-AGG-1-M6-G16A	-7.8007
	tDR-1:33-Pro-TGG-1	-3.45626
	tDR-1:33-Pro-TGG-2	-3.18761
	tDR-1:33-Ser-AGA-1-M6	-6.65436
	tDR-1:33-Ser-CGA-1-M2	-7.22357
	tDR-1:33-Ser-GCT-1-M5	-4.19328
	tDR-1:33-Ser-GCT-1-M5-C3U	-7.41007
	tDR-1:33-Ser-GCT-1-M5-G10A	-6.89641
	tDR-1:33-Ser-GCT-1-M5-G10U	-7.02811
	tDR-1:33-Ser-GCT-1-M5-G24U	-7.43519
	tDR-1:33-Ser-GCT-1-M5-G6A	-7.11061
	tDR-1:33-Trp-CCA-2	-7.61153
	tDR-1:33-Trp-CCA-3-M2	-4.65259
	tDR-1:33-Val-AAC-1-M6	-2.818
	tDR-1:33-Val-AAC-2	-7.82793
	tDR-1:33-Val-CAC-2	-4.55418
	tDR-1:34-Ala-CGC-3	-7.03564
	tDR-1:34-Arg-CCG-1	-7.2705
	tDR-1:34-Arg-TCG-2-M3	-8.42493
	tDR-1:34-Arg-TCG-3	-8.12236
	tDR-1:34-Asp-GTC-1	-7.35882
	tDR-1:34-Asp-GTC-2	-9.19774
	tDR-1:34-Glu-CTC-1-M2	-5.51722
	tDR-1:34-Glu-CTC-1-M2-A24G	-6.61461
	tDR-1:34-Glu-CTC-1-M2-C2U	-7.64806
	tDR-1:34-Glu-CTC-1-M2-C32G-U33G	-7.56444
	tDR-1:34-Glu-CTC-1-M2-C3U	-7.26909
	tDR-1:34-Glu-CTC-1-M2-C4U	-6.48667
	tDR-1:34-Glu-CTC-1-M2-D5G	-5.39833
	tDR-1:34-Glu-CTC-1-M2-D5G-U32C	-7.91361
	tDR-1:34-Glu-CTC-1-M2-D5G-U32G	-7.78248
	tDR-1:34-Glu-CTC-1-M2-G6A	-7.47759
	tDR-1:34-Glu-CTC-1-M2-U33C	-5.59775
	tDR-1:34-Glu-CTC-1-M2-U33G	-3.24048
	tDR-1:34-Glu-CTC-1-M2-U5C-G6U	-9.68137
	tDR-1:34-Glu-TTC-1	-2.61878
	tDR-1:34-Glu-TTC-2	-2.73572
	tDR-1:34-Glu-TTC-3-M3	-12.4596
	tDR-1:34-Glu-TTC-3-M3-D5G	-10.7209
	tDR-1:34-Glu-TTC-8-G6U	-6.66043
	tDR-1:34-Gly-CCC-1	-1.50956
	tDR-1:34-Gly-CCC-2	-6.85748
	tDR-1:34-His-GTG-1	-1.49621
	tDR-1:34-Leu-AAG-1-M4-A35C	-6.75835
	tDR-1:34-Leu-CAG-1-M2	-4.23889
	tDR-1:34-Leu-TAG-1	-9.6425
	tDR-1:34-Leu-TAG-2	-4.00632
	tDR-1:34-Lys-CTT-1-M2	-7.10478
	tDR-1:34-Lys-CTT-2	-3.59409
	tDR-1:34-Pro-AGG-1-M2	-6.88346
	tDR-1:34-Pro-AGG-1-M3-G16U	-6.6424
	tDR-1:34-Pro-AGG-1-M5-A33G	-11.2578
	tDR-1:34-Pro-CGG-1-M2	-5.13142
	tDR-1:34-Pro-CGG-1-M2-A14G	-8.36228
	tDR-1:34-Pro-CGG-1-M2-A20G	-7.57095
	tDR-1:34-Pro-CGG-1-M2-A23G	-8.23961
	tDR-1:34-Pro-CGG-1-M2-C26U	-6.77142
	tDR-1:34-Pro-CGG-1-M2-C28U	-8.01405
	tDR-1:34-Pro-CGG-1-M2-C30U	-6.75386
	tDR-1:34-Pro-CGG-1-M2-C3U	-7.28385
	tDR-1:34-Pro-CGG-1-M2-C5U	-7.80274
	tDR-1:34-Pro-CGG-1-M2-G16A	-6.58829
	tDR-1:34-Pro-CGG-1-M2-G22A	-6.42018
	tDR-1:34-Pro-CGG-1-M2-G22U	-7.36372
	tDR-1:34-Pro-CGG-1-M2-G29A	-6.75578
	tDR-1:34-Pro-CGG-1-M2-G2A	-7.38838
	tDR-1:34-Pro-CGG-1-M2-G2U	-9.06173
	tDR-1:34-Pro-CGG-1-M2-G6A	-9.12734
	tDR-1:34-Pro-CGG-1-M2-G6U	-9.26166
	tDR-1:34-Pro-CGG-1-M2-U11C	-8.21088
	tDR-1:34-Pro-CGG-1-M2-U13C	-7.19934
	tDR-1:34-Pro-CGG-1-M2-U19C	-7.52176
	tDR-1:34-Pro-CGG-1-M2-U21C	-8.23287
	tDR-1:34-Pro-CGG-1-M2-U24C	-8.16357
	tDR-1:34-Pro-CGG-1-M2-U25C	-8.90042
	tDR-1:34-Pro-CGG-1-M2-U27C	-8.59878
	tDR-1:34-Pro-CGG-1-M2-U31C	-8.79141
	tDR-1:34-Pro-CGG-1-M2-U31G	-7.2505
	tDR-1:34-Pro-CGG-1-M2-U31G-U32G	-7.10582
	tDR-1:34-Pro-CGG-1-M2-U32C	-3.47469
	tDR-1:34-Pro-CGG-1-M2-U32G	-9.54921
	tDR-1:34-Pro-CGG-1-M2-U4C	-8.09035
	tDR-1:34-Pro-CGG-1-M2-U7C	-7.87799
	tDR-1:34-Pro-CGG-1-M2-U8C	-7.90885
	tDR-1:34-Pro-CGG-1-M3-C30G	-4.92407
	tDR-1:34-Pro-CGG-1-M3-G16U	-4.65733
	tDR-1:34-Pro-TGG-1	-4.66268
	tDR-1:34-Pro-TGG-1-M2-U16A	-7.3236
	tDR-1:34-Pro-TGG-2	-4.17308
	tDR-1:34-Pro-TGG-2-G6U	-7.11698
	tDR-1:34-Pro-TGG-2-M2-G30U	-7.83032
	tDR-1:34-Pro-TGG-3	-5.3655
	tDR-1:34-Pro-TGG-3-A14G	-9.27846
	tDR-1:34-Pro-TGG-3-A20G	-8.70497
	tDR-1:34-Pro-TGG-3-A23G	-9.38109
	tDR-1:34-Pro-TGG-3-C26U	-7.3809
	tDR-1:34-Pro-TGG-3-C28U	-8.64287
	tDR-1:34-Pro-TGG-3-C3U	-8.22204
	tDR-1:34-Pro-TGG-3-C5U	-8.77517
	tDR-1:34-Pro-TGG-3-C5U-D5GU	-7.14901
	tDR-1:34-Pro-TGG-3-G10A	-6.97705
	tDR-1:34-Pro-TGG-3-G15A	-7.0082
	tDR-1:34-Pro-TGG-3-G15U	-6.67139
	tDR-1:34-Pro-TGG-3-G17A	-7.61269
	tDR-1:34-Pro-TGG-3-G17U	-6.62483
	tDR-1:34-Pro-TGG-3-G18A	-7.18997
	tDR-1:34-Pro-TGG-3-G18U	-7.04942
	tDR-1:34-Pro-TGG-3-G22A	-6.85007
	tDR-1:34-Pro-TGG-3-G22U	-8.59344
	tDR-1:34-Pro-TGG-3-G29A	-7.99443
	tDR-1:34-Pro-TGG-3-G29C	-6.48101
	tDR-1:34-Pro-TGG-3-G29U	-7.40738
	tDR-1:34-Pro-TGG-3-G2A	-8.15768
	tDR-1:34-Pro-TGG-3-G2U	-10.0891
	tDR-1:34-Pro-TGG-3-G6A	-10.1776
	tDR-1:34-Pro-TGG-3-G6C	-7.06822
	tDR-1:34-Pro-TGG-3-G6U	-10.1079
	tDR-1:34-Pro-TGG-3-G9A	-7.32451
	tDR-1:34-Pro-TGG-3-U11C	-9.22485
	tDR-1:34-Pro-TGG-3-U13C	-8.39283
	tDR-1:34-Pro-TGG-3-U19C	-8.20843
	tDR-1:34-Pro-TGG-3-U21C	-9.24824
	tDR-1:34-Pro-TGG-3-U24C	-9.36057
	tDR-1:34-Pro-TGG-3-U25C	-9.97951
	tDR-1:34-Pro-TGG-3-U27A	-6.9537
	tDR-1:34-Pro-TGG-3-U27C	-9.71383
	tDR-1:34-Pro-TGG-3-U31C	-9.30056
	tDR-1:34-Pro-TGG-3-U31G	-7.1675
	tDR-1:34-Pro-TGG-3-U32A	-7.04016
	tDR-1:34-Pro-TGG-3-U32C	-5.53818
	tDR-1:34-Pro-TGG-3-U32G	-4.19182
	tDR-1:34-Pro-TGG-3-U4C	-9.19877
	tDR-1:34-Pro-TGG-3-U7C	-9.05238
	tDR-1:34-Pro-TGG-3-U8C	-8.55463
	tDR-1:34-Val-CAC-1-M3	-1.31133
	tDR-1:34-Val-CAC-2	-2.14991
	tDR-1:34-Val-TAC-1	-3.75024
	tDR-1:34-Val-TAC-3	-8.07505
	tDR-1:35-Asp-GTC-1	-9.17428
	tDR-1:35-Asp-GTC-2	-4.5899
	tDR-1:35-Glu-CTC-1-M2	-4.57769
	tDR-1:35-Glu-CTC-1-M2-D5G	-4.53074
	tDR-1:35-Glu-CTC-1-M2-U5C-G6U	-7.90863
	tDR-1:35-Glu-TTC-1	-4.92261
	tDR-1:35-Glu-TTC-2	-4.84222
	tDR-1:35-Glu-TTC-3-M3	-11.7098
	tDR-1:35-Glu-TTC-3-M3-D5G	-9.96335
	tDR-1:35-Gly-CCC-1	-6.84634
	tDR-1:35-Gly-GCC-2-M3	-7.40486
	tDR-1:35-His-GTG-1	-1.19144
	tDR-1:35-Lys-CTT-1-M2	-7.48329
	tDR-1:35-Lys-CTT-2	-7.59317
	tDR-1:35-Pro-AGG-1-M5-A33G	-7.24385
	tDR-1:36-Ala-AGC-2-M5-A33G	-7.61753
	tDR-1:36-Asp-GTC-1	-8.20055
	tDR-1:36-Asp-GTC-2	-3.39236
	tDR-1:36-Glu-CTC-1-M2	-4.33836
	tDR-1:36-Glu-CTC-1-M2-D5G	-3.88704
	tDR-1:36-Glu-CTC-1-M2-U5C-G6U	-7.34018
	tDR-1:36-Glu-TTC-1	-3.01451
	tDR-1:36-Glu-TTC-2	-3.45644
	tDR-1:36-Glu-TTC-3-M3	-5.31217
	tDR-1:36-Glu-TTC-3-M3-D5G	-8.64216
	tDR-1:36-Gly-CCC-1	-6.84721
	tDR-1:36-Gly-GCC-2-M3	-6.60978
	tDR-1:36-Lys-CTT-1-M2	-6.77298
	tDR-1:36-Pro-AGG-1-M5-A33G	-7.49032
	tDR-1:37-Pro-AGG-2-M4-A33G	-6.98629
	tDR-1:39-Glu-CTC-1-M2	-7.21238
	tDR-1:39-Pro-AGG-2-M4-A33G	-6.88028
	tDR-1:41-Phe-GAA-1-M2	-4.93536
	tDR-1:41-Phe-GAA-1-M2-U41C	-7.67932
	tDR-1:41-Pro-AGG-2-M3-A33G	-7.49452
	tDR-1:42-Glu-CTC-1-M2	-6.82485
	tDR-1:44-Pro-AGG-2-M3-A33G	-7.42746
	tDR-1:46-Pro-AGG-2-M3-A33G	-8.5956
	tDR-1:49-Gln-CTG-1-M2	-7.60311
	tDR-1:49-Pro-AGG-2-M3-A33G	-8.41069
	tDR-1:50-Pro-AGG-2-M3-A33G	-10.1704
	tDR-1:50-Pro-TGG-3	-6.99508
	tDR-1:51-Pro-AGG-2-M3-A33G	-8.31798
	tDR-1:54-Pro-AGG-2-M3-A33G	-8.07624
	tDR-1:55-Gln-CTG-1-M2	-6.75049
	tDR-1:55-Pro-AGG-2-M3-A33G	-8.77657
	tDR-1:55-Pro-AGG-2-M3-A33G-U53G-U54C	-7.14375
	tDR-1:56-Gln-CTG-1-M2	-4.50229
	tDR-1:56-Gln-CTG-1-M2-G2U	-6.65875
	tDR-1:56-Pro-AGG-1-A33G	-9.92744
	tDR-1:56-Pro-AGG-2-M3-A23G-A33G	-6.89163
	tDR-1:56-Pro-AGG-2-M3-A33G	-6.62314
	tDR-1:56-Pro-AGG-2-M3-A33G-A41G	-7.02924
	tDR-1:56-Pro-AGG-2-M3-A33G-A43G	-7.08236
	tDR-1:56-Pro-AGG-2-M3-A33G-U37C	-6.80574
	tDR-1:56-Pro-AGG-2-M3-A33G-U46C	-6.95737
	tDR-1:56-Pro-AGG-2-M3-A33G-U53C	-7.73148
	tDR-1:56-Pro-AGG-2-M3-A33G-U54C	-8.70769
	tDR-1:56-Pro-AGG-2-M3-A33G-U54G	-8.57349
	tDR-1:56-Pro-AGG-2-M3-C3U-A33G	-6.74731
	tDR-1:56-Pro-AGG-2-M3-D30U-A32U	-6.55468
	tDR-1:56-Pro-AGG-2-M3-G2U-A33G	-7.89749
	tDR-1:56-Pro-AGG-2-M3-G6A-A33G	-7.23739
	tDR-1:56-Pro-AGG-2-M3-U11C-A33G	-6.40686
	tDR-1:56-Pro-AGG-2-M3-U27C-A33G	-7.05516
	tDR-1:56-Pro-AGG-2-M3-U4C-A33G	-6.76107
	tDR-1:56-Pro-CGG-1	-9.76618
	tDR-1:56-Pro-CGG-2	-7.11385
	tDR-1:56-Pro-TGG-2	-11.3538
	tDR-1:56-Pro-TGG-3	-6.06176
	tDR-1:56-Pro-TGG-3-U54C	-6.59633
	tDR-1:57-Pro-AGG-2-M3-A33G	-8.33787
	tDR-1:60-Pro-AGG-2-M3-A33G	-6.76867
	tDR-1:64-Gln-CTG-1	-6.98414
	tDR-1:66-Gln-CTG-1	-4.06156
	tDR-1:66-Pro-AGG-2-M3-A33G	-6.97066
	tDR-20:33-Glu-CTC-1-M2	-10.3705
	tDR-20:33-His-GTG-1	-8.26696
	tDR-20:33-Ser-AGA-1-M12	-8.01398
	tDR-20:74-His-GTG-1	-5.03068
	tDR-20:75-His-GTG-1	-9.37742
	tDR-20:76-His-GTG-1	-3.96107
	tDR-20:T1-His-GTG-1-7	-6.75681
	tDR-20a:34-Asp-GTC-2-M2	-9.81915
	tDR-20a:34-Glu-CTC-1-M2	-4.34007
	tDR-20a:34-Glu-TTC-3-M5	-6.59322
	tDR-20a:35-Asp-GTC-2-M2	-5.53363
	tDR-20a:35-Glu-CTC-1-M2	-7.13245
	tDR-20a:36-Asp-GTC-2-M2	-4.07246
	tDR-20a:41-Gln-CTG-3	-5.08541
	tDR-20a:41-Gln-CTG-4-M2	-7.78585
	tDR-20a:56-Gln-CTG-1-M2	-7.16332
	tDR-20a:56-Gln-CTG-4	-7.32114
	tDR-20a:73-Gln-CTG-3	-8.58406
	tDR-20a:73-Gln-CTG-4	-9.95107
	tDR-20a:74-Arg-ACG-1-A15G	-6.73991
	tDR-20a:74-Gln-CTG-3	-8.6453
	tDR-20a:74-Gln-CTG-4	-3.94625
	tDR-20a:74-Glu-TTC-2	-7.72897
	tDR-20a:74-His-GTG-1	-3.82776
	tDR-20a:75-Gln-CTG-4	-6.86079
	tDR-20a:75-His-GTG-1	-7.11707
	tDR-20a:76-His-GTG-1	-8.45194
	tDR-20a:T1-Gln-CTG-4-1	-7.34476
	tDR-21:35-Glu-CTC-1-M2	-2.49205
	tDR-21:35-His-GTG-1	-7.06179
	tDR-21:36-Glu-CTC-1-M2	-1.4999
	tDR-21:41-Arg-TCT-1-M4	-8.26621
	tDR-21:41-Gln-CTG-1-M7	-4.97015
	tDR-21:55-Leu-AAG-1-M2-A14G	-6.7294
	tDR-21:55-Leu-AAG-2-M3-A14G	-10.0468
	tDR-21:56-Arg-ACG-1-A14G	-6.56841
	tDR-21:56-Arg-TCG-2-M4	-7.10225
	tDR-21:56-Arg-TCT-2-M2	-7.98876
	tDR-21:56-Gln-CTG-1-M5	-5.65133
	tDR-21:56-Leu-AAG-1-M2-A14G	-8.66043
	tDR-21:56-Leu-AAG-2-M3-A14G	-5.55805
	tDR-21:56-Pro-AGG-2-M4-A14G	-7.37222
	tDR-21:57-Arg-CCT-1-M2-C36U	8.55267
	tDR-21:72-Arg-TCG-4-M2	-7.01596
	tDR-21:72-Arg-TCT-1	-6.40913
	tDR-21:73-Cys-GCA-2-M5	-7.566
	tDR-21:73-Gln-CTG-1	-9.113
	tDR-21:73-Gln-CTG-2	-7.84647
	tDR-21:74-Arg-ACG-1-A14G	-4.70834
	tDR-21:74-Arg-ACG-2-A14G	-8.12617
	tDR-21:74-Arg-CCT-4	-8.01497
	tDR-21:74-Arg-TCG-2	-7.02295
	tDR-21:74-Arg-TCG-4	-6.91116
	tDR-21:74-Arg-TCG-5	-10.2997
	tDR-21:74-Gln-CTG-1	-9.86322
	tDR-21:74-Gln-CTG-2	-8.78642
	tDR-21:74-Glu-TTC-2	-8.13472
	tDR-21:74-His-GTG-1	-3.76418
	tDR-21:74-Lys-CTT-1	-6.79787
	tDR-21:75-Gln-CTG-1	-7.66223
	tDR-21:75-Glu-CTC-1	-6.23846
	tDR-21:75-Glu-TTC-2	-7.88213
	tDR-21:75-His-GTG-1	-10.8162
	tDR-21:76-Glu-TTC-2	-6.87051
	tDR-21:76-His-GTG-1	-5.25829
	tDR-21:T1-Arg-ACG-1-1-A14G	-8.31707
	tDR-21:T1-Gln-CTG-1-1	-6.83186
	tDR-21:T1-His-GTG-1-7	-8.2732
	tDR-22:73-Cys-GCA-2-M5	-6.84858
	tDR-22:74-Arg-ACG-1-A13G	-6.71668
	tDR-22:74-His-GTG-1	-6.5795
	tDR-22:76-His-GTG-1	-7.13556
	tDR-23:74-Arg-ACG-1-A12G	-7.8481
	tDR-24:41-Gln-CTG-1-M7	-2.00025
	tDR-24:56-Gln-CTG-1-M5	-7.74448
	tDR-24:73-Gln-CTG-1	-7.60312
	tDR-24:73-Gln-CTG-3-M2	-8.99323
	tDR-24:74-Gln-CTG-1	-7.61166
	tDR-24:74-Gln-CTG-3-M2	-8.18048
	tDR-25:56-Leu-AAG-2-M3-A10G	-7.40322
	tDR-26:56-Leu-AAG-2-M3-A9G	-7.43697
	tDR-27:56-Leu-AAG-2-M3-A8G	-7.79378
	tDR-27:74-Asn-GTT-2-M2	-6.69716
	tDR-28:54-Leu-AAG-2-M4-A7G	-7.45186
	tDR-28:55-Leu-AAG-2-M4-A7G	-6.77298
	tDR-28:56-Leu-AAG-2-M3-A7G	-6.99544
	tDR-28:74-Asn-GTT-2-M2	-8.11589
	tDR-28:74-Tyr-GTA-2-M2	-7.45807
	tDR-28:75-Tyr-GTA-2-M2	-7.57741
	tDR-29:56-Phe-GAA-1-M4	-6.80613
	tDR-29:74-Asn-GTT-2-M2	-7.09395
	tDR-29:74-Phe-GAA-1	-8.98202
	tDR-29:75-Phe-GAA-1	-7.48018
	tDR-2:23-Val-AAC-1-M8	-7.38434
	tDR-2:30-Glu-CTC-1-M2	-1.83364
	tDR-2:30-Glu-CTC-1-M2-D4G	-1.67443
	tDR-2:30-Glu-TTC-3-M3	-1.73772
	tDR-2:31-Glu-CTC-1-M2	-1.81561
	tDR-2:31-Glu-CTC-1-M2-D4G	-1.71636
	tDR-2:31-Glu-CTC-1-M2-U4C-G5U	-2.10552
	tDR-2:31-Glu-TTC-3-M3	-1.98209
	tDR-2:32-Glu-CTC-1-M2	-3.79472
	tDR-2:32-Glu-CTC-1-M2-C31A	-7.88238
	tDR-2:32-Glu-CTC-1-M2-C31U	-4.82023
	tDR-2:32-Glu-CTC-1-M2-D4G	-4.26863
	tDR-2:32-Glu-CTC-1-M2-D4G-C30A	-7.10684
	tDR-2:32-Glu-CTC-1-M2-D4G-C30U	-4.76791
	tDR-2:32-Glu-CTC-1-M2-U4C-G5U	-6.93505
	tDR-2:32-Glu-CTC-1-M2-U4C-G5U-C31A	-7.31209
	tDR-2:32-Glu-CTC-1-M2-U4C-G5U-C31U	-9.51118
	tDR-2:32-Glu-TTC-3-M3	-3.79797
	tDR-2:32-Glu-TTC-3-M3-C31U	-7.22493
	tDR-2:32-Glu-TTC-8-G5U	-8.12454
	tDR-2:32-Gly-CCC-1-M4	-8.5367
	tDR-2:32-Gly-CCC-1-M4-C30U	-6.64375
	tDR-2:32-Gly-GCC-1	-10.5818
	tDR-2:32-Gly-GCC-1-C30A	-7.02049
	tDR-2:32-Gly-GCC-1-C30U	-8.90093
	tDR-2:32-Lys-CTT-2-M2	-8.7308
	tDR-2:32-Pro-AGG-1-M5	-1.69068
	tDR-2:33-Glu-CTC-1-M2	-5.46143
	tDR-2:33-Glu-CTC-1-M2-C2U	-7.0209
	tDR-2:33-Glu-CTC-1-M2-D4G	-5.66142
	tDR-2:33-Glu-CTC-1-M2-G5U	-7.7287
	tDR-2:33-Glu-CTC-1-M2-U32C	-7.66104
	tDR-2:33-Glu-CTC-1-M2-U4C-G5U	-6.25262
	tDR-2:33-Glu-CTC-1-M3-U4C	-7.72086
	tDR-2:33-Glu-TTC-3-M3	-9.47674
	tDR-2:33-Glu-TTC-8-G5U	-9.55307
	tDR-2:33-Gly-CCC-1-M4	-7.28312
	tDR-2:33-Gly-GCC-1	-8.82003
	tDR-2:33-His-GTG-1	-7.35058
	tDR-2:33-Leu-AAG-1-M4	-6.97003
	tDR-2:33-Lys-CTT-2	-10.5515
	tDR-2:33-Lys-CTT-3	-7.66169
	tDR-2:33-Pro-AGG-1-M5	-1.95994
	tDR-2:33-Ser-GCT-1-M5	-7.79034
	tDR-2:34-Glu-CTC-1-M2	-9.04154
	tDR-2:34-Glu-CTC-1-M2-D4G	-9.21634
	tDR-2:34-Glu-CTC-1-M2-U4C-G5U	-9.3113
	tDR-2:34-Glu-TTC-8-G5U	-6.58086
	tDR-2:34-Pro-CGG-1-M2	-8.82112
	tDR-2:34-Pro-TGG-3	-3.4912
	tDR-2:35-Glu-CTC-1-M2	-7.45525
	tDR-2:35-Glu-CTC-1-M2-D4G	-6.8749
	tDR-2:35-Glu-CTC-1-M2-U4C-G5U	-7.64414
	tDR-2:36-Glu-CTC-1-M2-U4C-G5U	-6.36398
	tDR-2:56-Gln-CTG-1-M2	-7.48697
	tDR-2:56-Pro-AGG-2-M3-A32G	-8.24187
	tDR-30:74-Gln-CTG-1	-7.75864
	tDR-31:74-Gln-CTG-1	-6.78432
	tDR-32:74-Gln-CTG-1	-7.0345
	tDR-33:74-Leu-CAA-1	-7.33258
	tDR-33:74-Leu-CAA-4	-6.87759
	tDR-34:54-Met-CAT-2-M4	-7.67743
	tDR-34:56-Met-CAT-1-M2	-9.21441
	tDR-34:56-Met-CAT-2-M4	-4.93802
	tDR-34:56-Phe-GAA-1-M4	-6.74326
	tDR-34:56-Pro-AGG-2-M4-A1G	-8.45308
	tDR-34:57-Met-CAT-2-M3	-6.83623
	tDR-34:60-Ile-AAT-1-M7-A1G	-6.59322
	tDR-34:63-Met-CAT-2-M2	-9.79328
	tDR-34:63-Met-CAT-3	-6.15315
	tDR-34:64-Met-CAT-3	-7.91275
	tDR-34:66-Ile-AAT-1-M6-A1G	-8.26302
	tDR-34:66-Ser-GCT-4-M2	-10.1598
	tDR-34:69-Ser-GCT-4-M2	-6.40686
	tDR-34:70-Ser-AGA-2-M2-A1G	-7.89387
	tDR-34:71-Ser-GCT-4-M2	-7.33892
	tDR-34:72-Leu-CAA-4	-6.89042
	tDR-34:72-Met-CAT-1	-5.22808
	tDR-34:72-Met-CAT-2-M2	-3.44727
	tDR-34:72-Met-CAT-3	-5.67531
	tDR-34:72-Met-CAT-6	-3.93833
	tDR-34:72-Phe-GAA-1	-8.83069
	tDR-34:72-Ser-GCT-2	-7.34575
	tDR-34:72-Ser-GCT-4-M2	-8.57356
	tDR-34:73-Met-CAT-1	-3.29371
	tDR-34:73-Met-CAT-2-M2	-7.57657
	tDR-34:73-Met-CAT-3	-4.50442
	tDR-34:73-Met-CAT-6	-8.38397
	tDR-34:73-Phe-GAA-1	-6.91491
	tDR-34:73-Ser-AGA-2-M2-A1G	-6.95417
	tDR-34:73-Ser-GCT-4-M2	-7.22388
	tDR-34:73-Thr-AGT-1-M2-A1G	-4.71148
	tDR-34:73-Thr-AGT-1-M2-A1G-U40C	-6.97601
	tDR-34:73-Thr-AGT-2-M3-A1G	-5.54449
	tDR-34:73-Thr-AGT-3-A1G	-7.78658
	tDR-34:74-Gln-CTG-1	-7.43683
	tDR-34:74-Ile-AAT-1-M4-A1G	-7.80485
	tDR-34:74-Leu-AAG-1-M2-A1G	-7.45543
	tDR-34:74-Leu-AAG-2-A1G	-9.6366
	tDR-34:74-Leu-AAG-2-A1G-C49U	-7.23524
	tDR-34:74-Leu-CAA-1	-9.19776
	tDR-34:74-Leu-CAA-4	-9.37386
	tDR-34:74-Lys-CTT-2-M3	-8.71148
	tDR-34:74-Lys-TTT-3	-6.84403
	tDR-34:74-Met-CAT-1	-5.04951
	tDR-34:74-Met-CAT-1-A40G	-8.16585
	tDR-34:74-Met-CAT-1-G16U	-6.48101
	tDR-34:74-Met-CAT-2-M2	-5.16685
	tDR-34:74-Met-CAT-2-M2-A40G	-6.75049
	tDR-34:74-Met-CAT-2-M3-A35G	-6.91246
	tDR-34:74-Met-CAT-3	-5.90464
	tDR-34:74-Met-CAT-3-A40G	-9.0612
	tDR-34:74-Met-CAT-5	-7.05866
	tDR-34:74-Met-CAT-6	-5.23413
	tDR-34:74-Met-CAT-6-A40G	-7.04898
	tDR-34:74-Phe-GAA-1	-4.59038
	tDR-34:74-Phe-GAA-2-M2	-8.55301
	tDR-34:74-Ser-AGA-2-M2-A1G	-3.53047
	tDR-34:74-Ser-GCT-1	-4.12678
	tDR-34:74-Ser-GCT-2	-4.06291
	tDR-34:74-Ser-GCT-4-M2	-3.93777
	tDR-34:74-Ser-GCT-4-M2-U47C	-7.19042
	tDR-34:74-Ser-GCT-5	-7.6475
	tDR-34:74-Thr-AGT-1-M2-A1G	-3.9761
	tDR-34:74-Thr-AGT-2-M3-A1G	-4.24026
	tDR-34:74-Thr-AGT-3-A1G	-9.5903
	tDR-34:74-Thr-AGT-4-A1G	-8.5611
	tDR-34:75-Ile-AAT-1-M4-A1G	-6.87719
	tDR-34:75-Leu-AAG-2-A1G	-6.55981
	tDR-34:75-Lys-CTT-2-M3	-6.96953
	tDR-34:75-Met-CAT-1	-5.29437
	tDR-34:75-Met-CAT-2-M2	-4.93056
	tDR-34:75-Met-CAT-3	-5.9094
	tDR-34:75-Met-CAT-6	-9.05439
	tDR-34:75-Phe-GAA-1	-9.70674
	tDR-34:75-Ser-AGA-2-M2-A1G	-6.66601
	tDR-34:T1-Met-CAT-3-1	-8.9528
	tDR-34:T1-Phe-GAA-1-2	-9.22934
	tDR-34:T1-Ser-AGA-2-4-A1G	-6.68891
	tDR-34:T1-Ser-AGA-2-6-A1G	-8.72328
	tDR-34:T1-Ser-GCT-2-1	-7.52836
	tDR-34:T1-Ser-GCT-4-1	-4.49529
	tDR-34:T1-Ser-GCT-4-2	-5.42103
	tDR-34:T1-Ser-GCT-4-3	-7.80902
	tDR-34:T1-Thr-AGT-1-2-A1G	-8.59173
	tDR-34:T1-Thr-AGT-2-2-A1G	-9.30874
	tDR-34:T1-Thr-AGT-3-1-A1G	-7.43018
	tDR-34:T2-Phe-GAA-1-4	-8.32385
	tDR-35:46-Leu-CAG-1-M2	-6.73212
	tDR-35:48-Leu-CAG-1-M2	-7.06356
	tDR-35:51-Met-CAT-1-M2	-7.30574
	tDR-35:54-Met-CAT-2-M4	-6.97003
	tDR-35:56-Ala-CGC-1-M3-A3G	-7.39894
	tDR-35:56-Ala-CGC-2-M2-A3G	-6.43875
	tDR-35:56-Ala-TGC-5-A3G	-9.59086
	tDR-35:56-Arg-CCT-1-M5	-3.12812
	tDR-35:56-Gln-CTG-1-M7	-7.88455
	tDR-35:56-Ile-TAT-1-M3	-4.46532
	tDR-35:56-Met-CAT-1-M2	-4.85525
	tDR-35:56-Met-CAT-2-M4	-9.63801
	tDR-35:56-Pro-AGG-2-M4	-8.55986
	tDR-35:56-Thr-TGT-2-M4	-10.5248
	tDR-35:57-Arg-CCT-1-M5	-6.62934
	tDR-35:59-Arg-CCT-1-M5	-7.12471
	tDR-35:61-iMet-CAT-1	-7.53242
	tDR-35:62-iMet-CAT-1	-9.07298
	tDR-35:63-Met-CAT-2-M2	-7.17987
	tDR-35:63-Met-CAT-3	-8.93938
	tDR-35:63-Met-CAT-6	-6.76156
	tDR-35:66-Arg-CCG-1-M2	-6.58602
	tDR-35:66-Arg-CCT-4	-7.56224
	tDR-35:70-Ser-AGA-2-M2	-7.20061
	tDR-35:72-Ala-CGC-1-M2-A3G	-6.8287
	tDR-35:72-Ala-CGC-2-M2-A3G	-8.56524
	tDR-35:72-Ala-CGC-4-A3G	-6.97533
	tDR-35:72-Leu-CAA-1	-12.0178
	tDR-35:72-Leu-CAA-4	-10.4023
	tDR-35:72-Leu-CAG-1	-8.69666
	tDR-35:72-Leu-CAG-2	-5.84188
	tDR-35:72-Met-CAT-1	-9.83038
	tDR-35:72-Met-CAT-2-M2	-8.60582
	tDR-35:72-Met-CAT-3	-9.89822
	tDR-35:72-Met-CAT-6	-3.05776
	tDR-35:72-Thr-CGT-2	-7.25758
	tDR-35:73-Gln-CTG-1	-7.06858
	tDR-35:73-Leu-CAA-1	-4.2587
	tDR-35:73-Leu-CAA-4	-3.12834
	tDR-35:73-Leu-CAG-1	-8.80752
	tDR-35:73-Leu-CAG-2	-3.68227
	tDR-35:73-Met-CAT-2-M2	-6.67663
	tDR-35:73-Met-CAT-3	-7.48986
	tDR-35:73-Met-CAT-6	-2.99745
	tDR-35:73-Thr-CGT-2	-3.47246
	tDR-35:73-Thr-CGT-4	-3.20659
	tDR-35:73-Thr-TGT-2	-7.0879
	tDR-35:73-Thr-TGT-3	-6.80325
	tDR-35:73-Thr-TGT-4-M2	-8.82026
	tDR-35:74-Ala-CGC-2-M2-A3G	-6.94903
	tDR-35:74-Arg-CCG-2	-7.9349
	tDR-35:74-Arg-CCT-4	-3.55516
	tDR-35:74-Asn-GTT-2-M2	-7.56799
	tDR-35:74-Leu-AAG-1-M2	-7.56997
	tDR-35:74-Leu-CAA-1	-6.68344
	tDR-35:74-Leu-CAA-1-A48G	-8.43919
	tDR-35:74-Leu-CAA-4	-5.70315
	tDR-35:74-Leu-CAA-4-A49G	-6.74718
	tDR-35:74-Leu-CAG-1	-6.14108
	tDR-35:74-Leu-CAG-1-A48G	-7.43562
	tDR-35:74-Leu-CAG-1-C16U	-6.659
	tDR-35:74-Leu-CAG-2	-5.25913
	tDR-35:74-Leu-CAG-2-A33G	-6.48294
	tDR-35:74-Leu-CAG-2-A46G	-6.71061
	tDR-35:74-Leu-CAG-2-A48G	-8.88638
	tDR-35:74-Leu-CAG-2-A8G	-6.65206
	tDR-35:74-Leu-CAG-2-U10C	-6.43536
	tDR-35:74-Leu-CAG-2-U4C	-6.31388
	tDR-35:74-Leu-TAG-2	-3.8813
	tDR-35:74-Lys-CTT-2-M3	-9.95804
	tDR-35:74-Lys-TTT-3	-8.87726
	tDR-35:74-Met-CAT-1	-4.95138
	tDR-35:74-Met-CAT-2-M2	-5.56636
	tDR-35:74-Met-CAT-3	-5.91293
	tDR-35:74-Met-CAT-6	-4.78466
	tDR-35:74-Met-CAT-6-A39G	-7.76191
	tDR-35:74-Met-CAT-6-G35U	-6.91227
	tDR-35:74-Ser-AGA-1-M2	-7.3669
	tDR-35:74-Ser-AGA-2-M2	-5.28457
	tDR-35:74-Ser-CGA-1	-3.9216
	tDR-35:74-Ser-CGA-2	-8.68955
	tDR-35:74-Ser-GCT-4-M2	-8.2653
	tDR-35:74-Ser-TGA-1	-9.41404
	tDR-35:74-Thr-AGT-2-M3	-8.29002
	tDR-35:74-Thr-CGT-2	-4.26998
	tDR-35:74-Thr-CGT-4	-3.70092
	tDR-35:74-Thr-TGT-1	-6.45085
	tDR-35:74-Thr-TGT-2	-6.98155
	tDR-35:74-Thr-TGT-4-M2	-7.31732
	tDR-35:75-Arg-CCG-2	-8.12282
	tDR-35:75-Leu-CAA-1	-5.8426
	tDR-35:75-Leu-CAA-2	-7.06422
	tDR-35:75-Leu-CAA-3	-7.16748
	tDR-35:75-Leu-CAA-4	-10.5543
	tDR-35:75-Leu-CAG-1	-4.18371
	tDR-35:75-Leu-CAG-2	-3.86201
	tDR-35:75-Lys-CTT-2-M3	-8.08043
	tDR-35:75-Met-CAT-1	-7.98619
	tDR-35:75-Met-CAT-2-M2	-8.00718
	tDR-35:75-Met-CAT-3	-8.50448
	tDR-35:75-Met-CAT-6	-5.50939
	tDR-35:76-Leu-CAA-1	-7.7975
	tDR-35:76-Leu-CAA-4	-6.42018
	tDR-35:76-Leu-CAA-4-C51A-A52U-I53U	-7.84356
	tDR-35:T1-Leu-CAG-1-1	-7.13021
	tDR-35:T1-Leu-CAG-2-1	-8.88549
	tDR-35:T1-Lys-CTT-2-3	-7.79208
	tDR-35:T1-Lys-TTT-3-1	-7.52323
	tDR-35:T1-Met-CAT-3-1	-7.31322
	tDR-35:T1-Ser-AGA-2-6	-7.65393
	tDR-35:T1-Ser-CGA-1-1	-8.46053
	tDR-35:e1-Leu-CAG-1-M2	-6.96979
	tDR-35:e2-Leu-CAA-2	-9.52686
	tDR-35:e2-Leu-CAA-3	-10.1597
	tDR-35:e22-Leu-CAG-1-M2	-7.2167
	tDR-35:e23-Leu-CAG-1-M2	-7.34079
	tDR-35:e24-Leu-CAG-1-M2	-6.92829
	tDR-35:e3-Leu-CAA-1	-10.0023
	tDR-35:e3-Leu-CAG-1-M2	-9.28781
	tDR-36:56-Arg-CCG-2	-9.96433
	tDR-36:56-Arg-CCT-1-M5	-10.0773
	tDR-36:56-Cys-GCA-2-M9	-7.90605
	tDR-36:56-Gln-CTG-1-M7	-3.9008
	tDR-36:57-Arg-CCT-1-M5	-7.15809
	tDR-36:58-Arg-CCT-1-M5	-7.82359
	tDR-36:59-Arg-CCT-1-M5	-7.51572
	tDR-36:60-Arg-CCG-2	-6.79901
	tDR-36:60-Arg-CCT-1-M5	-8.36561
	tDR-36:60-Asn-GTT-2-M4	-7.63557
	tDR-36:61-Arg-CCT-1-M4	-6.93404
	tDR-36:62-Arg-CCT-1-M4	-6.88726
	tDR-36:66-Arg-CCG-2	-6.58618
	tDR-36:66-Arg-CCT-4	-8.95825
	tDR-36:66-Ser-GCT-4-M2	-11.1779
	tDR-36:67-Arg-CCT-4	-6.74521
	tDR-36:67-Ser-GCT-4-M2	-6.77298
	tDR-36:68-Ser-GCT-4-M2	-7.6555
	tDR-36:69-Ser-GCT-4-M2	-7.63831
	tDR-36:71-Ser-GCT-2	-7.32222
	tDR-36:71-Ser-GCT-4-M2	-3.11415
	tDR-36:72-Arg-CCG-2	-2.94713
	tDR-36:72-Asn-GTT-2-M2	-7.40594
	tDR-36:72-Ser-GCT-1	-2.81169
	tDR-36:72-Ser-GCT-2	-1.71205
	tDR-36:72-Ser-GCT-4-M2	-2.33356
	tDR-36:73-Arg-CCG-2	-7.98017
	tDR-36:73-Asn-GTT-2-M2	-1.86655
	tDR-36:73-Asn-GTT-2-M2-C37G-G38C	-6.82032
	tDR-36:73-Asn-GTT-9	-6.82014
	tDR-36:73-Cys-GCA-2-M5	-8.3553
	tDR-36:73-Gln-CTG-1	-9.36138
	tDR-36:73-Gln-CTG-1-C27U	-7.91478
	tDR-36:73-Gln-CTG-2	-7.2572
	tDR-36:73-Gln-CTG-3-M2	-9.23078
	tDR-36:74-Arg-ACG-1	-2.61085
	tDR-36:74-Arg-ACG-2	-3.28344
	tDR-36:74-Arg-CCG-2	-5.66929
	tDR-36:74-Arg-CCG-2-G2U	-8.42899
	tDR-36:74-Arg-CCT-2	-7.21705
	tDR-36:74-Arg-CCT-4	-4.97029
	tDR-36:74-Arg-CCT-4-C6U	-6.64123
	tDR-36:74-Arg-TCT-1	-8.0738
	tDR-36:74-Asn-GTT-1	-11.03
	tDR-36:74-Asn-GTT-2-M2	-5.07222
	tDR-36:74-Asn-GTT-2-M2-A2G	-6.53971
	tDR-36:74-Asn-GTT-2-M2-A36G	-8.19439
	tDR-36:74-Asn-GTT-2-M2-A3G	-6.40262
	tDR-36:74-Asn-GTT-2-M2-A7G	-6.62635
	tDR-36:74-Asn-GTT-2-M2-A8G	-6.659
	tDR-36:74-Asn-GTT-2-M2-A9G	-7.3689
	tDR-36:74-Asn-GTT-2-M2-C31U	-8.01774
	tDR-36:74-Asn-GTT-2-M2-C4U	-8.22869
	tDR-36:74-Asn-GTT-2-M2-G38A	-7.47754
	tDR-36:74-Asn-GTT-2-M2-G38C	-7.42014
	tDR-36:74-Asn-GTT-2-M2-U16C	-6.44084
	tDR-36:74-Asn-GTT-2-M2-U19C	-6.85647
	tDR-36:74-Asn-GTT-2-M2-U20C	-6.83866
	tDR-36:74-Asn-GTT-2-M3-A32G	-6.54748
	tDR-36:74-Asn-GTT-5	-8.9981
	tDR-36:74-Asn-GTT-6	-9.90498
	tDR-36:74-Asn-GTT-9	-7.7884
	tDR-36:74-Asp-GTC-2-M2	-7.58352
	tDR-36:74-Cys-GCA-1-M6	-7.5666
	tDR-36:74-Cys-GCA-2-M5	-9.17752
	tDR-36:74-Cys-GCA-4	-7.42118
	tDR-36:74-Gln-CTG-1	-7.56529
	tDR-36:74-Gln-CTG-3-M2	-6.89795
	tDR-36:74-Glu-CTC-1-M2	-7.69816
	tDR-36:74-Lys-CTT-2-M3	-8.21916
	tDR-36:74-Lys-TTT-3	-8.12805
	tDR-36:74-Met-CAT-3	-7.60262
	tDR-36:74-Met-CAT-6	-7.09263
	tDR-36:74-Ser-GCT-1	-5.11032
	tDR-36:74-Ser-GCT-2	-4.6117
	tDR-36:74-Ser-GCT-2-M3-C39U	-6.5591
	tDR-36:74-Ser-GCT-3	-9.60222
	tDR-36:74-Ser-GCT-4-M2	-4.88689
	tDR-36:74-Ser-GCT-4-M2-A19G	-6.98002
	tDR-36:74-Ser-GCT-4-M2-A32G	-6.86378
	tDR-36:74-Ser-GCT-4-M2-A38G	-6.90227
	tDR-36:74-Ser-GCT-4-M2-C40U	-7.07688
	tDR-36:74-Ser-GCT-4-M2-C43U	-7.68224
	tDR-36:74-Ser-GCT-4-M2-C46U	-7.58442
	tDR-36:74-Ser-GCT-4-M2-G47A	-7.18718
	tDR-36:74-Ser-GCT-4-M2-G47C	-7.70026
	tDR-36:74-Ser-GCT-4-M2-U16C	-7.2979
	tDR-36:74-Ser-GCT-4-M2-U28C	-6.72496
	tDR-36:74-Ser-GCT-4-M2-U42C	-6.87471
	tDR-36:74-Ser-GCT-4-M2-U45C	-7.80932
	tDR-36:74-Ser-GCT-4-M2-U45G	-7.35604
	tDR-36:74-Ser-GCT-4-M2-U8C	-6.52117
	tDR-36:74-Ser-GCT-5	-8.95596
	tDR-36:74-Trp-CCA-4	-8.64013
	tDR-36:75-Arg-CCG-2	-7.34948
	tDR-36:75-Arg-CCT-4	-6.82693
	tDR-36:75-Asn-GTT-2-M2	-9.13599
	tDR-36:75-Glu-CTC-1-M2	-8.44926
	tDR-36:75-Lys-CTT-2-M3	-7.07325
	tDR-36:75-Ser-GCT-4-M2	-7.04776
	tDR-36:76-Glu-CTC-1-M2	-7.66372
	tDR-36:T1-Asn-GTT-2-2	-8.03555
	tDR-36:T1-Lys-TTT-3-1	-6.68557
	tDR-36:T1-Ser-GCT-2-1	-8.11949
	tDR-36:T1-Ser-GCT-4-1	-5.64286
	tDR-36:T1-Ser-GCT-4-2	-5.24369
	tDR-36:T1-Ser-GCT-4-3	-8.44432
	tDR-36:T2-Asn-GTT-2-1	-7.45999
	tDR-36:e23-Ser-GCT-1-M5	-7.78547
	tDR-37:55-Glu-CTC-1-M4	-7.97566
	tDR-37:56-Ala-AGC-8-M5-A1G	-8.04407
	tDR-37:56-Ala-CGC-3-M2-A1G	-7.18451
	tDR-37:56-Ala-TGC-4	-6.64123
	tDR-37:56-Ala-TGC-5-A1G	-8.92943
	tDR-37:56-Asp-GTC-1-M4	-10.2935
	tDR-37:56-Asp-GTC-1-M4-G5U	-6.40686
	tDR-37:56-Glu-CTC-1-M4	-10.2203
	tDR-37:56-Gly-CCC-2	-9.99291
	tDR-37:56-Gly-TCC-1-M3	-8.02794
	tDR-37:56-Val-AAC-1-M9	-8.97804
	tDR-37:56-Val-AAC-3	-5.38562
	tDR-37:57-Asp-GTC-2-M3	-6.64594
	tDR-37:57-Glu-CTC-1-M4	-7.03184
	tDR-37:58-Asp-GTC-2-M3	-7.35616
	tDR-37:60-Asp-GTC-2-M3	-6.99508
	tDR-37:60-Val-TAC-1-M2	-9.06487
	tDR-37:66-Ala-AGC-4-A1G	-6.74716
	tDR-37:66-Glu-CTC-1-M3	-6.71572
	tDR-37:67-Asp-GTC-2-M2	-7.61025
	tDR-37:67-Glu-CTC-1-M3	-7.3709
	tDR-37:69-Asp-GTC-2-M2	-9.43276
	tDR-37:70-Asp-GTC-2-M2	-9.31805
	tDR-37:71-Asp-GTC-1	-6.92915
	tDR-37:71-Asp-GTC-2-M2	-6.79051
	tDR-37:72-Asp-GTC-2-M2	-8.861
	tDR-37:72-Glu-CTC-1-M2	-6.90425
	tDR-37:72-Val-AAC-1-M4	-7.88058
	tDR-37:72-Val-TAC-1-M2	-2.66012
	tDR-37:73-Asp-GTC-2-M2	-4.84714
	tDR-37:73-Asp-GTC-2-M2-A35G-G36C	-8.55772
	tDR-37:73-Asp-GTC-2-M2-A35G-G36U	-6.8921
	tDR-37:73-Glu-CTC-1-M2	-8.20351
	tDR-37:73-Val-AAC-1-M4	-7.73591
	tDR-37:73-Val-TAC-1-M2	-6.63011
	tDR-37:74-Ala-AGC-4-A1G	-7.38637
	tDR-37:74-Arg-CCG-2	-9.90511
	tDR-37:74-Asn-GTT-2-M2	-4.70754
	tDR-37:74-Asn-GTT-9	-8.78425
	tDR-37:74-Asp-GTC-1	-5.59552
	tDR-37:74-Asp-GTC-1-G32U	-8.58535
	tDR-37:74-Asp-GTC-2-M2	-5.21489
	tDR-37:74-Asp-GTC-2-M2-A10G	-9.08164
	tDR-37:74-Asp-GTC-2-M2-A21G	-8.19213
	tDR-37:74-Asp-GTC-2-M2-A29G	-8.41205
	tDR-37:74-Asp-GTC-2-M2-A35C	-8.13155
	tDR-37:74-Asp-GTC-2-M2-A35G	-4.06789
	tDR-37:74-Asp-GTC-2-M2-A35U	-8.41648
	tDR-37:74-Asp-GTC-2-M2-A8G	-9.20008
	tDR-37:74-Asp-GTC-2-M2-C11U	-7.06696
	tDR-37:74-Asp-GTC-2-M2-C12U	-8.66888
	tDR-37:74-Asp-GTC-2-M2-C19U	-8.18841
	tDR-37:74-Asp-GTC-2-M2-C24U	-7.38263
	tDR-37:74-Asp-GTC-2-M2-C25U	-7.89388
	tDR-37:74-Asp-GTC-2-M2-C26U	-7.85115
	tDR-37:74-Asp-GTC-2-M2-C27U	-7.64303
	tDR-37:74-Asp-GTC-2-M2-C2U	-9.06328
	tDR-37:74-Asp-GTC-2-M2-C30U	-8.21054
	tDR-37:74-Asp-GTC-2-M2-C37U	-6.53417
	tDR-37:74-Asp-GTC-2-M2-C4U	-9.17849
	tDR-37:74-Asp-GTC-2-M2-D23C	-7.63515
	tDR-37:74-Asp-GTC-2-M2-D30G	-8.25132
	tDR-37:74-Asp-GTC-2-M2-G13A	-7.05413
	tDR-37:74-Asp-GTC-2-M2-G13U	-7.5945
	tDR-37:74-Asp-GTC-2-M2-G14A	-6.74686
	tDR-37:74-Asp-GTC-2-M2-G31A	-7.53054
	tDR-37:74-Asp-GTC-2-M2-G31U	-9.52731
	tDR-37:74-Asp-GTC-2-M2-G32A	-7.09353
	tDR-37:74-Asp-GTC-2-M2-G32U	-5.02434
	tDR-37:74-Asp-GTC-2-M2-G32U-A35G	-6.66675
	tDR-37:74-Asp-GTC-2-M2-G33C	-8.25705
	tDR-37:74-Asp-GTC-2-M2-G33U	-8.30578
	tDR-37:74-Asp-GTC-2-M2-G34A	-6.47409
	tDR-37:74-Asp-GTC-2-M2-G36A	-4.60245
	tDR-37:74-Asp-GTC-2-M2-G36C	-8.49197
	tDR-37:74-Asp-GTC-2-M2-G3A	-7.73041
	tDR-37:74-Asp-GTC-2-M2-G3U	-6.77712
	tDR-37:74-Asp-GTC-2-M2-G5A	-7.53752
	tDR-37:74-Asp-GTC-2-M2-G5U	-8.44945
	tDR-37:74-Asp-GTC-2-M2-G6A	-6.43327
	tDR-37:74-Asp-GTC-2-M2-G6U	-9.29993
	tDR-37:74-Asp-GTC-2-M2-G7U	-9.14302
	tDR-37:74-Asp-GTC-2-M2-U17C	-8.21727
	tDR-37:74-Asp-GTC-2-M2-U18C	-8.38963
	tDR-37:74-Asp-GTC-2-M2-U22C	-8.58518
	tDR-37:74-Asp-GTC-2-M2-U23C	-8.93955
	tDR-37:74-Glu-CTC-1-M2	-5.33892
	tDR-37:74-Glu-CTC-1-M2-A21G	-7.4083
	tDR-37:74-Glu-CTC-1-M2-A31G	-7.97264
	tDR-37:74-Glu-CTC-1-M2-A35G	-8.38418
	tDR-37:74-Glu-CTC-1-M2-A36G	-4.59548
	tDR-37:74-Glu-CTC-1-M2-C11U	-6.60005
	tDR-37:74-Glu-CTC-1-M2-C13U	-7.05185
	tDR-37:74-Glu-CTC-1-M2-C19U	-7.04776
	tDR-37:74-Glu-CTC-1-M2-C25U	-6.62483
	tDR-37:74-Glu-CTC-1-M2-C26U	-6.54039
	tDR-37:74-Glu-CTC-1-M2-C2U	-9.00688
	tDR-37:74-Glu-CTC-1-M2-C30G	-7.41723
	tDR-37:74-Glu-CTC-1-M2-C30U	-8.02445
	tDR-37:74-Glu-CTC-1-M2-C5U	-9.15121
	tDR-37:74-Glu-CTC-1-M2-C8U	-6.86557
	tDR-37:74-Glu-CTC-1-M2-G14A	-6.47207
	tDR-37:74-Glu-CTC-1-M2-G27A	-6.79632
	tDR-37:74-Glu-CTC-1-M2-G4A	-7.17414
	tDR-37:74-Glu-CTC-1-M2-G9A	-6.85115
	tDR-37:74-Glu-CTC-1-M2-U17C	-7.67315
	tDR-37:74-Glu-CTC-1-M2-U18C	-7.75587
	tDR-37:74-Glu-CTC-1-M2-U22C	-7.68458
	tDR-37:74-Glu-CTC-1-M2-U23C	-7.72918
	tDR-37:74-Glu-CTC-1-M3-C3U	-7.67327
	tDR-37:74-Glu-TTC-1	-6.93644
	tDR-37:74-Glu-TTC-1-C3U	-6.9978
	tDR-37:74-Glu-TTC-14	-7.86867
	tDR-37:74-Glu-TTC-2	-4.37022
	tDR-37:74-Glu-TTC-2-A36G	-6.68396
	tDR-37:74-Glu-TTC-2-C2U	-5.53255
	tDR-37:74-Glu-TTC-2-C3U	-8.57201
	tDR-37:74-Glu-TTC-2-C4U	-8.24816
	tDR-37:74-Glu-TTC-3	-8.25699
	tDR-37:74-Gly-CCC-2	-6.80274
	tDR-37:74-Met-CAT-2-M2	-6.44084
	tDR-37:74-Met-CAT-3	-8.44957
	tDR-37:74-Met-CAT-6	-8.19333
	tDR-37:74-Ser-AGA-2-M2	-7.22111
	tDR-37:74-Ser-GCT-2	-7.28475
	tDR-37:74-Ser-GCT-4-M2	-3.46094
	tDR-37:74-Val-AAC-1-M4	-6.04473
	tDR-37:74-Val-CAC-3	-6.88614
	tDR-37:74-Val-TAC-1-M2	-3.93457
	tDR-37:74-Val-TAC-3	-8.96894
	tDR-37:75-Asp-GTC-1	-6.71061
	tDR-37:75-Asp-GTC-2-M2	-4.78142
	tDR-37:75-Glu-CTC-1-M2	-5.16228
	tDR-37:75-Glu-TTC-2	-7.32984
	tDR-37:75-Val-AAC-1-M4	-7.93207
	tDR-37:75-Val-TAC-1-M2	-9.36236
	tDR-37:T1-Asp-GTC-2-1	-8.74694
	tDR-37:T1-Asp-GTC-2-7	-6.14435
	tDR-37:T1-Asp-GTC-2-7-G32U	-7.86057
	tDR-37:T1-Glu-CTC-1-1	-8.44705
	tDR-37:T1-Glu-CTC-1-6	-6.39963
	tDR-37:T1-Glu-TTC-2-2	-8.81449
	tDR-37:T1-Glu-TTC-2-2-C2U	-6.54546
	tDR-37:T1-Ser-GCT-4-1	-8.26543
	tDR-37:T1-Val-AAC-2-1	-7.38207
	tDR-37:T1-Val-TAC-1-1	-8.77311
	tDR-37:T2-Asp-GTC-2-1-A35C	-7.13159
	tDR-37:T3-Met-CAT-3-2	-7.25331
	tDR-37:T4-Met-CAT-1-1	-1.07695
	tDR-37:T5-Thr-CGT-4-1	-6.64536
	tDR-38:56-Asp-GTC-1-M4	-6.51886
	tDR-38:56-Gln-CTG-1-M7	-6.67776
	tDR-38:74-Arg-ACG-2	-7.4378
	tDR-38:74-Arg-CCG-2	-8.80599
	tDR-38:74-Arg-CCT-4	-6.35021
	tDR-38:74-Asn-GTT-2-M2	-7.85243
	tDR-38:74-Asp-GTC-2-M2	-6.29305
	tDR-38:74-Asp-GTC-2-M2-G31U	-7.20539
	tDR-38:74-Glu-CTC-1-M2	-9.92012
	tDR-38:74-Glu-TTC-2	-7.19852
	tDR-38:74-Leu-CAG-2	-7.25266
	tDR-38:74-Ser-AGA-2-M2	-7.48485
	tDR-38:74-Ser-GCT-2	-6.91276
	tDR-38:74-Ser-GCT-4-M2	-9.1334
	tDR-38:74-Val-TAC-1-M2	-6.39128
	tDR-38:T1-Arg-TCT-1-1	-6.77298
	tDR-38:T1-Asp-GTC-2-7	-6.50987
	tDR-38:T1-Ser-GCT-4-1	-7.69255
	tDR-39:55-Glu-CTC-1-M4	-6.6116
	tDR-39:56-Asp-GTC-1-M4	-8.26308
	tDR-39:56-Glu-CTC-1-M4	-8.9247
	tDR-39:56-Gly-GCC-1-M2	-7.78898
	tDR-39:56-His-GTG-1	-7.20429
	tDR-39:56-Pro-AGG-1-M5	-7.88425
	tDR-39:59-Gly-GCC-1-M2	-6.98146
	tDR-39:67-Glu-CTC-1-M3	-7.61587
	tDR-39:71-Asp-GTC-2-M2	-7.90268
	tDR-39:72-Asp-GTC-2-M2	-6.52949
	tDR-39:72-Glu-TTC-2	-1.58693
	tDR-39:72-Leu-AAG-1-M2	-7.96024
	tDR-39:72-Leu-AAG-2	-8.82235
	tDR-39:72-Leu-CAG-2	-8.4876
	tDR-39:72-Pro-AGG-1-M5	-8.90591
	tDR-39:72-Val-AAC-1-M4	-6.54748
	tDR-39:73-Asp-GTC-2-M2	-7.52836
	tDR-39:73-Leu-CAG-2	-8.0326
	tDR-39:73-Pro-AGG-1-M5	-7.33266
	tDR-39:T9-Leu-CAA-4-1	-7.41808
	tDR-39:74-Arg-CCG-2	-8.47835
	tDR-39:74-Asn-GTT-2-M2	-8.42271
	tDR-39:74-Asp-GTC-1	-9.53843
	tDR-39:74-Asp-GTC-2-M2	-7.77309
	tDR-39:74-Asp-GTC-2-M2-A33G	-7.52377
	tDR-39:74-Asp-GTC-2-M2-G30U	-8.49562
	tDR-39:74-Glu-CTC-1-M2	-3.72073
	tDR-39:74-Glu-CTC-1-M2-A34G	-7.63424
	tDR-39:74-Glu-CTC-1-M2-C28U	-7.16669
	tDR-39:74-Glu-TTC-1	-2.69464
	tDR-39:74-Glu-TTC-14	-7.75693
	tDR-39:74-Glu-TTC-2	-3.43656
	tDR-39:74-Glu-TTC-3	-6.67663
	tDR-39:74-Leu-AAG-1-M2	-3.95999
	tDR-39:74-Leu-AAG-2	-4.917
	tDR-39:74-Leu-CAA-1	-9.70675
	tDR-39:74-Leu-CAA-4	-9.18382
	tDR-39:74-Leu-CAG-1	-8.97881
	tDR-39:74-Leu-CAG-2	-5.6214
	tDR-39:74-Leu-TAG-2	-9.09764
	tDR-39:74-Lys-TTT-3	-6.40262
	tDR-39:74-Ser-GCT-2	-7.95844
	tDR-39:74-Ser-GCT-4-M2	-5.32217
	tDR-39:74-Val-AAC-1-M4	-8.33642
	tDR-39:74-Val-TAC-1-M2	-7.32222
	tDR-39:75-Asp-GTC-2-M2	-7.23838
	tDR-39:75-Glu-CTC-1-M2	-9.1137
	tDR-39:75-Glu-TTC-2	-6.77577
	tDR-39:75-Leu-AAG-1-M2	-6.68023
	tDR-39:75-Leu-AAG-2	-6.51181
	tDR-39:75-Leu-CAA-4	-8.33072
	tDR-39:75-Leu-CAG-2	-6.87719
	tDR-39:T1-Asp-GTC-2-7	-8.80872
	tDR-39:T1-Glu-CTC-1-6	-9.33342
	tDR-39:T1-Glu-TTC-2-2	-8.19802
	tDR-39:T1-Ser-GCT-4-1	-7.86457
	tDR-39:T5-Leu-CAA-4-1	-6.58635
	tDR-39:T8-Leu-CAA-4-1	-7.613
	tDR-3:20-Gly-GCC-1	-7.39427
	tDR-3:26-Gly-GCC-1	-8.22143
	tDR-3:26-His-GTG-1	-7.0617
	tDR-3:27-Gly-GCC-1	-6.97774
	tDR-3:28-Gly-GCC-1	-8.37744
	tDR-3:29-Gly-GCC-1	-7.88424
	tDR-3:30-Glu-CTC-1-M2	-1.76896
	tDR-3:30-Glu-CTC-1-M3-C28U	-1.83805
	tDR-3:30-Glu-TTC-8-G4U	-7.04152
	tDR-3:31-Glu-CTC-1-M2	-1.04759
	tDR-3:31-Glu-TTC-8-G4U	-7.19348
	tDR-3:31-Gly-GCC-1-C28U	-1.42758
	tDR-3:32-Glu-CTC-1-M2	-3.09049
	tDR-3:32-Glu-CTC-1-M2-C30A	-7.24264
	tDR-3:32-Glu-CTC-1-M2-C30U	-4.00948
	tDR-3:32-Glu-TTC-3-M3	-7.01914
	tDR-3:32-Glu-TTC-8-G4U	-8.66727
	tDR-3:32-Gly-CCC-1-M4	-1.39444
	tDR-3:32-Gly-CCC-1-M4-C29A	-1.47416
	tDR-3:32-Gly-CCC-1-M4-C29U	-1.84468
	tDR-3:32-Gly-GCC-1	-1.2952
	tDR-3:32-Gly-GCC-1-C29A	-1.75665
	tDR-3:32-Gly-GCC-1-C29U	-1.94511
	tDR-3:32-Gly-GCC-1-U9C	-6.88539
	tDR-3:32-Lys-CTT-2-M2	-7.94403
	tDR-3:32-Pro-AGG-1-M5	-7.00131
	tDR-3:32-iMet-CAT-1-M2	-6.91245
	tDR-3:33-Glu-CTC-1-M2	-3.73232
	tDR-3:33-Glu-CTC-1-M2-U31A	-4.33711
	tDR-3:33-Glu-CTC-1-M2-U31C	-2.88567
	tDR-3:33-Glu-CTC-1-M2-U31G	-8.57408
	tDR-3:33-Glu-TTC-3-M3	-7.72342
	tDR-3:33-Glu-TTC-8-G4U	-8.9415
	tDR-3:33-Gly-CCC-1-M4	-2.53029
	tDR-3:33-Gly-CCC-1-M4-U30A	-7.51154
	tDR-3:33-Gly-CCC-1-M4-U30C	-1.96948
	tDR-3:33-Gly-GCC-1	-2.5664
	tDR-3:33-Gly-GCC-1-G4U	-7.37279
	tDR-3:33-Gly-GCC-1-U30A	-4.07787
	tDR-3:33-Gly-GCC-1-U30C	-1.83573
	tDR-3:33-Gly-GCC-1-U30G	-7.33287
	tDR-3:33-His-GTG-1	-2.98067
	tDR-3:33-Leu-CAG-1-M2	-6.77441
	tDR-3:33-Lys-CTT-1-M2	-7.39388
	tDR-3:33-Lys-CTT-2	-10.2736
	tDR-3:33-Lys-CTT-3	-7.46508
	tDR-3:33-Pro-AGG-1-M5	-3.02412
	tDR-3:33-Pro-AGG-1-M5-U30C	-7.54508
	tDR-3:33-Ser-GCT-1-M5	-8.32722
	tDR-3:34-Glu-CTC-1-M2	-4.18208
	tDR-3:34-Pro-CGG-1-M2	-7.65427
	tDR-3:34-Pro-TGG-3	-8.29498
	tDR-3:35-Glu-CTC-1-M2	-7.49637
	tDR-3:56-Pro-AGG-2-M3-A31G	-7.93458
	tDR-40:72-Asn-GTT-2-M2	-7.93755
	tDR-40:72-Met-CAT-2-M2	-2.3625
	tDR-40:73-Asn-GTT-2-M2	-2.37453
	tDR-40:74-Arg-ACG-2	-7.52844
	tDR-40:74-Arg-CCG-2	-8.30504
	tDR-40:74-Asn-GTT-1	-8.38521
	tDR-40:74-Asn-GTT-2-M2	-4.22012
	tDR-40:74-Asn-GTT-9	-7.9156
	tDR-40:74-Asp-GTC-2-M2	-9.10994
	tDR-40:74-Glu-TTC-1	-3.65596
	tDR-40:74-Glu-TTC-2	-8.57334
	tDR-40:74-Lys-TTT-3	-6.99405
	tDR-40:74-Met-CAT-2-M2	-7.95634
	tDR-40:74-Met-CAT-3	-7.19244
	tDR-40:74-Met-CAT-6	-7.49208
	tDR-40:74-Ser-GCT-1	-7.65443
	tDR-40:74-Ser-GCT-2	-9.59785
	tDR-40:74-Ser-GCT-4-M2	-6.0788
	tDR-40:T1-Ser-GCT-4-1	-9.01419
	tDR-40:T1-Ser-GCT-4-2	-6.86764
	tDR-41:56-Cys-GCA-1-M9	-8.29027
	tDR-41:56-Cys-GCA-2-M9	-9.23927
	tDR-41:56-Gly-TCC-1-M3	-4.11311
	tDR-41:56-Pro-AGG-1-M7	-7.01045
	tDR-41:56-Thr-AGT-1-M9	-1.4637
	tDR-41:56-Val-AAC-1-M9	-6.82931
	tDR-41:59-Gly-TCC-1-M3	-9.02833
	tDR-41:61-Trp-CCA-4	-9.69333
	tDR-41:63-Met-CAT-3	-6.99241
	tDR-41:72-Met-CAT-2-M2	-7.55012
	tDR-41:72-Ser-GCT-2	-6.49416
	tDR-41:72-Ser-GCT-4-M2	-7.81985
	tDR-41:74-Arg-ACG-1	-4.85741
	tDR-41:74-Arg-ACG-2	-10.1869
	tDR-41:74-Arg-CCG-1-M2	-8.49373
	tDR-41:74-Arg-CCG-2	-10.3914
	tDR-41:74-Arg-CCT-4	-8.94053
	tDR-41:74-Arg-TCG-5	-9.24739
	tDR-41:74-Asn-GTT-2-M3	-5.7508
	tDR-41:74-Asp-GTC-2-M2	-7.38045
	tDR-41:74-Glu-TTC-1	-4.71522
	tDR-41:74-Glu-TTC-2	-3.55174
	tDR-41:74-Leu-CAG-2	-6.70495
	tDR-41:74-Lys-TTT-3	-7.16669
	tDR-41:74-Met-CAT-2-M2	-7.27909
	tDR-41:74-Ser-GCT-1	-10.4244
	tDR-41:74-Ser-GCT-2	-11.5899
	tDR-41:74-Ser-GCT-3	-7.11925
	tDR-41:74-Ser-GCT-4-M2	-5.30365
	tDR-41:74-Thr-AGT-2-M3	-8.52592
	tDR-41:74-Thr-CGT-4	-6.65436
	tDR-41:T1-Arg-ACG-1-1	-7.16208
	tDR-41:T1-Ser-GCT-2-1	-7.06356
	tDR-41:T1-Ser-GCT-4-1	-10.9085
	tDR-41:T1-Ser-GCT-4-2	-8.55783
	tDR-42:54-Ser-GCT-1-M4	-6.51593
	tDR-42:55-Ser-GCT-1-M4	-8.23588
	tDR-42:56-Arg-CCT-1-M5	-7.78836
	tDR-42:56-Leu-AAG-2-M3	-6.86066
	tDR-42:56-Ser-GCT-1-M4	-9.16426
	tDR-42:56-Thr-TGT-2-M4	-7.62425
	tDR-42:63-Met-CAT-3	-3.87162
	tDR-42:66-Ser-GCT-1-M2	-7.32653
	tDR-42:66-Ser-GCT-4-M2	-4.63542
	tDR-42:68-Ser-GCT-4-M2	-6.73212
	tDR-42:69-Ser-GCT-2	-6.91031
	tDR-42:69-Ser-GCT-4-M2	-8.13402
	tDR-42:71-Ser-GCT-2	-9.22002
	tDR-42:71-Ser-GCT-4-M2	-3.0599
	tDR-42:72-Arg-CCG-2	-6.88946
	tDR-42:72-Arg-CCT-4	-7.03747
	tDR-42:72-Leu-AAG-2	-7.15195
	tDR-42:72-Met-CAT-3	-8.44166
	tDR-42:72-Ser-GCT-1	-2.46186
	tDR-42:72-Ser-GCT-2	-2.15554
	tDR-42:72-Ser-GCT-4-M2	-2.38588
	tDR-42:73-Arg-CCG-2	-7.12296
	tDR-42:73-Arg-CCT-4	-7.94567
	tDR-42:73-Ser-GCT-1	-2.69805
	tDR-42:73-Ser-GCT-2	-2.23247
	tDR-42:73-Ser-GCT-4-M2	-2.61421
	tDR-42:73-Ser-GCT-4-M2-C40G-G41C	-6.96366
	tDR-42:T2-Ser-GCT-6-1	-8.50464
	tDR-42:74-Arg-CCG-2	-11.4496
	tDR-42:74-Arg-CCT-1	-8.55214
	tDR-42:74-Arg-CCT-2	-8.06893
	tDR-42:74-Arg-CCT-3	-7.81434
	tDR-42:74-Arg-CCT-4	-5.84181
	tDR-42:74-Arg-TCT-1	-8.39506
	tDR-42:74-Arg-TCT-3	-7.51156
	tDR-42:74-Asn-GTT-2-M3	-7.92158
	tDR-42:74-Asp-GTC-2-M2	-6.46473
	tDR-42:74-Gln-CTG-1	-6.36777
	tDR-42:74-Glu-CTC-1-M2	-5.69361
	tDR-42:74-Leu-AAG-1-M2	-7.21569
	tDR-42:74-Leu-AAG-2	-8.0471
	tDR-42:74-Leu-CAG-1	-7.1056
	tDR-42:74-Leu-CAG-2	-8.28144
	tDR-42:74-Leu-TAG-2	-7.06887
	tDR-42:74-Lys-CTT-1-M4	-7.43286
	tDR-42:74-Lys-TTT-3	-7.75979
	tDR-42:74-Met-CAT-3	-7.32829
	tDR-42:74-Phe-GAA-1	-8.71895
	tDR-42:74-Ser-AGA-2-M3	-3.32858
	tDR-42:74-Ser-CGA-1	-7.24046
	tDR-42:74-Ser-GCT-1	-4.99084
	tDR-42:74-Ser-GCT-1-A13G	-6.6405
	tDR-42:74-Ser-GCT-1-C37U	-7.21569
	tDR-42:74-Ser-GCT-1-G41A	-6.96185
	tDR-42:74-Ser-GCT-1-G41C	-7.15562
	tDR-42:74-Ser-GCT-1-U39C	-7.20652
	tDR-42:74-Ser-GCT-2	-5.20149
	tDR-42:74-Ser-GCT-2-A13G	-8.00082
	tDR-42:74-Ser-GCT-2-A26G	-7.79301
	tDR-42:74-Ser-GCT-2-A27G	-7.52745
	tDR-42:74-Ser-GCT-2-A32G	-7.10225
	tDR-42:74-Ser-GCT-2-C29U	-7.01093
	tDR-42:74-Ser-GCT-2-C30U	-6.88235
	tDR-42:74-Ser-GCT-2-C37U	-6.60794
	tDR-42:74-Ser-GCT-2-C40U	-7.2372
	tDR-42:74-Ser-GCT-2-G17U	-6.78873
	tDR-42:74-Ser-GCT-2-G41A	-8.06642
	tDR-42:74-Ser-GCT-2-G41C	-8.43395
	tDR-42:74-Ser-GCT-2-M3-C33U	-8.42859
	tDR-42:74-Ser-GCT-2-U10C	-7.04062
	tDR-42:74-Ser-GCT-2-U18C	-6.61461
	tDR-42:74-Ser-GCT-2-U22C	-7.22366
	tDR-42:74-Ser-GCT-2-U23C	-7.41343
	tDR-42:74-Ser-GCT-2-U28C	-7.42176
	tDR-42:74-Ser-GCT-2-U2C	-7.34948
	tDR-42:74-Ser-GCT-2-U36C	-7.2119
	tDR-42:74-Ser-GCT-2-U39A	-6.58085
	tDR-42:74-Ser-GCT-2-U39C	-8.62957
	tDR-42:74-Ser-GCT-2-U39G	-7.75937
	tDR-42:74-Ser-GCT-2-U3C	-7.41988
	tDR-42:74-Ser-GCT-2-U5C	-7.13358
	tDR-42:74-Ser-GCT-2-U8C	-7.1961
	tDR-42:74-Ser-GCT-3	-5.21681
	tDR-42:74-Ser-GCT-4-M2	-5.29247
	tDR-42:74-Ser-GCT-4-M2-A13G	-9.49175
	tDR-42:74-Ser-GCT-4-M2-A26G	-9.17985
	tDR-42:74-Ser-GCT-4-M2-A27G	-8.95763
	tDR-42:74-Ser-GCT-4-M2-A32G	-8.58609
	tDR-42:74-Ser-GCT-4-M2-A32U	-6.58137
	tDR-42:74-Ser-GCT-4-M2-C12U	-7.48601
	tDR-42:74-Ser-GCT-4-M2-C14U	-8.10542
	tDR-42:74-Ser-GCT-4-M2-C16U	-8.03654
	tDR-42:74-Ser-GCT-4-M2-C24U	-8.2577
	tDR-42:74-Ser-GCT-4-M2-C29U	-8.51529
	tDR-42:74-Ser-GCT-4-M2-C30U	-8.31273
	tDR-42:74-Ser-GCT-4-M2-C31U	-8.06468
	tDR-42:74-Ser-GCT-4-M2-C34U	-8.90144
	tDR-42:74-Ser-GCT-4-M2-C37U	-9.23525
	tDR-42:74-Ser-GCT-4-M2-C40A	-6.80394
	tDR-42:74-Ser-GCT-4-M2-C40U	-9.11252
	tDR-42:74-Ser-GCT-4-M2-C7U	-7.5239
	tDR-42:74-Ser-GCT-4-M2-D18G	-7.05331
	tDR-42:74-Ser-GCT-4-M2-D23C	-6.56099
	tDR-42:74-Ser-GCT-4-M2-D28C	-6.71755
	tDR-42:74-Ser-GCT-4-M2-D35U	-6.72026
	tDR-42:74-Ser-GCT-4-M2-G11A	-7.71991
	tDR-42:74-Ser-GCT-4-M2-G17A	-7.52969
	tDR-42:74-Ser-GCT-4-M2-G17U	-7.8458
	tDR-42:74-Ser-GCT-4-M2-G19A	-7.02971
	tDR-42:74-Ser-GCT-4-M2-G19U	-6.73647
	tDR-42:74-Ser-GCT-4-M2-G20A	-7.45936
	tDR-42:74-Ser-GCT-4-M2-G20U	-7.76554
	tDR-42:74-Ser-GCT-4-M2-G21A	-6.82998
	tDR-42:74-Ser-GCT-4-M2-G25A	-7.69598
	tDR-42:74-Ser-GCT-4-M2-G25U	-6.90098
	tDR-42:74-Ser-GCT-4-M2-G38A	-7.48044
	tDR-42:74-Ser-GCT-4-M2-G41A	-4.18225
	tDR-42:74-Ser-GCT-4-M2-G41C	-4.30948
	tDR-42:74-Ser-GCT-4-M2-G41U	-7.25977
	tDR-42:74-Ser-GCT-4-M2-G4A	-7.43065
	tDR-42:74-Ser-GCT-4-M2-G6A	-7.55807
	tDR-42:74-Ser-GCT-4-M2-U10A	-6.41266
	tDR-42:74-Ser-GCT-4-M2-U10C	-8.98667
	tDR-42:74-Ser-GCT-4-M2-U18C	-8.35432
	tDR-42:74-Ser-GCT-4-M2-U22C	-8.94312
	tDR-42:74-Ser-GCT-4-M2-U23C	-8.94082
	tDR-42:74-Ser-GCT-4-M2-U28C	-8.98481
	tDR-42:74-Ser-GCT-4-M2-U2C	-8.95617
	tDR-42:74-Ser-GCT-4-M2-U36C	-9.30056
	tDR-42:74-Ser-GCT-4-M2-U39A	-7.73778
	tDR-42:74-Ser-GCT-4-M2-U39C	-3.95222
	tDR-42:74-Ser-GCT-4-M2-U39G	-4.08372
	tDR-42:74-Ser-GCT-4-M2-U3C	-9.07059
	tDR-42:74-Ser-GCT-4-M2-U5C	-8.84731
	tDR-42:74-Ser-GCT-4-M2-U8C	-8.99512
	tDR-42:74-Ser-GCT-5	-11.0198
	tDR-42:74-Thr-CGT-4	-7.21259
	tDR-42:75-Arg-CCT-4	-8.18644
	tDR-42:75-Ser-GCT-1	-7.63198
	tDR-42:75-Ser-GCT-2	-9.39006
	tDR-42:75-Ser-GCT-4-M2	-4.84021
	tDR-42:T1-Arg-TCT-1-1	-7.03343
	tDR-42:T1-Ser-AGA-2-6	-7.47638
	tDR-42:T1-Ser-GCT-2-1	-6.42551
	tDR-42:T1-Ser-GCT-4-1	-5.7714
	tDR-42:T1-Ser-GCT-4-1-A13G	-7.70083
	tDR-42:T1-Ser-GCT-4-1-A26G	-7.51367
	tDR-42:T1-Ser-GCT-4-1-A27G	-7.48592
	tDR-42:T1-Ser-GCT-4-1-C14U	-7.17468
	tDR-42:T1-Ser-GCT-4-1-C16U	-6.55544
	tDR-42:T1-Ser-GCT-4-1-C30U	-6.61954
	tDR-42:T1-Ser-GCT-4-1-C34U	-7.3249
	tDR-42:T1-Ser-GCT-4-1-C37U	-7.76164
	tDR-42:T1-Ser-GCT-4-1-C40U	-6.67026
	tDR-42:T1-Ser-GCT-4-1-G41A	-6.65159
	tDR-42:T1-Ser-GCT-4-1-G41C	-7.44831
	tDR-42:T1-Ser-GCT-4-1-U10C	-7.32506
	tDR-42:T1-Ser-GCT-4-1-U18C	-6.82954
	tDR-42:T1-Ser-GCT-4-1-U22C	-7.01924
	tDR-42:T1-Ser-GCT-4-1-U23C	-7.49627
	tDR-42:T1-Ser-GCT-4-1-U28C	-7.59693
	tDR-42:T1-Ser-GCT-4-1-U2C	-7.46195
	tDR-42:T1-Ser-GCT-4-1-U36C	-7.75294
	tDR-42:T1-Ser-GCT-4-1-U39C	-7.83752
	tDR-42:T1-Ser-GCT-4-1-U3C	-7.56784
	tDR-42:T1-Ser-GCT-4-1-U5C	-7.33683
	tDR-42:T1-Ser-GCT-4-1-U8C	-7.16301
	tDR-42:T1-Ser-GCT-4-2	-5.71799
	tDR-42:T1-Ser-GCT-4-3	-6.19317
	tDR-42:T2-Ser-GCT-6-1-U39G	-7.32096
	tDR-43:55-Ser-GCT-1-M4	-6.659
	tDR-43:72-Ser-GCT-4-M2	-6.88377
	tDR-43:73-Asn-GTT-2-M3	-6.83226
	tDR-43:74-Arg-CCG-2	-6.96116
	tDR-43:74-Arg-CCT-4	-6.77031
	tDR-43:74-Asn-GTT-2-M3	-9.73534
	tDR-43:74-Asp-GTC-2-M2	-7.06729
	tDR-43:74-Glu-CTC-1-M3	-7.55214
	tDR-43:74-Lys-CTT-1-M4	-4.97996
	tDR-43:74-Ser-GCT-1	-8.62578
	tDR-43:74-Ser-GCT-2	-9.75651
	tDR-43:74-Ser-GCT-4-M2	-11.5262
	tDR-43:T1-Lys-CTT-2-3	-9.71944
	tDR-43:T1-Lys-CTT-2-5	-7.4948
	tDR-43:T1-Ser-GCT-4-1	-9.82735
	tDR-43:T1-Ser-GCT-4-2	-7.43029
	tDR-44:55-Ser-GCT-1-M4	-6.84409
	tDR-44:74-Asn-GTT-2-M3	-9.49656
	tDR-44:74-Asp-GTC-2-M2	-7.55476
	tDR-44:74-Ser-GCT-1	-7.6921
	tDR-44:74-Ser-GCT-2	-9.08359
	tDR-44:74-Ser-GCT-4-M2	-6.80277
	tDR-44:74-Tyr-GTA-1-M2	-8.76927
	tDR-44:74-Tyr-GTA-2-M2	-9.07635
	tDR-44:74-Tyr-GTA-3-M2	-10.4208
	tDR-44:75-Ser-GCT-4-M2	-6.28283
	tDR-44:T1-Ser-GCT-4-1	-9.45631
	tDR-44:T1-Ser-GCT-4-2	-7.22111
	tDR-44:T4-Tyr-GTA-3-1	-9.47786
	tDR-45:74-Arg-ACG-2	-7.5236
	tDR-45:74-Asn-GTT-2-M3	-7.85448
	tDR-45:74-Asp-GTC-2-M2	-6.89127
	tDR-45:74-Gln-TTG-2	-7.25633
	tDR-45:74-His-GTG-1	-8.49525
	tDR-45:74-Lys-CTT-1-M4	-8.13141
	tDR-46:74-Arg-ACG-2	-7.8456
	tDR-46:74-Asn-GTT-2-M3	-8.82113
	tDR-46:74-Lys-CTT-1-M4	-9.93884
	tDR-46:74-Lys-TTT-3	-7.79947
	tDR-46:75-Lys-CTT-1-M4	-6.70946
	tDR-46:T1-Lys-CTT-2-3	-8.10622
	tDR-47:73-Asn-GTT-2-M4	-7.62367
	tDR-47:74-Arg-ACG-2	-9.24435
	tDR-47:74-Arg-CCG-1-M2	-8.3559
	tDR-47:74-Asn-GTT-2-M4	-10.9185
	tDR-47:74-Lys-CTT-1-M4	-10.4701
	tDR-47:74-Lys-TTT-3	-8.73715
	tDR-47:75-Lys-CTT-1-M4	-6.79919
	tDR-47:T1-Lys-CTT-2-3	-8.69379
	tDR-47:T1-Lys-TTT-3-1	-6.7787
	tDR-48:74-Arg-ACG-2	-8.64344
	tDR-48:74-Asn-GTT-2-M4	-9.13576
	tDR-48:74-Asp-GTC-2-M2	-6.48492
	tDR-48:74-Glu-CTC-1-M7	-6.74117
	tDR-48:74-Lys-CTT-1-M4	-9.60078
	tDR-48:74-Lys-TTT-3	-8.65871
	tDR-48:74-Ser-GCT-3-M4	-7.11751
	tDR-48:T1-Lys-CTT-2-3	-7.89866
	tDR-48:T4-Tyr-GTA-3-1	-7.5375
	tDR-49:73-Lys-CTT-1-M4	-6.67026
	tDR-49:74-Arg-ACG-2	-7.57507
	tDR-49:74-Arg-CCG-1-M2	-7.33325
	tDR-49:74-Asn-GTT-2-M4	-6.87946
	tDR-49:74-Lys-CTT-1-M4	-10.7251
	tDR-49:74-Lys-TTT-3	-9.09473
	tDR-49:74-Ser-GCT-3-M4	-3.682
	tDR-49:T1-Lys-CTT-2-3	-8.96887
	tDR-49:T1-Lys-CTT-2-5	-6.77272
	tDR-49:T1-Lys-TTT-3-1	-7.57272
	tDR-49:T1-Ser-GCT-4-1	-8.89983
	tDR-4:30-Glu-CTC-1-M2	-7.53002
	tDR-4:30-Glu-CTC-1-M2-U2C-G3U	-1.19212
	tDR-4:31-Glu-CTC-1-M2	-6.52426
	tDR-4:32-Glu-CTC-1-M2	-11.0548
	tDR-4:32-Glu-CTC-1-M2-U2C-G3U	-3.12704
	tDR-4:32-iMet-CAT-1-M2	-2.18058
	tDR-4:33-Glu-CTC-1-M2	-6.29864
	tDR-4:33-Glu-CTC-1-M2-U2C-G3U	-3.30368
	tDR-4:33-Glu-TTC-3-M3	-8.26639
	tDR-4:33-Glu-TTC-9-G3U	-7.20074
	tDR-4:33-Gly-GCC-1	-7.2119
	tDR-4:33-Leu-AAG-1-M4	-8.7793
	tDR-4:33-Leu-CAG-1-M2	-8.34933
	tDR-4:33-Lys-CTT-1-M2	-7.70233
	tDR-4:33-Lys-CTT-2	-9.34131
	tDR-4:33-Lys-CTT-3	-6.5975
	tDR-4:33-Pro-AGG-1-M5	-1.13648
	tDR-4:33-Ser-GCT-1-M5	-3.16768
	tDR-4:34-Glu-CTC-1-M2	-8.35486
	tDR-4:34-Glu-CTC-1-M2-U2C-G3U	-7.19931
	tDR-4:34-Leu-TAG-1	-7.84474
	tDR-4:34-Leu-TAG-2	-7.45589
	tDR-4:34-Pro-CGG-1-M2	-6.44856
	tDR-4:34-Pro-TGG-3	-6.57145
	tDR-4:35-Glu-CTC-1-M2	-6.89945
	tDR-50:73-Lys-TTT-3	-7.11055
	tDR-50:74-Arg-ACG-2	-7.35525
	tDR-50:74-Glu-CTC-1-M7	-7.63934
	tDR-50:74-Lys-CTT-1-M4	-8.4298
[truncated: 302 more rows]

## Sheet: Bewo_H2O2_Cells
	Feature	log2FoldChange
1	tDR-L1:35-Lys-TTT-3-2	-6.63573
2	tDR-L1:T11-iMet-CAT-1-1	-6.03565
3	tDR-L1:T12-Arg-CCT-4-1	-6.59478
4	tDR-11:35-Glu-CTC-1-M2	-6.28711
5	tDR-12:30-Glu-CTC-1-M2	-5.94931
6	tDR-12:44-His-GTG-1	-7.03932
7	tDR-12:57-Arg-CCT-1-M2-C45U-G46U	-6.00399
8	tDR-12:76-Glu-CTC-1	-1.31435
9	tDR-12:76-Glu-CTC-1-A61G	-6.28823
10	tDR-12:76-Glu-TTC-2-A60G	-5.88239
11	tDR-12:76-Lys-CTT-1	-6.66491
12	tDR-13:75-Glu-TTC-4	-6.0647
13	tDR-13:76-Glu-CTC-1	-1.38427
14	tDR-14:36-Glu-CTC-1-M2	-6.7908
15	tDR-14:57-Arg-CCT-1-M2-C43U-G44U	-6.3474
16	tDR-14:76-Glu-CTC-1	-1.70749
17	tDR-14:76-His-GTG-1-G4A	-6.76991
18	tDR-14:76-His-GTG-1-M2-U19C	-6.18181
19	tDR-14:T9-Glu-CTC-1-6	-5.85703
20	tDR-15:35-Glu-CTC-1-M2	-6.28558
21	tDR-15:T12-Gln-TTG-1-1	-5.84985
22	tDR-15:76-Glu-TTC-4	-7.00066
23	tDR-16:33-Arg-TCT-1-M4	-6.32718
24	tDR-16:35-Glu-CTC-1-M2	-6.34629
25	tDR-16:38-Phe-GAA-1-M5	-6.23162
26	tDR-16:53-Lys-CTT-2	-6.22927
27	tDR-16:71-Lys-CTT-2	6.57297
28	tDR-16:T2-Lys-CTT-2-1	-6.32946
29	tDR-16:76-Lys-CTT-1	-1.51556
30	tDR-16:76-Lys-CTT-2	-1.01847
31	tDR-16:76-Lys-CTT-2-G56A	-5.9887
32	tDR-16:T12-Asn-GTT-10-1	-6.14111
33	tDR-19:35-Glu-CTC-1-M2	-6.62322
34	tDR-1:15-Ser-GCT-1-M5-G15A	-6.12506
35	tDR-1:16-Ala-AGC-8	-6.06428
36	tDR-1:16-Leu-AAG-1-M6-C16A	-6.52946
37	tDR-1:18-Lys-TTT-3-M2	-5.95263
38	tDR-1:19-Leu-CAA-1-M4	-5.94591
39	tDR-1:20-Arg-TCT-2-M3	-5.84204
40	tDR-1:20a-Leu-CAA-1-M4	-5.87533
41	tDR-1:22-Gly-GCC-1	-6.02737
42	tDR-1:23-iMet-CAT-1-M2	-5.9726
43	tDR-1:24-Pro-AGG-1-M6	-5.83698
44	tDR-1:25-Gly-CCC-1-M4	-6.16579
45	tDR-1:29-Val-AAC-1-M6	-5.80591
46	tDR-1:32-Pro-AGG-1-M5	-1.24082
47	tDR-1:32-iMet-CAT-1-M2	3.50341
48	tDR-1:33-Glu-CTC-1-M2-C32U	-5.84826
49	tDR-1:33-iMet-CAT-1-M2	7.18032
50	tDR-1:34-Leu-AAG-1-M4-A35G	-6.42995
51	tDR-1:35-Asp-GTC-2	-1.17926
52	tDR-1:35-Glu-CTC-1-M2	-1.06471
53	tDR-1:35-Glu-CTC-1-M2-D5G	-1.01464
54	tDR-1:35-Glu-CTC-1-M2-D5G-U32G	-6.31618
55	tDR-1:35-Glu-CTC-1-M2-G6U	-6.15251
56	tDR-1:35-Glu-CTC-1-M2-U33C	-6.69171
57	tDR-1:35-Glu-CTC-1-M2-U5C-G6U	-1.62024
58	tDR-1:36-Lys-CTT-2-G6A	-5.96459
59	tDR-1:36-Lys-CTT-2-M2-U33G	-5.95932
60	tDR-1:36-Pro-CGG-1-M2	-6.43148
61	tDR-1:36-Val-AAC-1-M6-A34G	-6.01179
62	tDR-1:39-Glu-CTC-1-M2	-1.25671
63	tDR-1:41-iMet-CAT-1-M2	-6.07882
64	tDR-1:46-Arg-ACG-1-M2-A34G	-6.37094
65	tDR-1:47-iMet-CAT-1-M2	-6.54037
66	tDR-1:50-Gly-GCC-1	-6.7707
67	tDR-1:51-Pro-AGG-2-M3-A33G	-5.86972
68	tDR-1:51-iMet-CAT-1-M2	-6.68392
69	tDR-1:54-Arg-ACG-2-A34G	-6.20451
70	tDR-1:54-Arg-CCG-2	-6.13522
71	tDR-1:54-Gly-CCC-1	-1.42164
72	tDR-1:54-Phe-GAA-1-M2	-6.69655
73	tDR-1:54-Pro-AGG-1-A33G	-6.99316
74	tDR-1:54-Pro-AGG-2-M3-A33G	-1.46925
75	tDR-1:54-Pro-CGG-1	-1.66525
76	tDR-1:54-Pro-TGG-2	-6.50414
77	tDR-1:54-Pro-TGG-3	-1.52476
78	tDR-1:54-Val-AAC-3-A34G	-5.88035
79	tDR-1:55-Pro-AGG-2-M3-A33G	-1.8157
80	tDR-1:55-Pro-CGG-1	-7.10407
81	tDR-1:55-iMet-CAT-1-M2	-6.20088
82	tDR-1:56-Pro-AGG-2-M3-A33G	-1.87653
83	tDR-1:57-Arg-CCT-3-C56U-G57U	-6.35581
84	tDR-1:59-Gln-CTG-1	-5.85192
85	tDR-1:62-Gln-CTG-1	-6.22851
86	tDR-1:T12-Arg-CCT-4-1	-1.91133
87	tDR-1:T16-Thr-TGT-2-1	-1.39251
88	tDR-20:T8-Lys-CTT-2-1	-5.97837
89	tDR-20:75-Arg-ACG-1-A16G	-6.39548
90	tDR-20:76-Arg-ACG-2-A16G-G55A	-6.06249
91	tDR-20:76-Arg-CCT-1	-6.48966
92	tDR-20:76-Gly-GCC-2	-7.03175
93	tDR-20:76-Lys-CTT-1	-1.86661
94	tDR-20:76-Ser-AGA-2-M2-A16G	-6.12426
95	tDR-21:36-Cys-GCA-1-M23	-5.85849
96	tDR-21:57-Arg-CCT-3-M2-C36U-G37U	-5.96651
97	tDR-21:58-Arg-CCT-1-M2-C36U-G37U-A38U	-5.97691
98	tDR-21:T11-Cys-GCA-2-2	-6.09636
99	tDR-21:T8-Lys-CTT-2-1	-6.7791
100	tDR-21:T9-Phe-GAA-3-1	-6.17905
101	tDR-21:76-Ala-TGC-4-A17G	-6.34852
102	tDR-21:T2-Lys-CTT-1-1-G57A	-6.88185
103	tDR-22:41-Cys-GCA-1-M22	-6.14497
104	tDR-22:75-Cys-GCA-1-M4	-1.78841
105	tDR-22:75-Cys-GCA-2-M5	-6.80317
106	tDR-22:76-Cys-GCA-10	-6.49364
107	tDR-22:76-Thr-TGT-4-M2	-6.00304
108	tDR-22:T11-Cys-GCA-2-2	-5.85348
109	tDR-22:T12-Asn-GTT-10-1	-5.90335
110	tDR-23:75-Cys-GCA-2-M5	-6.76376
111	tDR-23:76-Ala-TGC-4-A15G	-6.19158
112	tDR-23:76-Cys-GCA-2-M6-U51A	-6.6368
113	tDR-24:40-Cys-GCA-1-M22	-5.86416
114	tDR-24:76-Cys-GCA-1-M5-U50A	-5.91573
115	tDR-24:76-Gly-GCC-1	-6.29242
116	tDR-25:54-Cys-GCA-1-M6	-2.16751
117	tDR-25:54-Cys-GCA-12	-5.97548
118	tDR-25:76-Ala-AGC-4-A10G-A13G	-6.21779
119	tDR-25:76-Ala-TGC-3-A13G	-6.63383
120	tDR-25:76-Ala-TGC-4-A13G	-6.05842
121	tDR-25:76-Cys-GCA-13-M2	-5.88547
122	tDR-25:76-Leu-CAA-4	-5.92745
123	tDR-25:76-Tyr-GTA-2-M2	-6.53677
124	tDR-26:40-Cys-GCA-1-M23	-6.55049
125	tDR-26:59-His-GTG-1	-5.8296
126	tDR-27:76-Ala-CGC-4-A11G	-6.05626
127	tDR-27:76-Cys-GCA-2-M5	-5.84669
128	tDR-27:76-Leu-TAG-1	-6.72968
129	tDR-27:76-Lys-CTT-4	-6.21059
130	tDR-27:76-Ser-AGA-2-M2-A8G	-6.14785
131	tDR-27:76-Thr-AGT-1-M2-A8G	-6.75485
132	tDR-27:T12-Asn-GTT-10-1	-6.04005
133	tDR-28:54-Cys-GCA-1-M7	-6.61045
134	tDR-28:54-Cys-GCA-2-M10	-5.91526
135	tDR-28:67-Phe-GAA-1-M2	-6.65532
136	tDR-28:T1-Phe-GAA-1-4	-6.70554
137	tDR-28:76-Ala-TGC-4-A10G	-6.28178
138	tDR-28:76-Gln-CTG-1-U45A	-5.91328
139	tDR-28:76-Leu-TAG-3	-6.38169
140	tDR-28:76-Phe-GAA-1-A46G	-6.34923
141	tDR-29:54-Cys-GCA-2-M10	-5.99573
142	tDR-29:56-Phe-GAA-1-M4	-6.81858
143	tDR-29:76-Ala-AGC-4-A6G-A9G	-6.64555
144	tDR-29:76-Ala-CGC-4-A9G	-5.8894
145	tDR-29:76-Ala-TGC-4	-6.52429
146	tDR-29:76-Ala-TGC-4-A9G	-6.05627
147	tDR-29:76-Cys-GCA-12	-6.03736
148	tDR-29:76-Cys-GCA-13-M2	-5.92708
149	tDR-29:76-Gly-GCC-1	-5.91479
150	tDR-29:76-Ser-AGA-2-M2-A6G	-6.35326
151	tDR-30:76-Ala-TGC-3-A8G	-6.26676
152	tDR-30:76-Ala-TGC-4	-5.86572
153	tDR-30:76-Leu-AAG-1-M2-A5G	-5.83637
154	tDR-31:75-Arg-ACG-2-A4G	-6.1794
155	tDR-31:76-Ala-AGC-4-A4G-A7G	-6.41753
156	tDR-31:76-Ala-TGC-4-A7G	-6.09154
157	tDR-32:76-Ala-TGC-4	-5.98017
158	tDR-32:76-Ala-TGC-4-A6G	-6.08058
159	tDR-32:76-Glu-CTC-1	-6.53256
160	tDR-32:76-Gly-CCC-2	-6.95459
161	tDR-32:76-Gly-GCC-1	-6.31313
162	tDR-32:76-Thr-AGT-2-M3-A3G	-6.32354
163	tDR-32:76-Leu-CAA-4-I53CAUU-A59U-I60UU	-6.50644
164	tDR-32:T12-Arg-ACG-2-1-A3G	-5.94876
165	tDR-33:T12-Arg-ACG-2-1-A2G	-6.22578
166	tDR-33:76-Ala-TGC-4	-5.85799
167	tDR-33:76-Leu-TAG-1	-5.90097
168	tDR-33:76-Thr-CGT-4	-5.93481
169	tDR-33:T15-Leu-CAG-2-2	-6.24068
170	tDR-34:54-Cys-GCA-1-M7	-5.95355
171	tDR-34:73-Met-CAT-2-M2	6.69257
172	tDR-34:73-Met-CAT-6	7.07127
173	tDR-34:T12-Arg-ACG-2-1	-6.31121
174	tDR-34:74-Lys-CTT-2-M3	6.64724
175	tDR-34:74-Ser-AGA-2-M2-A1G	6.88
176	tDR-34:75-Arg-ACG-1-A1G	-6.11231
177	tDR-34:75-Leu-CAA-4	-6.46762
178	tDR-34:75-Met-CAT-6	6.78235
179	tDR-34:76-Ala-AGC-4-A1G-A4G	-6.34307
180	tDR-34:76-Ala-TGC-4	-6.37312
181	tDR-34:76-Ala-TGC-4-A4G	-6.33901
182	tDR-34:76-Leu-CAA-4	-1.37566
183	tDR-34:76-Ser-CGA-1	-6.51973
184	tDR-34:76-Trp-CCA-4	-6.01915
185	tDR-34:T15-Leu-CAG-2-2	-6.82357
186	tDR-34:T9-Met-CAT-1-1	1.96534
187	tDR-35:55-Ile-TAT-1-M3	6.79173
188	tDR-35:56-Ile-TAT-1-M3	7.92814
189	tDR-35:61-iMet-CAT-1	8.2958
190	tDR-35:62-iMet-CAT-1	7.85201
191	tDR-35:69-Ile-TAT-2	7.40136
192	tDR-35:70-Ile-TAT-2	7.67365
193	tDR-35:73-Arg-TCG-2	7.04702
194	tDR-35:73-Arg-TCG-5	7.50497
195	tDR-35:73-Leu-CAG-2	2.13209
196	tDR-35:76-Ala-TGC-4	-6.0784
197	tDR-35:76-Ala-TGC-4-A3G	-6.62526
198	tDR-35:T10-iMet-CAT-1-1	7.47824
199	tDR-36:73-Asn-GTT-2-M2	7.39337
200	tDR-36:T9-Met-CAT-1-1	-6.05311
201	tDR-36:74-Asn-GTT-2-M2	7.1939
202	tDR-36:76-Ala-TGC-4	-6.10109
203	tDR-36:76-Asp-GTC-2-M2	-1.10229
204	tDR-36:76-Glu-CTC-1-M2	-1.41799
205	tDR-36:76-Ser-AGA-2-M2-G47A	-6.17602
206	tDR-37:69-Asp-GTC-2-M2	3.43008
207	tDR-37:71-Asp-GTC-2-M2	7.30475
208	tDR-37:73-Asp-GTC-2-M2	7.14616
209	tDR-37:T9-Met-CAT-1-1	3.93866
210	tDR-37:74-Asp-GTC-2-M2	2.2234
211	tDR-37:74-Glu-CTC-1-M2	7.09054
212	tDR-37:76-Glu-CTC-1-M2	-1.35792
213	tDR-37:76-Leu-CAA-4	-1.05626
214	tDR-37:76-Ser-AGA-2-M2	-1.02294
215	tDR-37:76-Ser-TGA-1	-6.65235
216	tDR-37:76-Val-AAC-1-M4	-5.98959
217	tDR-37:T10-Met-CAT-3-2	6.63655
218	tDR-37:T10-iMet-CAT-1-1	7.83251
219	tDR-37:T11-iMet-CAT-1-1	6.85687
220	tDR-37:T4-Met-CAT-1-1	7.70195
221	tDR-37:T8-Met-CAT-1-1	6.97619
222	tDR-38:70-Asp-GTC-2-M2	7.1747
223	tDR-38:T8-Leu-CAA-1-1	1.27167
224	tDR-38:T9-Met-CAT-1-1	1.80371
225	tDR-38:76-Arg-ACG-2-G36A	-6.45217
226	tDR-38:T16-Tyr-GTA-2-1	1.18696
227	tDR-38:T3-Tyr-GTA-2-1	1.26261
228	tDR-39:54-Met-CAT-2-M4	-6.05089
229	tDR-39:69-Asp-GTC-2-M2	1.83733
230	tDR-39:75-Leu-CAA-4	-1.89601
231	tDR-39:75-Leu-CAG-2	-5.90145
232	tDR-39:75-Lys-TTT-3	-6.76035
233	tDR-39:76-Ala-TGC-4	-1.31643
234	tDR-39:76-Leu-CAA-4-A43G	-6.13358
235	tDR-39:76-Lys-TTT-1-M2-A31G	-6.78123
236	tDR-39:76-Phe-GAA-1	-1.16683
237	tDR-3:31-Gly-GCC-1	2.22811
238	tDR-3:32-Gly-GCC-1	2.15446
239	tDR-3:32-Gly-GCC-1-C29A	7.43262
240	tDR-3:32-Gly-GCC-1-C29U	1.82444
241	tDR-3:33-Gly-CCC-1-M4	7.19221
242	tDR-3:33-Gly-GCC-1	2.31099
243	tDR-3:33-Gly-GCC-1-U30G	7.06615
244	tDR-3:36-Asp-GTC-2	3.50876
245	tDR-40:76-Arg-TCG-5	-6.19849
246	tDR-40:76-Lys-CTT-2-M3-G34A	-6.15544
247	tDR-40:76-Ser-TGA-1	-6.11058
248	tDR-40:76-Val-AAC-1-M4	-6.39582
249	tDR-41:56-Arg-CCG-1-M6	-5.92258
250	tDR-41:T12-Arg-CCT-4-1	-5.85751
251	tDR-41:76-Ser-GCT-1	-6.03381
252	tDR-42:61-iMet-CAT-1	6.98788
253	tDR-42:75-Ser-AGA-2-M3	-6.27755
254	tDR-42:76-Met-CAT-3	-6.48808
255	tDR-42:T12-Arg-CCT-4-1	-7.47051
256	tDR-43:75-Ser-AGA-2-M3	-6.49798
257	tDR-43:76-Lys-CTT-1-M4-G31A	-5.8985
258	tDR-43:76-Lys-TTT-3	-1.4441
259	tDR-43:76-Ser-AGA-2-M3	-1.00854
260	tDR-43:76-Ser-AGA-2-M3-G40A	-6.50055
261	tDR-43:T12-Arg-CCT-4-1	-6.2637
262	tDR-44:T12-Arg-ACG-2-1	-5.92353
263	tDR-44:75-Leu-CAA-4	-6.27028
264	tDR-44:76-Cys-GCA-1-M6	-5.8894
265	tDR-44:76-Leu-AAG-1-M2	-6.42445
266	tDR-44:76-Leu-TAG-2	-5.98449
267	tDR-44:76-Thr-AGT-1-M2-U30A	-6.0647
268	tDR-44:76-Thr-CGT-2	-6.43823
269	tDR-45:T12-Arg-CCT-4-1	-6.28859
270	tDR-45:T8-Thr-TGT-3-1	-6.12975
271	tDR-46:76-Arg-TCT-3	-5.9449
272	tDR-46:76-Lys-CTT-1-M5-U23C	-6.72424
273	tDR-46:76-Lys-TTT-3	-1.03101
274	tDR-46:76-Thr-AGT-4	-5.87738
275	tDR-46:T12-Arg-CCT-4-1	-6.59636
276	tDR-46:T8-Lys-CTT-2-1	-5.92755
277	tDR-46:T8-Thr-TGT-3-1	-6.39086
278	tDR-47:T12-Arg-CCT-4-1	-6.71337
279	tDR-47:75-Thr-AGT-1-M2	-5.8529
280	tDR-47:76-Ala-CGC-4	-6.31418
281	tDR-47:76-Cys-GCA-13-M2	-6.25322
282	tDR-48:T12-Arg-CCT-4-1	-6.64761
283	tDR-48:T9-Tyr-GTA-8-1	-5.84312
284	tDR-48:76-Cys-GCA-1-M6	-1.29326
285	tDR-48:76-Cys-GCA-2-M6	-1.21907
286	tDR-48:76-Cys-GCA-4	-1.35479
287	tDR-48:T11-Lys-TTT-3-1	-6.32762
288	tDR-48:T2-Lys-CTT-2-1	-6.98894
289	tDR-48:T3-Leu-CAG-2-2	-6.21261
290	tDR-48:T3-Tyr-GTA-2-1	-5.92745
291	tDR-49:T2-Arg-ACG-2-4	-6.48169
292	tDR-49:76-Ala-CGC-4	-6.42551
293	tDR-49:76-Cys-GCA-1-M6	-1.61226
294	tDR-49:76-Cys-GCA-12	-6.31236
295	tDR-49:76-SeC-TCA-1	-5.97213
296	tDR-49:T12-Arg-CCT-4-1	-6.24823
297	tDR-50:T9-Pro-AGG-2-5	-6.02099
298	tDR-50:75-Ala-CGC-1-M4	-6.29582
299	tDR-50:75-Leu-AAG-1-M4	-5.85653
300	tDR-50:75-Val-TAC-1-M2	-6.44495
301	tDR-50:76-Ala-AGC-10-M5	-6.31307
302	tDR-50:76-Ala-TGC-5	-5.91083
303	tDR-50:76-Cys-GCA-1-M7	-1.17194
304	tDR-50:76-Cys-GCA-13-M2	-6.54285
305	tDR-50:76-Cys-GCA-2-M6	-1.25111
306	tDR-50:76-Cys-GCA-2-M7-U24A	-6.61678
307	tDR-50:T12-Arg-ACG-2-1	-6.29242
308	tDR-50:T12-Arg-CCT-4-1	-6.70196
309	tDR-50:T2-Tyr-GTA-2-1	-7.10261
310	tDR-50:T3-Leu-CAG-2-2	-6.52228
311	tDR-50:T8-Lys-CTT-2-1	-6.25748
312	tDR-51:T12-Arg-ACG-2-1	-6.9603
313	tDR-51:75-Gln-TTG-2	-6.73752
314	tDR-51:76-Arg-TCT-3	-6.01416
315	tDR-51:76-Pro-AGG-1-M8	-6.50379
316	tDR-51:T2-Arg-ACG-2-4	-6.51326
317	tDR-52:T11-Gln-CTG-1-4	-6.05225
318	tDR-52:T6-Pro-TGG-2-1	-6.29697
319	tDR-52:76-Ala-AGC-2-M3	-1.44556
320	tDR-52:76-Ala-CGC-3-M2	-1.14995
321	tDR-52:76-Leu-CAG-1	-6.5107
322	tDR-52:76-Thr-TGT-4-M3-U22A	-5.96933
323	tDR-52:T16-Tyr-GTA-2-1	-6.2049
324	tDR-53:75-Gly-GCC-1	-6.35652
325	tDR-53:76-Ala-AGC-1	-6.46801
326	tDR-53:76-Ala-CGC-1-M4-A21G	-6.00161
327	tDR-53:76-Ala-CGC-3-M2	-1.26788
328	tDR-53:76-Ala-CGC-4	-6.42176
329	tDR-53:76-Arg-ACG-1-M2	-1.08491
330	tDR-53:76-Cys-GCA-2-M7	-1.44366
331	tDR-53:76-Ile-AAT-2-M3	-6.16371
332	tDR-53:76-Leu-TAA-1	-5.93963
333	tDR-53:76-Thr-AGT-4	-6.2935
334	tDR-53:76-Thr-TGT-4-M3-U21A	-5.80643
335	tDR-53:T16-Tyr-GTA-2-1	-6.534
336	tDR-54:76-Ala-CGC-1-M4	-1.13387
337	tDR-54:76-Ala-CGC-4	-5.85442
338	tDR-54:76-Ser-TGA-4	-6.03963
339	tDR-54:76-Thr-TGT-3	-5.89839
340	tDR-54:T12-Arg-CCT-4-1	-5.90684
341	tDR-55:T3-Pro-TGG-3-4	-6.58711
342	tDR-55:75-Leu-AAG-1-M4	-6.1425
343	tDR-55:75-Ser-GCT-3-M4	-6.32205
344	tDR-55:76-Cys-GCA-2-M7	-1.62183
345	tDR-55:76-Gly-CCC-1-M2	-5.97402
346	tDR-55:76-Phe-GAA-2-M3	-6.03338
347	tDR-55:76-Ser-TGA-4	-6.61828
348	tDR-55:76-Thr-AGT-4	-5.96606
349	tDR-55:T12-Arg-CCT-4-1	-6.41439
350	tDR-55:T2-Arg-ACG-2-4	-6.87485
351	tDR-55:T2-Pro-AGG-1-1	-5.9484
352	tDR-56:75-Ala-CGC-1-M4	-5.85957
353	tDR-56:76-Ala-CGC-1-M4	-1.02651
354	tDR-56:76-Ala-CGC-3-M2	-1.02792
355	tDR-56:76-Ala-TGC-1-M2	-6.05491
356	tDR-56:76-Cys-GCA-2-M7	-1.21462
357	tDR-56:76-Cys-GCA-2-M8-U18A	-5.99102
358	tDR-56:76-Ile-TAT-2	-5.87989
359	tDR-56:T16-Gly-GCC-1-1	-6.0251
360	tDR-57:75-Leu-AAG-1-M5	-6.60064
361	tDR-57:75-Thr-AGT-1-M2	-5.96269
362	tDR-57:76-Ala-AGC-11-M2	-6.25285
363	tDR-57:76-Ala-AGC-8	-6.54452
364	tDR-57:76-Ala-CGC-1-M4	-1.0619
365	tDR-57:76-Ala-CGC-3-M2	-1.09724
366	tDR-57:76-Ala-CGC-4	-6.1944
367	tDR-57:76-Cys-GCA-2-M7	-1.3339
368	tDR-57:76-Gln-CTG-2-U17A	-6.289
369	tDR-57:76-Gln-CTG-6-M3-C17A	-6.69443
370	tDR-57:76-Gly-GCC-1	-1.0122
371	tDR-57:76-Leu-AAG-1-M5	-1.65585
372	tDR-57:76-Thr-AGT-4	-5.96224
373	tDR-57:T16-Tyr-GTA-2-1	-5.97792
374	tDR-58:76-Ala-AGC-2-M5	-1.1665
375	tDR-58:76-Ala-CGC-1-M6	-1.01205
376	tDR-58:76-Ala-CGC-1-M6-A16C	-6.27644
377	tDR-58:76-Cys-GCA-13-M3	-6.06911
378	tDR-58:76-Cys-GCA-2-M7	-1.14668
379	tDR-58:76-Cys-GCA-2-M8-U16G	-5.9484
380	tDR-58:76-Thr-TGT-4-M3-U16A	-6.67048
381	tDR-58:T9-Leu-CAA-4-1-G22C	-5.93089
382	tDR-59:75-Gly-CCC-2	-6.23328
383	tDR-59:75-Leu-CAG-1	-6.86482
384	tDR-59:75-Ser-TGA-4	-6.15082
385	tDR-59:76-Ala-AGC-10-M8	-5.96415
386	tDR-59:76-Ala-CGC-1-M6-U12G	-6.65171
387	tDR-59:76-Cys-GCA-1-M9	-1.13173
388	tDR-59:76-Cys-GCA-13-M3	-6.12767
389	tDR-59:76-Cys-GCA-2-M7	-1.09983
390	tDR-59:76-Cys-GCA-2-M8-U15G	-6.06028
391	tDR-59:76-Leu-AAG-1-M6-A15G	-6.3202
392	tDR-59:76-Ser-TGA-4-G15A	-6.06156
393	tDR-59:T12-Arg-CCT-4-1	-6.50085
394	tDR-59:T15-Tyr-GTA-2-1	-6.50126
395	tDR-59:T8-Leu-CAA-1-1	-6.29994
396	tDR-59:T8-Leu-CAA-4-1	-5.95272
397	tDR-5:35-Lys-TTT-3-M3	-6.27995
398	tDR-60:T12-Thr-TGT-6-1	-6.8501
399	tDR-60:T8-Leu-CAA-1-1	-6.57
400	tDR-60:75-Gly-GCC-1	-7.09035
401	tDR-60:75-Thr-TGT-1	-7.12117
402	tDR-60:76-Cys-GCA-12	-6.36659
403	tDR-60:76-Cys-GCA-13-M3	-5.85799
404	tDR-60:76-Cys-GCA-2-M7	-1.24852
405	tDR-60:76-Leu-AAG-1-M6-A14G	-6.01872
406	tDR-60:76-Pro-AGG-1-M8-C16U	-6.4396
407	tDR-60:T15-Leu-CAG-2-2	-6.22693
408	tDR-60:T9-Pro-AGG-2-6	-6.24422
409	tDR-61:T12-Arg-ACG-2-1	-6.39582
410	tDR-61:T9-Lys-CTT-2-1	-6.11739
411	tDR-61:75-Leu-CAG-1	-6.75136
412	tDR-61:76-Ala-CGC-4	-1.43861
413	tDR-61:76-Thr-AGT-2-M4-U13A	-6.16615
414	tDR-61:T15-Tyr-GTA-2-1	-6.26406
415	tDR-61:T8-Leu-CAA-1-1	-6.01821
416	tDR-62:T12-Arg-ACG-2-1	-6.54387
417	tDR-62:76-Ala-TGC-5-M2	-6.72232
418	tDR-62:76-Arg-TCG-1	-6.04728
419	tDR-62:76-SeC-TCA-1	-6.29012
420	tDR-63:T6-Pro-TGG-2-1	-5.84875
421	tDR-63:T15-Leu-CAG-2-2	-5.9449
422	tDR-63:T16-Tyr-GTA-2-1	-6.07089
423	tDR-64:T12-Arg-CCT-4-1	-6.12077
424	tDR-64:T15-Leu-CAG-2-2	-6.23911
425	tDR-65:T12-Arg-ACG-2-1	-6.64908
426	tDR-65:T12-Arg-CCT-4-1	-6.02419
427	tDR-66:T12-Arg-ACG-2-1	-5.84104
428	tDR-66:T12-Arg-CCT-4-1	-6.02737
429	tDR-66:T9-Met-CAT-1-1	6.79289
430	tDR-67:T12-Arg-ACG-2-1	-5.97457
431	tDR-67:T12-Arg-CCT-4-1	-6.06606
432	tDR-67:T9-Thr-TGT-3-1	-5.8565
433	tDR-67:T3-Leu-CAG-2-2	-6.37878
434	tDR-68:T12-Arg-CCT-4-1	-5.9172
435	tDR-68:T3-Leu-CAG-2-2	-6.53429
436	tDR-69:T14-Lys-CTT-1-1-G9A	-5.87485
437	tDR-69:T2-Lys-CTT-1-1	-6.32539
438	tDR-69:T4-Gly-GCC-1-1	-6.18961
439	tDR-70:T12-Arg-CCT-4-1	-6.30721
440	tDR-70:T3-Leu-CAG-2-2	-6.17611
441	tDR-72:T4-Gly-GCC-1-1	-6.22373
442	tDR-73:T4-Gly-GCC-1-1	-6.17932
443	tDR-T1:T23-Leu-AAG-1-1	-5.83379
444	tDR-T2:T34-Thr-CGT-2-1-A14G	-6.48871
445	tDR-T2:T16-Arg-CCT-3-1	-6.52652
446	tDR-7:33-Lys-TTT-3-M3	-5.82017
447	tDR-7:35-Glu-CTC-1-M2	-6.26952
448	tDR-7:57-Arg-CCT-1-M2-C50U-G51U	-6.60093
449	tDR-8:35-Glu-CTC-1-M2	-6.41549
450	tDR-8:38-Phe-GAA-1-M4	-6.97594
451	tDR-8:40-Phe-GAA-1-M4	-6.14617
452	tDR-9:41-Arg-TCT-1-M4	-5.82801
453	tDR-9:41-Phe-GAA-1-M4	-6.67689
454	tDR-L10:T14-Asn-GTT-9-2	-7.46012
455	tDR-L2:T11-Val-AAC-1-4	-6.31242
456	tDR-L2:T12-Asn-GTT-8-1	-7.09741
457	tDR-L2:T9-Ser-GCT-3-1	-6.97554
458	tDR-L1:T10-iMet-CAT-1-4	-6.95002
459	tDR-L1:T12-Asn-GTT-10-1	-1.45945
460	tDR-L1:T19-Val-TAC-2-1	-7.42913
461	tDR-L1:T23-Leu-AAG-1-1	-6.23953
462	tDR-L1:T3-Leu-CAG-2-2	-6.40984
463	tDR-L2:intron29-Arg-TCT-3-1	-5.89887
464	tDR-L26:12-Lys-CTT-10-1-C21U-A31G-A35C	6.75528
465	tDR-L2:T11-Asn-GTT-10-1	-6.66264
466	tDR-L3:35-Lys-TTT-3-2	-6.26219
467	tDR-L3:35-Lys-TTT-7-1	-5.82799
468	tDR-L3:T11-Val-AAC-1-4	-6.36558
469	tDR-L3:T12-Val-AAC-1-4	-6.35728
470	tDR-L3:T1-Arg-CCT-4-1	-6.47306
471	tDR-L3:T12-Arg-CCT-4-1	-2.05311
472	tDR-L3:T14-Lys-CTT-1-1	-6.20459
473	tDR-L3:T14-Lys-CTT-1-1-G80A	-6.22411
474	tDR-L3:T18-Thr-TGT-4-1-G82A	-6.35395
475	tDR-L3:T2-Asn-GTT-3-1	-5.90582
476	tDR-L3:T4-Thr-TGT-2-1	-7.20071
477	tDR-L3:T5-Ala-AGC-6-1-A46C	-6.1492
478	tDR-L3:T7-Asn-GTT-26-1	-6.66574
479	tDR-L4:35-Lys-TTT-3-2	-2.07533
480	tDR-L4:35-Lys-TTT-3-5	-7.11987
481	tDR-L4:35-Lys-TTT-7-1	-5.86367
482	tDR-L4:T11-Arg-CCT-4-1	-6.11829
483	tDR-L4:T11-Met-CAT-3-1	-5.95263
484	tDR-L4:T11-Val-AAC-1-4	-1.90931
485	tDR-L4:T12-Arg-CCT-4-1-A85G	-6.80249
486	tDR-L4:T12-Val-AAC-1-4-A38G	-2.1786
487	tDR-L4:T10-Leu-CAG-1-6	-6.12688
488	tDR-L4:T11-Gly-CCC-1-1	-5.88652
489	tDR-L4:T11-Gly-CCC-1-2	-6.53589
490	tDR-L4:T11-Gly-CCC-5-1-C7G-C86U	-6.54142
491	tDR-L4:T11-Val-AAC-1-4-A38G	-2.31929
492	tDR-L4:T12-Arg-CCT-4-1	-2.4474
493	tDR-L4:T12-Gly-CCC-5-1-C7G-C51U-U81G-C86U	-6.05404
494	tDR-L4:T12-Val-AAC-1-4	-1.57713
495	tDR-L4:T12-iMet-CAT-1-8	-6.96104
496	tDR-L4:T13-Arg-CCT-4-1	-2.34405
497	tDR-L4:T14-Asn-GTT-3-1	-1.14332
498	tDR-L4:T14-Lys-CTT-1-1	-1.83657
499	tDR-L4:T14-Lys-CTT-1-1-G81A	-1.66197
500	tDR-L4:T15-Pro-TGG-3-2	-6.25555
501	tDR-L4:T15-Val-AAC-1-5	-5.92501
502	tDR-L4:T5-Gly-GCC-2-2	-6.78014
503	tDR-L4:T8-Ser-ACT-1-1-C34G	-6.88613
504	tDR-L4:T8-Val-CAC-8-1-G4C-G26A-G27A	-5.98537
505	tDR-L4:T9-Arg-CCT-4-1	-5.83588
506	tDR-L4:T9-Ser-ACT-1-1	-6.07308
507	tDR-L4:intron29-Arg-TCT-2-1	-5.88547
508	tDR-L52:L1-Lys-CTT-10-1-C47U	-5.8117
509	tDR-L5:35-Lys-TTT-6-1	-6.37926
510	tDR-L5:T10-Leu-CAG-2-1	-2.78121
511	tDR-L5:T11-Leu-CAG-2-1	-3.84848
512	tDR-L5:T11-Thr-AGT-2-1	-6.04013
513	tDR-L5:T12-Gly-CCC-6-1-C39A-G49C-A74G-U75C-A83U-U84C	-6.10541
514	tDR-L5:T7-Ser-GCT-2-1	-6.09811
515	tDR-L5:T1-Asn-GTT-9-2	-6.22012
516	tDR-L5:T11-Leu-TAG-1-1	-6.56761
517	tDR-L5:T12-Ala-TGC-1-1-G69C	-1.66859
518	tDR-L5:T13-Ala-TGC-1-1-G69C	-1.4234
519	tDR-L5:T14-Lys-CTT-1-1-C1A-A2G	-2.9587
520	tDR-L5:T15-Pro-TGG-3-2	-6.2989
521	tDR-L5:T2-Lys-CTT-1-1-C1A-A2G-G82A	-2.79714
522	tDR-L5:T3-Lys-CTT-1-1-C1A-A2G-G82A	-6.91476
523	tDR-L5:T3-Tyr-GTA-5-1	-6.18269
524	tDR-L5:T7-Val-CAC-14-1	-7.22314
525	tDR-L5:T8-Val-CAC-8-1-G5C-G27A-G28A	-1.8393
526	tDR-L5:T9-Ser-AGA-5-1	-6.83724
527	tDR-L6:35-Ser-AGA-5-1	-6.00029
528	tDR-L6:T8-Cys-GCA-15-1-G10U-A15G-C30A-G39A-C40G-U54C-A81C	-3.72384
529	tDR-L6:T9-Cys-GCA-9-3-G1A-G2U-C4A-G10U-A15G-C30A-G39A-C40G	-2.82357
530	tDR-L6:T10-Gly-CCC-4-1-C73A	-6.21296
531	tDR-L6:T11-Asn-GTT-2-3	-7.20401
532	tDR-L6:T11-Gly-CCC-4-1-C73A	-7.86907
533	tDR-L6:T12-Arg-CCT-4-1	-6.42034
534	tDR-L6:T12-Asn-GTT-10-1	-6.81019
535	tDR-L6:T12-Asn-GTT-2-6	-6.60952
536	tDR-L6:T12-Gly-CCC-4-1-C73A	-2.01911
537	tDR-L6:T12-Tyr-GTA-5-5	-6.99266
538	tDR-L6:T13-Gly-CCC-4-1-C73A	-6.24111
539	tDR-L6:T13-Tyr-GTA-5-5	-1.76351
540	tDR-L6:T15-Asn-GTT-9-2	-5.91571
541	tDR-L6:T16-Arg-ACG-2-4	-6.76761
542	tDR-L6:T16-Pro-CGG-1-2	-5.91816
543	tDR-L6:T17-Asp-GTC-1-1	-5.92173
544	tDR-L6:T17-Asp-GTC-1-1-C87G-C90U	-6.18347
545	tDR-L6:T17-Gly-GCC-1-1	-6.56004
546	tDR-L6:T3-Gly-GCC-1-1	-6.23207
547	tDR-L6:T4-Gly-GCC-1-5	-6.32694
548	tDR-L6:T9-Tyr-GTA-3-1-C1A-C45U	-6.4234
549	tDR-L6:intron4-Tyr-GTA-5-5	-6.23212
550	tDR-L7:T13-Thr-TGT-6-1-I50G	-5.93388
551	tDR-L7:T2-Asn-GTT-9-2	-2.59437
552	tDR-L7:T25-Ser-GCT-4-3	-7.16608
553	tDR-L7:T26-Ser-GCT-4-3	-5.95308
554	tDR-L7:T3-Asn-GTT-9-2	-6.71196
555	tDR-L7:T8-Val-CAC-11-1	-5.97264
556	tDR-L7:T8-Val-CAC-11-1-U34G	-5.93089
557	tDR-L8:T10-Leu-AAG-1-1	-6.40157
558	tDR-L8:T14-Asp-GTC-2-9-A88G-C89U	-7.87701
559	tDR-e11:76-Leu-AAG-1-M2	-6.1879
560	tDR-e11:76-Leu-TAG-2	-5.98026
561	tDR-e13:76-Leu-AAG-1-M2	-6.29878
562	tDR-e22:T15-Leu-CAG-2-2	-6.89724
563	tDR-e23:T15-Leu-CAG-2-2	-6.8108
564	tDR-e3:T9-Leu-CAA-4-1	-5.95839
565	tDR-intron11:T8-Leu-CAA-1-1	-5.92894
566	tDR-intron1:T8-Leu-CAA-1-1	-5.82799
567	tDR-intron1:intron29-Leu-CAA-2-1	7.32779
568	tDR-intron16:T8-Leu-CAA-1-1	-6.01321
569	tDR-intron19:T8-Leu-CAA-4-1-G2A-G4A-I7CAAG	-5.799
570	tDR-intron20:T8-Leu-CAA-1-1	-5.85185
571	tDR-intron20:T8-Leu-CAA-4-1-G1A-G3A-I6CAAG	-6.45936
572	tDR-intron21:T9-Leu-CAA-4-1-G1C-G2A-C3A-U4G	-6.13909
573	tDR-intron21:T9-Tyr-GTA-8-1-C4A-I5CUGUAG	-6.01969
574	tDR-intron23:T8-Leu-CAA-1-1	-5.95069

## Sheet: Bewo_H2O2_Exs
	Feature	log2FoldChange
1	tDR-10:75-His-GTG-1	-6.35684
2	tDR-10:76-His-GTG-1	-7.65181
3	tDR-11:25-Lys-TTT-12-A11G	1.04839
4	tDR-11:76-His-GTG-1	-7.08361
5	tDR-12:32-Glu-CTC-1-M2	-2.63531
6	tDR-12:33-His-GTG-1	2.88383
7	tDR-12:41-His-GTG-1	-7.03036
8	tDR-12:73-His-GTG-1	-1.96005
9	tDR-12:74-Glu-CTC-1	-6.55483
10	tDR-12:74-His-GTG-1	-2.48752
11	tDR-12:75-Glu-CTC-1	-7.12614
12	tDR-12:75-Glu-TTC-2	-6.5343
13	tDR-12:75-His-GTG-1	-3.67758
14	tDR-12:76-Glu-TTC-2	-6.75295
15	tDR-12:76-His-GTG-1	-3.73556
16	tDR-12:T1-His-GTG-1-7	-6.90356
17	tDR-13:32-Glu-CTC-1-M2	-2.59829
18	tDR-13:75-His-GTG-1	-6.78299
19	tDR-13:76-His-GTG-1	-7.89501
20	tDR-14:32-Glu-CTC-1-M2	-1.5637
21	tDR-14:32-Glu-CTC-1-M2-G4A	-6.13407
22	tDR-14:32-Glu-TTC-3-M5	-1.17385
23	tDR-14:32-Lys-CTT-2-M4	-1.32067
24	tDR-14:33-Glu-TTC-9-M9	1.67578
25	tDR-14:33-Pro-AGG-1-M5	1.29873
26	tDR-14:34-Glu-TTC-3-M5	6.50057
27	tDR-14:36-Glu-CTC-1-M2	-1.29211
28	tDR-14:41-His-GTG-1	-1.45182
29	tDR-14:56-His-GTG-1	-6.13241
30	tDR-14:72-His-GTG-1	-6.32384
31	tDR-14:73-His-GTG-1	-1.52018
32	tDR-14:74-Glu-CTC-1	-7.2141
33	tDR-14:74-His-GTG-1	-2.0417
34	tDR-14:75-Glu-CTC-1	-8.25328
35	tDR-14:75-Glu-TTC-2	-6.32208
36	tDR-14:75-His-GTG-1	-3.46405
37	tDR-14:76-Glu-CTC-1	-6.16787
38	tDR-14:76-Glu-TTC-2	-5.98336
39	tDR-14:76-His-GTG-1	-3.64815
40	tDR-14:T1-His-GTG-1-7	-7.05193
41	tDR-15:32-Glu-CTC-1-M2	-1.53718
42	tDR-15:33-Glu-CTC-1-M2	-6.47748
43	tDR-15:74-His-GTG-1	-6.94239
44	tDR-15:75-His-GTG-1	-7.43022
45	tDR-15:76-His-GTG-1	-8.40922
46	tDR-16:32-Glu-CTC-1-M2	-7.20366
47	tDR-16:76-His-GTG-1	-7.13495
48	tDR-17:32-Ile-AAT-8	-7.04554
49	tDR-18:32-Glu-CTC-1-M2	-1.2684
50	tDR-18:32-Glu-TTC-3-M5	-1.07135
51	tDR-18:32-Lys-CTT-1-M4	-1.06502
52	tDR-18:32-Lys-CTT-2-M4	-1.18873
53	tDR-18:33-Trp-CCA-1-M4	-1.04535
54	tDR-18:41-His-GTG-1	-1.64804
55	tDR-18:71-Phe-GAA-1	-7.52268
56	tDR-18:72-Phe-GAA-1	-7.65599
57	tDR-18:73-His-GTG-1	-2.25767
58	tDR-18:73-Phe-GAA-1	-7.42366
59	tDR-18:74-Arg-ACG-1-A18G	-7.39847
60	tDR-18:74-Arg-ACG-2-A18G	-6.82885
61	tDR-18:74-Glu-CTC-1	-6.74751
62	tDR-18:74-His-GTG-1	-3.04293
63	tDR-18:74-Phe-GAA-1	-7.46609
64	tDR-18:75-Glu-CTC-1	-6.2876
65	tDR-18:75-His-GTG-1	-3.8328
66	tDR-18:76-His-GTG-1	-4.24871
67	tDR-18:T1-His-GTG-1-7	-7.80868
68	tDR-19:32-Glu-CTC-1-M2	-7.03933
69	tDR-19:74-His-GTG-1	-6.57612
70	tDR-19:75-His-GTG-1	-6.38844
71	tDR-19:76-His-GTG-1	-7.74381
72	tDR-1:16-Glu-CTC-1-M6	6.40366
73	tDR-1:16-Leu-AAG-1-M6-C16A	-6.92234
74	tDR-1:16-Ser-AGA-1-M7	-1.50012
75	tDR-1:19-Ala-AGC-1-M5	-6.91709
76	tDR-1:19-Ala-AGC-2-M12	-1.75968
77	tDR-1:19-Ala-AGC-2-M12-G18A	-6.31982
78	tDR-1:19-Ala-AGC-4-M7	-1.13155
79	tDR-1:19-Ala-AGC-4-M7-G18A	-1.66682
80	tDR-1:19-Ala-AGC-8	-6.5284
81	tDR-1:19-Pro-AGG-1-M7	-1.25735
82	tDR-1:20-Ala-AGC-1-M4	-1.57854
83	tDR-1:20-Ala-AGC-2-M12	-1.88327
84	tDR-1:20-Ala-AGC-4-M7	-1.08742
85	tDR-1:20-Ala-AGC-4-M7-A14G	-6.43855
86	tDR-1:20-Ala-AGC-8	-1.16094
87	tDR-1:20-Pro-AGG-1-M7	-1.47473
88	tDR-1:20-Pro-AGG-1-M7-A14G	-6.29123
89	tDR-1:20-Pro-AGG-1-M7-G6A	-6.53945
90	tDR-1:20a-Leu-CAG-1-M2	-6.54332
91	tDR-1:21-Pro-AGG-1-M6	-2.05231
92	tDR-1:22-Pro-AGG-1-M6	-1.63893
93	tDR-1:23-Pro-AGG-1-M6	-2.05708
94	tDR-1:23-Ser-AGA-1-M7	-6.97406
95	tDR-1:24-Pro-AGG-1-M6	-7.49041
96	tDR-1:25-Pro-AGG-1-M6	-1.65904
97	tDR-1:26-Gly-GCC-1	-1.76881
98	tDR-1:26-Pro-AGG-1-M6	-2.24256
99	tDR-1:26-Pro-TGG-1	-6.41568
100	tDR-1:27-Pro-AGG-1-M6	-2.03428
101	tDR-1:28-Gly-GCC-1	-2.06537
102	tDR-1:28-Pro-AGG-1-M6	-2.19
103	tDR-1:28-Pro-TGG-1	-1.75689
104	tDR-1:29-Ala-AGC-2-M5	-7.01604
105	tDR-1:29-Glu-CTC-1-M2-D5G	1.28893
106	tDR-1:29-Gly-GCC-1	-1.35682
107	tDR-1:29-Pro-AGG-1-M6	-2.14908
108	tDR-1:29-Pro-AGG-1-M6-G2U	-6.29772
109	tDR-1:29-Pro-AGG-1-M6-G6U	-7.23365
110	tDR-1:29-Pro-AGG-1-M6-U11C	-6.52813
111	tDR-1:29-Pro-AGG-1-M6-U21C	-6.12512
112	tDR-1:29-Pro-AGG-1-M6-U24C	-6.19799
113	tDR-1:29-Pro-AGG-1-M6-U4C	-6.38509
114	tDR-1:29-Pro-AGG-1-M6-U7C	-6.19642
115	tDR-1:29-Pro-AGG-1-M7-A23G	-6.93598
116	tDR-1:29-Pro-TGG-1	-1.78217
117	tDR-1:30-Glu-CTC-1-M2-U5C-G6U	-1.00612
118	tDR-1:30-Glu-TTC-3-M3	-2.20267
119	tDR-1:30-Glu-TTC-3-M3-D5G	-2.06143
120	tDR-1:30-His-GTG-1	-1.36305
121	tDR-1:30-Pro-AGG-1-M6	-1.42369
122	tDR-1:31-Ala-AGC-2-M5	-7.1564
123	tDR-1:31-Glu-CTC-1-M2-D5G-G30A	-1.18695
124	tDR-1:31-Glu-CTC-1-M2-D5G-G30C	6.56459
125	tDR-1:31-Glu-CTC-1-M2-G31A	-1.06699
126	tDR-1:31-Glu-TTC-3-M3	-1.8882
127	tDR-1:31-Glu-TTC-3-M3-D5G	-7.75883
128	tDR-1:31-Glu-TTC-3-M3-G31A	-6.26717
129	tDR-1:31-Gly-GCC-1-C30U	-1.012
130	tDR-1:31-His-GTG-1	-1.45537
131	tDR-1:31-His-GTG-1-G31A	-6.79071
132	tDR-1:31-Pro-AGG-1-M5	-2.22309
133	tDR-1:31-Pro-AGG-1-M5-G6U	-6.90501
134	tDR-1:31-Pro-AGG-1-M6-C30A	-2.90088
135	tDR-1:31-Pro-AGG-1-M6-C30U	-2.8103
136	tDR-1:31-Pro-TGG-1	-1.40709
137	tDR-1:31-Pro-TGG-1-C30U	-6.67876
138	tDR-1:31-Pro-TGG-2	-1.94602
139	tDR-1:32-Glu-CTC-1-M2	-2.71021
140	tDR-1:32-Glu-CTC-1-M2-A14G	-7.65498
141	tDR-1:32-Glu-CTC-1-M2-A21G	-7.5418
142	tDR-1:32-Glu-CTC-1-M2-A24G	-7.70421
143	tDR-1:32-Glu-CTC-1-M2-C12U	-6.50497
144	tDR-1:32-Glu-CTC-1-M2-C27U	-6.63692
145	tDR-1:32-Glu-CTC-1-M2-C2U	-2.82647
146	tDR-1:32-Glu-CTC-1-M2-C30G	-1.1922
147	tDR-1:32-Glu-CTC-1-M2-C30U	-1.49739
148	tDR-1:32-Glu-CTC-1-M2-C32U	-6.67728
149	tDR-1:32-Glu-CTC-1-M2-C3U	-8.17088
150	tDR-1:32-Glu-CTC-1-M2-C4U	-7.23711
151	tDR-1:32-Glu-CTC-1-M2-D4UGG	-6.54739
152	tDR-1:32-Glu-CTC-1-M2-D5G	-2.71614
153	tDR-1:32-Glu-CTC-1-M2-D5G-C29U	-6.35789
154	tDR-1:32-Glu-CTC-1-M2-D5G-U7C	-6.4465
155	tDR-1:32-Glu-CTC-1-M2-G17A	-7.68682
156	tDR-1:32-Glu-CTC-1-M2-G29A	-6.57258
157	tDR-1:32-Glu-CTC-1-M2-G6A	-3.53576
158	tDR-1:32-Glu-CTC-1-M2-G6U	-6.76396
159	tDR-1:32-Glu-CTC-1-M2-U11C	-7.55525
160	tDR-1:32-Glu-CTC-1-M2-U13C	-7.26459
161	tDR-1:32-Glu-CTC-1-M2-U16C	-7.00813
162	tDR-1:32-Glu-CTC-1-M2-U20C	-6.7783
163	tDR-1:32-Glu-CTC-1-M2-U25C	-7.37763
164	tDR-1:32-Glu-CTC-1-M2-U5A	-6.36355
165	tDR-1:32-Glu-CTC-1-M2-U5C-D5G	-6.49662
166	tDR-1:32-Glu-CTC-1-M2-U5C-G6U	-2.96576
167	tDR-1:32-Glu-CTC-1-M2-U8C	-7.47702
168	tDR-1:32-Glu-CTC-1-M3-U5C	-7.83831
169	tDR-1:32-Glu-TTC-1	1.51116
170	tDR-1:32-Glu-TTC-3-M3	-3.16979
171	tDR-1:32-Glu-TTC-3-M3-D5G	-3.22864
172	tDR-1:32-Gly-CCC-1-M4-G6U	-1.44281
173	tDR-1:32-Gly-CCC-6	-6.50443
174	tDR-1:32-Gly-GCC-1	-1.18785
175	tDR-1:32-Gly-GCC-1-A22G	-1.34929
176	tDR-1:32-Gly-GCC-1-A3G	-1.23634
177	tDR-1:32-Gly-GCC-1-C13U	-7.08212
178	tDR-1:32-Gly-GCC-1-G10U	-6.50233
179	tDR-1:32-Gly-GCC-1-G6A	-1.79593
180	tDR-1:32-Gly-GCC-1-U12C	-1.70295
181	tDR-1:32-Gly-GCC-1-U24C	-6.68412
182	tDR-1:32-Gly-GCC-1-U8C	-6.90743
183	tDR-1:32-His-GTG-1	-1.93009
184	tDR-1:32-Lys-CTT-2-M2	-1.26584
185	tDR-1:32-Pro-AGG-1-M5	-1.63744
186	tDR-1:32-Pro-AGG-1-M5-C3U	-6.26534
187	tDR-1:32-Pro-AGG-1-M5-G22U	-6.7875
188	tDR-1:32-Pro-AGG-1-M5-G2U	-2.55584
189	tDR-1:32-Pro-AGG-1-M5-G6A	-1.49253
190	tDR-1:32-Pro-AGG-1-M5-U11C	-6.99774
191	tDR-1:32-Pro-AGG-1-M5-U19C	-6.01908
192	tDR-1:32-Pro-AGG-1-M5-U21C	-6.85713
193	tDR-1:32-Pro-AGG-1-M5-U24C	-6.7012
194	tDR-1:32-Pro-AGG-1-M5-U25C	-7.37244
195	tDR-1:32-Pro-AGG-1-M5-U27C	-7.16344
196	tDR-1:32-Pro-AGG-1-M5-U4C	-6.83197
197	tDR-1:32-Pro-AGG-1-M5-U7C	-7.11368
198	tDR-1:32-Pro-AGG-1-M5-U8C	-6.54553
199	tDR-1:32-Pro-AGG-1-M6-A20G	-6.64853
200	tDR-1:32-Pro-TGG-2	-1.62886
201	tDR-1:32-Val-AAC-1-M6	-1.36546
202	tDR-1:32-Val-AAC-2	-6.56915
203	tDR-1:33-Ala-AGC-1	-6.09026
204	tDR-1:33-Ala-AGC-2-M5	-1.87223
205	tDR-1:33-Cys-GCA-8-M7	-2.54708
206	tDR-1:33-Glu-CTC-1-M2	-1.47315
207	tDR-1:33-Glu-CTC-1-M2-A14G	-6.85644
208	tDR-1:33-Glu-CTC-1-M2-C30U	-6.33317
209	tDR-1:33-Glu-CTC-1-M2-C3U	-6.73312
210	tDR-1:33-Glu-CTC-1-M2-C4U	-6.44385
211	tDR-1:33-Glu-CTC-1-M2-D4UGG	-6.05665
212	tDR-1:33-Glu-CTC-1-M2-D5G	-1.49746
213	tDR-1:33-Glu-CTC-1-M2-G17A	-7.10746
214	tDR-1:33-Glu-CTC-1-M2-G6A	-1.38226
215	tDR-1:33-Glu-CTC-1-M2-G6U	-6.67453
216	tDR-1:33-Glu-CTC-1-M2-U13C	-6.70909
217	tDR-1:33-Glu-CTC-1-M2-U16C	-6.60514
218	tDR-1:33-Glu-CTC-1-M2-U26C	-7.22944
219	tDR-1:33-Glu-CTC-1-M2-U5C-G6U	-1.4509
220	tDR-1:33-Glu-CTC-1-M2-U8C	-6.89845
221	tDR-1:33-Glu-CTC-1-M3-U5C	-6.44046
222	tDR-1:33-Glu-TTC-3-M3	-1.66577
223	tDR-1:33-Glu-TTC-3-M3-D5G	-1.98696
224	tDR-1:33-Glu-TTC-8-G6U	-7.12375
225	tDR-1:33-Phe-GAA-1-M2	-1.32202
226	tDR-1:33-Pro-AGG-1-M5	-2.18066
227	tDR-1:33-Pro-AGG-1-M5-A14G	-2.27108
228	tDR-1:33-Pro-AGG-1-M5-A14U	-6.87531
229	tDR-1:33-Pro-AGG-1-M5-A20U	-6.44031
230	tDR-1:33-Pro-AGG-1-M5-A23U	-7.31694
231	tDR-1:33-Pro-AGG-1-M5-C12U	-1.9928
232	tDR-1:33-Pro-AGG-1-M5-C28U	-3.15882
233	tDR-1:33-Pro-AGG-1-M5-C3U	-2.07712
234	tDR-1:33-Pro-AGG-1-M5-C5A	-6.29384
235	tDR-1:33-Pro-AGG-1-M5-C5U	-2.05443
236	tDR-1:33-Pro-AGG-1-M5-C5U-D5GU	-3.63578
237	tDR-1:33-Pro-AGG-1-M5-G10A	-7.98244
238	tDR-1:33-Pro-AGG-1-M5-G10U	-6.69485
239	tDR-1:33-Pro-AGG-1-M5-G15A	-2.62169
240	tDR-1:33-Pro-AGG-1-M5-G17A	-8.44826
241	tDR-1:33-Pro-AGG-1-M5-G17U	-2.55943
242	tDR-1:33-Pro-AGG-1-M5-G18A	-3.69578
243	tDR-1:33-Pro-AGG-1-M5-G18U	-6.5137
244	tDR-1:33-Pro-AGG-1-M5-G22U	-3.28597
245	tDR-1:33-Pro-AGG-1-M5-G29A	-2.95579
246	tDR-1:33-Pro-AGG-1-M5-G29U	-7.15617
247	tDR-1:33-Pro-AGG-1-M5-G2A	-2.20764
248	tDR-1:33-Pro-AGG-1-M5-G2U	-2.08216
249	tDR-1:33-Pro-AGG-1-M5-G6A	-2.35019
250	tDR-1:33-Pro-AGG-1-M5-G6U	-1.42718
251	tDR-1:33-Pro-AGG-1-M5-G9A	-1.88897
252	tDR-1:33-Pro-AGG-1-M5-U11A	-6.19765
253	tDR-1:33-Pro-AGG-1-M5-U11C	-2.28797
254	tDR-1:33-Pro-AGG-1-M5-U13A	-6.19554
255	tDR-1:33-Pro-AGG-1-M5-U13C	-2.49813
256	tDR-1:33-Pro-AGG-1-M5-U19A	-6.65589
257	tDR-1:33-Pro-AGG-1-M5-U19C	-2.58672
258	tDR-1:33-Pro-AGG-1-M5-U21A	-7.78018
259	tDR-1:33-Pro-AGG-1-M5-U21C	-2.45683
260	tDR-1:33-Pro-AGG-1-M5-U24C	-2.4911
261	tDR-1:33-Pro-AGG-1-M5-U25A	-7.59723
262	tDR-1:33-Pro-AGG-1-M5-U25C	-2.5482
263	tDR-1:33-Pro-AGG-1-M5-U27A	-7.61914
264	tDR-1:33-Pro-AGG-1-M5-U27C	-2.59993
265	tDR-1:33-Pro-AGG-1-M5-U31A	-1.19324
266	tDR-1:33-Pro-AGG-1-M5-U32C	-6.52688
267	tDR-1:33-Pro-AGG-1-M5-U4A	-7.44665
268	tDR-1:33-Pro-AGG-1-M5-U4C	-2.74652
269	tDR-1:33-Pro-AGG-1-M5-U7A	-6.88044
270	tDR-1:33-Pro-AGG-1-M5-U7C	-2.86596
271	tDR-1:33-Pro-AGG-1-M5-U8A	-6.90561
272	tDR-1:33-Pro-AGG-1-M5-U8C	-2.7386
273	tDR-1:33-Pro-AGG-1-M6-A20G	-3.16304
274	tDR-1:33-Pro-AGG-1-M6-A23G	-2.7938
275	tDR-1:33-Pro-AGG-1-M6-C30U	-2.4062
276	tDR-1:33-Pro-AGG-1-M6-G16A	-2.35891
277	tDR-1:33-Pro-TGG-1	-1.0622
278	tDR-1:34-Glu-CTC-1-M2-D5G	-1.19352
279	tDR-1:34-Glu-TTC-3-M3	-1.67078
280	tDR-1:34-His-GTG-1	-7.74543
281	tDR-1:34-Pro-AGG-1-M2	-2.47907
282	tDR-1:34-Pro-CGG-1-M2	-1.46059
283	tDR-1:34-Pro-CGG-1-M2-A14G	-5.98011
284	tDR-1:34-Pro-CGG-1-M2-G2U	-6.88356
285	tDR-1:34-Pro-CGG-1-M2-U24C	-6.34539
286	tDR-1:34-Pro-CGG-1-M2-U27C	-6.89908
287	tDR-1:34-Pro-TGG-1	-1.35949
288	tDR-1:34-Pro-TGG-1-M2-U16A	-6.16592
289	tDR-1:34-Pro-TGG-2	-1.1875
290	tDR-1:34-Pro-TGG-2-M2-G30U	-6.49975
291	tDR-1:34-Pro-TGG-3	-2.35332
292	tDR-1:34-Pro-TGG-3-A14G	-8.33811
293	tDR-1:34-Pro-TGG-3-A20G	-7.92778
294	tDR-1:34-Pro-TGG-3-C26U	-6.49435
295	tDR-1:34-Pro-TGG-3-C28U	-7.12479
296	tDR-1:34-Pro-TGG-3-C3U	-6.85391
297	tDR-1:34-Pro-TGG-3-C5U	-7.31569
298	tDR-1:34-Pro-TGG-3-G17A	-6.67287
299	tDR-1:34-Pro-TGG-3-G22A	-6.19935
300	tDR-1:34-Pro-TGG-3-G22U	-6.76819
301	tDR-1:34-Pro-TGG-3-G29A	-6.95362
302	tDR-1:34-Pro-TGG-3-G2A	-7.14395
303	tDR-1:34-Pro-TGG-3-G2U	-2.81144
304	tDR-1:34-Pro-TGG-3-G6A	-2.06293
305	tDR-1:34-Pro-TGG-3-U13C	-7.11123
	tDR-1:34-Pro-TGG-3-U19C	-6.90773
	tDR-1:34-Pro-TGG-3-U21C	-3.61587
	tDR-1:34-Pro-TGG-3-U25C	-2.18343
	tDR-1:34-Pro-TGG-3-U27C	-4.01635
	tDR-1:34-Pro-TGG-3-U4C	-2.58148
	tDR-1:34-Pro-TGG-3-U7C	-7.85312
	tDR-1:34-Pro-TGG-3-U8C	-7.53802
	tDR-1:35-Asp-GTC-1	-6.55509
	tDR-1:35-Glu-CTC-1-M2	-1.17592
	tDR-1:35-Glu-CTC-1-M2-D5G	-1.77321
	tDR-1:35-Glu-TTC-3-M3	-1.26681
	tDR-1:35-His-GTG-1	-6.49891
	tDR-1:35-Pro-AGG-1-M5-A33G	-7.09137
	tDR-1:36-Glu-CTC-1-M2	-2.43504
	tDR-1:36-Glu-CTC-1-M2-D5G	-2.62605
	tDR-1:36-Glu-CTC-1-M2-U5C-G6U	-3.66863
	tDR-1:36-Glu-TTC-3-M3	-1.94259
	tDR-1:36-Glu-TTC-3-M3-D5G	-3.03804
	tDR-1:36-Pro-AGG-1-M5-A33G	-7.64501
	tDR-1:37-Pro-AGG-2-M4-A33G	-6.85702
	tDR-1:38-Glu-CTC-1-M2	-8.26258
	tDR-1:38-Glu-CTC-1-M2-D5G	-7.15924
	tDR-1:39-Glu-CTC-1-M2	-7.4007
	tDR-1:39-Glu-CTC-1-M2-D5G	-6.36038
	tDR-1:41-Arg-TCT-2-M3	-6.54002
	tDR-1:41-Pro-AGG-2-M3-A33G	-7.56528
	tDR-1:42-Glu-CTC-1-M2	-7.08757
	tDR-1:44-Pro-AGG-2-M3-A33G	-6.75226
	tDR-1:46-Gly-GCC-2-M2	-6.474
	tDR-1:49-Pro-AGG-2-M3-A33G	-7.78971
	tDR-1:50-Pro-AGG-2-M3-A33G	-3.08279
	tDR-1:51-Pro-AGG-2-M3-A33G	-7.0037
	tDR-1:54-Pro-AGG-2-M3-A33G	-7.64354
	tDR-1:55-Pro-AGG-2-M3-A33G	-7.60085
	tDR-1:56-Pro-AGG-1-A33G	-7.71055
	tDR-1:56-Pro-AGG-2-M3-A23G-A33G	-6.47428
	tDR-1:56-Pro-AGG-2-M3-A33G	-2.45501
	tDR-1:56-Pro-AGG-2-M3-A33G-A41G	-6.75187
	tDR-1:56-Pro-AGG-2-M3-D30U-A32U	-7.16128
	tDR-1:56-Pro-AGG-2-M3-G6A-A33G	-6.56841
	tDR-1:56-Pro-CGG-1	-2.87427
	tDR-1:56-Pro-CGG-2	-8.11798
	tDR-1:56-Pro-TGG-2	-2.32853
	tDR-1:56-Pro-TGG-3	-2.14768
	tDR-1:57-Pro-AGG-2-M3-A33G	-7.56216
	tDR-1:60-Pro-AGG-2-M3-A33G	-7.16431
	tDR-20:74-His-GTG-1	-1.56076
	tDR-20:75-His-GTG-1	-8.10986
	tDR-20:76-His-GTG-1	-2.49829
	tDR-20a:35-Asp-GTC-2-M2	-1.25073
	tDR-20a:41-Gln-CTG-3	7.15229
	tDR-20a:74-Gln-CTG-4	6.37733
	tDR-20a:74-His-GTG-1	-6.97064
	tDR-20a:75-His-GTG-1	-6.55411
	tDR-20a:76-His-GTG-1	-7.85162
	tDR-21:35-Gln-CTG-1-M7	-7.377
	tDR-21:41-Arg-TCT-1-M4	-2.17278
	tDR-21:54-Leu-AAG-2-M3-A14G	-6.92706
	tDR-21:55-Leu-AAG-2-M3-A14G	-2.98262
	tDR-21:56-Arg-CCG-2	-7.57577
	tDR-21:56-Leu-AAG-1-M2-A14G	-7.09046
	tDR-21:56-Leu-AAG-2-M3-A14G	-2.50519
	tDR-21:63-Arg-CCG-2	-7.05676
	tDR-21:72-Arg-TCT-1	-6.47047
	tDR-21:72-His-GTG-1	-6.9391
	tDR-21:73-His-GTG-1	-1.8371
	tDR-21:74-His-GTG-1	-2.33203
	tDR-21:75-Gln-CTG-1	-7.61339
	tDR-21:75-Gln-CTG-2	-6.09231
	tDR-21:75-Glu-CTC-1	-7.24445
	tDR-21:75-Glu-TTC-2	-7.91086
	tDR-21:75-His-GTG-1	-3.765
	tDR-21:76-Gln-CTG-1	-6.54234
	tDR-21:76-Glu-CTC-1	-6.15843
	tDR-21:76-Glu-TTC-2	-7.24544
	tDR-21:76-His-GTG-1	-3.82248
	tDR-21:T1-His-GTG-1-7	-8.2479
	tDR-22:76-His-GTG-1	-6.6348
	tDR-23:56-Pro-AGG-2-M4-A12G	-6.41684
	tDR-23:76-His-GTG-1	-6.62538
	tDR-24:41-Gln-CTG-1-M7	1.69851
	tDR-24:56-His-GTG-1	-7.22353
	tDR-24:72-iMet-CAT-1	-6.23511
	tDR-24:74-His-GTG-1	-7.02103
	tDR-24:75-His-GTG-1	-7.19311
	tDR-24:76-His-GTG-1	-6.77977
	tDR-26:41-Arg-TCT-1-M4	-6.97457
	tDR-26:56-Cys-GCA-1-M6	-1.9652
	tDR-26:56-Cys-GCA-2-M9	-6.79789
	tDR-26:56-Leu-AAG-2-M3-A9G	-7.24635
	tDR-26:73-Cys-GCA-2-M5	-6.93642
	tDR-26:74-Asn-GTT-3	-7.665
	tDR-28:73-Asn-GTT-2-M2	-6.32159
	tDR-28:74-Asn-GTT-2-M2	-6.95439
	tDR-29:61-Phe-GAA-1-M2	-5.94192
	tDR-29:62-Phe-GAA-1-M2	-2.10732
	tDR-29:63-Arg-CCG-2	-6.48476
	tDR-29:72-Phe-GAA-1	-1.35678
	tDR-29:73-Arg-CCG-2	-6.23289
	tDR-29:74-Asn-GTT-2-M2	-6.01946
	tDR-29:74-Phe-GAA-1	-1.5636
	tDR-29:75-Phe-GAA-1	-1.93251
	tDR-29:76-Phe-GAA-1	-6.62433
	tDR-29:T2-Phe-GAA-1-4	-6.84371
	tDR-2:26-Pro-AGG-1-M6	-6.73862
	tDR-2:28-Pro-AGG-1-M6	-2.52667
	tDR-2:29-Glu-TTC-2	-1.14844
	tDR-2:29-Pro-AGG-1-M6	-2.07352
	tDR-2:29-Pro-AGG-1-M6-C27U	-6.16341
	tDR-2:30-Glu-CTC-1-M2-U25G	6.11729
	tDR-2:30-Glu-TTC-3-M3	-1.12094
	tDR-2:30-Glu-TTC-8-G5U	-6.13337
	tDR-2:31-Glu-TTC-3-M3	-1.59562
	tDR-2:31-Pro-AGG-1-M5	-2.45442
	tDR-2:31-Pro-AGG-1-M6-C29U	-7.25587
	tDR-2:32-Glu-CTC-1-M2	-2.16572
	tDR-2:32-Glu-CTC-1-M2-C31A	-2.95005
	tDR-2:32-Glu-CTC-1-M2-C31U	-2.71989
	tDR-2:32-Glu-CTC-1-M2-D4G	-2.22009
	tDR-2:32-Glu-CTC-1-M2-D4G-C30A	-2.67498
	tDR-2:32-Glu-CTC-1-M2-D4G-C30U	-2.81652
	tDR-2:32-Glu-CTC-1-M2-G5A	-7.29004
	tDR-2:32-Glu-CTC-1-M2-U10C	-6.16236
	tDR-2:32-Glu-CTC-1-M2-U24C	-6.50077
	tDR-2:32-Glu-CTC-1-M2-U25C	-6.3935
	tDR-2:32-Glu-CTC-1-M2-U4C-G5U	-2.62797
	tDR-2:32-Glu-CTC-1-M2-U4C-G5U-C31A	-6.47937
	tDR-2:32-Glu-CTC-1-M2-U4C-G5U-C31U	-3.12419
	tDR-2:32-Glu-CTC-1-M2-U7C	-6.1264
	tDR-2:32-Glu-CTC-1-M3-U4C	-6.1317
	tDR-2:32-Glu-TTC-3-M3	-2.51461
	tDR-2:32-Glu-TTC-3-M3-C31A	-7.03961
	tDR-2:32-Glu-TTC-3-M3-C31U	-2.57002
	tDR-2:32-Glu-TTC-8-G5U	-8.10041
	tDR-2:32-Pro-AGG-1-M5	-2.74801
	tDR-2:32-Pro-AGG-1-M5-U30A	-7.50262
	tDR-2:32-Pro-AGG-1-M5-U30C	-2.41641
	tDR-2:32-Pro-TGG-1	-6.78804
	tDR-2:33-Glu-CTC-1-M2-U4C-G5U	-1.4361
	tDR-2:33-Glu-TTC-3-M3	-1.63803
	tDR-2:33-Glu-TTC-8-G5U	-6.70978
	tDR-2:33-Lys-CTT-2	-6.09605
	tDR-2:33-Pro-AGG-1-M5	-2.10729
	tDR-2:33-Pro-AGG-1-M5-G5A	-6.7043
	tDR-2:33-Pro-AGG-1-M5-G5U	-6.33169
	tDR-2:33-Pro-TGG-1	-6.16236
	tDR-2:34-Glu-TTC-2	6.31257
	tDR-2:34-Glu-TTC-3-M3	-6.32335
	tDR-2:34-Pro-CGG-1-M2	-1.33574
	tDR-2:34-Pro-TGG-1	-6.76826
	tDR-2:34-Pro-TGG-3	-2.06386
	tDR-2:36-Glu-CTC-1-M2-U4C-G5U	-7.71246
	tDR-2:56-Pro-AGG-2-M3-A32G	-2.00463
	tDR-34:56-Pro-AGG-2-M4-A1G	-1.35627
	tDR-34:67-Pro-AGG-2-M4-A1G	-1.78272
	tDR-34:68-Pro-AGG-2-M4-A1G	-6.33148
	tDR-34:70-Pro-AGG-2-M4-A1G	-1.76001
	tDR-34:72-Met-CAT-1	-1.53597
	tDR-34:72-Met-CAT-3	-1.65614
	tDR-34:72-Phe-GAA-1	-1.07451
	tDR-34:73-Thr-AGT-1-M2-A1G	-1.27512
	tDR-34:74-Leu-CAA-4	-6.55261
	tDR-34:74-Met-CAT-1	-2.45379
	tDR-34:74-Met-CAT-2-M2	-1.51946
	tDR-34:74-Met-CAT-3	-2.01423
	tDR-34:74-Met-CAT-6	-2.17504
	tDR-34:74-Phe-GAA-1	-1.74986
	tDR-34:74-Phe-GAA-2-M2	-6.35684
	tDR-34:75-Met-CAT-6	-1.32133
	tDR-34:75-Phe-GAA-1	-1.08283
	tDR-34:T1-Met-CAT-3-1	-7.54003
	tDR-34:T1-Phe-GAA-1-2	-3.7889
	tDR-34:T1-Ser-AGA-2-6-A1G	-6.02047
	tDR-35:67-Pro-AGG-2-M4	-6.47522
	tDR-35:74-Arg-CCT-4	6.73035
	tDR-35:74-Leu-CAG-1	-1.62703
	tDR-35:74-Leu-CAG-2	-1.08124
	tDR-35:74-Met-CAT-6	-1.64836
	tDR-35:74-Thr-CGT-4	1.11691
	tDR-35:75-Arg-CCG-2	-7.30477
	tDR-35:75-Leu-CAA-1	-6.35323
	tDR-35:76-Leu-CAG-2	-6.22696
	tDR-35:e3-Leu-CAA-1	-6.47696
	tDR-36:56-Arg-CCG-2	-1.77318
	tDR-36:56-Gln-CTG-1-M7	1.31807
	tDR-36:56-Pro-AGG-2-M4	-6.9639
	tDR-36:60-Arg-CCG-2	-6.06013
	tDR-36:60-Arg-CCT-1-M5	-7.3001
	tDR-36:70-Trp-CCA-2	-6.58113
	tDR-36:71-Ser-GCT-2	-7.02534
	tDR-36:72-Arg-CCG-2	-2.62631
	tDR-36:72-Ser-GCT-2	-2.12485
	tDR-36:72-Ser-GCT-4-M2	-2.31178
	tDR-36:73-Arg-CCG-2	-1.99741
	tDR-36:73-Gln-CTG-1	-1.07828
	tDR-36:73-Gln-CTG-1-C27U	-6.87383
	tDR-36:74-Arg-CCG-2	-2.53806
	tDR-36:74-Arg-CCT-4	-1.35988
	tDR-36:74-Asp-GTC-2-M2	-7.0086
	tDR-36:74-Glu-CTC-1-M2	-6.46743
	tDR-36:74-Ser-GCT-1	-2.39111
	tDR-36:74-Ser-GCT-2	-2.32016
	tDR-36:74-Ser-GCT-4-M2	-2.17978
	tDR-36:74-Trp-CCA-4	-6.96406
	tDR-36:75-Glu-CTC-1-M2	-7.25919
	tDR-36:76-Glu-CTC-1-M2	-6.98094
	tDR-36:T1-Ser-GCT-2-1	-6.77994
	tDR-36:T1-Ser-GCT-4-1	-3.0222
	tDR-36:T1-Ser-GCT-4-2	-2.71448
	tDR-37:56-Ala-AGC-1-M2-A1G	-6.23688
	tDR-37:56-Ala-AGC-8-M5-A1G	-1.80166
	tDR-37:56-Ala-CGC-1-M3-A1G	-6.4229
	tDR-37:56-Ala-CGC-3-M2-A1G	-2.54404
	tDR-37:56-Ala-TGC-5-A1G	-2.15346
	tDR-37:56-Arg-CCG-2	-6.85843
	tDR-37:56-Asp-GTC-1-M4	-1.23678
	tDR-37:56-Asp-GTC-1-M4-G5U	-7.03937
	tDR-37:56-Gly-CCC-2	-2.74654
	tDR-37:56-Gly-TCC-1-M3	-3.73421
	tDR-37:56-Met-CAT-1-M2	7.13059
	tDR-37:59-Ala-AGC-1-A1G	-6.26589
	tDR-37:59-Ala-AGC-8-M2-A1G	-1.93616
	tDR-37:59-Ala-CGC-1-M3-A1G	-6.55341
	tDR-37:59-Glu-CTC-1-M4	-6.72085
	tDR-37:59-Gly-CCC-2	-2.21143
	tDR-37:59-Gly-TCC-1-M3	-3.28158
	tDR-37:60-Val-TAC-1-M2	-1.27171
	tDR-37:66-Ser-GCT-4-M2	-6.87105
	tDR-37:67-Met-CAT-1	7.74112
	tDR-37:70-Asp-GTC-2-M2	-1.11421
	tDR-37:71-Asp-GTC-2-M2	-1.0093
	tDR-37:72-Met-CAT-1	1.8261
	tDR-37:72-Met-CAT-3	-1.92611
	tDR-37:73-Ala-AGC-4-A1G	6.23929
	tDR-37:73-Arg-CCG-2	-6.97336
	tDR-37:73-Asp-GTC-1	-6.26405
	tDR-37:73-Met-CAT-2-M2	-6.19622
	tDR-37:73-Met-CAT-3	-1.41438
	tDR-37:T9-Met-CAT-1-1	1.70173
	tDR-37:74-Arg-CCG-2	-8.36126
	tDR-37:74-Asn-GTT-2-M2	-1.05488
	tDR-37:74-Asp-GTC-1	-1.48947
	tDR-37:74-Asp-GTC-1-G32U	-6.68614
	tDR-37:74-Asp-GTC-2-M2	-1.61355
	tDR-37:74-Asp-GTC-2-M2-A21G	-6.22541
	tDR-37:74-Asp-GTC-2-M2-A29G	-6.50233
	tDR-37:74-Asp-GTC-2-M2-A8G	-6.44566
	tDR-37:74-Asp-GTC-2-M2-C19U	-6.29302
	tDR-37:74-Asp-GTC-2-M2-C2U	-6.35775
	tDR-37:74-Asp-GTC-2-M2-C4U	-6.55535
	tDR-37:74-Asp-GTC-2-M2-D30G	-6.63069
	tDR-37:74-Asp-GTC-2-M2-G13U	-6.16004
	tDR-37:74-Asp-GTC-2-M2-G32U	-1.74865
	tDR-37:74-Asp-GTC-2-M2-G33U	-6.08894
	tDR-37:74-Asp-GTC-2-M2-G7U	-6.79571
	tDR-37:74-Asp-GTC-2-M2-U18C	-6.19765
	tDR-37:74-Asp-GTC-2-M2-U22C	-6.6272
	tDR-37:74-Asp-GTC-2-M2-U23C	-6.96503
	tDR-37:74-Glu-CTC-1-M2	-1.30343
	tDR-37:74-Glu-TTC-2	-1.62503
	tDR-37:74-Met-CAT-1	1.37345
	tDR-37:74-Met-CAT-2-M2	-6.81014
	tDR-37:74-Met-CAT-3	-2.90196
	tDR-37:74-Met-CAT-6	-2.11582
	tDR-37:74-Ser-GCT-2	-7.0644
	tDR-37:74-Ser-GCT-4-M2	-2.24248
	tDR-37:74-Val-AAC-1-M4	-1.70302
	tDR-37:74-Val-TAC-1-M2	-1.80293
	tDR-37:74-Val-TAC-3	-6.87208
	tDR-37:75-Asp-GTC-2-M2	-1.48663
	tDR-37:75-Glu-CTC-1-M2	-2.45678
	tDR-37:75-Glu-TTC-2	-6.0574
	tDR-37:76-Glu-CTC-1-M2	-7.98758
	tDR-37:T1-Asp-GTC-2-7	-2.09097
	tDR-37:T1-Glu-CTC-1-6	-7.77448
	tDR-37:T1-Glu-TTC-2-2	-7.03575
	tDR-37:T1-Ser-GCT-4-1	-8.18186
	tDR-37:T1-Val-TAC-1-1	-7.617
	tDR-37:T4-Met-CAT-1-1	1.44523
	tDR-38:72-Arg-CCG-2	-7.30908
	tDR-38:73-Arg-CCG-2	-7.00405
	tDR-38:74-Arg-CCG-2	-8.47359
	tDR-38:74-Asn-GTT-2-M2	-6.4658
	tDR-38:74-Asp-GTC-2-M2	-1.34127
	tDR-39:55-Asp-GTC-1-M4	-6.85537
	tDR-39:55-Glu-CTC-1-M4	-7.35641
	tDR-39:55-Gly-GCC-1-M3	-6.0595
	tDR-39:56-Asp-GTC-1-M4	-2.56673
	tDR-39:56-Asp-GTC-1-M4-G4U	-7.05876
	tDR-39:56-Glu-CTC-1-M4	-2.40536
	tDR-39:56-Gly-CCC-2	-8.00913
	tDR-39:56-Gly-GCC-1-M2	-1.30591
	tDR-39:56-Pro-AGG-1-M5	-1.70168
	tDR-39:57-Gly-GCC-1-M2	-6.32901
	tDR-39:59-Asp-GTC-2-M3	-7.86882
	tDR-39:59-Glu-CTC-1-M4	-3.51037
	tDR-39:59-Glu-TTC-1	-6.89541
	tDR-39:59-Glu-TTC-2	-8.52079
	tDR-39:59-Gly-CCC-2	-3.85554
	tDR-39:59-Gly-GCC-1-M2	-2.85121
	tDR-39:60-Gly-GCC-1-M2	-5.97828
	tDR-39:60-Val-TAC-1-M2	-6.09473
	tDR-39:66-Glu-CTC-1-M3	-6.70672
	tDR-39:67-Glu-CTC-1-M3	-2.57631
	tDR-39:68-Asp-GTC-2-M2	-6.29217
	tDR-39:69-Asp-GTC-2-M2	-1.65609
	tDR-39:70-Asp-GTC-2-M2	-2.18763
	tDR-39:71-Asp-GTC-1	-6.23344
	tDR-39:71-Asp-GTC-2-M2	-2.52161
	tDR-39:72-Arg-CCG-2	-6.83243
	tDR-39:72-Asp-GTC-1	-6.92088
	tDR-39:72-Asp-GTC-2-M2	-2.04746
	tDR-39:72-Glu-TTC-2	-1.71278
	tDR-39:72-Leu-AAG-2	-1.35647
	tDR-39:72-Leu-CAG-2	-1.70364
	tDR-39:72-Pro-TGG-2	-7.33451
	tDR-39:72-Val-TAC-1-M2	-1.57765
	tDR-39:73-Arg-CCG-2	-7.21307
	tDR-39:73-Asp-GTC-1	-6.62703
	tDR-39:73-Asp-GTC-2-M2	-2.26359
	tDR-39:73-Glu-TTC-2	-2.26523
	tDR-39:74-Arg-CCG-2	-8.69
	tDR-39:74-Asp-GTC-1	-2.43526
	tDR-39:74-Asp-GTC-2-M2	-2.63433
	tDR-39:74-Asp-GTC-2-M2-A33G	-1.41813
	tDR-39:74-Asp-GTC-2-M2-A8G	-6.55463
	tDR-39:74-Asp-GTC-2-M2-G30U	-2.602
	tDR-39:74-Asp-GTC-2-M2-U20C	-6.2953
	tDR-39:74-Glu-TTC-1	-1.24532
	tDR-39:74-Glu-TTC-1-M2-U6C	-6.32653
	tDR-39:74-Glu-TTC-2	-2.2272
	tDR-39:74-Glu-TTC-2-A19G	-6.70658
	tDR-39:74-Glu-TTC-2-A3G	-6.81196
	tDR-39:74-Glu-TTC-2-U15C	-6.57946
	tDR-39:74-Glu-TTC-2-U16C	-6.72388
	tDR-39:74-Glu-TTC-2-U21C	-6.58067
	tDR-39:74-Glu-TTC-2-U27C	-6.77565
	tDR-39:74-Glu-TTC-2-U29C	-6.35696
	tDR-39:74-Leu-AAG-1-M2	-1.34757
	tDR-39:74-Leu-AAG-2	-1.59578
	tDR-39:74-Leu-CAG-1	-7.2757
	tDR-39:74-Leu-CAG-2	-2.56618
	tDR-39:74-Leu-TAG-2	-5.85998
	tDR-39:74-Val-AAC-1-M4	-6.86113
	tDR-39:74-Val-TAC-1-M2	-6.94355
	tDR-39:75-Glu-TTC-2	-7.33754
	tDR-39:75-Leu-CAG-2	-6.41099
	tDR-39:T1-Asp-GTC-2-7	-3.32797
	tDR-39:T1-Glu-CTC-1-6	-1.71233
	tDR-39:T1-Glu-TTC-2-2	-2.90447
	tDR-39:T1-Ser-GCT-4-1	-6.06049
	tDR-39:T9-Leu-CAA-4-1-G51C	-6.6326
	tDR-3:23-Gly-GCC-1	-6.44811
	tDR-3:26-Gly-GCC-1	-1.23727
	tDR-3:29-Glu-TTC-2	-1.23357
	tDR-3:30-Glu-CTC-1-M2-C28A	-1.54442
	tDR-3:30-Glu-CTC-1-M3-C28U	-1.09072
	tDR-3:30-Glu-TTC-3-M4-C28U	-6.19765
	tDR-3:30-Glu-TTC-8-G4U	-1.02297
	tDR-3:30-Gly-GCC-1	1.32746
	tDR-3:31-Glu-CTC-1-M2-G29A	-1.01574
	tDR-3:31-Glu-TTC-3-M3	-6.55358
	tDR-3:31-Gly-GCC-1-G19U	-6.54709
	tDR-3:31-Gly-GCC-1-G4A	6.58723
	tDR-3:32-Glu-CTC-1-M2	-1.84345
	tDR-3:32-Glu-CTC-1-M2-A12G	-6.65434
	tDR-3:32-Glu-CTC-1-M2-A19G	-6.25718
	tDR-3:32-Glu-CTC-1-M2-A22G	-6.01731
	tDR-3:32-Glu-CTC-1-M2-C30A	-2.48885
	tDR-3:32-Glu-CTC-1-M2-C30U	-2.36638
	tDR-3:32-Glu-CTC-1-M2-G15A	-6.19765
	tDR-3:32-Glu-CTC-1-M2-U11C	-6.16557
	tDR-3:32-Glu-CTC-1-M2-U14C	-6.32816
	tDR-3:32-Glu-CTC-1-M2-U6C	-6.49533
	tDR-3:32-Glu-CTC-1-M2-U9C	-6.74727
	tDR-3:32-Glu-CTC-1-M3-U3C	-6.52232
	tDR-3:32-Glu-TTC-3-M3	-2.0118
	tDR-3:32-Glu-TTC-3-M3-C30A	-6.52813
	tDR-3:32-Glu-TTC-3-M3-C30U	-2.62959
	tDR-3:32-Glu-TTC-8-G4U	-2.61204
	tDR-3:32-Glu-TTC-8-G4U-C30A	-6.09436
	tDR-3:32-Glu-TTC-8-G4U-C30U	-8.39319
	tDR-3:32-Gly-CCC-1-M4-C28G	7.04055
	tDR-3:32-Gly-CCC-1-M4-C28U	6.67517
	tDR-3:32-Gly-GCC-1	1.01554
	tDR-3:32-Gly-GCC-1-C28A	7.60633
	tDR-3:32-Gly-GCC-1-C28G	2.29117
	tDR-3:32-Gly-GCC-1-C28U	4.04108
	tDR-3:32-Gly-GCC-1-G27A	7.21185
	tDR-3:32-Gly-GCC-1-G27C	7.60526
	tDR-3:32-Gly-GCC-1-G4A	1.07605
	tDR-3:32-Gly-GCC-1-U22C	6.62854
	tDR-3:32-Gly-GCC-1-U25C	1.66218
	tDR-3:32-Gly-GCC-1-U25G	6.64651
	tDR-3:33-Glu-CTC-1-M2-C30G-U31C	1.30559
	tDR-3:33-Glu-CTC-1-M2-U31G	2.324
	tDR-3:33-Glu-TTC-3-M3	-1.06102
	tDR-3:33-Glu-TTC-8-G4U	-1.30196
	tDR-3:33-Gly-CCC-1-M4	2.09719
	tDR-3:33-Gly-CCC-1-M4-U30A	6.86017
	tDR-3:33-Gly-CCC-1-M4-U30C	2.6808
	tDR-3:33-Gly-GCC-1	2.38175
	tDR-3:33-Gly-GCC-1-G4U	6.2652
	tDR-3:33-Gly-GCC-1-U30A	1.65269
	tDR-3:33-Gly-GCC-1-U30C	2.90151
	tDR-3:33-His-GTG-1-U31C	6.57639
	tDR-3:33-Pro-AGG-1-M5	-1.14155
	tDR-3:33-Pro-AGG-1-M5-U30A	-6.27088
	tDR-3:34-Glu-TTC-3-M3	-6.25649
	tDR-3:41-Phe-GAA-1-M2	1.46456
	tDR-3:56-Pro-AGG-2-M3-A31G-C53U	-5.98272
	tDR-40:56-Lys-TTT-1-M7	-1.15027
	tDR-40:59-Glu-CTC-1-M4	-7.6383
	tDR-40:59-Ile-AAT-1-M7	-1.87871
	tDR-40:59-Ile-AAT-1-M8-U20C	-7.04263
	tDR-40:60-Ile-AAT-1-M7	-6.60475
	tDR-40:70-Met-CAT-2-M2	-6.23103
	tDR-40:71-Glu-TTC-2	-6.54458
	tDR-40:72-Met-CAT-2-M2	-1.63639
	tDR-40:72-Met-CAT-3	-2.68415
	tDR-40:72-Met-CAT-6	-1.66868
	tDR-40:73-Glu-TTC-2	-6.26902
	tDR-40:73-Met-CAT-2-M2	-1.14982
	tDR-40:73-Met-CAT-3	-1.89161
	tDR-40:73-Met-CAT-6	-1.16651
	tDR-40:73-Ser-GCT-4-M2	-7.19412
	tDR-40:74-Arg-CCG-2	-6.26902
	tDR-40:74-Asn-GTT-2-M2	-1.24998
	tDR-40:74-Asp-GTC-2-M2	-7.39553
	tDR-40:74-Glu-TTC-1	-1.85009
	tDR-40:74-Glu-TTC-2	-2.15532
	tDR-40:74-Met-CAT-2-M2	-2.26606
	tDR-40:74-Met-CAT-3	-4.11768
	tDR-40:74-Met-CAT-6	-3.48766
	tDR-40:74-Ser-GCT-1	-7.43179
	tDR-40:74-Ser-GCT-2	-3.19335
	tDR-40:74-Ser-GCT-4-M2	-2.69929
	tDR-40:75-Asn-GTT-2-M2	-6.22661
	tDR-40:T1-Lys-TTT-3-1	-6.8049
	tDR-40:T1-Ser-GCT-4-1	-3.20818
	tDR-40:T1-Ser-GCT-4-2	-6.49832
	tDR-41:56-Ala-AGC-1-M2	-3.20802
	tDR-41:56-Ala-AGC-2-M3	-7.27881
	tDR-41:56-Ala-AGC-3	-6.23738
	tDR-41:56-Ala-AGC-4-M4	-7.53858
	tDR-41:56-Ala-AGC-5	-7.41557
	tDR-41:56-Ala-CGC-2-M3	-6.26902
	tDR-41:56-Asp-GTC-1-M4	-2.47044
	tDR-41:56-Glu-TTC-1	-6.8953
	tDR-41:56-Gly-GCC-1-M2	-1.89301
	tDR-41:56-Gly-TCC-1-M3	-1.35449
	tDR-41:56-Lys-TTT-1-M8	-6.57593
	tDR-41:56-Val-TAC-1-M3	-1.94109
	tDR-41:59-Ala-AGC-1	-3.37024
	tDR-41:59-Ala-AGC-2-M2	-6.64834
	tDR-41:59-Ala-AGC-4-M4	-3.25759
	tDR-41:59-Ala-AGC-5	-7.33519
	tDR-41:59-Ala-AGC-8-M2	-7.70247
	tDR-41:59-Ala-CGC-2-M2	-6.74821
	tDR-41:59-Ala-TGC-5	-7.17698
	tDR-41:59-Asp-GTC-2-M3	-8.86671
	tDR-41:59-Glu-TTC-1	-7.59774
	tDR-41:59-Glu-TTC-2	-8.52877
	tDR-41:59-Gly-CCC-2	-6.81582
	tDR-41:59-Gly-GCC-1-M2	-2.97274
	tDR-41:59-Gly-TCC-1-M3	-1.93263
	tDR-41:60-Ala-AGC-1	-3.62148
	tDR-41:60-Thr-AGT-1-M7	-1.13441
	tDR-41:60-Val-TAC-1-M2	-1.64025
	tDR-41:61-Thr-AGT-1-M7	-1.50217
	tDR-41:61-Trp-CCA-4	-1.03477
	tDR-41:70-Arg-CCG-2	-6.52985
	tDR-41:70-Glu-TTC-2	-5.93777
	tDR-41:71-Arg-CCG-2	-6.47407
	tDR-41:71-Glu-TTC-2	-1.63503
	tDR-41:72-Arg-CCG-2	-2.13229
	tDR-41:72-Asn-GTT-2-M3	-1.97619
	tDR-41:72-Asp-GTC-2-M2	-6.39093
	tDR-41:72-Met-CAT-2-M2	-1.64636
	tDR-41:72-Met-CAT-3	-2.58099
	tDR-41:72-Met-CAT-6	-6.74546
	tDR-41:72-Ser-GCT-2	-6.09231
	tDR-41:72-Ser-GCT-4-M2	-7.53078
	tDR-41:72-Trp-CCA-1-M3	-6.67252
	tDR-41:73-Arg-CCG-2	-2.11629
	tDR-41:73-Arg-CCT-4	-6.41432
	tDR-41:73-Asn-GTT-2-M3	-1.63816
	tDR-41:73-Glu-TTC-1	-6.52678
	tDR-41:73-Glu-TTC-2	-1.39909
	tDR-41:73-Lys-TTT-3	-7.31171
	tDR-41:73-Met-CAT-3	-6.71974
	tDR-41:73-Met-CAT-6	-6.57198
	tDR-41:73-Ser-GCT-4-M2	-6.62836
	tDR-41:74-Arg-ACG-1	-1.1364
	tDR-41:74-Arg-ACG-2	-2.23395
	tDR-41:74-Arg-CCG-1-M2	-2.63034
	tDR-41:74-Arg-CCG-2	-3.51581
	tDR-41:74-Arg-CCT-4	-6.63019
	tDR-41:74-Arg-TCG-5	-7.29311
	tDR-41:74-Asn-GTT-2-M3	-2.20865
	tDR-41:74-Asp-GTC-2-M2	-4.61582
	tDR-41:74-Glu-TTC-1	-1.81459
	tDR-41:74-Glu-TTC-2	-2.11302
	tDR-41:74-Lys-TTT-3	-2.27607
	tDR-41:74-Met-CAT-2-M2	-2.24604
	tDR-41:74-Met-CAT-3	-8.08536
	tDR-41:74-Met-CAT-6	-7.53836
	tDR-41:74-Ser-GCT-1	-7.69988
	tDR-41:74-Ser-GCT-2	-2.4782
	tDR-41:74-Ser-GCT-4-M2	-2.26673
	tDR-41:74-Val-TAC-1-M2	-5.97789
	tDR-41:75-Asn-GTT-2-M3	-6.29888
	tDR-41:T1-Arg-CCG-1-1	-7.4743
	tDR-41:T1-Glu-TTC-2-2	-2.7372
	tDR-41:T1-Lys-TTT-3-1	-7.30804
	tDR-41:T1-Ser-GCT-4-1	-2.52621
	tDR-41:T1-Ser-GCT-4-2	-6.40962
	tDR-42:55-Ser-GCT-1-M4	-1.89522
	tDR-42:56-Arg-CCG-2	-2.27045
	tDR-42:56-Arg-CCT-1-M5	-1.81282
	tDR-42:56-Leu-AAG-2-M3	-2.37197
	tDR-42:56-Ser-GCT-1-M4	-1.09391
	tDR-42:59-Glu-CTC-1-M4	-7.41416
	tDR-42:59-Gly-CCC-2	-2.11406
	tDR-42:59-Phe-GAA-1-M2	-6.8613
	tDR-42:60-Arg-CCT-1-M5	-6.06201
	tDR-42:60-Leu-AAG-1-M2	-7.53306
	tDR-42:60-Ser-GCT-1-M4	-6.35476
	tDR-42:61-Leu-AAG-1-M2	-7.26285
	tDR-42:61-Leu-AAG-2-M2	-7.12777
	tDR-42:61-Ser-GCT-1-M4	-1.99015
	tDR-42:70-Arg-CCG-2	-1.67136
	tDR-42:70-Met-CAT-2-M2	-6.16041
	tDR-42:71-Arg-CCT-3	-6.12748
	tDR-42:72-Arg-CCG-2	-2.59914
	tDR-42:72-Arg-CCT-1-M2	-3.98779
	tDR-42:72-Arg-CCT-3	-5.25419
	tDR-42:72-Arg-CCT-4	-3.44909
	tDR-42:72-Leu-AAG-1-M2	-6.16041
	tDR-42:72-Leu-AAG-2	-7.7972
	tDR-42:72-Lys-TTT-3	-2.03313
	tDR-42:72-Met-CAT-2-M2	-2.06595
	tDR-42:72-Met-CAT-3	-2.18197
	tDR-42:72-Ser-GCT-2-U39G	1.00185
	tDR-42:72-Ser-GCT-3	-6.09363
	tDR-42:72-Ser-GCT-4-M2	-1.56156
	tDR-42:72-Ser-GCT-4-M2-U10C	-6.16362
	tDR-42:73-Arg-CCG-2	-2.66788
	tDR-42:73-Arg-CCT-1	-2.33364
	tDR-42:73-Arg-CCT-2	-3.52976
	tDR-42:73-Arg-CCT-3	-2.63242
	tDR-42:73-Arg-CCT-4	-2.72073
	tDR-42:73-Asn-GTT-2-M3	-6.65986
	tDR-42:73-Lys-TTT-3	-1.95917
	tDR-42:73-Met-CAT-3	-1.16523
	tDR-42:73-Met-CAT-6	-6.58461
	tDR-42:73-Ser-GCT-4-M2	-1.00158
	tDR-42:74-Arg-CCG-2	-3.02729
	tDR-42:74-Arg-CCT-1	-8.8308
	tDR-42:74-Arg-CCT-2	-3.82248
	tDR-42:74-Arg-CCT-3	-9.09714
	tDR-42:74-Arg-CCT-4	-2.75893
	tDR-42:74-Arg-TCT-1	-1.55546
	tDR-42:74-Asn-GTT-2-M3	-6.70132
	tDR-42:74-Glu-CTC-1-M2	-1.34326
	tDR-42:74-Leu-AAG-2	-6.13594
	tDR-42:74-Lys-CTT-1-M4	-6.41297
	tDR-42:74-Lys-TTT-3	-2.61029
	tDR-42:74-Met-CAT-2-M2	-6.80106
	tDR-42:74-Met-CAT-3	-7.43012
	tDR-42:74-Ser-GCT-1	-1.80069
	tDR-42:74-Ser-GCT-2	-1.48769
	tDR-42:74-Ser-GCT-2-A13G	-6.68018
	tDR-42:74-Ser-GCT-2-A26G	-6.45251
	tDR-42:74-Ser-GCT-2-A27G	-6.72544
	tDR-42:74-Ser-GCT-2-U18C	-6.05319
	tDR-42:74-Ser-GCT-2-U22C	-6.32733
	tDR-42:74-Ser-GCT-2-U3C	-6.89001
	tDR-42:74-Ser-GCT-2-U5C	-6.3831
	tDR-42:74-Ser-GCT-2-U8C	-6.33079
	tDR-42:74-Ser-GCT-3	-1.89405
	tDR-42:74-Ser-GCT-4-M2	-1.8465
	tDR-42:74-Ser-GCT-4-M2-A13G	-2.12651
	tDR-42:74-Ser-GCT-4-M2-A26G	-2.02729
	tDR-42:74-Ser-GCT-4-M2-A27G	-2.46968
	tDR-42:74-Ser-GCT-4-M2-C12U	-6.93108
	tDR-42:74-Ser-GCT-4-M2-C14U	-7.0376
	tDR-42:74-Ser-GCT-4-M2-C16U	-7.30714
	tDR-42:74-Ser-GCT-4-M2-C30U	-7.02129
	tDR-42:74-Ser-GCT-4-M2-C31U	-6.77273
	tDR-42:74-Ser-GCT-4-M2-C37U	-1.40622
	tDR-42:74-Ser-GCT-4-M2-C40U	-1.55044
	tDR-42:74-Ser-GCT-4-M2-C7U	-6.68041
	tDR-42:74-Ser-GCT-4-M2-G11A	-7.08393
	tDR-42:74-Ser-GCT-4-M2-G17U	-6.69959
	tDR-42:74-Ser-GCT-4-M2-G20A	-6.36355
	tDR-42:74-Ser-GCT-4-M2-G20U	-6.67851
	tDR-42:74-Ser-GCT-4-M2-G25A	-6.65777
	tDR-42:74-Ser-GCT-4-M2-G38A	-6.6119
	tDR-42:74-Ser-GCT-4-M2-G6A	-6.52426
	tDR-42:74-Ser-GCT-4-M2-U18C	-1.95636
	tDR-42:74-Ser-GCT-4-M2-U22C	-2.61018
	tDR-42:74-Ser-GCT-4-M2-U28C	-1.56065
	tDR-42:74-Ser-GCT-4-M2-U8C	-2.59387
	tDR-42:74-Ser-GCT-5	-2.36259
	tDR-42:75-Leu-CAG-2	-6.42587
	tDR-42:75-Ser-GCT-1	-6.62369
	tDR-42:75-Ser-GCT-4-M2	-1.01873
	tDR-42:76-Arg-CCT-4	-6.02162
	tDR-42:76-Ser-GCT-4-M2	-6.92647
	tDR-42:T1-Arg-CCT-2-1	-6.61218
	tDR-42:T1-Arg-TCT-1-1	-7.68806
	tDR-42:T1-Lys-TTT-3-1	-3.34063
	tDR-42:T1-Ser-GCT-2-1	-1.76001
	tDR-42:T1-Ser-GCT-4-1	-2.39748
	tDR-42:T1-Ser-GCT-4-1-A13G	-7.09622
	tDR-42:T1-Ser-GCT-4-1-A26G	-6.72605
	tDR-42:T1-Ser-GCT-4-1-C37U	-6.70646
	tDR-42:T1-Ser-GCT-4-1-U10C	-6.79888
	tDR-42:T1-Ser-GCT-4-1-U18C	-6.49522
	tDR-42:T1-Ser-GCT-4-1-U22C	-6.77554
	tDR-42:T1-Ser-GCT-4-1-U28C	-6.8787
	tDR-42:T1-Ser-GCT-4-1-U36C	-6.66035
	tDR-42:T1-Ser-GCT-4-1-U39C	-6.69651
	tDR-42:T1-Ser-GCT-4-1-U3C	-6.72871
	tDR-42:T1-Ser-GCT-4-1-U5C	-6.41087
	tDR-42:T1-Ser-GCT-4-1-U8C	-6.50021
	tDR-42:T1-Ser-GCT-4-2	-2.53161
	tDR-43:59-Ala-AGC-1	-8.51628
	tDR-43:59-Ala-AGC-4-M4	-7.00606
	tDR-43:59-Glu-CTC-1-M5	-8.02022
	tDR-43:59-Gly-CCC-2	-6.54752
	tDR-43:59-Ile-AAT-1-M8	-1.7402
	tDR-43:72-Lys-CTT-1-M4	-1.72668
	tDR-43:72-Ser-GCT-4-M2	-6.70817
	tDR-43:73-Asn-GTT-2-M3	-1.62888
	tDR-43:73-Lys-CTT-1-M4	-1.59272
	tDR-43:74-Asn-GTT-2-M3	-2.83358
	tDR-43:74-Asp-GTC-2-M2	-6.5251
	tDR-43:74-Glu-CTC-1-M3	-2.54899
	tDR-43:74-Lys-CTT-1-M4	-2.34146
	tDR-43:74-Ser-GCT-4-M2	-1.743
	tDR-43:T1-Lys-CTT-2-3	-2.69034
	tDR-43:T1-Lys-CTT-2-5	-2.94532
	tDR-43:T1-Ser-GCT-4-1	-7.02065
	tDR-44:74-Asp-GTC-2-M2	-6.12804
	tDR-44:74-Ser-GCT-4-M2	-1.03395
	tDR-44:74-Tyr-GTA-1-M2	-3.05918
	tDR-44:74-Tyr-GTA-2-M2	-3.16998
	tDR-44:74-Tyr-GTA-3-M2	-2.96169
	tDR-44:74-Tyr-GTA-3-M2-U8C	-3.93547
	tDR-44:T2-Tyr-GTA-2-1	-6.44735
	tDR-45:72-His-GTG-1	-1.39034
	tDR-45:73-Gln-TTG-2	-7.40076
	tDR-45:74-Asn-GTT-2-M3	-6.1284
	tDR-45:74-Glu-CTC-1-M7	-6.20395
	tDR-45:74-His-GTG-1	-7.52619
	tDR-45:74-Lys-CTT-1-M4	-7.99814
	tDR-45:T1-Lys-CTT-2-3	-6.12676
	tDR-46:73-SeC-TCA-1	-6.69788
	tDR-46:74-Asn-GTT-2-M3	-7.15079
	tDR-46:74-Lys-CTT-1-M4	-1.69357
	tDR-46:74-SeC-TCA-1	-8.0376
	tDR-46:T1-Ser-GCT-4-1	-6.52048
	tDR-47:73-Asn-GTT-2-M4	-1.80057
	tDR-47:74-Arg-ACG-2	-7.48016
	tDR-47:74-Arg-CCG-1-M2	-6.73312
	tDR-47:74-Asn-GTT-2-M4	-3.0324
	tDR-47:74-Lys-CTT-1-M4	-1.99773
	tDR-47:T1-Lys-CTT-2-3	-7.06212
	tDR-48:72-Arg-ACG-2	-7.18363
	tDR-48:72-Lys-CTT-1-M4	-5.97789
	tDR-48:72-Trp-CCA-4	-7.06265
	tDR-48:73-Asn-GTT-2-M4	-1.37221
	tDR-48:73-Lys-CTT-1-M4	-6.38462
	tDR-48:74-Arg-ACG-1	-7.98146
	tDR-48:74-Arg-ACG-2	-4.01463
	tDR-48:74-Arg-CCG-1-M2	-7.89126
	tDR-48:74-Asn-GTT-2-M4	-2.45683
	tDR-48:74-Lys-CTT-1-M4	-1.91737
	tDR-48:74-Lys-TTT-3	-2.09902
	tDR-48:74-Tyr-GTA-1-M2	-6.16396
	tDR-48:74-Tyr-GTA-2-M2	-6.82288
	tDR-48:75-Tyr-GTA-2-M2	-6.60606
	tDR-48:T1-Lys-CTT-2-3	-7.16838
	tDR-48:T1-Lys-TTT-3-1	-7.1808
	tDR-49:72-Lys-CTT-1-M4	-1.15045
	tDR-49:72-Lys-TTT-3	-6.57395
	tDR-49:73-Lys-CTT-1-M4	-1.1999
	tDR-49:73-Lys-TTT-3	-6.86196
	tDR-49:74-Arg-CCG-1-M2	-2.69702
	tDR-49:74-Asn-GTT-2-M4	-5.98272
	tDR-49:74-Lys-CTT-1-M4	-2.18011
	tDR-49:74-Lys-TTT-3	-2.76084
	tDR-49:74-Ser-GCT-3-M4	-1.85936
	tDR-49:74-iMet-CAT-1	8.03495
	tDR-49:75-Lys-CTT-1-M4	-1.45698
	tDR-49:75-Ser-GCT-3-M4	-6.8486
	tDR-49:T1-Arg-CCG-1-1	-6.33317
	tDR-49:T1-Lys-CTT-2-3	-2.46114
	tDR-49:T1-Lys-CTT-2-5	-7.86138
	tDR-49:T1-Lys-TTT-3-1	-6.52145
	tDR-49:T1-Ser-GCT-4-1	-2.14294
	tDR-49:T1-Ser-GCT-4-2	-7.3251
	tDR-49:T2-Lys-CTT-2-1	-7.0139
	tDR-4:30-Glu-TTC-3-M3	-6.20127
	tDR-4:32-Glu-CTC-1-M2	-1.82814
	tDR-4:32-Glu-CTC-1-M2-U2C-G3U	-1.94987
	tDR-4:32-Glu-TTC-1	-6.543
	tDR-4:32-Glu-TTC-3-M3	-3.0656
	tDR-4:32-Glu-TTC-8-G3U	-2.33703
	tDR-4:32-iMet-CAT-1-M2-C13U	6.03313
	tDR-4:32-iMet-CAT-1-M2-U24C	7.31612
	tDR-4:32-iMet-CAT-1-M2-U24G	7.11269
	tDR-4:33-Glu-TTC-1	-6.42289
	tDR-4:33-Glu-TTC-9-G3U	6.87515
	tDR-4:33-Leu-AAG-1-M4	-1.14713
	tDR-4:33-Leu-CAG-1-M2	-1.14302
	tDR-4:34-Pro-CGG-1-M2	1.47691
	tDR-4:56-Pro-AGG-2-M3-A30G	-6.62513
	tDR-50:72-Lys-TTT-3	-1.13471
	tDR-50:73-Arg-ACG-2	-6.29416
	tDR-50:73-Lys-TTT-3	-1.72587
	tDR-50:74-Lys-TTT-3	-2.08839
	tDR-50:74-Ser-GCT-3-M4	-6.32416
	tDR-50:T1-Lys-TTT-3-1	-2.21173
	tDR-51:67-Arg-ACG-1-M2	-6.23857
	tDR-51:70-Arg-ACG-1-M2	-7.14682
	tDR-51:71-Arg-ACG-1-M2	-6.7763
	tDR-51:72-Arg-ACG-1-M2	-4.18476
	tDR-51:72-Ile-TAT-2	-6.3515
	tDR-51:72-Val-AAC-1-M5	-6.05394
	tDR-51:72-iMet-CAT-1	6.47844
	tDR-51:73-Arg-ACG-1-M2	-3.0988
	tDR-51:73-Thr-TGT-2	-6.81683
	tDR-51:74-Arg-ACG-1-M2	-3.21648
	tDR-51:74-Glu-CTC-1-M7	-1.51193
	tDR-51:T1-Arg-ACG-1-1	-8.91686
	tDR-52:72-Phe-GAA-1	-7.13643
	tDR-52:72-Val-AAC-1-M5	-6.30018
	tDR-52:73-Arg-ACG-1-M2	-6.94493
	tDR-52:74-Arg-ACG-1-M2	-6.72338
	tDR-56:72-Val-AAC-1-M5	-6.90716
	tDR-56:73-Pro-AGG-1-M8	-7.66859
	tDR-56:73-Val-AAC-1-M5	-6.26558
	tDR-56:74-Arg-ACG-1-M2	-7.65654
	tDR-56:74-Val-AAC-1-M5	-6.19779
	tDR-57:71-Pro-AGG-1-M8	-1.02931
	tDR-57:71-Val-AAC-1-M5	-6.42151
	tDR-57:72-Arg-ACG-1-M3	-3.58388
	tDR-57:72-Gly-CCC-2	-6.81147
	tDR-57:72-Leu-AAG-1-M5	-6.09924
	tDR-57:72-Pro-AGG-1-M8	-2.39364
	tDR-57:72-Trp-CCA-1-M3	-1.3039
	tDR-57:72-Trp-CCA-2	-2.01515
	tDR-57:72-Val-AAC-1-M5	-3.3621
	tDR-57:72-Val-CAC-2	-3.74582
	tDR-57:73-Arg-ACG-1-M2	-2.32542
	tDR-57:73-Gln-CTG-1-M2	-1.42866
	tDR-57:73-Gln-CTG-6	-1.76221
	tDR-57:73-Gln-CTG-6-M3-C17A	-2.65561
	tDR-57:73-Gln-TTG-1-M2	-1.80358
	tDR-57:73-Pro-AGG-1-M8	-2.63567
	tDR-57:73-Thr-TGT-3	-8.12557
	tDR-57:73-Thr-TGT-4-M3	-3.04284
	tDR-57:73-Trp-CCA-2	-1.00807
	tDR-57:73-Val-AAC-1-M5	-2.72926
	tDR-57:73-Val-CAC-2	-6.32671
	tDR-57:T2-Pro-AGG-1-1	-7.20688
	tDR-57:74-Arg-ACG-1-M2	-2.84498
	tDR-57:74-Lys-TTT-6-M2	6.29646
	tDR-57:74-Pro-AGG-1-M8	-1.88239
	tDR-57:74-Thr-TGT-3	-6.71073
	tDR-57:74-Thr-TGT-4-M3	-1.60835
	tDR-57:74-Trp-CCA-1-M3	-1.58848
	tDR-57:74-Trp-CCA-2	-3.11647
	tDR-57:74-Val-AAC-1-M5	-9.70867
	tDR-57:74-Val-CAC-2	-3.19609
	tDR-57:75-Arg-ACG-1-M2	-6.55899
	tDR-57:75-Gln-CTG-1-M2	-2.03642
	tDR-57:75-Gln-CTG-2	-6.4164
	tDR-57:75-Gln-TTG-1-M2	-3.7913
	tDR-57:75-Pro-AGG-1-M8	-7.42195
	tDR-57:75-Trp-CCA-1-M3	-2.26134
	tDR-57:75-Trp-CCA-2	-2.31342
	tDR-57:75-Val-AAC-1-M5	-2.77139
	tDR-57:76-Gln-CTG-1-M2	-2.89669
	tDR-57:76-Gln-CTG-2	-6.72582
	tDR-57:76-Gln-TTG-1-M2	-9.10789
	tDR-57:76-Pro-AGG-1-M8	-6.72629
	tDR-57:76-Trp-CCA-1-M3	-6.3642
	tDR-57:76-Trp-CCA-2	-6.86857
	tDR-57:T1-Arg-ACG-1-1	-8.44068
	tDR-57:T1-Gln-TTG-3-3	-6.72459
	tDR-57:T1-Pro-AGG-3-1	-7.15024
	tDR-57:T1-Thr-TGT-5-1	-6.29871
	tDR-57:T1-Val-AAC-2-1	-7.27523
	tDR-58:73-Pro-AGG-1-M8	-6.55932
	tDR-59:73-Pro-AGG-1-M8	-6.3336
	tDR-5:32-Glu-CTC-1-M2	-1.92074
	tDR-5:32-Glu-CTC-1-M2-U1C-G2U	-1.58785
	tDR-5:32-Glu-TTC-3-M4	-7.72106
	tDR-5:32-Glu-TTC-8-G2U	-2.78551
	tDR-5:33-Glu-TTC-3-M4	-6.50484
	tDR-60:74-Ala-AGC-2-M5	-6.44692
	tDR-60:74-Ala-CGC-1-M6	-6.88041
	tDR-60:74-Arg-ACG-1-M2	-2.65155
	tDR-60:74-Gly-GCC-1	-6.4986
	tDR-60:T1-Arg-ACG-1-1	-3.43656
	tDR-6:31-Glu-CTC-1-M2	-1.71964
	tDR-6:32-Glu-CTC-1-M2	-1.88639
	tDR-6:32-Glu-CTC-1-M2-C27A	-5.98272
	tDR-6:32-Glu-TTC-3-M5	-3.31743
	tDR-7:32-Glu-CTC-1-M2	-1.85902
	tDR-7:32-Glu-TTC-1-M2-U23C	6.95574
	tDR-7:32-Glu-TTC-1-M2-U23G	7.76705
	tDR-7:32-Glu-TTC-3-M5	-8.20285
	tDR-7:33-Arg-TCT-1-M4	-1.17224
	tDR-7:33-Gln-CTG-1-M6	-6.36038
	tDR-7:33-Glu-TTC-9-M7	6.6613
	tDR-7:33-Pro-AGG-1-M5	-1.08658
	tDR-7:36-Glu-TTC-1-M2	1.10918
	tDR-2:30-Glu-CTC-1-M2-D4G-C28U	-1.27473
	tDR-T2:30-Glu-TTC-12-G22U-U24C	-1.08051
	tDR-T3:30-Glu-TTC-12-G21U-U23C	-6.52965
	tDR-8:32-Glu-CTC-1-M2	-1.32158
	tDR-8:33-Lys-CTT-1-M3	1.09107
	tDR-9:32-Glu-CTC-1-M2	-1.4111
	tDR-9:32-Lys-CTT-1-M3-A23G	1.25773
	tDR-9:32-Lys-CTT-1-M3-G2A	-1.57428
	tDR-9:32-Lys-CTT-2-M4	-6.60824
	tDR-9:33-Arg-TCT-1-M4	-1.0233
	tDR-9:33-Glu-TTC-9-M7	1.86682
	tDR-9:33-Phe-GAA-1-M4	-1.161
	tDR-L1:28-His-GTG-1	-6.23688
	tDR-L1:30-His-GTG-1	-2.80034
	tDR-L1:31-His-GTG-1	-2.41109
	tDR-L1:32-His-GTG-1	-3.54142
	tDR-L1:33-Pro-AGG-2-1	-6.12804
	tDR-L1:34-His-GTG-1	-7.55076
	tDR-L1:35-His-GTG-1	-6.79571
	tDR-L2:33-Pro-AGG-1-1	-6.4179
	tDR-L37:12-Lys-CTT-10-1-C32U-A42G-A46C	-6.13005
	tDR-L4:16-Leu-CAA-4-1	2.18942
	tDR-e23:74-SeC-TCA-1	-7.15679
	tDR-e24:60-Leu-AAG-1-M10	-7.41019
	tDR-e3:56-Leu-AAG-2-M3	-6.29658
	tDR-e3:56-Leu-CAA-1-M4	-6.44855

## Sheet: Human_H2O2_Cells_com
	tDR	log2FoldChange.x	log2FoldChange.y
1	tDR-L1:35-Lys-TTT-3-2	-5.64763	-6.63573
2	tDR-1:32-iMet-CAT-1-M2	8.54558	3.50341
3	tDR-1:33-iMet-CAT-1-M2	8.85143	7.18032
4	tDR-1:35-Glu-CTC-1-M2-U33C	-6.66099	-6.69171
5	tDR-1:47-iMet-CAT-1-M2	-6.16349	-6.54037
6	tDR-1:51-Pro-AGG-2-M3-A33G	-5.50241	-5.86972
7	tDR-1:54-Arg-CCG-2	-5.82443	-6.13522
8	tDR-1:54-Val-AAC-3-A34G	-6.28681	-5.88035
9	tDR-1:55-Pro-AGG-2-M3-A33G	-1.18506	-1.8157
10	tDR-1:62-Gln-CTG-1	-5.49205	-6.22851
11	tDR-1:T12-Arg-CCT-4-1	-6.01867	-1.91133
12	tDR-15:35-Glu-CTC-1-M2	-5.94933	-6.28558
13	tDR-16:35-Glu-CTC-1-M2	-6.09707	-6.34629
14	tDR-21:58-Arg-CCT-1-M2-C36U-G37U-A38U	-5.78367	-5.97691
15	tDR-24:76-Cys-GCA-1-M5-U50A	-6.2948	-5.91573
16	tDR-25:54-Cys-GCA-1-M6	-1.44577	-2.16751
17	tDR-25:76-Tyr-GTA-2-M2	-6.51347	-6.53677
18	tDR-27:76-Lys-CTT-4	-5.96761	-6.21059
19	tDR-28:76-Leu-TAG-3	-6.66367	-6.38169
20	tDR-28:76-Phe-GAA-1-A46G	-6.3643	-6.34923
21	tDR-3:32-Gly-GCC-1	7.26126	2.15446
22	tDR-33:76-Leu-TAG-1	-5.90914	-5.90097
23	tDR-34:76-Ser-CGA-1	-6.23119	-6.51973
24	tDR-34:T15-Leu-CAG-2-2	-5.98311	-6.82357
25	tDR-38:T8-Leu-CAA-1-1	1.02098	1.27167
26	tDR-38:T9-Met-CAT-1-1	1.60003	1.80371
27	tDR-38:76-Arg-ACG-2-G36A	-6.51182	-6.45217
28	tDR-38:T3-Tyr-GTA-2-1	1.19464	1.26261
29	tDR-39:76-Lys-TTT-1-M2-A31G	-6.68777	-6.78123
30	tDR-40:76-Val-AAC-1-M4	-6.54117	-6.39582
31	tDR-43:T12-Arg-CCT-4-1	-5.95126	-6.2637
32	tDR-44:T12-Arg-ACG-2-1	-5.848	-5.92353
33	tDR-44:76-Cys-GCA-1-M6	-6.67396	-5.8894
34	tDR-46:T12-Arg-CCT-4-1	-5.49205	-6.59636
35	tDR-48:T3-Leu-CAG-2-2	-5.88518	-6.21261
36	tDR-50:T12-Arg-CCT-4-1	-5.95631	-6.70196
37	tDR-52:T11-Gln-CTG-1-4	-6.44957	-6.05225
38	tDR-52:T6-Pro-TGG-2-1	-5.81108	-6.29697
39	tDR-52:76-Thr-TGT-4-M3-U22A	-6.44124	-5.96933
40	tDR-53:76-Thr-TGT-4-M3-U21A	-6.21644	-5.80643
41	tDR-57:75-Leu-AAG-1-M5	-5.71839	-6.60064
42	tDR-57:76-Gln-CTG-2-U17A	-6.44493	-6.289
43	tDR-57:76-Thr-AGT-4	-5.87605	-5.96224
44	tDR-57:T16-Tyr-GTA-2-1	-5.66642	-5.97792
45	tDR-59:76-Cys-GCA-1-M9	-1.15291	-1.13173
46	tDR-59:T15-Tyr-GTA-2-1	-5.8434	-6.50126
47	tDR-60:75-Thr-TGT-1	-5.82653	-7.12117
48	tDR-60:T15-Leu-CAG-2-2	-5.54571	-6.22693
49	tDR-61:T9-Lys-CTT-2-1	-6.00926	-6.11739
50	tDR-61:76-Thr-AGT-2-M4-U13A	-6.42954	-6.16615
51	tDR-61:T15-Tyr-GTA-2-1	-5.49443	-6.26406
52	tDR-61:T8-Leu-CAA-1-1	-5.62588	-6.01821
53	tDR-63:T6-Pro-TGG-2-1	-5.7243	-5.84875
54	tDR-63:T16-Tyr-GTA-2-1	-6.34372	-6.07089
55	tDR-64:T15-Leu-CAG-2-2	-5.73112	-6.23911
56	tDR-65:T12-Arg-ACG-2-1	-6.5497	-6.64908
57	tDR-7:35-Glu-CTC-1-M2	-5.64472	-6.26952
58	tDR-intron21:T9-Leu-CAA-4-1-G1C-G2A-C3A-U4G	-5.63966	-6.13909
59	tDR-intron21:T9-Tyr-GTA-8-1-C4A-I5CUGUAG	-1.86067	-6.01969
60	tDR-L2:T11-Val-AAC-1-4	-6.43018	-6.31242
61	tDR-L1:T10-iMet-CAT-1-4	-6.2067	-6.95002
62	tDR-L1:T12-Asn-GTT-10-1	-5.52785	-1.45945
63	tDR-L1:T19-Val-TAC-2-1	-6.04625	-7.42913
64	tDR-L1:T23-Leu-AAG-1-1	-6.37128	-6.23953
65	tDR-L1:T3-Leu-CAG-2-2	-5.89083	-6.40984
66	tDR-L10:T14-Asn-GTT-9-2	-6.42623	-7.46012
67	tDR-L26:12-Lys-CTT-10-1-C21U-A31G-A35C	6.96946	6.75528
68	tDR-L3:T11-Val-AAC-1-4	-6.28697	-6.36558
69	tDR-L3:T4-Thr-TGT-2-1	-6.12524	-7.20071
70	tDR-L4:T11-Arg-CCT-4-1	-6.49047	-6.11829
71	tDR-L4:T11-Val-AAC-1-4	-2.25392	-1.90931
72	tDR-L4:T12-Val-AAC-1-4-A38G	-1.81615	-2.1786
73	tDR-L4:intron29-Arg-TCT-2-1	-6.15126	-5.88547
74	tDR-L4:T10-Leu-CAG-1-6	-5.66854	-6.12688
75	tDR-L4:T11-Val-AAC-1-4-A38G	-1.65031	-2.31929
76	tDR-L4:T12-Arg-CCT-4-1	-1.34459	-2.4474
77	tDR-L4:T12-iMet-CAT-1-8	-6.24789	-6.96104
78	tDR-L4:T12-Val-AAC-1-4	-2.30105	-1.57713
79	tDR-L4:T13-Arg-CCT-4-1	-1.5798	-2.34405
80	tDR-L4:T14-Asn-GTT-3-1	-1.39734	-1.14332
81	tDR-L4:T14-Lys-CTT-1-1	-1.6197	-1.83657
82	tDR-L4:T14-Lys-CTT-1-1-G81A	-1.70817	-1.66197
83	tDR-L4:T15-Pro-TGG-3-2	-5.71971	-6.25555
84	tDR-L4:T15-Val-AAC-1-5	-5.8232	-5.92501
85	tDR-L4:T9-Arg-CCT-4-1	-6.68924	-5.83588
86	tDR-L4:T9-Ser-ACT-1-1	-1.777	-6.07308
87	tDR-L5:T10-Leu-CAG-2-1	-1.96152	-2.78121
88	tDR-L5:T11-Leu-CAG-2-1	-2.12242	-3.84848
89	tDR-L5:T11-Thr-AGT-2-1	-6.48368	-6.04013
90	tDR-L5:T12-Gly-CCC-6-1-C39A-G49C-A74G-U75C-A83U-U84C	-6.13066	-6.10541
91	tDR-L5:T11-Leu-TAG-1-1	-6.2252	-6.56761
92	tDR-L5:T14-Lys-CTT-1-1-C1A-A2G	-1.32859	-2.9587
93	tDR-L5:T15-Pro-TGG-3-2	-6.84275	-6.2989
94	tDR-L5:T3-Lys-CTT-1-1-C1A-A2G-G82A	-6.11886	-6.91476
95	tDR-L5:T3-Tyr-GTA-5-1	-6.20335	-6.18269
96	tDR-L6:T9-Cys-GCA-9-3-G1A-G2U-C4A-G10U-A15G-C30A-G39A-C40G	-1.81261	-2.82357
97	tDR-L6:T11-Asn-GTT-2-3	-2.60869	-7.20401
98	tDR-L6:T13-Tyr-GTA-5-5	-2.20476	-1.76351
99	tDR-L6:T16-Arg-ACG-2-4	-6.10719	-6.76761
100	tDR-L6:T17-Asp-GTC-1-1	-6.01877	-5.92173
101	tDR-L6:T4-Gly-GCC-1-5	-6.04256	-6.32694
102	tDR-L7:T2-Asn-GTT-9-2	-2.20086	-2.59437
103	tDR-L7:T25-Ser-GCT-4-3	-6.42105	-7.16608
104	tDR-L7:T26-Ser-GCT-4-3	-6.2252	-5.95308
105	tDR-L7:T3-Asn-GTT-9-2	-7.70624	-6.71196
106	tDR-L8:T10-Leu-AAG-1-1	-6.60856	-6.40157
107	tDR-L8:T14-Asp-GTC-2-9-A88G-C89U	-6.43645	-7.87701
108
109
110
111
112
113
114
115
116
117
118
119
120
121
122
123
124
125
126
127
128
129
130
131
132
133
134
135
136
137
138
139
140
141
142
143
144
145
146
147
148
149
150
151
152
153
154
155
156
157
158
159
160
161
162
163
164
165
166
167
168
169
170
171
172
173
174
175
176
177
178
179
180
181
182
183
184
185
186
187
188

## Sheet: Human_H2O2_Exs_com
	tDR	log2FoldChange.x	log2FoldChange.y
1	tDR-1:16-Leu-AAG-1-M6-C16A	-7.06047	-6.92234
2	tDR-1:16-Ser-AGA-1-M7	-9.69705	-1.50012
3	tDR-1:19-Ala-AGC-1-M5	-6.86917	-6.91709
4	tDR-1:19-Ala-AGC-2-M12	-9.09588	-1.75968
5	tDR-1:19-Ala-AGC-4-M7	-3.79634	-1.13155
6	tDR-1:19-Pro-AGG-1-M7	-7.5784	-1.25735
7	tDR-1:20-Ala-AGC-1-M4	-7.55527	-1.57854
8	tDR-1:20-Ala-AGC-2-M12	-4.72608	-1.88327
9	tDR-1:20-Ala-AGC-4-M7	-3.4592	-1.08742
10	tDR-1:20-Pro-AGG-1-M7	-3.73207	-1.47473
11	tDR-1:20a-Leu-CAG-1-M2	-7.748	-6.54332
12	tDR-1:21-Pro-AGG-1-M6	-9.34285	-2.05231
13	tDR-1:22-Pro-AGG-1-M6	-4.85681	-1.63893
14	tDR-1:23-Pro-AGG-1-M6	-8.72353	-2.05708
15	tDR-1:23-Ser-AGA-1-M7	-8.11506	-6.97406
16	tDR-1:24-Pro-AGG-1-M6	-7.54854	-7.49041
17	tDR-1:25-Pro-AGG-1-M6	-9.52385	-1.65904
18	tDR-1:26-Gly-GCC-1	-10.2367	-1.76881
19	tDR-1:26-Pro-AGG-1-M6	-6.74708	-2.24256
20	tDR-1:26-Pro-TGG-1	-6.87986	-6.41568
21	tDR-1:27-Pro-AGG-1-M6	-9.6133	-2.03428
22	tDR-1:28-Gly-GCC-1	-10.9579	-2.06537
23	tDR-1:28-Pro-AGG-1-M6	-5.10664	-2.19
24	tDR-1:28-Pro-TGG-1	-7.72655	-1.75689
25	tDR-1:29-Gly-GCC-1	-4.5939	-1.35682
26	tDR-1:29-Pro-AGG-1-M6	-4.82514	-2.14908
27	tDR-1:29-Pro-AGG-1-M6-G6U	-6.62284	-7.23365
28	tDR-1:29-Pro-TGG-1	-6.75835	-1.78217
29	tDR-1:30-Glu-TTC-3-M3	-4.04938	-2.20267
30	tDR-1:30-Glu-TTC-3-M3-D5G	-5.17417	-2.06143
31	tDR-1:30-His-GTG-1	-1.8879	-1.36305
32	tDR-1:30-Pro-AGG-1-M6	-3.04236	-1.42369
33	tDR-1:31-Ala-AGC-2-M5	-7.16182	-7.1564
34	tDR-1:31-Glu-CTC-1-M2-D5G-G30A	-2.88864	-1.18695
35	tDR-1:31-Glu-CTC-1-M2-G31A	-3.14812	-1.06699
36	tDR-1:31-Glu-TTC-3-M3	-4.55054	-1.8882
37	tDR-1:31-Glu-TTC-3-M3-D5G	-8.57586	-7.75883
38	tDR-1:31-Glu-TTC-3-M3-G31A	-7.35449	-6.26717
39	tDR-1:31-Gly-GCC-1-C30U	-3.01211	-1.012
40	tDR-1:31-His-GTG-1	-1.83675	-1.45537
41	tDR-1:31-His-GTG-1-G31A	-7.23058	-6.79071
42	tDR-1:31-Pro-AGG-1-M5	-2.86191	-2.22309
43	tDR-1:31-Pro-AGG-1-M6-C30A	-8.27139	-2.90088
44	tDR-1:31-Pro-AGG-1-M6-C30U	-3.67816	-2.8103
45	tDR-1:31-Pro-TGG-2	-8.26159	-1.94602
46	tDR-1:32-Glu-CTC-1-M2	-6.48628	-2.71021
47	tDR-1:32-Glu-CTC-1-M2-A14G	-8.53574	-7.65498
48	tDR-1:32-Glu-CTC-1-M2-A21G	-8.59205	-7.5418
49	tDR-1:32-Glu-CTC-1-M2-A24G	-9.1285	-7.70421
50	tDR-1:32-Glu-CTC-1-M2-C12U	-7.00206	-6.50497
51	tDR-1:32-Glu-CTC-1-M2-C27U	-8.37054	-6.63692
52	tDR-1:32-Glu-CTC-1-M2-C2U	-10.1892	-2.82647
53	tDR-1:32-Glu-CTC-1-M2-C30G	-10.0952	-1.1922
54	tDR-1:32-Glu-CTC-1-M2-C30U	-9.64052	-1.49739
55	tDR-1:32-Glu-CTC-1-M2-C32U	-7.79323	-6.67728
56	tDR-1:32-Glu-CTC-1-M2-C3U	-9.95489	-8.17088
57	tDR-1:32-Glu-CTC-1-M2-C4U	-9.18581	-7.23711
58	tDR-1:32-Glu-CTC-1-M2-D4UGG	-7.67858	-6.54739
59	tDR-1:32-Glu-CTC-1-M2-D5G	-5.98658	-2.71614
60	tDR-1:32-Glu-CTC-1-M2-D5G-C29U	-7.77648	-6.35789
61	tDR-1:32-Glu-CTC-1-M2-D5G-U7C	-6.53971	-6.4465
62	tDR-1:32-Glu-CTC-1-M2-G17A	-8.7089	-7.68682
63	tDR-1:32-Glu-CTC-1-M2-G29A	-8.90421	-6.57258
64	tDR-1:32-Glu-CTC-1-M2-G6A	-9.96242	-3.53576
65	tDR-1:32-Glu-CTC-1-M2-G6U	-9.10055	-6.76396
66	tDR-1:32-Glu-CTC-1-M2-U11C	-8.8162	-7.55525
67	tDR-1:32-Glu-CTC-1-M2-U13C	-8.26677	-7.26459
68	tDR-1:32-Glu-CTC-1-M2-U16C	-8.18666	-7.00813
69	tDR-1:32-Glu-CTC-1-M2-U20C	-8.00776	-6.7783
70	tDR-1:32-Glu-CTC-1-M2-U25C	-9.02352	-7.37763
71	tDR-1:32-Glu-CTC-1-M2-U5A	-6.99728	-6.36355
72	tDR-1:32-Glu-CTC-1-M2-U5C-G6U	-7.32675	-2.96576
73	tDR-1:32-Glu-CTC-1-M2-U8C	-8.78044	-7.47702
74	tDR-1:32-Glu-CTC-1-M3-U5C	-8.65701	-7.83831
75	tDR-1:32-Glu-TTC-3-M3	-6.69635	-3.16979
76	tDR-1:32-Glu-TTC-3-M3-D5G	-8.03834	-3.22864
77	tDR-1:32-Gly-CCC-1-M4-G6U	-9.32847	-1.44281
78	tDR-1:32-Gly-CCC-6	-7.87131	-6.50443
79	tDR-1:32-Gly-GCC-1	-4.54018	-1.18785
80	tDR-1:32-Gly-GCC-1-A22G	-10.3409	-1.34929
81	tDR-1:32-Gly-GCC-1-A3G	-10.0078	-1.23634
82	tDR-1:32-Gly-GCC-1-C13U	-9.09678	-7.08212
83	tDR-1:32-Gly-GCC-1-G10U	-9.03952	-6.50233
84	tDR-1:32-Gly-GCC-1-G6A	-6.1025	-1.79593
85	tDR-1:32-Gly-GCC-1-U12C	-5.57581	-1.70295
86	tDR-1:32-Gly-GCC-1-U24C	-9.44388	-6.68412
87	tDR-1:32-Gly-GCC-1-U8C	-9.25163	-6.90743
88	tDR-1:32-His-GTG-1	-1.62047	-1.93009
89	tDR-1:32-Lys-CTT-2-M2	-5.66209	-1.26584
90	tDR-1:32-Pro-AGG-1-M5	-2.824	-1.63744
91	tDR-1:32-Pro-AGG-1-M5-G6A	-7.38282	-1.49253
92	tDR-1:32-Pro-AGG-1-M5-U25C	-6.82645	-7.37244
93	tDR-1:32-Pro-AGG-1-M5-U27C	-6.72129	-7.16344
94	tDR-1:32-Pro-TGG-2	-2.1726	-1.62886
95	tDR-1:32-Val-AAC-2	-6.80374	-6.56915
96	tDR-1:33-Ala-AGC-2-M5	-6.16693	-1.87223
97	tDR-1:33-Cys-GCA-8-M7	-5.99792	-2.54708
98	tDR-1:33-Glu-CTC-1-M2	-6.4557	-1.47315
99	tDR-1:33-Glu-CTC-1-M2-A14G	-10.99	-6.85644
100	tDR-1:33-Glu-CTC-1-M2-C30U	-10.9157	-6.33317
101	tDR-1:33-Glu-CTC-1-M2-C3U	-8.06397	-6.73312
102	tDR-1:33-Glu-CTC-1-M2-C4U	-7.3379	-6.44385
103	tDR-1:33-Glu-CTC-1-M2-D4UGG	-9.63354	-6.05665
104	tDR-1:33-Glu-CTC-1-M2-D5G	-6.12624	-1.49746
105	tDR-1:33-Glu-CTC-1-M2-G17A	-6.91759	-7.10746
106	tDR-1:33-Glu-CTC-1-M2-G6A	-8.18512	-1.38226
107	tDR-1:33-Glu-CTC-1-M2-G6U	-11.1021	-6.67453
108	tDR-1:33-Glu-CTC-1-M2-U13C	-10.7125	-6.70909
109	tDR-1:33-Glu-CTC-1-M2-U16C	-10.4481	-6.60514
110	tDR-1:33-Glu-CTC-1-M2-U26C	-11.4599	-7.22944
111	tDR-1:33-Glu-CTC-1-M2-U5C-G6U	-6.1165	-1.4509
112	tDR-1:33-Glu-CTC-1-M2-U8C	-11.0922	-6.89845
113	tDR-1:33-Glu-CTC-1-M3-U5C	-11.1867	-6.44046
114	tDR-1:33-Glu-TTC-3-M3	-7.49898	-1.66577
115	tDR-1:33-Glu-TTC-3-M3-D5G	-7.16542	-1.98696
116	tDR-1:33-Glu-TTC-8-G6U	-9.94389	-7.12375
117	tDR-1:33-Phe-GAA-1-M2	-4.94879	-1.32202
118	tDR-1:33-Pro-AGG-1-M5	-4.19201	-2.18066
119	tDR-1:33-Pro-AGG-1-M5-A14G	-9.62029	-2.27108
120	tDR-1:33-Pro-AGG-1-M5-A14U	-6.81236	-6.87531
121	tDR-1:33-Pro-AGG-1-M5-C12U	-7.81744	-1.9928
122	tDR-1:33-Pro-AGG-1-M5-C28U	-8.6383	-3.15882
123	tDR-1:33-Pro-AGG-1-M5-C3U	-9.4218	-2.07712
124	tDR-1:33-Pro-AGG-1-M5-C5U	-5.44291	-2.05443
125	tDR-1:33-Pro-AGG-1-M5-C5U-D5GU	-7.70127	-3.63578
126	tDR-1:33-Pro-AGG-1-M5-G10A	-7.23054	-7.98244
127	tDR-1:33-Pro-AGG-1-M5-G15A	-7.9803	-2.62169
128	tDR-1:33-Pro-AGG-1-M5-G17A	-8.26193	-8.44826
129	tDR-1:33-Pro-AGG-1-M5-G17U	-9.02707	-2.55943
130	tDR-1:33-Pro-AGG-1-M5-G18A	-7.3388	-3.69578
131	tDR-1:33-Pro-AGG-1-M5-G18U	-6.81248	-6.5137
132	tDR-1:33-Pro-AGG-1-M5-G22U	-9.20726	-3.28597
133	tDR-1:33-Pro-AGG-1-M5-G29A	-8.41332	-2.95579
134	tDR-1:33-Pro-AGG-1-M5-G29U	-8.16659	-7.15617
135	tDR-1:33-Pro-AGG-1-M5-G2A	-8.78329	-2.20764
136	tDR-1:33-Pro-AGG-1-M5-G2U	-4.5286	-2.08216
137	tDR-1:33-Pro-AGG-1-M5-G6A	-4.13041	-2.35019
138	tDR-1:33-Pro-AGG-1-M5-G6U	-4.48559	-1.42718
139	tDR-1:33-Pro-AGG-1-M5-G9A	-7.87598	-1.88897
140	tDR-1:33-Pro-AGG-1-M5-U11C	-9.68808	-2.28797
141	tDR-1:33-Pro-AGG-1-M5-U13C	-8.94195	-2.49813
142	tDR-1:33-Pro-AGG-1-M5-U19C	-8.73341	-2.58672
143	tDR-1:33-Pro-AGG-1-M5-U21A	-7.02929	-7.78018
144	tDR-1:33-Pro-AGG-1-M5-U21C	-9.82961	-2.45683
145	tDR-1:33-Pro-AGG-1-M5-U24C	-9.85085	-2.4911
146	tDR-1:33-Pro-AGG-1-M5-U25A	-7.1854	-7.59723
147	tDR-1:33-Pro-AGG-1-M5-U25C	-5.99778	-2.5482
148	tDR-1:33-Pro-AGG-1-M5-U27A	-6.88091	-7.61914
149	tDR-1:33-Pro-AGG-1-M5-U27C	-5.80379	-2.59993
150	tDR-1:33-Pro-AGG-1-M5-U31A	-2.91038	-1.19324
151	tDR-1:33-Pro-AGG-1-M5-U4C	-9.82561	-2.74652
152	tDR-1:33-Pro-AGG-1-M5-U7C	-9.71636	-2.86596
153	tDR-1:33-Pro-AGG-1-M5-U8A	-6.82014	-6.90561
154	tDR-1:33-Pro-AGG-1-M5-U8C	-9.52675	-2.7386
155	tDR-1:33-Pro-AGG-1-M6-A20G	-5.02002	-3.16304
156	tDR-1:33-Pro-AGG-1-M6-A23G	-5.18022	-2.7938
157	tDR-1:33-Pro-AGG-1-M6-C30U	-8.69704	-2.4062
158	tDR-1:33-Pro-AGG-1-M6-G16A	-7.8007	-2.35891
159	tDR-1:33-Pro-TGG-1	-3.45626	-1.0622
160	tDR-1:34-Glu-CTC-1-M2-D5G	-5.39833	-1.19352
161	tDR-1:34-Glu-TTC-3-M3	-12.4596	-1.67078
162	tDR-1:34-His-GTG-1	-1.49621	-7.74543
163	tDR-1:34-Pro-AGG-1-M2	-6.88346	-2.47907
164	tDR-1:34-Pro-CGG-1-M2	-5.13142	-1.46059
165	tDR-1:34-Pro-CGG-1-M2-A14G	-8.36228	-5.98011
166	tDR-1:34-Pro-CGG-1-M2-G2U	-9.06173	-6.88356
167	tDR-1:34-Pro-CGG-1-M2-U24C	-8.16357	-6.34539
168	tDR-1:34-Pro-CGG-1-M2-U27C	-8.59878	-6.89908
169	tDR-1:34-Pro-TGG-1	-4.66268	-1.35949
170	tDR-1:34-Pro-TGG-1-M2-U16A	-7.3236	-6.16592
171	tDR-1:34-Pro-TGG-2	-4.17308	-1.1875
172	tDR-1:34-Pro-TGG-2-M2-G30U	-7.83032	-6.49975
173	tDR-1:34-Pro-TGG-3	-5.3655	-2.35332
174	tDR-1:34-Pro-TGG-3-A14G	-9.27846	-8.33811
175	tDR-1:34-Pro-TGG-3-A20G	-8.70497	-7.92778
176	tDR-1:34-Pro-TGG-3-C26U	-7.3809	-6.49435
177	tDR-1:34-Pro-TGG-3-C28U	-8.64287	-7.12479
178	tDR-1:34-Pro-TGG-3-C3U	-8.22204	-6.85391
179	tDR-1:34-Pro-TGG-3-C5U	-8.77517	-7.31569
180	tDR-1:34-Pro-TGG-3-G17A	-7.61269	-6.67287
181	tDR-1:34-Pro-TGG-3-G22A	-6.85007	-6.19935
182	tDR-1:34-Pro-TGG-3-G22U	-8.59344	-6.76819
183	tDR-1:34-Pro-TGG-3-G29A	-7.99443	-6.95362
184	tDR-1:34-Pro-TGG-3-G2A	-8.15768	-7.14395
185	tDR-1:34-Pro-TGG-3-G2U	-10.0891	-2.81144
186	tDR-1:34-Pro-TGG-3-G6A	-10.1776	-2.06293
187	tDR-1:34-Pro-TGG-3-U13C	-8.39283	-7.11123
188	tDR-1:34-Pro-TGG-3-U19C	-8.20843	-6.90773
189	tDR-1:34-Pro-TGG-3-U21C	-9.24824	-3.61587
190	tDR-1:34-Pro-TGG-3-U25C	-9.97951	-2.18343
191	tDR-1:34-Pro-TGG-3-U27C	-9.71383	-4.01635
192	tDR-1:34-Pro-TGG-3-U4C	-9.19877	-2.58148
193	tDR-1:34-Pro-TGG-3-U7C	-9.05238	-7.85312
194	tDR-1:34-Pro-TGG-3-U8C	-8.55463	-7.53802
195	tDR-1:35-Asp-GTC-1	-9.17428	-6.55509
196	tDR-1:35-Glu-CTC-1-M2	-4.57769	-1.17593
197	tDR-1:35-Glu-CTC-1-M2-D5G	-4.53074	-1.77321
198	tDR-1:35-Glu-TTC-3-M3	-11.7098	-1.26681
199	tDR-1:35-His-GTG-1	-1.19144	-6.49891
200	tDR-1:35-Pro-AGG-1-M5-A33G	-7.24385	-7.09137
201	tDR-1:36-Glu-CTC-1-M2	-4.33836	-2.43504
202	tDR-1:36-Glu-CTC-1-M2-D5G	-3.88704	-2.62605
203	tDR-1:36-Glu-CTC-1-M2-U5C-G6U	-7.34018	-3.66863
204	tDR-1:36-Glu-TTC-3-M3	-5.31217	-1.94259
205	tDR-1:36-Glu-TTC-3-M3-D5G	-8.64216	-3.03804
206	tDR-1:36-Pro-AGG-1-M5-A33G	-7.49032	-7.64501
207	tDR-1:37-Pro-AGG-2-M4-A33G	-6.98629	-6.85702
208	tDR-1:39-Glu-CTC-1-M2	-7.21238	-7.4007
209	tDR-1:41-Pro-AGG-2-M3-A33G	-7.49452	-7.56528
210	tDR-1:42-Glu-CTC-1-M2	-6.82485	-7.08757
211	tDR-1:44-Pro-AGG-2-M3-A33G	-7.42746	-6.75226
212	tDR-1:49-Pro-AGG-2-M3-A33G	-8.41069	-7.78971
213	tDR-1:50-Pro-AGG-2-M3-A33G	-10.1704	-3.08279
214	tDR-1:51-Pro-AGG-2-M3-A33G	-8.31798	-7.0037
215	tDR-1:54-Pro-AGG-2-M3-A33G	-8.07624	-7.64354
216	tDR-1:55-Pro-AGG-2-M3-A33G	-8.77657	-7.60085
217	tDR-1:56-Pro-AGG-1-A33G	-9.92744	-7.71055
218	tDR-1:56-Pro-AGG-2-M3-A23G-A33G	-6.89163	-6.47428
219	tDR-1:56-Pro-AGG-2-M3-A33G	-6.62314	-2.45501
220	tDR-1:56-Pro-AGG-2-M3-A33G-A41G	-7.02924	-6.75187
221	tDR-1:56-Pro-AGG-2-M3-D30U-A32U	-6.55468	-7.16128
222	tDR-1:56-Pro-AGG-2-M3-G6A-A33G	-7.23739	-6.56841
223	tDR-1:56-Pro-CGG-1	-9.76618	-2.87427
224	tDR-1:56-Pro-CGG-2	-7.11385	-8.11798
225	tDR-1:56-Pro-TGG-2	-11.3538	-2.32853
226	tDR-1:56-Pro-TGG-3	-6.06176	-2.14768
227	tDR-1:57-Pro-AGG-2-M3-A33G	-8.33787	-7.56216
228	tDR-1:60-Pro-AGG-2-M3-A33G	-6.76867	-7.16431
229	tDR-10:76-His-GTG-1	-7.8349	-7.65181
230	tDR-12:32-Glu-CTC-1-M2	-8.89134	-2.63531
231	tDR-12:74-His-GTG-1	-5.99132	-2.48752
232	tDR-12:75-His-GTG-1	-10.8131	-3.67758
233	tDR-12:76-His-GTG-1	-6.61413	-3.73556
234	tDR-12:T1-His-GTG-1-7	-7.40971	-6.90356
235	tDR-13:32-Glu-CTC-1-M2	-9.28277	-2.59829
236	tDR-13:75-His-GTG-1	-6.88795	-6.78299
237	tDR-13:76-His-GTG-1	-8.09148	-7.89501
238	tDR-14:32-Glu-CTC-1-M2	-4.7255	-1.5637
239	tDR-14:32-Glu-TTC-3-M5	-4.84643	-1.17385
240	tDR-14:36-Glu-CTC-1-M2	-7.92451	-1.29211
241	tDR-14:73-His-GTG-1	-7.26059	-1.52018
242	tDR-14:74-Glu-CTC-1	-6.69799	-7.2141
243	tDR-14:74-His-GTG-1	-5.79684	-2.0417
244	tDR-14:75-Glu-CTC-1	-8.17547	-8.25328
245	tDR-14:75-His-GTG-1	-10.3157	-3.46405
246	tDR-14:76-His-GTG-1	-10.7929	-3.64815
247	tDR-14:T1-His-GTG-1-7	-7.68874	-7.05193
248	tDR-15:32-Glu-CTC-1-M2	-10.7008	-1.53718
249	tDR-15:33-Glu-CTC-1-M2	-11.0181	-6.47748
250	tDR-15:74-His-GTG-1	-8.7247	-6.94239
251	tDR-15:75-His-GTG-1	-8.6139	-7.43022
252	tDR-15:76-His-GTG-1	-9.27396	-8.40922
253	tDR-16:32-Glu-CTC-1-M2	-7.99129	-7.20366
254	tDR-16:76-His-GTG-1	-7.94516	-7.13495
255	tDR-17:32-Ile-AAT-8	-8.36616	-7.04554
256	tDR-18:32-Glu-CTC-1-M2	-9.77434	-1.2684
257	tDR-18:33-Trp-CCA-1-M4	-7.93969	-1.04535
258	tDR-18:73-His-GTG-1	-6.60023	-2.25767
259	tDR-18:74-Arg-ACG-1-A18G	-8.577	-7.39847
260	tDR-18:74-Arg-ACG-2-A18G	-7.96483	-6.82885
261	tDR-18:74-His-GTG-1	-9.75776	-3.04293
262	tDR-18:74-Phe-GAA-1	-7.71582	-7.46609
263	tDR-18:75-His-GTG-1	-9.95473	-3.8328
264	tDR-18:76-His-GTG-1	-10.4537	-4.24871
265	tDR-18:T1-His-GTG-1-7	-6.80944	-7.80868
266	tDR-19:32-Glu-CTC-1-M2	-7.57516	-7.03933
267	tDR-19:74-His-GTG-1	-7.65994	-6.57612
268	tDR-19:76-His-GTG-1	-7.92321	-7.74381
269	tDR-2:30-Glu-TTC-3-M3	-1.73772	-1.12094
270	tDR-2:31-Glu-TTC-3-M3	-1.98209	-1.59562
271	tDR-2:32-Glu-CTC-1-M2	-3.79472	-2.16572
272	tDR-2:32-Glu-CTC-1-M2-C31A	-7.88238	-2.95005
273	tDR-2:32-Glu-CTC-1-M2-C31U	-4.82023	-2.71989
274	tDR-2:32-Glu-CTC-1-M2-D4G	-4.26863	-2.22009
275	tDR-2:32-Glu-CTC-1-M2-D4G-C30A	-7.10684	-2.67498
276	tDR-2:32-Glu-CTC-1-M2-D4G-C30U	-4.76791	-2.81652
277	tDR-2:32-Glu-CTC-1-M2-U4C-G5U	-6.93505	-2.62797
278	tDR-2:32-Glu-CTC-1-M2-U4C-G5U-C31A	-7.31209	-6.47937
279	tDR-2:32-Glu-CTC-1-M2-U4C-G5U-C31U	-9.51118	-3.12419
280	tDR-2:32-Glu-TTC-3-M3	-3.79797	-2.51461
281	tDR-2:32-Glu-TTC-3-M3-C31U	-7.22493	-2.57002
282	tDR-2:32-Glu-TTC-8-G5U	-8.12454	-8.10041
283	tDR-2:32-Pro-AGG-1-M5	-1.69068	-2.74801
284	tDR-2:33-Glu-CTC-1-M2-U4C-G5U	-6.25262	-1.4361
285	tDR-2:33-Glu-TTC-3-M3	-9.47674	-1.63803
286	tDR-2:33-Glu-TTC-8-G5U	-9.55307	-6.70978
287	tDR-2:33-Lys-CTT-2	-10.5515	-6.09605
288	tDR-2:33-Pro-AGG-1-M5	-1.95994	-2.10729
289	tDR-2:34-Pro-CGG-1-M2	-8.82112	-1.33574
290	tDR-2:34-Pro-TGG-3	-3.4912	-2.06386
291	tDR-2:36-Glu-CTC-1-M2-U4C-G5U	-6.36398	-7.71246
292	tDR-2:56-Pro-AGG-2-M3-A32G	-8.24187	-2.00463
293	tDR-20:74-His-GTG-1	-5.03068	-1.56076
294	tDR-20:75-His-GTG-1	-9.37742	-8.10986
295	tDR-20:76-His-GTG-1	-3.96107	-2.49829
296	tDR-20a:35-Asp-GTC-2-M2	-5.53363	-1.25073
297	tDR-20a:74-His-GTG-1	-3.82776	-6.97064
298	tDR-20a:75-His-GTG-1	-7.11707	-6.55411
299	tDR-20a:76-His-GTG-1	-8.45194	-7.85162
300	tDR-21:41-Arg-TCT-1-M4	-8.26621	-2.17278
301	tDR-21:55-Leu-AAG-2-M3-A14G	-10.0468	-2.98262
302	tDR-21:56-Leu-AAG-1-M2-A14G	-8.66043	-7.09046
303	tDR-21:56-Leu-AAG-2-M3-A14G	-5.55805	-2.50519
304	tDR-21:72-Arg-TCT-1	-6.40913	-6.47047
305	tDR-21:74-His-GTG-1	-3.76418	-2.33203
306	tDR-21:75-Gln-CTG-1	-7.66223	-7.61339
307	tDR-21:75-Glu-CTC-1	-6.23846	-7.24445
308	tDR-21:75-Glu-TTC-2	-7.88213	-7.91086
309	tDR-21:75-His-GTG-1	-10.8162	-3.765
310	tDR-21:76-Glu-TTC-2	-6.87051	-7.24544
311	tDR-21:76-His-GTG-1	-5.25829	-3.82248
312	tDR-21:T1-His-GTG-1-7	-8.2732	-8.2479
313	tDR-22:76-His-GTG-1	-7.13556	-6.6348
314	tDR-26:56-Leu-AAG-2-M3-A9G	-7.43697	-7.24635
315	tDR-28:74-Asn-GTT-2-M2	-8.11589	-6.95439
316	tDR-29:74-Asn-GTT-2-M2	-7.09395	-6.01946
317	tDR-29:74-Phe-GAA-1	-8.98202	-1.5636
318	tDR-29:75-Phe-GAA-1	-7.48018	-1.93251
319	tDR-3:26-Gly-GCC-1	-8.22143	-1.23727
320	tDR-3:30-Glu-CTC-1-M3-C28U	-1.83805	-1.09072
321	tDR-3:30-Glu-TTC-8-G4U	-7.04152	-1.02297
322	tDR-3:32-Glu-CTC-1-M2	-3.09049	-1.84345
323	tDR-3:32-Glu-CTC-1-M2-C30A	-7.24264	-2.48885
324	tDR-3:32-Glu-CTC-1-M2-C30U	-4.00948	-2.36638
325	tDR-3:32-Glu-TTC-3-M3	-7.01914	-2.0118
326	tDR-3:32-Glu-TTC-8-G4U	-8.66727	-2.61204
327	tDR-3:33-Glu-TTC-3-M3	-7.72342	-1.06102
328	tDR-3:33-Glu-TTC-8-G4U	-8.9415	-1.30196
329	tDR-3:33-Pro-AGG-1-M5	-3.02412	-1.14155
330	tDR-34:56-Pro-AGG-2-M4-A1G	-8.45308	-1.35627
331	tDR-34:72-Met-CAT-1	-5.22808	-1.53597
332	tDR-34:72-Met-CAT-3	-5.67531	-1.65614
333	tDR-34:72-Phe-GAA-1	-8.83069	-1.07451
334	tDR-34:73-Thr-AGT-1-M2-A1G	-4.71148	-1.27512
335	tDR-34:74-Leu-CAA-4	-9.37386	-6.55261
336	tDR-34:74-Met-CAT-1	-5.04951	-2.45379
337	tDR-34:74-Met-CAT-2-M2	-5.16685	-1.51946
338	tDR-34:74-Met-CAT-3	-5.90464	-2.01423
339	tDR-34:74-Met-CAT-6	-5.23413	-2.17504
340	tDR-34:74-Phe-GAA-1	-4.59038	-1.74986
341	tDR-34:74-Phe-GAA-2-M2	-8.55301	-6.35684
342	tDR-34:75-Met-CAT-6	-9.05439	-1.32133
343	tDR-34:75-Phe-GAA-1	-9.70674	-1.08283
344	tDR-34:T1-Met-CAT-3-1	-8.9528	-7.54003
345	tDR-34:T1-Phe-GAA-1-2	-9.22934	-3.7889
346	tDR-34:T1-Ser-AGA-2-6-A1G	-8.72328	-6.02047
347	tDR-35:74-Leu-CAG-1	-6.14108	-1.62703
348	tDR-35:74-Leu-CAG-2	-5.25913	-1.08124
349	tDR-35:74-Met-CAT-6	-4.78466	-1.64836
350	tDR-35:75-Arg-CCG-2	-8.12282	-7.30477
351	tDR-35:75-Leu-CAA-1	-5.8426	-6.35323
352	tDR-35:e3-Leu-CAA-1	-10.0023	-6.47696
353	tDR-36:56-Arg-CCG-2	-9.96433	-1.77318
354	tDR-36:60-Arg-CCG-2	-6.79901	-6.06013
355	tDR-36:60-Arg-CCT-1-M5	-8.36561	-7.3001
356	tDR-36:71-Ser-GCT-2	-7.32222	-7.02534
357	tDR-36:72-Arg-CCG-2	-2.94713	-2.62631
358	tDR-36:72-Ser-GCT-2	-1.71205	-2.12485
359	tDR-36:72-Ser-GCT-4-M2	-2.33356	-2.31178
360	tDR-36:73-Arg-CCG-2	-7.98017	-1.99741
361	tDR-36:73-Gln-CTG-1	-9.36138	-1.07828
362	tDR-36:73-Gln-CTG-1-C27U	-7.91478	-6.87383
363	tDR-36:74-Arg-CCG-2	-5.66929	-2.53806
364	tDR-36:74-Arg-CCT-4	-4.97029	-1.35988
365	tDR-36:74-Asp-GTC-2-M2	-7.58352	-7.0086
366	tDR-36:74-Glu-CTC-1-M2	-7.69816	-6.46743
367	tDR-36:74-Ser-GCT-1	-5.11032	-2.39111
368	tDR-36:74-Ser-GCT-2	-4.6117	-2.32016
369	tDR-36:74-Ser-GCT-4-M2	-4.88689	-2.17978
370	tDR-36:74-Trp-CCA-4	-8.64013	-6.96406
371	tDR-36:75-Glu-CTC-1-M2	-8.44926	-7.25919
372	tDR-36:76-Glu-CTC-1-M2	-7.66372	-6.98094
373	tDR-36:T1-Ser-GCT-2-1	-8.11949	-6.77994
374	tDR-36:T1-Ser-GCT-4-1	-5.64286	-3.0222
375	tDR-36:T1-Ser-GCT-4-2	-5.24369	-2.71448
376	tDR-37:56-Ala-AGC-8-M5-A1G	-8.04407	-1.80166
377	tDR-37:56-Ala-CGC-3-M2-A1G	-7.18451	-2.54404
378	tDR-37:56-Ala-TGC-5-A1G	-8.92943	-2.15346
379	tDR-37:56-Asp-GTC-1-M4	-10.2935	-1.23678
380	tDR-37:56-Asp-GTC-1-M4-G5U	-6.40686	-7.03937
381	tDR-37:56-Gly-CCC-2	-9.99291	-2.74654
382	tDR-37:56-Gly-TCC-1-M3	-8.02794	-3.73421
383	tDR-37:60-Val-TAC-1-M2	-9.06487	-1.27171
384	tDR-37:70-Asp-GTC-2-M2	-9.31805	-1.11421
385	tDR-37:71-Asp-GTC-2-M2	-6.79051	-1.0093
386	tDR-37:74-Arg-CCG-2	-9.90511	-8.36126
387	tDR-37:74-Asn-GTT-2-M2	-4.70754	-1.05488
388	tDR-37:74-Asp-GTC-1	-5.59552	-1.48947
389	tDR-37:74-Asp-GTC-1-G32U	-8.58535	-6.68614
390	tDR-37:74-Asp-GTC-2-M2	-5.21489	-1.61355
391	tDR-37:74-Asp-GTC-2-M2-A21G	-8.19213	-6.22541
392	tDR-37:74-Asp-GTC-2-M2-A29G	-8.41205	-6.50233
393	tDR-37:74-Asp-GTC-2-M2-A8G	-9.20008	-6.44566
394	tDR-37:74-Asp-GTC-2-M2-C19U	-8.18841	-6.29302
395	tDR-37:74-Asp-GTC-2-M2-C2U	-9.06328	-6.35775
396	tDR-37:74-Asp-GTC-2-M2-C4U	-9.17849	-6.55535
397	tDR-37:74-Asp-GTC-2-M2-D30G	-8.25132	-6.63069
398	tDR-37:74-Asp-GTC-2-M2-G13U	-7.5945	-6.16004
399	tDR-37:74-Asp-GTC-2-M2-G32U	-5.02434	-1.74865
400	tDR-37:74-Asp-GTC-2-M2-G33U	-8.30578	-6.08894
401	tDR-37:74-Asp-GTC-2-M2-G7U	-9.14302	-6.79571
402	tDR-37:74-Asp-GTC-2-M2-U18C	-8.38963	-6.19765
403	tDR-37:74-Asp-GTC-2-M2-U22C	-8.58518	-6.6272
404	tDR-37:74-Asp-GTC-2-M2-U23C	-8.93955	-6.96503
405	tDR-37:74-Glu-CTC-1-M2	-5.33892	-1.30343
406	tDR-37:74-Glu-TTC-2	-4.37022	-1.62503
407	tDR-37:74-Met-CAT-2-M2	-6.44084	-6.81014
408	tDR-37:74-Met-CAT-3	-8.44957	-2.90196
409	tDR-37:74-Met-CAT-6	-8.19333	-2.11582
410	tDR-37:74-Ser-GCT-2	-7.28475	-7.0644
411	tDR-37:74-Ser-GCT-4-M2	-3.46094	-2.24248
412	tDR-37:74-Val-AAC-1-M4	-6.04473	-1.70302
413	tDR-37:74-Val-TAC-1-M2	-3.93457	-1.80293
414	tDR-37:74-Val-TAC-3	-8.96894	-6.87208
415	tDR-37:75-Asp-GTC-2-M2	-4.78142	-1.48663
416	tDR-37:75-Glu-CTC-1-M2	-5.16228	-2.45678
417	tDR-37:75-Glu-TTC-2	-7.32984	-6.0574
418	tDR-37:T1-Asp-GTC-2-7	-6.14435	-2.09097
419	tDR-37:T1-Glu-CTC-1-6	-6.39963	-7.77448
420	tDR-37:T1-Glu-TTC-2-2	-8.81449	-7.03575
421	tDR-37:T1-Ser-GCT-4-1	-8.26543	-8.18186
422	tDR-37:T1-Val-TAC-1-1	-8.77311	-7.617
423	tDR-38:74-Arg-CCG-2	-8.80599	-8.47359
424	tDR-38:74-Asn-GTT-2-M2	-7.85243	-6.4658
425	tDR-38:74-Asp-GTC-2-M2	-6.29305	-1.34127
426	tDR-39:55-Glu-CTC-1-M4	-6.6116	-7.35641
427	tDR-39:56-Asp-GTC-1-M4	-8.26308	-2.56673
428	tDR-39:56-Glu-CTC-1-M4	-8.9247	-2.40536
429	tDR-39:56-Gly-GCC-1-M2	-7.78898	-1.30591
430	tDR-39:56-Pro-AGG-1-M5	-7.88425	-1.70168
431	tDR-39:59-Gly-GCC-1-M2	-6.98146	-2.85121
432	tDR-39:67-Glu-CTC-1-M3	-7.61587	-2.57631
433	tDR-39:71-Asp-GTC-2-M2	-7.90268	-2.52161
434	tDR-39:72-Asp-GTC-2-M2	-6.52949	-2.04746
435	tDR-39:72-Glu-TTC-2	-1.58693	-1.71278
436	tDR-39:72-Leu-AAG-2	-8.82235	-1.35647
437	tDR-39:72-Leu-CAG-2	-8.4876	-1.70364
438	tDR-39:73-Asp-GTC-2-M2	-7.52836	-2.26359
439	tDR-39:74-Arg-CCG-2	-8.47835	-8.69
440	tDR-39:74-Asp-GTC-1	-9.53843	-2.43526
441	tDR-39:74-Asp-GTC-2-M2	-7.77309	-2.63433
442	tDR-39:74-Asp-GTC-2-M2-A33G	-7.52377	-1.41813
443	tDR-39:74-Asp-GTC-2-M2-G30U	-8.49562	-2.602
444	tDR-39:74-Glu-TTC-1	-2.69464	-1.24532
445	tDR-39:74-Glu-TTC-2	-3.43656	-2.2272
446	tDR-39:74-Leu-AAG-1-M2	-3.95999	-1.34757
447	tDR-39:74-Leu-AAG-2	-4.917	-1.59578
448	tDR-39:74-Leu-CAG-1	-8.97881	-7.2757
449	tDR-39:74-Leu-CAG-2	-5.6214	-2.56618
450	tDR-39:74-Leu-TAG-2	-9.09764	-5.85998
451	tDR-39:74-Val-AAC-1-M4	-8.33642	-6.86113
452	tDR-39:74-Val-TAC-1-M2	-7.32222	-6.94355
453	tDR-39:75-Glu-TTC-2	-6.77577	-7.33754
454	tDR-39:75-Leu-CAG-2	-6.87719	-6.41099
455	tDR-39:T1-Asp-GTC-2-7	-8.80872	-3.32797
456	tDR-39:T1-Glu-CTC-1-6	-9.33342	-1.71233
457	tDR-39:T1-Glu-TTC-2-2	-8.19802	-2.90447
458	tDR-39:T1-Ser-GCT-4-1	-7.86457	-6.06049
459	tDR-4:32-Glu-CTC-1-M2	-11.0548	-1.82814
460	tDR-4:32-Glu-CTC-1-M2-U2C-G3U	-3.12704	-1.94987
461	tDR-4:33-Leu-AAG-1-M4	-8.7793	-1.14713
462	tDR-4:33-Leu-CAG-1-M2	-8.34933	-1.14302
463	tDR-40:72-Met-CAT-2-M2	-2.3625	-1.63639
464	tDR-40:74-Arg-CCG-2	-8.30504	-6.26902
465	tDR-40:74-Asn-GTT-2-M2	-4.22012	-1.24998
466	tDR-40:74-Asp-GTC-2-M2	-9.10994	-7.39553
467	tDR-40:74-Glu-TTC-1	-3.65596	-1.85009
468	tDR-40:74-Glu-TTC-2	-8.57334	-2.15532
469	tDR-40:74-Met-CAT-2-M2	-7.95634	-2.26606
470	tDR-40:74-Met-CAT-3	-7.19244	-4.11768
471	tDR-40:74-Met-CAT-6	-7.49208	-3.48766
472	tDR-40:74-Ser-GCT-1	-7.65443	-7.43179
473	tDR-40:74-Ser-GCT-2	-9.59785	-3.19335
474	tDR-40:74-Ser-GCT-4-M2	-6.0788	-2.69929
475	tDR-40:T1-Ser-GCT-4-1	-9.01419	-3.20818
476	tDR-40:T1-Ser-GCT-4-2	-6.86764	-6.49832
477	tDR-41:56-Gly-TCC-1-M3	-4.11311	-1.35449
478	tDR-41:59-Gly-TCC-1-M3	-9.02833	-1.93263
479	tDR-41:61-Trp-CCA-4	-9.69333	-1.03477
480	tDR-41:72-Met-CAT-2-M2	-7.55012	-1.64636
481	tDR-41:72-Ser-GCT-2	-6.49416	-6.09231
482	tDR-41:72-Ser-GCT-4-M2	-7.81985	-7.53078
483	tDR-41:74-Arg-ACG-1	-4.85741	-1.1364
484	tDR-41:74-Arg-ACG-2	-10.1869	-2.23395
485	tDR-41:74-Arg-CCG-1-M2	-8.49373	-2.63034
486	tDR-41:74-Arg-CCG-2	-10.3914	-3.51581
487	tDR-41:74-Arg-CCT-4	-8.94053	-6.63019
488	tDR-41:74-Arg-TCG-5	-9.24739	-7.29311
489	tDR-41:74-Asn-GTT-2-M3	-5.7508	-2.20865
490	tDR-41:74-Asp-GTC-2-M2	-7.38045	-4.61582
491	tDR-41:74-Glu-TTC-1	-4.71522	-1.81459
492	tDR-41:74-Glu-TTC-2	-3.55174	-2.11302
493	tDR-41:74-Lys-TTT-3	-7.16669	-2.27607
494	tDR-41:74-Met-CAT-2-M2	-7.27909	-2.24604
495	tDR-41:74-Ser-GCT-1	-10.4244	-7.69988
496	tDR-41:74-Ser-GCT-2	-11.5899	-2.4782
497	tDR-41:74-Ser-GCT-4-M2	-5.30365	-2.26673
498	tDR-41:T1-Ser-GCT-4-1	-10.9085	-2.52621
499	tDR-41:T1-Ser-GCT-4-2	-8.55783	-6.40962
500	tDR-42:55-Ser-GCT-1-M4	-8.23588	-1.89522
501	tDR-42:56-Arg-CCT-1-M5	-7.78836	-1.81282
502	tDR-42:56-Leu-AAG-2-M3	-6.86066	-2.37197
503	tDR-42:56-Ser-GCT-1-M4	-9.16426	-1.09391
504	tDR-42:72-Arg-CCG-2	-6.88946	-2.59914
505	tDR-42:72-Arg-CCT-4	-7.03747	-3.44909
506	tDR-42:72-Leu-AAG-2	-7.15195	-7.7972
507	tDR-42:72-Met-CAT-3	-8.44166	-2.18197
508	tDR-42:72-Ser-GCT-4-M2	-2.38588	-1.56156
509	tDR-42:73-Arg-CCG-2	-7.12296	-2.66788
510	tDR-42:73-Arg-CCT-4	-7.94567	-2.72073
511	tDR-42:73-Ser-GCT-4-M2	-2.61421	-1.00158
512	tDR-42:74-Arg-CCG-2	-11.4496	-3.02729
513	tDR-42:74-Arg-CCT-1	-8.55214	-8.8308
514	tDR-42:74-Arg-CCT-2	-8.06893	-3.82248
515	tDR-42:74-Arg-CCT-3	-7.81434	-9.09714
516	tDR-42:74-Arg-CCT-4	-5.84181	-2.75893
517	tDR-42:74-Arg-TCT-1	-8.39506	-1.55546
518	tDR-42:74-Asn-GTT-2-M3	-7.92158	-6.70132
519	tDR-42:74-Glu-CTC-1-M2	-5.69361	-1.34326
520	tDR-42:74-Leu-AAG-2	-8.0471	-6.13594
521	tDR-42:74-Lys-CTT-1-M4	-7.43286	-6.41297
522	tDR-42:74-Lys-TTT-3	-7.75979	-2.61029
523	tDR-42:74-Met-CAT-3	-7.32829	-7.43012
524	tDR-42:74-Ser-GCT-1	-4.99084	-1.80069
525	tDR-42:74-Ser-GCT-2	-5.20149	-1.48769
526	tDR-42:74-Ser-GCT-2-A13G	-8.00082	-6.68018
527	tDR-42:74-Ser-GCT-2-A26G	-7.79301	-6.45251
528	tDR-42:74-Ser-GCT-2-A27G	-7.52745	-6.72544
529	tDR-42:74-Ser-GCT-2-U18C	-6.61461	-6.05319
530	tDR-42:74-Ser-GCT-2-U22C	-7.22366	-6.32733
531	tDR-42:74-Ser-GCT-2-U3C	-7.41988	-6.89001
532	tDR-42:74-Ser-GCT-2-U5C	-7.13358	-6.3831
533	tDR-42:74-Ser-GCT-2-U8C	-7.1961	-6.33079
534	tDR-42:74-Ser-GCT-3	-5.21681	-1.89405
535	tDR-42:74-Ser-GCT-4-M2	-5.29247	-1.8465
536	tDR-42:74-Ser-GCT-4-M2-A13G	-9.49175	-2.12651
537	tDR-42:74-Ser-GCT-4-M2-A26G	-9.17985	-2.02729
538	tDR-42:74-Ser-GCT-4-M2-A27G	-8.95763	-2.46968
539	tDR-42:74-Ser-GCT-4-M2-C12U	-7.48601	-6.93108
540	tDR-42:74-Ser-GCT-4-M2-C14U	-8.10542	-7.0376
541	tDR-42:74-Ser-GCT-4-M2-C16U	-8.03654	-7.30714
542	tDR-42:74-Ser-GCT-4-M2-C30U	-8.31273	-7.02129
543	tDR-42:74-Ser-GCT-4-M2-C31U	-8.06468	-6.77273
544	tDR-42:74-Ser-GCT-4-M2-C37U	-9.23525	-1.40622
545	tDR-42:74-Ser-GCT-4-M2-C40U	-9.11252	-1.55044
546	tDR-42:74-Ser-GCT-4-M2-C7U	-7.5239	-6.68041
547	tDR-42:74-Ser-GCT-4-M2-G11A	-7.71991	-7.08393
548	tDR-42:74-Ser-GCT-4-M2-G17U	-7.8458	-6.69959
549	tDR-42:74-Ser-GCT-4-M2-G20A	-7.45936	-6.36355
550	tDR-42:74-Ser-GCT-4-M2-G20U	-7.76554	-6.67851
551	tDR-42:74-Ser-GCT-4-M2-G25A	-7.69598	-6.65777
552	tDR-42:74-Ser-GCT-4-M2-G38A	-7.48044	-6.6119
553	tDR-42:74-Ser-GCT-4-M2-G6A	-7.55807	-6.52426
554	tDR-42:74-Ser-GCT-4-M2-U18C	-8.35432	-1.95636
555	tDR-42:74-Ser-GCT-4-M2-U22C	-8.94312	-2.61018
556	tDR-42:74-Ser-GCT-4-M2-U28C	-8.98481	-1.56065
557	tDR-42:74-Ser-GCT-4-M2-U8C	-8.99512	-2.59387
558	tDR-42:74-Ser-GCT-5	-11.0198	-2.36259
559	tDR-42:75-Ser-GCT-1	-7.63198	-6.62369
560	tDR-42:75-Ser-GCT-4-M2	-4.84021	-1.01873
561	tDR-42:T1-Arg-TCT-1-1	-7.03343	-7.68806
562	tDR-42:T1-Ser-GCT-2-1	-6.42551	-1.76001
563	tDR-42:T1-Ser-GCT-4-1	-5.7714	-2.39748
564	tDR-42:T1-Ser-GCT-4-1-A13G	-7.70083	-7.09622
565	tDR-42:T1-Ser-GCT-4-1-A26G	-7.51367	-6.72605
566	tDR-42:T1-Ser-GCT-4-1-C37U	-7.76164	-6.70646
567	tDR-42:T1-Ser-GCT-4-1-U10C	-7.32506	-6.79888
568	tDR-42:T1-Ser-GCT-4-1-U18C	-6.82954	-6.49522
569	tDR-42:T1-Ser-GCT-4-1-U22C	-7.01924	-6.77554
570	tDR-42:T1-Ser-GCT-4-1-U28C	-7.59693	-6.8787
571	tDR-42:T1-Ser-GCT-4-1-U36C	-7.75294	-6.66035
572	tDR-42:T1-Ser-GCT-4-1-U39C	-7.83752	-6.69651
573	tDR-42:T1-Ser-GCT-4-1-U3C	-7.56784	-6.72871
574	tDR-42:T1-Ser-GCT-4-1-U5C	-7.33683	-6.41087
575	tDR-42:T1-Ser-GCT-4-1-U8C	-7.16301	-6.50021
576	tDR-42:T1-Ser-GCT-4-2	-5.71799	-2.53161
577	tDR-43:72-Ser-GCT-4-M2	-6.88377	-6.70817
578	tDR-43:73-Asn-GTT-2-M3	-6.83226	-1.62888
579	tDR-43:74-Asn-GTT-2-M3	-9.73534	-2.83358
580	tDR-43:74-Asp-GTC-2-M2	-7.06729	-6.5251
581	tDR-43:74-Glu-CTC-1-M3	-7.55214	-2.54899
582	tDR-43:74-Lys-CTT-1-M4	-4.97996	-2.34146
583	tDR-43:74-Ser-GCT-4-M2	-11.5262	-1.743
584	tDR-43:T1-Lys-CTT-2-3	-9.71944	-2.69034
585	tDR-43:T1-Lys-CTT-2-5	-7.4948	-2.94532
586	tDR-43:T1-Ser-GCT-4-1	-9.82735	-7.02065
587	tDR-44:74-Asp-GTC-2-M2	-7.55476	-6.12804
588	tDR-44:74-Ser-GCT-4-M2	-6.80277	-1.03395
589	tDR-44:74-Tyr-GTA-1-M2	-8.76927	-3.05918
590	tDR-44:74-Tyr-GTA-2-M2	-9.07635	-3.16998
591	tDR-44:74-Tyr-GTA-3-M2	-10.4208	-2.96169
592	tDR-45:74-Asn-GTT-2-M3	-7.85448	-6.1284
593	tDR-45:74-His-GTG-1	-8.49525	-7.52619
594	tDR-45:74-Lys-CTT-1-M4	-8.13141	-7.99814
595	tDR-46:74-Asn-GTT-2-M3	-8.82113	-7.15079
596	tDR-46:74-Lys-CTT-1-M4	-9.93884	-1.69357
597	tDR-47:73-Asn-GTT-2-M4	-7.62367	-1.80057
598	tDR-47:74-Arg-ACG-2	-9.24435	-7.48016
599	tDR-47:74-Arg-CCG-1-M2	-8.3559	-6.73312
600	tDR-47:74-Asn-GTT-2-M4	-10.9185	-3.0324
601	tDR-47:74-Lys-CTT-1-M4	-10.4701	-1.99773
602	tDR-47:T1-Lys-CTT-2-3	-8.69379	-7.06212
603	tDR-48:74-Arg-ACG-2	-8.64344	-4.01463
604	tDR-48:74-Asn-GTT-2-M4	-9.13576	-2.45683
605	tDR-48:74-Lys-CTT-1-M4	-9.60078	-1.91737
606	tDR-48:74-Lys-TTT-3	-8.65871	-2.09902
607	tDR-48:T1-Lys-CTT-2-3	-7.89866	-7.16838
608	tDR-49:73-Lys-CTT-1-M4	-6.67026	-1.1999
609	tDR-49:74-Arg-CCG-1-M2	-7.33325	-2.69702
610	tDR-49:74-Asn-GTT-2-M4	-6.87946	-5.98272
611	tDR-49:74-Lys-CTT-1-M4	-10.7251	-2.18011
612	tDR-49:74-Lys-TTT-3	-9.09473	-2.76084
613	tDR-49:74-Ser-GCT-3-M4	-3.682	-1.85936
614	tDR-49:T1-Lys-CTT-2-3	-8.96887	-2.46114
615	tDR-49:T1-Lys-CTT-2-5	-6.77272	-7.86138
616	tDR-49:T1-Lys-TTT-3-1	-7.57272	-6.52145
617	tDR-49:T1-Ser-GCT-4-1	-8.89983	-2.14294
618	tDR-5:32-Glu-CTC-1-M2	-9.63371	-1.92074
619	tDR-5:32-Glu-CTC-1-M2-U1C-G2U	-9.22777	-1.58785
620	tDR-5:33-Glu-TTC-3-M4	-7.59958	-6.50484
621	tDR-50:73-Lys-TTT-3	-7.11055	-1.72587
622	tDR-50:74-Lys-TTT-3	-5.83429	-2.08839
623	tDR-50:74-Ser-GCT-3-M4	-7.57806	-6.32416
624	tDR-50:T1-Lys-TTT-3-1	-8.54575	-2.21173
625	tDR-51:74-Arg-ACG-1-M2	-9.87256	-3.21648
626	tDR-51:74-Glu-CTC-1-M7	-4.24336	-1.51193
627	tDR-51:T1-Arg-ACG-1-1	-7.93087	-8.91686
628	tDR-52:74-Arg-ACG-1-M2	-8.33898	-6.72338
629	tDR-56:73-Pro-AGG-1-M8	-11.0426	-7.66859
630	tDR-56:74-Arg-ACG-1-M2	-9.57901	-7.65654
631	tDR-56:74-Val-AAC-1-M5	-9.10979	-6.19779
632	tDR-57:71-Pro-AGG-1-M8	-1.6488	-1.02931
633	tDR-57:72-Pro-AGG-1-M8	-3.8463	-2.39364
634	tDR-57:72-Trp-CCA-1-M3	-9.37129	-1.3039
635	tDR-57:72-Trp-CCA-2	-7.46942	-2.01515
636	tDR-57:72-Val-AAC-1-M5	-10.0415	-3.3621
637	tDR-57:73-Gln-CTG-1-M2	-4.92975	-1.42866
638	tDR-57:73-Gln-CTG-6	-8.65315	-1.76221
639	tDR-57:73-Gln-CTG-6-M3-C17A	-7.37279	-2.65561
640	tDR-57:73-Gln-TTG-1-M2	-5.63773	-1.80358
641	tDR-57:73-Pro-AGG-1-M8	-6.65864	-2.63567
642	tDR-57:73-Thr-TGT-3	-8.51037	-8.12557
643	tDR-57:73-Thr-TGT-4-M3	-10.58	-3.04284
644	tDR-57:73-Val-AAC-1-M5	-7.26074	-2.72926
645	tDR-57:T2-Pro-AGG-1-1	-8.6348	-7.20688
646	tDR-57:74-Arg-ACG-1-M2	-10.5401	-2.84498
647	tDR-57:74-Pro-AGG-1-M8	-11.1357	-1.88239
648	tDR-57:74-Thr-TGT-3	-9.44218	-6.71073
649	tDR-57:74-Thr-TGT-4-M3	-11.3861	-1.60835
650	tDR-57:74-Trp-CCA-1-M3	-5.86033	-1.58848
651	tDR-57:74-Trp-CCA-2	-9.0159	-3.11647
652	tDR-57:74-Val-AAC-1-M5	-10.8071	-9.70867
653	tDR-57:74-Val-CAC-2	-8.2845	-3.19609
654	tDR-57:75-Arg-ACG-1-M2	-7.2159	-6.55899
655	tDR-57:75-Gln-CTG-1-M2	-9.53201	-2.03642
656	tDR-57:75-Gln-CTG-2	-6.94039	-6.4164
657	tDR-57:75-Gln-TTG-1-M2	-8.87678	-3.7913
658	tDR-57:75-Pro-AGG-1-M8	-9.54311	-7.42195
659	tDR-57:75-Trp-CCA-1-M3	-9.29897	-2.26134
660	tDR-57:75-Trp-CCA-2	-7.39971	-2.31342
661	tDR-57:75-Val-AAC-1-M5	-9.48783	-2.77139
662	tDR-57:76-Gln-CTG-1-M2	-9.68684	-2.89669
663	tDR-57:76-Gln-TTG-1-M2	-8.50037	-9.10789
664	tDR-57:76-Pro-AGG-1-M8	-7.72254	-6.72629
665	tDR-57:76-Trp-CCA-1-M3	-6.73053	-6.3642
666	tDR-57:T1-Arg-ACG-1-1	-8.64953	-8.44068
667	tDR-57:T1-Gln-TTG-3-3	-7.65785	-6.72459
668	tDR-57:T1-Pro-AGG-3-1	-7.59822	-7.15024
669	tDR-57:T1-Thr-TGT-5-1	-8.92297	-6.29871
670	tDR-57:T1-Val-AAC-2-1	-7.7796	-7.27523
671	tDR-58:73-Pro-AGG-1-M8	-10.8225	-6.55932
672	tDR-59:73-Pro-AGG-1-M8	-10.8783	-6.3336
673	tDR-6:31-Glu-CTC-1-M2	-6.5896	-1.71964
674	tDR-6:32-Glu-CTC-1-M2	-7.10216	-1.88639
675	tDR-6:32-Glu-TTC-3-M5	-7.83972	-3.31743
676	tDR-60:74-Arg-ACG-1-M2	-9.51683	-2.65155
677	tDR-60:T1-Arg-ACG-1-1	-7.57427	-3.43656
678	tDR-7:32-Glu-CTC-1-M2	-10.2231	-1.85902
679	tDR-7:32-Glu-TTC-3-M5	-7.01495	-8.20285
680	tDR-7:33-Pro-AGG-1-M5	-4.67116	-1.08658
681	tDR-2:30-Glu-CTC-1-M2-D4G-C28U	-2.95291	-1.27473
682	tDR-8:32-Glu-CTC-1-M2	-9.0813	-1.32158
683	tDR-9:32-Glu-CTC-1-M2	-7.30912	-1.4111
684	tDR-9:33-Arg-TCT-1-M4	-7.36415	-1.0233
685	tDR-9:33-Phe-GAA-1-M4	-8.62559	-1.161
686	tDR-e23:74-SeC-TCA-1	-9.94661	-7.15679
687	tDR-e3:56-Leu-CAA-1-M4	-8.52134	-6.44855
688	tDR-L1:30-His-GTG-1	-7.40646	-2.80034
689	tDR-L1:31-His-GTG-1	-8.3907	-2.41109
690	tDR-L1:32-His-GTG-1	-9.54517	-3.54142
691	tDR-L1:33-Pro-AGG-2-1	-8.53126	-6.12804
692	tDR-L1:34-His-GTG-1	-7.83334	-7.55076
693	tDR-L1:35-His-GTG-1	-7.3439	-6.79571
694	tDR-L2:33-Pro-AGG-1-1	-9.60963	-6.4179
695	tDR-L37:12-Lys-CTT-10-1-C32U-A42G-A46C	-2.41157	-6.13005
