# Supplementary material for: Distinct Stress‐Dependent Signatures of Cellular and Extracellular tRNA‐Derived Small RNAs
Source: Adv Sci (Weinh). 2022 Apr 4;9(17):2200829. doi: 10.1002/advs.202200829 (PMC9189662; doi:10.1002/advs.202200829)
Supplement: Supplementary file 7 — Supplemental Table 6 [file ADVS-9-2200829-s007.xlsx]

## Sheet: CF_ReO2_Cells
	Transcript	log2Foldchange
	None

## Sheet: CF_ReO2_Exs
	Feature	log2FoldChange
1	tDR-10:30-Glu-CTC-1-M2	5.82678
2	tDR-10:31-Glu-TTC-2-M3	6.43632
3	tDR-10:31-Gly-CCC-1-M4	7.79462
4	tDR-10:32-Lys-TTT-1-M3	5.63412
5	tDR-10:33-Gly-CCC-1-M4	1.70877
6	tDR-10:33-Pro-AGG-1-M4	2.77483
7	tDR-10:34-His-GTG-1	5.44403
8	tDR-10:34-Pro-TGG-1	5.31263
9	tDR-11:30-Glu-CTC-1-M2	8.86505
10	tDR-11:31-Ala-AGC-2-M3	5.20419
11	tDR-11:31-Glu-TTC-2-M3	7.51228
12	tDR-11:31-Gly-CCC-1-M4	3.72241
13	tDR-11:32-His-GTG-1	6.36219
14	tDR-11:32-Lys-TTT-1-M3	7.50538
15	tDR-11:32-Pro-AGG-1-M4	6.98587
16	tDR-11:32-iMet-CAT-2	1.4605
17	tDR-11:33-Glu-TTC-2-M3	6.40863
18	tDR-11:33-Pro-AGG-1-M4	3.03756
19	tDR-11:34-Glu-CTC-1-M2	1.15784
20	tDR-12:28-Pro-AGG-1-M5	1.52947
21	tDR-12:29-Glu-CTC-1-M2	5.29466
22	tDR-12:29-Glu-TTC-2-M3	7.272
23	tDR-12:30-Glu-CTC-1-M2	3.17693
24	tDR-12:31-Glu-CTC-1-M2-G18A	-5.71412
25	tDR-12:31-Glu-TTC-2-M3	7.73923
26	tDR-12:31-Gly-CCC-1-M4	3.1757
27	tDR-12:31-Lys-CTT-1	6.60715
28	tDR-12:31-Lys-CTT-2	6.59179
29	tDR-12:31-Lys-TTT-1-M3	7.49452
30	tDR-12:32-His-GTG-1	7.22828
31	tDR-12:32-Lys-TTT-1-M3	2.47987
32	tDR-12:32-Pro-AGG-1-M4	6.58912
33	tDR-12:33-Glu-TTC-2-M3	7.97287
34	tDR-12:33-Lys-TTT-1-M3	5.24694
35	tDR-12:33-Pro-AGG-1-M4	3.04272
36	tDR-12:34-Glu-CTC-1-M2	-2.03615
37	tDR-12:41-Gln-CTG-1-M5	-1.21987
38	tDR-12:72-Pro-AGG-1-M3-A22G	5.55241
39	tDR-12:74-Glu-CTC-1	5.75194
40	tDR-12:76-Glu-CTC-1	5.89921
41	tDR-13:28-Pro-AGG-1-M5	6.25359
42	tDR-13:30-Glu-CTC-1-M2	2.82904
43	tDR-13:31-Ala-AGC-2-M3	5.83023
44	tDR-13:31-Glu-CTC-1-M2-G17A	-5.89099
45	tDR-13:31-Glu-TTC-2-M3	7.01163
46	tDR-13:31-Gly-CCC-1-M4	3.27381
47	tDR-13:31-Pro-AGG-1-M4	5.82444
48	tDR-13:32-Glu-TTC-2-M3	6.05882
49	tDR-13:32-His-GTG-1	7.42137
50	tDR-13:32-Lys-TTT-1-M3	6.41779
51	tDR-13:32-Pro-AGG-1-M4	2.69153
52	tDR-13:33-Glu-TTC-2-M3	7.39712
53	tDR-13:33-Pro-AGG-1-M4	2.46475
54	tDR-13:34-Glu-CTC-1-M2	-1.00202
55	tDR-13:74-Glu-TTC-3-M2	-1.00054
56	tDR-14:29-Glu-CTC-1-M2	6.4083
57	tDR-14:30-Glu-CTC-1-M2	2.69373
58	tDR-14:31-Glu-CTC-1-M2-G16A	-7.12123
59	tDR-14:31-Glu-TTC-1	5.49208
60	tDR-14:31-Glu-TTC-2-M3	8.25089
61	tDR-14:31-Gly-CCC-1-M4	7.75855
62	tDR-14:31-Lys-CTT-1	5.59224
63	tDR-14:31-Lys-CTT-2	5.29983
64	tDR-14:32-Glu-TTC-1	1.49754
65	tDR-14:32-Glu-TTC-2-M3	7.41237
66	tDR-14:32-His-GTG-1	7.17822
67	tDR-14:32-Lys-CTT-2	2.24948
68	tDR-14:32-Lys-TTT-1-M3	7.04162
69	tDR-14:33-Glu-TTC-2-M3	1.67686
70	tDR-14:33-Pro-AGG-1-M4	2.21861
71	tDR-14:33-Pro-TGG-2	6.4126
72	tDR-14:33-iMet-CAT-1	6.02576
73	tDR-14:34-Glu-TTC-2-M3	1.3823
74	tDR-14:34-His-GTG-1	1.06623
75	tDR-14:34-Pro-TGG-2	5.67308
76	tDR-14:36-Glu-CTC-1-M2	-1.31309
77	tDR-14:36-Glu-TTC-2-M3	-6.23696
78	tDR-14:74-Lys-CTT-1	1.16163
79	tDR-15:29-Glu-CTC-1-M2	5.39626
80	tDR-15:29-Glu-TTC-2-M3	5.79166
81	tDR-15:30-Glu-CTC-1-M2	2.94926
82	tDR-15:30-Glu-TTC-2-M3	5.24158
83	tDR-15:31-Glu-CTC-1-M2-G15A	-6.04852
84	tDR-15:31-Glu-TTC-2-M3	7.49227
85	tDR-15:31-Gly-CCC-1-M4	7.53441
86	tDR-15:32-Glu-TTC-2-M3	7.1739
87	tDR-15:32-His-GTG-1	6.18067
88	tDR-15:32-Lys-CTT-1	1.75114
89	tDR-15:32-Lys-TTT-1-M3	6.50093
90	tDR-15:33-Glu-TTC-2-M3	7.05803
91	tDR-15:33-Lys-CTT-1	1.43972
92	tDR-15:33-Pro-AGG-1-M4	7.08978
93	tDR-15:34-His-GTG-1	1.06628
94	tDR-15:36-Glu-CTC-1-M2	-7.06958
95	tDR-16:30-Glu-CTC-1-M2	3.39578
96	tDR-16:31-Glu-CTC-1-M2-G14A	-5.65
97	tDR-16:31-Glu-TTC-2-M3	7.1901
98	tDR-16:31-Gly-CCC-1-M6	6.57266
99	tDR-16:31-Lys-CTT-1	5.39723
100	tDR-16:31-Lys-CTT-2	6.38535
101	tDR-16:31-Lys-TTT-1-M3	5.34885
102	tDR-16:32-His-GTG-1	6.52593
103	tDR-16:32-Lys-CTT-2	1.56993
104	tDR-16:32-Lys-TTT-1-M3	3.0465
105	tDR-16:33-Glu-TTC-2-M3	5.63403
106	tDR-16:33-Lys-CTT-1	2.38195
107	tDR-16:33-Pro-AGG-1-M4	6.84417
108	tDR-16:34-Glu-CTC-1-M2	-1.16678
109	tDR-16:72-Lys-CTT-1	6.26358
110	tDR-16:T2-Lys-CTT-1-2	5.34885
111	tDR-16:74-Arg-ACG-1-A19G	1.76128
112	tDR-16:74-Glu-TTC-3-M2	-1.12552
113	tDR-16:74-His-GTG-1	-1.43161
114	tDR-16:75-Arg-ACG-1-A19G	5.3643
115	tDR-16:75-Lys-CTT-2	5.52151
116	tDR-17:31-Lys-CTT-1	6.05676
117	tDR-17:31-Lys-CTT-2	6.13378
118	tDR-17:31-Lys-TTT-1-M3	6.5028
119	tDR-17:32-Lys-CTT-2	1.06626
120	tDR-17:32-Lys-TTT-1-M3	2.74334
121	tDR-17:32-Met-CAT-1-M2	-1.00933
122	tDR-17:74-Lys-CTT-1	-1.55825
123	tDR-18:31-Glu-CTC-1-M2-G13A	-6.19053
124	tDR-18:31-Glu-TTC-2-M3	7.50307
125	tDR-18:32-Asn-GTT-1-M3	2.50778
126	tDR-18:32-Glu-TTC-2-M3	7.59169
127	tDR-18:32-His-GTG-1	7.39898
128	tDR-18:32-Lys-TTT-1-M3	3.05053
129	tDR-18:33-Glu-TTC-2-M3	2.31293
130	tDR-18:33-Pro-AGG-1-M4	2.85975
131	tDR-18:34-Glu-TTC-2-M3	1.98135
132	tDR-18:35-Trp-CCA-1-M6	-1.84909
133	tDR-18:36-Glu-CTC-1-M2	-2.04531
134	tDR-18:74-Arg-ACG-3-A18G	-2.01047
135	tDR-19:32-Ser-AGA-1-M10	5.89935
136	tDR-19:33-Pro-AGG-1-M4	6.31208
137	tDR-19:34-His-GTG-1	1.31101
138	tDR-1:15-Lys-TTT-1	2.07146
139	tDR-1:15-Pro-AGG-1-M5	1.224
140	tDR-1:15-Ser-AGA-1-M6	5.7411
141	tDR-1:16-Ala-AGC-1-M7	5.79333
142	tDR-1:16-Ala-AGC-2-M3	2.33771
143	tDR-1:16-Asp-GTC-1-M3	-1.33369
144	tDR-1:16-His-GTG-1	5.37806
145	tDR-1:16-Leu-AAG-1-M3-G10A	-1.5729
146	tDR-1:16-Leu-CAG-1-M3	-1.04393
147	tDR-1:16-Pro-AGG-1-M5	1.05533
148	tDR-1:16-Pro-AGG-1-M5-G15C	-6.14473
149	tDR-1:16-Pro-AGG-1-M5-G16A	7.04358
150	tDR-1:16-Ser-AGA-1-M6-U16C	5.39626
151	tDR-1:17-Gln-CTG-8-M4	-5.74572
152	tDR-1:18-Ala-AGC-2-M3	1.95417
153	tDR-1:18-Pro-AGG-1-M5	1.04137
154	tDR-1:18-Pro-AGG-1-M5-G17A	5.55788
155	tDR-1:19-Ala-AGC-2-M3	1.34601
156	tDR-1:19-Ala-AGC-4-M3	1.13548
157	tDR-1:19-Arg-TCT-1-M3	6.80823
158	tDR-1:19-Arg-TCT-3	5.79246
159	tDR-1:19-Asn-GTT-1-M4	2.3843
160	tDR-1:19-Cys-GCA-1-M3	1.9448
161	tDR-1:19-His-GTG-1	3.02913
162	tDR-1:19-His-GTG-1-G18A	5.96162
163	tDR-1:19-Pro-AGG-1-M5-G18A	1.82026
164	tDR-1:20-Ala-AGC-1-M7-U19G	-5.94543
165	tDR-1:20-Ala-AGC-2-M3	1.15821
166	tDR-1:20-Ala-AGC-4-M3	1.24422
167	tDR-1:20-Ala-AGC-5-M3	2.46585
168	tDR-1:20-Arg-TCT-1-M3	1.31408
169	tDR-1:20-Cys-GCA-1-M3	5.89564
170	tDR-1:20-Gly-GCC-2-M2	5.8289
171	tDR-1:20-Pro-AGG-1-M5	1.10937
172	tDR-1:20-Pro-AGG-1-M5-G6A	5.71229
173	tDR-1:20a-Arg-ACG-1-M3	1.25495
174	tDR-1:21-Ala-AGC-2-M3	5.60978
175	tDR-1:21-Gly-GCC-2-M2	5.7567
176	tDR-1:21-Pro-AGG-1-M5	1.08567
177	tDR-1:21-Pro-AGG-1-M5-A20G	-1.3934
178	tDR-1:22-Ala-AGC-2-M3	6.3134
179	tDR-1:22-Glu-TTC-4	6.8454
180	tDR-1:22-His-GTG-1	5.56157
181	tDR-1:23-Ala-AGC-2-M3	2.0657
182	tDR-1:23-Glu-TTC-4	6.80987
183	tDR-1:23-Gly-CCC-1-M2	5.36222
184	tDR-1:23-His-GTG-1	8.11821
185	tDR-1:23-Pro-AGG-1-M5	1.07174
186	tDR-1:23-Val-AAC-1-M5-G10U	5.25904
187	tDR-1:23-Val-AAC-1-M5-G7A	5.57853
188	tDR-1:23-Val-TAC-1	6.05875
189	tDR-1:24-Gly-GCC-2-M2	6.57262
190	tDR-1:24-His-GTG-1	7.61505
191	tDR-1:25-Ala-AGC-2-M3	6.06128
192	tDR-1:25-Gly-GCC-2-M2	6.48318
193	tDR-1:25-His-GTG-1	5.44777
194	tDR-1:26-Glu-TTC-2-M2	1.54644
195	tDR-1:26-Glu-TTC-4	1.42114
196	tDR-1:26-His-GTG-1	7.81054
197	tDR-1:27-Glu-CTC-1-M2-U5C-G6U	1.69776
198	tDR-1:27-Glu-TTC-2-M2	5.44403
199	tDR-1:27-Glu-TTC-4	7.67585
200	tDR-1:27-His-GTG-1	7.684
201	tDR-1:28-Glu-CTC-1	1.00281
202	tDR-1:28-Glu-CTC-1-D5G	1.08663
203	tDR-1:28-Glu-CTC-1-U5C-G6U	1.74044
204	tDR-1:28-Glu-CTC-3-D5G	6.20458
205	tDR-1:28-Glu-TTC-2-M2	8.40632
206	tDR-1:28-Glu-TTC-4	2.70032
207	tDR-1:28-Gly-CCC-1-M2	1.2031
208	tDR-1:28-Gly-CCC-4	5.79166
209	tDR-1:28-Gly-GCC-2-M2	1.0262
210	tDR-1:28-His-GTG-1	3.562
211	tDR-1:28-Lys-TTT-1	5.34885
212	tDR-1:29-Glu-CTC-1	1.30784
213	tDR-1:29-Glu-CTC-1-D5G	1.36121
214	tDR-1:29-Glu-CTC-1-G6A	6.40929
215	tDR-1:29-Glu-CTC-1-M2-G28C	-5.94543
216	tDR-1:29-Glu-CTC-1-U5C-G6U	1.30933
217	tDR-1:29-Glu-TTC-1-M2	1.95449
218	tDR-1:29-Glu-TTC-2-M2	3.11392
219	tDR-1:29-Glu-TTC-4	3.31658
220	tDR-1:29-Glu-TTC-4-A24G	6.05447
221	tDR-1:29-Glu-TTC-4-A5G	5.75261
222	tDR-1:29-Glu-TTC-4-A7G	6.12308
223	tDR-1:29-Glu-TTC-4-C2U	7.00954
224	tDR-1:29-Glu-TTC-4-C3U	6.28461
225	tDR-1:29-Glu-TTC-4-C4U	6.12198
226	tDR-1:29-Glu-TTC-4-U11C	5.84584
227	tDR-1:29-Glu-TTC-4-U13C	5.71423
228	tDR-1:29-Glu-TTC-4-U26C	5.27268
229	tDR-1:29-Gly-CCC-1-M2-D5G	1.14901
230	tDR-1:29-Gly-GCC-2-M2	1.74342
231	tDR-1:29-His-GTG-1	2.27851
232	tDR-1:29-Pro-AGG-1-M5-A20G	1.70496
233	tDR-1:29-Pro-AGG-1-M5-C3U	1.0876
234	tDR-1:29-Pro-AGG-1-M5-C5U	1.20652
235	tDR-1:29-Pro-AGG-1-M5-G15U	5.26573
236	tDR-1:29-Pro-AGG-1-M5-G2A	5.78941
237	tDR-1:29-Pro-AGG-1-M5-U13C	5.29466
238	tDR-1:29-Pro-AGG-1-M5-U19C	6.05682
239	tDR-1:29-Pro-AGG-1-M5-U27C	1.32493
240	tDR-1:29-Pro-AGG-1-M5-U27G	6.33974
241	tDR-1:29-Pro-AGG-1-M5-U7C	1.08606
242	tDR-1:30-Ala-AGC-2-M2	1.6187
243	tDR-1:30-Ala-CGC-3	-6.47706
244	tDR-1:30-Asp-GTC-1	6.26091
245	tDR-1:30-Glu-CTC-1	2.19307
246	tDR-1:30-Glu-CTC-1-A14G	2.15413
247	tDR-1:30-Glu-CTC-1-A14U	5.22238
248	tDR-1:30-Glu-CTC-1-A21G	1.62352
249	tDR-1:30-Glu-CTC-1-A21U	5.89935
250	tDR-1:30-Glu-CTC-1-A24G	2.16344
251	tDR-1:30-Glu-CTC-1-C12U	2.71416
252	tDR-1:30-Glu-CTC-1-C27U	2.15635
253	tDR-1:30-Glu-CTC-1-C2U	2.56393
254	tDR-1:30-Glu-CTC-1-C2U-D5G	7.35079
255	tDR-1:30-Glu-CTC-1-C30U	6.29172
256	tDR-1:30-Glu-CTC-1-C4U	3.85649
257	tDR-1:30-Glu-CTC-1-D4UGG	7.54046
258	tDR-1:30-Glu-CTC-1-D5G	2.28078
259	tDR-1:30-Glu-CTC-1-D5G-G28A	2.98978
260	tDR-1:30-Glu-CTC-1-D5G-G28C	7.17803
261	tDR-1:30-Glu-CTC-1-D5G-G28U	5.93118
262	tDR-1:30-Glu-CTC-1-D5G-G6A	6.17601
263	tDR-1:30-Glu-CTC-1-D5G-G8A	5.74034
264	tDR-1:30-Glu-CTC-1-D5G-G9A	5.39819
265	tDR-1:30-Glu-CTC-1-D5G-U7C	7.58002
266	tDR-1:30-Glu-CTC-1-G10A	7.25829
267	tDR-1:30-Glu-CTC-1-G10U	7.24813
268	tDR-1:30-Glu-CTC-1-G15A	2.65799
269	tDR-1:30-Glu-CTC-1-G15U	2.0543
270	tDR-1:30-Glu-CTC-1-G17A	2.30121
271	tDR-1:30-Glu-CTC-1-G17U	5.30615
272	tDR-1:30-Glu-CTC-1-G18A	6.6357
273	tDR-1:30-Glu-CTC-1-G22A	6.86087
274	tDR-1:30-Glu-CTC-1-G22U	3.21542
275	tDR-1:30-Glu-CTC-1-G23A	6.58564
276	tDR-1:30-Glu-CTC-1-G23U	5.81964
277	tDR-1:30-Glu-CTC-1-G29A	1.98423
278	tDR-1:30-Glu-CTC-1-G29C	8.60648
279	tDR-1:30-Glu-CTC-1-G29U	7.59186
280	tDR-1:30-Glu-CTC-1-G6A	2.27687
281	tDR-1:30-Glu-CTC-1-G6C	5.22238
282	tDR-1:30-Glu-CTC-1-G6U	3.46957
283	tDR-1:30-Glu-CTC-1-G7A	7.02941
284	tDR-1:30-Glu-CTC-1-G7U	7.50954
285	tDR-1:30-Glu-CTC-1-G9A	7.57062
286	tDR-1:30-Glu-CTC-1-G9U	6.63765
287	tDR-1:30-Glu-CTC-1-M2-C3U	2.56992
288	tDR-1:30-Glu-CTC-1-M2-C3U-D5G	7.04556
289	tDR-1:30-Glu-CTC-1-M2-C3U-U5C-G6U	7.44588
290	tDR-1:30-Glu-CTC-1-M2-G28C	6.02644
291	tDR-1:30-Glu-CTC-1-U11C	2.39573
292	tDR-1:30-Glu-CTC-1-U13A	5.82678
293	tDR-1:30-Glu-CTC-1-U13C	2.21181
294	tDR-1:30-Glu-CTC-1-U16A	5.79028
295	tDR-1:30-Glu-CTC-1-U16C	1.82337
296	tDR-1:30-Glu-CTC-1-U20A	5.3953
297	tDR-1:30-Glu-CTC-1-U20C	2.28525
298	tDR-1:30-Glu-CTC-1-U25C	1.97326
299	tDR-1:30-Glu-CTC-1-U26A	5.56157
300	tDR-1:30-Glu-CTC-1-U26C	2.24973
301	tDR-1:30-Glu-CTC-1-U26G	6.02835
302	tDR-1:30-Glu-CTC-1-U5A	7.35301
303	tDR-1:30-Glu-CTC-1-U5C	2.25798
304	tDR-1:30-Glu-CTC-1-U5C-D5G	3.40994
305	tDR-1:30-Glu-CTC-1-U5C-D5GG	6.63578
306	tDR-1:30-Glu-CTC-1-U5C-G6U	2.25657
307	tDR-1:30-Glu-CTC-1-U8A	6.7186
308	tDR-1:30-Glu-CTC-1-U8C	1.92957
309	tDR-1:30-Glu-CTC-1-U8G	5.92696
310	tDR-1:30-Glu-CTC-3	3.54134
311	tDR-1:30-Glu-CTC-3-D5G	6.73216
312	tDR-1:30-Glu-TTC-1-M2	2.24545
313	tDR-1:30-Glu-TTC-1-M2-D5G	2.75162
314	tDR-1:30-Glu-TTC-1-M2-U5C-G6U	5.9119
315	tDR-1:30-Glu-TTC-2-M2	4.85031
316	tDR-1:30-Glu-TTC-2-M3-D4AU	5.36845
317	tDR-1:30-Glu-TTC-4	4.71095
318	tDR-1:30-Glu-TTC-4-A14G	5.82671
319	tDR-1:30-Glu-TTC-4-A24G	5.86093
320	tDR-1:30-Glu-TTC-4-A5G	5.27384
321	tDR-1:30-Glu-TTC-4-A7G	5.8231
322	tDR-1:30-Glu-TTC-4-U11C	5.97037
323	tDR-1:30-Glu-TTC-4-U26C	5.93243
324	tDR-1:30-Gly-CCC-1-M2	1.2768
325	tDR-1:30-Gly-CCC-1-M2-D5G	5.26351
326	tDR-1:30-Gly-CCC-4	5.46919
327	tDR-1:30-Gly-GCC-2-M2	2.17549
328	tDR-1:30-His-GTG-1	2.61741
329	tDR-1:30-Leu-CAG-1-M3	5.99408
330	tDR-1:30-Lys-TTT-1	6.22938
331	tDR-1:30-Pro-AGG-1-M5-A14G	1.74602
332	tDR-1:30-Pro-AGG-1-M5-A20G	5.25681
333	tDR-1:30-Pro-AGG-1-M5-A23G	1.43526
334	tDR-1:30-Pro-AGG-1-M5-C3U	5.36013
335	tDR-1:30-Pro-AGG-1-M5-U24C	6.02958
336	tDR-1:30-Pro-AGG-1-M5-U27A	-7.19048
337	tDR-1:30-Pro-AGG-1-M5-U27C	1.15871
338	tDR-1:30-Val-TAC-1	5.34385
339	tDR-1:31-Ala-AGC-1-M5	5.99402
340	tDR-1:31-Ala-AGC-2-M2	2.49459
341	tDR-1:31-Ala-AGC-2-M2-C24A	7.25114
342	tDR-1:31-Ala-AGC-2-M2-C30A	7.73696
343	tDR-1:31-Ala-AGC-2-M2-C30U	2.6084
344	tDR-1:31-Ala-AGC-2-M2-G10A	6.79659
345	tDR-1:31-Ala-AGC-2-M2-G10U	6.53042
346	tDR-1:31-Ala-AGC-2-M2-G25A	5.59274
347	tDR-1:31-Ala-AGC-2-M2-U19C	6.23505
348	tDR-1:31-Arg-ACG-1-M3	6.11898
349	tDR-1:31-Asp-GTC-1	3.47442
350	tDR-1:31-Asp-GTC-1-C31U	7.2199
351	tDR-1:31-Glu-CTC-1-A21G-G29A	-5.89099
352	tDR-1:31-Glu-CTC-1-A24C	5.78788
353	tDR-1:31-Glu-CTC-1-A24G-G29A	-6.09743
354	tDR-1:31-Glu-CTC-1-C27A	1.22436
355	tDR-1:31-Glu-CTC-1-C2G	5.39819
356	tDR-1:31-Glu-CTC-1-C2U-G29A	-6.89094
357	tDR-1:31-Glu-CTC-1-D5G-C29G	1.13473
358	tDR-1:31-Glu-CTC-1-D5G-U7A	1.73337
359	tDR-1:31-Glu-CTC-1-G18U	-1.48983
360	tDR-1:31-Glu-CTC-1-G28C	1.56919
361	tDR-1:31-Glu-CTC-1-G28U	1.6401
362	tDR-1:31-Glu-CTC-1-G29A-G31U	-6.19053
363	tDR-1:31-Glu-CTC-1-G6A-G29A	-7.09738
364	tDR-1:31-Glu-CTC-1-G6U-G29A	-5.77551
365	tDR-1:31-Glu-CTC-1-M2-C27U-G31A	-6.03027
366	tDR-1:31-Glu-CTC-1-M2-C3A	1.02118
367	tDR-1:31-Glu-CTC-1-M2-C3U-G29A	-5.77551
368	tDR-1:31-Glu-CTC-1-M2-C4U-G31A	1.28128
369	tDR-1:31-Glu-CTC-1-M3-C3U-G31A	1.57971
370	tDR-1:31-Glu-CTC-1-U11A	1.22472
371	tDR-1:31-Glu-CTC-1-U25C-G29A	-6.09743
372	tDR-1:31-Glu-CTC-1-U5C-G29A	-6.27799
373	tDR-1:31-Glu-CTC-1-U5G	1.31184
374	tDR-1:31-Glu-TTC-1-D5G-G28A	-6.54807
375	tDR-1:31-Glu-TTC-1-M2-G31U	5.92696
376	tDR-1:31-Glu-TTC-2-M2	5.14162
377	tDR-1:31-Glu-TTC-2-M2-A14G	5.96568
378	tDR-1:31-Glu-TTC-2-M2-A21G	5.86452
379	tDR-1:31-Glu-TTC-2-M2-A24G	6.45948
380	tDR-1:31-Glu-TTC-2-M2-A5G	6.12256
381	tDR-1:31-Glu-TTC-2-M2-C2U	6.20016
382	tDR-1:31-Glu-TTC-2-M2-C3U	6.02514
383	tDR-1:31-Glu-TTC-2-M2-C4U	5.8253
384	tDR-1:31-Glu-TTC-2-M2-G17A	5.33025
385	tDR-1:31-Glu-TTC-2-M2-G31A	5.84319
386	tDR-1:31-Glu-TTC-2-M2-G31C	7.0919
387	tDR-1:31-Glu-TTC-2-M2-G31U	7.20614
388	tDR-1:31-Glu-TTC-2-M2-U11C	6.45806
389	tDR-1:31-Glu-TTC-2-M2-U13C	5.71668
390	tDR-1:31-Glu-TTC-2-M2-U19C	5.24694
391	tDR-1:31-Glu-TTC-2-M2-U25C	5.31047
392	tDR-1:31-Glu-TTC-2-M2-U26C	6.20223
393	tDR-1:31-Glu-TTC-2-M2-U29C	6.05622
394	tDR-1:31-Glu-TTC-2-M2-U29G	6.20703
395	tDR-1:31-Glu-TTC-2-M2-U8C	5.33025
396	tDR-1:31-Glu-TTC-2-M3-D4AU	6.38507
397	tDR-1:31-Glu-TTC-4	4.78795
398	tDR-1:31-Glu-TTC-4-A14G	7.06003
399	tDR-1:31-Glu-TTC-4-A21G	6.91456
400	tDR-1:31-Glu-TTC-4-A24G	7.45997
401	tDR-1:31-Glu-TTC-4-A5G	7.08942
402	tDR-1:31-Glu-TTC-4-A7G	7.60232
403	tDR-1:31-Glu-TTC-4-C16U	6.2586
404	tDR-1:31-Glu-TTC-4-C2U	7.4115
405	tDR-1:31-Glu-TTC-4-C3U	7.10335
406	tDR-1:31-Glu-TTC-4-C4U	6.8042
407	tDR-1:31-Glu-TTC-4-G10U	6.48259
408	tDR-1:31-Glu-TTC-4-G17A	6.31436
409	tDR-1:31-Glu-TTC-4-G31A	5.1286
410	tDR-1:31-Glu-TTC-4-G31C	8.12326
411	tDR-1:31-Glu-TTC-4-G31U	8.47663
412	tDR-1:31-Glu-TTC-4-G9A	5.96368
413	tDR-1:31-Glu-TTC-4-G9U	6.69804
414	tDR-1:31-Glu-TTC-4-U11C	7.583
415	tDR-1:31-Glu-TTC-4-U13C	6.67383
416	tDR-1:31-Glu-TTC-4-U19C	6.77584
417	tDR-1:31-Glu-TTC-4-U20C	6.28466
418	tDR-1:31-Glu-TTC-4-U25C	6.67501
419	tDR-1:31-Glu-TTC-4-U26C	7.05876
420	tDR-1:31-Glu-TTC-4-U29C	7.24688
421	tDR-1:31-Glu-TTC-4-U29G	6.86429
422	tDR-1:31-Glu-TTC-4-U8C	6.54478
423	tDR-1:31-Gly-CCC-1-M2	1.30405
424	tDR-1:31-Gly-CCC-1-M2-A14G	1.03493
425	tDR-1:31-Gly-CCC-1-M2-A20G	1.50489
426	tDR-1:31-Gly-CCC-1-M2-A22G	1.1759
427	tDR-1:31-Gly-CCC-1-M2-A23G	1.12227
428	tDR-1:31-Gly-CCC-1-M2-A3G	1.30424
429	tDR-1:31-Gly-CCC-1-M2-C13U	6.91206
430	tDR-1:31-Gly-CCC-1-M2-C28U	1.46422
431	tDR-1:31-Gly-CCC-1-M2-C2U	1.68494
432	tDR-1:31-Gly-CCC-1-M2-C30A	1.33594
433	tDR-1:31-Gly-CCC-1-M2-C30U	1.33597
434	tDR-1:31-Gly-CCC-1-M2-D5G	1.38477
435	tDR-1:31-Gly-CCC-1-M2-D5G-C29A	6.09054
436	tDR-1:31-Gly-CCC-1-M2-D5G-C29U	1.51927
437	tDR-1:31-Gly-CCC-1-M2-G10A	5.24587
438	tDR-1:31-Gly-CCC-1-M2-G10U	6.61584
439	tDR-1:31-Gly-CCC-1-M2-G17A	6.11846
440	tDR-1:31-Gly-CCC-1-M2-G21U	6.75381
441	tDR-1:31-Gly-CCC-1-M2-G29A	1.82279
442	tDR-1:31-Gly-CCC-1-M2-G29C	5.96774
443	tDR-1:31-Gly-CCC-1-M2-G6A	1.15813
444	tDR-1:31-Gly-CCC-1-M2-G6A-C30U	5.75432
445	tDR-1:31-Gly-CCC-1-M2-G6U-C30U	5.27732
446	tDR-1:31-Gly-CCC-1-M2-G9A	5.82373
447	tDR-1:31-Gly-CCC-1-M2-G9U	6.0599
448	tDR-1:31-Gly-CCC-1-M2-U11C	1.20808
449	tDR-1:31-Gly-CCC-1-M2-U12C	1.22119
450	tDR-1:31-Gly-CCC-1-M2-U16C	1.35384
451	tDR-1:31-Gly-CCC-1-M2-U19C	2.78249
452	tDR-1:31-Gly-CCC-1-M2-U24C	1.65472
453	tDR-1:31-Gly-CCC-1-M2-U25C	1.05031
454	tDR-1:31-Gly-CCC-1-M2-U27C	1.29434
455	tDR-1:31-Gly-CCC-1-M2-U8C	2.54565
456	tDR-1:31-Gly-CCC-1-M4-U5A	6.11886
457	tDR-1:31-Gly-CCC-1-M4-U5C	1.22904
458	tDR-1:31-Gly-CCC-2-M2	1.28779
459	tDR-1:31-Gly-CCC-2-M2-C30U	6.79058
460	tDR-1:31-Gly-CCC-2-M2-D5G	5.58919
461	tDR-1:31-Gly-CCC-4	6.48398
462	tDR-1:31-Gly-GCC-2-M2	2.07084
463	tDR-1:31-Gly-GCC-2-M2-A14G	6.82937
464	tDR-1:31-Gly-GCC-2-M2-A20G	6.634
465	tDR-1:31-Gly-GCC-2-M2-A22G	7.48491
466	tDR-1:31-Gly-GCC-2-M2-A23G	6.81127
467	tDR-1:31-Gly-GCC-2-M2-A3G	6.71187
468	tDR-1:31-Gly-GCC-2-M2-C13U	7.02642
469	tDR-1:31-Gly-GCC-2-M2-C26U	5.6609
470	tDR-1:31-Gly-GCC-2-M2-C28U	6.62113
471	tDR-1:31-Gly-GCC-2-M2-C2U	6.5777
472	tDR-1:31-Gly-GCC-2-M2-C30A	2.07985
473	tDR-1:31-Gly-GCC-2-M2-C30U	2.20798
474	tDR-1:31-Gly-GCC-2-M2-D4G	6.54646
475	tDR-1:31-Gly-GCC-2-M2-D4GG	2.39203
476	tDR-1:31-Gly-GCC-2-M2-G10U	2.64677
477	tDR-1:31-Gly-GCC-2-M2-G21U	7.73258
478	tDR-1:31-Gly-GCC-2-M2-G29A	6.01109
479	tDR-1:31-Gly-GCC-2-M2-G6A	2.81009
480	tDR-1:31-Gly-GCC-2-M2-G6U	6.51316
481	tDR-1:31-Gly-GCC-2-M2-G9U	5.71881
482	tDR-1:31-Gly-GCC-2-M2-U11C	2.07222
483	tDR-1:31-Gly-GCC-2-M2-U12C	2.33229
484	tDR-1:31-Gly-GCC-2-M2-U16C	6.43948
485	tDR-1:31-Gly-GCC-2-M2-U19C	6.12175
486	tDR-1:31-Gly-GCC-2-M2-U24C	7.02904
487	tDR-1:31-Gly-GCC-2-M2-U25C	7.08776
488	tDR-1:31-Gly-GCC-2-M2-U27C	7.0945
489	tDR-1:31-Gly-GCC-2-M2-U4C	6.36839
490	tDR-1:31-Gly-GCC-2-M2-U8C	6.28461
491	tDR-1:31-His-GTG-1	3.31287
492	tDR-1:31-His-GTG-1-A24G	5.31478
493	tDR-1:31-His-GTG-1-A7G	6.09113
494	tDR-1:31-His-GTG-1-C2U	6.17974
495	tDR-1:31-His-GTG-1-G17A	7.67989
496	tDR-1:31-His-GTG-1-G29A	-6.86293
497	tDR-1:31-His-GTG-1-G31A	3.23206
498	tDR-1:31-His-GTG-1-G31C	6.26028
499	tDR-1:31-His-GTG-1-G31U	7.31184
500	tDR-1:31-His-GTG-1-G6A	6.47213
501	tDR-1:31-His-GTG-1-U16C	5.42019
502	tDR-1:31-His-GTG-1-U20C	5.20107
503	tDR-1:31-His-GTG-1-U23C	5.95962
504	tDR-1:31-His-GTG-1-U26C	5.58741
505	tDR-1:31-His-GTG-1-U28C	5.26351
506	tDR-1:31-Lys-CTT-1-A31G	-6.58283
507	tDR-1:31-Lys-TTT-1	9.12219
508	tDR-1:31-Pro-AGG-1-M4-A20G	1.05959
509	tDR-1:31-Pro-AGG-1-M4-C12U	1.34834
510	tDR-1:31-Pro-AGG-1-M4-C26U	1.61639
511	tDR-1:31-Pro-AGG-1-M4-C3U	1.38257
512	tDR-1:31-Pro-AGG-1-M4-C5U	1.05651
513	tDR-1:31-Pro-AGG-1-M4-C5U-D5GU	1.34096
514	tDR-1:31-Pro-AGG-1-M4-G10A	6.20185
515	tDR-1:31-Pro-AGG-1-M4-G15A	1.38025
516	tDR-1:31-Pro-AGG-1-M4-G16A	6.48492
517	tDR-1:31-Pro-AGG-1-M4-G17A	1.4731
518	tDR-1:31-Pro-AGG-1-M4-G17U	6.36346
519	tDR-1:31-Pro-AGG-1-M4-G18A	1.58243
520	tDR-1:31-Pro-AGG-1-M4-G22A	1.93671
521	tDR-1:31-Pro-AGG-1-M4-G22U	1.12715
522	tDR-1:31-Pro-AGG-1-M4-G29C	3.00328
523	tDR-1:31-Pro-AGG-1-M4-G29U	1.46503
524	tDR-1:31-Pro-AGG-1-M4-G2U	1.13247
525	tDR-1:31-Pro-AGG-1-M4-G6A	1.13517
526	tDR-1:31-Pro-AGG-1-M4-G6U	1.11935
527	tDR-1:31-Pro-AGG-1-M4-G9A	1.39547
528	tDR-1:31-Pro-AGG-1-M4-G9U	6.17834
529	tDR-1:31-Pro-AGG-1-M4-U21A	5.86521
530	tDR-1:31-Pro-AGG-1-M4-U27A	5.99867
531	tDR-1:31-Pro-AGG-1-M4-U27G	7.05077
532	tDR-1:31-Pro-AGG-1-M4-U4A	5.96355
533	tDR-1:31-Pro-AGG-1-M4-U8C	1.27051
534	tDR-1:31-Pro-AGG-1-M5-A23G-C30U	1.59756
535	tDR-1:31-Pro-AGG-1-M5-G2U-C30U	5.6337
536	tDR-1:31-Pro-AGG-1-M5-G6U-C30U	2.50792
537	tDR-1:31-Pro-AGG-1-M5-U21C-C30U	5.37052
538	tDR-1:31-Pro-AGG-1-M5-U24C-C30U	5.25457
539	tDR-1:31-Pro-AGG-1-M5-U25C-C30U	6.26038
540	tDR-1:31-Pro-AGG-1-M5-U4C-C30U	6.12366
541	tDR-1:31-Pro-TGG-2	1.12211
542	tDR-1:31-Pro-TGG-2-G29C	-6.09743
543	tDR-1:31-Ser-AGA-1-M6	6.46008
544	tDR-1:31-Ser-GCT-1-M3	3.11867
545	tDR-1:31-Trp-CCA-1-M2	6.65566
546	tDR-1:31-Val-AAC-1-M3	1.50484
547	tDR-1:31-Val-AAC-1-M3-C31A	6.31011
548	tDR-1:31-Val-AAC-1-M3-C31U	2.4193
549	tDR-1:31-Val-AAC-2	6.59491
550	tDR-1:31-Val-CAC-3	7.83717
551	tDR-1:31-iMet-CAT-2	1.59158
552	tDR-1:32-Asn-GTT-1-M2	6.33939
553	tDR-1:32-Asp-GTC-1	1.33527
554	tDR-1:32-Glu-CTC-1-A14U	-1.11115
555	tDR-1:32-Glu-CTC-1-G17U	-5.77741
556	tDR-1:32-Glu-CTC-1-G31C-C32U	1.63657
557	tDR-1:32-Glu-CTC-1-G31U-C32G	6.2122
558	tDR-1:32-Glu-CTC-1-U13A	-6.8817
559	tDR-1:32-Glu-CTC-1-U8G	-1.9621
560	tDR-1:32-Glu-TTC-2-M2	3.28226
561	tDR-1:32-Glu-TTC-2-M2-C3U	7.17632
	tDR-1:32-Glu-TTC-4	3.27307
	tDR-1:32-Glu-TTC-4-A7G	5.33025
	tDR-1:32-Glu-TTC-4-C2U	6.52903
	tDR-1:32-Glu-TTC-4-C3U	6.75157
	tDR-1:32-Glu-TTC-4-C4U	6.36121
	tDR-1:32-Glu-TTC-4-G22U	5.67229
	tDR-1:32-Glu-TTC-4-G23U	5.25904
	tDR-1:32-Gly-CCC-1-M2-A14U	-5.80818
	tDR-1:32-Gly-CCC-1-M2-C31U	-1.41466
	tDR-1:32-Gly-CCC-1-M2-G6U	-1.20807
	tDR-1:32-Gly-CCC-1-M2-U4G	-5.74415
	tDR-1:32-Gly-CCC-1-M2-U8A	-1.77667
	tDR-1:32-Gly-CCC-2-M4-U5G	5.37698
	tDR-1:32-Gly-GCC-2-M2-A20U	5.30832
	tDR-1:32-Gly-GCC-2-M2-C28U	1.02901
	tDR-1:32-Gly-GCC-2-M2-C2U	1.03795
	tDR-1:32-Gly-GCC-2-M2-C30A	5.56347
	tDR-1:32-Gly-GCC-2-M2-C30G	6.38906
	tDR-1:32-Gly-GCC-2-M2-C30U	1.68991
	tDR-1:32-Gly-GCC-2-M2-G15U	1.26896
	tDR-1:32-Gly-GCC-2-M2-G17A	2.20133
	tDR-1:32-Gly-GCC-2-M2-G17U	5.75194
	tDR-1:32-Gly-GCC-2-M2-G29U	5.31908
	tDR-1:32-Gly-GCC-2-M2-G7A	5.6466
	tDR-1:32-Gly-GCC-2-M2-G9A	1.77747
	tDR-1:32-Gly-GCC-2-M2-G9U	5.37914
	tDR-1:32-Gly-GCC-2-M2-U19C	1.16299
	tDR-1:32-His-GTG-1	4.16219
	tDR-1:32-His-GTG-1-A12G	6.73371
	tDR-1:32-His-GTG-1-A14G	7.06268
	tDR-1:32-His-GTG-1-A21G	7.13635
	tDR-1:32-His-GTG-1-A24G	6.92318
	tDR-1:32-His-GTG-1-A7G	7.76308
	tDR-1:32-His-GTG-1-C25U	6.71405
	tDR-1:32-His-GTG-1-C27U	5.55606
	tDR-1:32-His-GTG-1-C2G	5.41418
	tDR-1:32-His-GTG-1-C2U	6.41289
	tDR-1:32-His-GTG-1-C30U	6.82491
	tDR-1:32-His-GTG-1-C3U	6.73299
	tDR-1:32-His-GTG-1-C9U	6.40835
	tDR-1:32-His-GTG-1-G10A	6.32245
	tDR-1:32-His-GTG-1-G10U	6.532
	tDR-1:32-His-GTG-1-G17A	4.06457
	tDR-1:32-His-GTG-1-G22A	5.25681
	tDR-1:32-His-GTG-1-G31A	6.59596
	tDR-1:32-His-GTG-1-G31C	5.7567
	tDR-1:32-His-GTG-1-G4A	6.52873
	tDR-1:32-His-GTG-1-G6A	7.97596
	tDR-1:32-His-GTG-1-G6C	6.09237
	tDR-1:32-His-GTG-1-U11C	6.80956
	tDR-1:32-His-GTG-1-U13C	6.96537
	tDR-1:32-His-GTG-1-U16C	7.08739
	tDR-1:32-His-GTG-1-U19C	6.99639
	tDR-1:32-His-GTG-1-U20C	7.12017
	tDR-1:32-His-GTG-1-U23C	6.8298
	tDR-1:32-His-GTG-1-U26C	7.58659
	tDR-1:32-His-GTG-1-U28C	7.56046
	tDR-1:32-His-GTG-1-U5C	7.77888
	tDR-1:32-His-GTG-1-U8C	7.48172
	tDR-1:32-Lys-CTT-1-C3U	1.56982
	tDR-1:32-Lys-CTT-1-U12C	-6.31019
	tDR-1:32-Lys-TTT-1	2.21126
	tDR-1:32-Lys-TTT-1-C13U	5.22238
	tDR-1:32-Lys-TTT-1-C3U	5.36013
	tDR-1:32-Lys-TTT-1-G10U	5.86017
	tDR-1:32-Lys-TTT-1-G24U	5.79086
	tDR-1:32-Lys-TTT-1-G6A	5.18759
	tDR-1:32-Lys-TTT-1-G6U	6.28466
	tDR-1:32-Lys-TTT-1-U12C	5.25904
	tDR-1:32-Pro-AGG-1-M4	2.25517
	tDR-1:32-Pro-AGG-1-M4-A14C	6.33666
	tDR-1:32-Pro-AGG-1-M4-A14G	2.35407
	tDR-1:32-Pro-AGG-1-M4-A14U	2.66657
	tDR-1:32-Pro-AGG-1-M4-A20G	2.49081
	tDR-1:32-Pro-AGG-1-M4-A20U	7.01507
	tDR-1:32-Pro-AGG-1-M4-A23C	6.65593
	tDR-1:32-Pro-AGG-1-M4-A23G	2.33519
	tDR-1:32-Pro-AGG-1-M4-A23U	3.29648
	tDR-1:32-Pro-AGG-1-M4-C12U	2.02332
	tDR-1:32-Pro-AGG-1-M4-C26A	5.86673
	tDR-1:32-Pro-AGG-1-M4-C26U	2.2419
	tDR-1:32-Pro-AGG-1-M4-C28A	6.48844
	tDR-1:32-Pro-AGG-1-M4-C28G	6.26316
	tDR-1:32-Pro-AGG-1-M4-C28U	2.29645
	tDR-1:32-Pro-AGG-1-M4-C3U	2.28416
	tDR-1:32-Pro-AGG-1-M4-C5A	7.107
	tDR-1:32-Pro-AGG-1-M4-C5G-D5G	6.99506
	tDR-1:32-Pro-AGG-1-M4-C5U	2.65621
	tDR-1:32-Pro-AGG-1-M4-C5U-D5GU	4.09826
	tDR-1:32-Pro-AGG-1-M4-D24UC	6.26912
	tDR-1:32-Pro-AGG-1-M4-D26U	5.50904
	tDR-1:32-Pro-AGG-1-M4-D6U	5.99275
	tDR-1:32-Pro-AGG-1-M4-G10A	2.57474
	tDR-1:32-Pro-AGG-1-M4-G10U	1.89886
	tDR-1:32-Pro-AGG-1-M4-G15A	2.49071
	tDR-1:32-Pro-AGG-1-M4-G15U	3.47792
	tDR-1:32-Pro-AGG-1-M4-G16A	2.66089
	tDR-1:32-Pro-AGG-1-M4-G16U	1.56792
	tDR-1:32-Pro-AGG-1-M4-G17A	2.03126
	tDR-1:32-Pro-AGG-1-M4-G17U	2.42316
	tDR-1:32-Pro-AGG-1-M4-G18A	2.14902
	tDR-1:32-Pro-AGG-1-M4-G18U	2.12331
	tDR-1:32-Pro-AGG-1-M4-G22A	2.57905
	tDR-1:32-Pro-AGG-1-M4-G22U	2.27231
	tDR-1:32-Pro-AGG-1-M4-G29C	7.63596
	tDR-1:32-Pro-AGG-1-M4-G29U	2.05908
	tDR-1:32-Pro-AGG-1-M4-G2A	2.65199
	tDR-1:32-Pro-AGG-1-M4-G2C	7.06057
	tDR-1:32-Pro-AGG-1-M4-G2U	2.14337
	tDR-1:32-Pro-AGG-1-M4-G6A	2.34778
	tDR-1:32-Pro-AGG-1-M4-G6C	2.86031
	tDR-1:32-Pro-AGG-1-M4-G6U	2.45734
	tDR-1:32-Pro-AGG-1-M4-G9A	2.0989
	tDR-1:32-Pro-AGG-1-M4-G9U	2.16718
	tDR-1:32-Pro-AGG-1-M4-U11A	6.75515
	tDR-1:32-Pro-AGG-1-M4-U11C	2.42694
	tDR-1:32-Pro-AGG-1-M4-U11G	6.3462
	tDR-1:32-Pro-AGG-1-M4-U13A	6.71551
	tDR-1:32-Pro-AGG-1-M4-U13C	2.07482
	tDR-1:32-Pro-AGG-1-M4-U19A	7.22219
	tDR-1:32-Pro-AGG-1-M4-U19C	2.23069
	tDR-1:32-Pro-AGG-1-M4-U19G	5.20571
	tDR-1:32-Pro-AGG-1-M4-U21A	2.69964
	tDR-1:32-Pro-AGG-1-M4-U21C	2.44119
	tDR-1:32-Pro-AGG-1-M4-U21G	6.91183
	tDR-1:32-Pro-AGG-1-M4-U24A	6.61715
	tDR-1:32-Pro-AGG-1-M4-U24C	2.37946
	tDR-1:32-Pro-AGG-1-M4-U25A	1.75488
	tDR-1:32-Pro-AGG-1-M4-U25C	2.40755
	tDR-1:32-Pro-AGG-1-M4-U25G	6.25428
	tDR-1:32-Pro-AGG-1-M4-U27A	7.84716
	tDR-1:32-Pro-AGG-1-M4-U27C	2.43035
	tDR-1:32-Pro-AGG-1-M4-U27G	6.97255
	tDR-1:32-Pro-AGG-1-M4-U31C	7.19756
	tDR-1:32-Pro-AGG-1-M4-U4A	3.56164
	tDR-1:32-Pro-AGG-1-M4-U4C	2.45492
	tDR-1:32-Pro-AGG-1-M4-U4G	5.90063
	tDR-1:32-Pro-AGG-1-M4-U7A	2.6975
	tDR-1:32-Pro-AGG-1-M4-U7C	2.02402
	tDR-1:32-Pro-AGG-1-M4-U7G	6.36751
	tDR-1:32-Pro-AGG-1-M4-U8A	3.31911
	tDR-1:32-Pro-AGG-1-M4-U8C	2.38196
	tDR-1:32-Pro-AGG-1-M4-U8G	6.53364
	tDR-1:32-Pro-AGG-1-M5-C30A	7.78979
	tDR-1:32-Pro-AGG-1-M5-C30U	2.31334
	tDR-1:32-Pro-AGG-1-M5-C30U-U31C	8.16702
	tDR-1:32-Pro-TGG-2	1.98761
	tDR-1:32-Pro-TGG-2-A14G	5.37914
	tDR-1:32-Pro-TGG-2-A23G	6.03038
	tDR-1:32-Pro-TGG-2-G22U	7.10408
	tDR-1:32-Pro-TGG-2-G6A	6.77368
	tDR-1:32-Pro-TGG-2-G6U	2.00826
	tDR-1:32-Pro-TGG-2-U21C	6.23045
	tDR-1:32-Pro-TGG-2-U27C	5.4682
	tDR-1:32-Ser-AGA-1-M6	1.26692
	tDR-1:32-Ser-CGA-1-M2	1.3103
	tDR-1:32-Ser-GCT-1-M3	1.02954
	tDR-1:32-Ser-GCT-1-M3-A14G	6.04194
	tDR-1:32-Ser-GCT-1-M3-A22G	6.13413
	tDR-1:32-Ser-GCT-1-M3-A27G	2.07965
	tDR-1:32-Ser-GCT-1-M3-A2G	1.34939
	tDR-1:32-Ser-GCT-1-M3-A31G	1.36414
	tDR-1:32-Ser-GCT-1-M3-A5G	1.76256
	tDR-1:32-Ser-GCT-1-M3-C11U	5.2357
	tDR-1:32-Ser-GCT-1-M3-C12U	5.53531
	tDR-1:32-Ser-GCT-1-M3-G10A	1.59142
	tDR-1:32-Ser-GCT-1-M3-G10U	2.3531
	tDR-1:32-Ser-GCT-1-M3-G26A	1.73246
	tDR-1:32-Ser-GCT-1-M3-G6A	1.55109
	tDR-1:32-Ser-GCT-1-M3-U16C	5.6819
	tDR-1:32-Ser-GCT-1-M3-U28C	1.83167
	tDR-1:32-Ser-GCT-1-M3-U8C	5.44219
	tDR-1:32-Ser-GCT-1-M4-C25U	6.45134
	tDR-1:32-Val-AAC-1-M3	-1.46399
	tDR-1:32-Val-AAC-1-M3-A14G	-6.42296
	tDR-1:32-Val-AAC-1-M3-A21G	-6.35413
	tDR-1:32-Val-AAC-1-M3-A24G	-2.84526
	tDR-1:32-Val-AAC-1-M3-A9G	-1.12948
	tDR-1:32-Val-AAC-1-M3-C23U	-5.85982
	tDR-1:32-Val-AAC-1-M3-C25U	-1.29072
	tDR-1:32-Val-AAC-1-M3-C31U	-1.45941
	tDR-1:32-Val-AAC-1-M3-C32U	-7.12329
	tDR-1:32-Val-AAC-1-M3-G30A	-5.97321
	tDR-1:32-Val-AAC-1-M3-G7A	-1.68797
	tDR-1:32-Val-AAC-1-M3-G7C	-5.80374
	tDR-1:32-Val-AAC-1-M3-U11C	-6.76709
	tDR-1:32-Val-AAC-1-M3-U13C	-1.48004
	tDR-1:32-Val-AAC-1-M3-U16C	-6.13381
	tDR-1:32-Val-AAC-1-M3-U19C	-5.63996
	tDR-1:32-Val-AAC-1-M3-U20C	-2.35312
	tDR-1:32-Val-AAC-1-M3-U22C	-3.15922
	tDR-1:32-Val-AAC-1-M3-U28C	-2.67829
	tDR-1:32-Val-AAC-1-M3-U3C	-2.47012
	tDR-1:32-Val-AAC-1-M3-U4C	-2.32332
	tDR-1:32-Val-AAC-1-M3-U8C	-5.80668
	tDR-1:32-Val-AAC-1-M4-G26C	-2.57411
	tDR-1:32-Val-AAC-2	-1.34319
	tDR-1:32-Val-TAC-1	7.46807
	tDR-1:33-Ala-AGC-1-M7-D22GC-A25G-U26C	1.24387
	tDR-1:33-Ala-AGC-2-M2	1.29563
	tDR-1:33-Ala-AGC-2-M2-C24A	6.79447
	tDR-1:33-Ala-AGC-2-M2-G10A	5.6869
	tDR-1:33-Ala-AGC-2-M2-G10U	5.59983
	tDR-1:33-Ala-AGC-2-M2-U19C	5.22117
	tDR-1:33-Arg-TCG-3-M2	-1.00628
	tDR-1:33-Cys-GCA-1-M3-U12C	5.46239
	tDR-1:33-Glu-CTC-1-A21C	-6.5689
	tDR-1:33-Glu-CTC-1-C12U-U33C	-1.41737
	tDR-1:33-Glu-CTC-1-C12U-U33G	-6.36045
	tDR-1:33-Glu-CTC-1-C2A	-1.39966
	tDR-1:33-Glu-CTC-1-C30A	1.17417
	tDR-1:33-Glu-CTC-1-C4A	-1.08485
	tDR-1:33-Glu-CTC-1-D5G-G8U	-5.77741
	tDR-1:33-Glu-CTC-1-G10U-U33G	-5.5829
	tDR-1:33-Glu-CTC-1-G18U	-5.86593
	tDR-1:33-Glu-CTC-1-G31C-U33C	2.02157
	tDR-1:33-Glu-CTC-1-M2-C3A	-1.16633
	tDR-1:33-Glu-CTC-1-M2-G28A-U33G	-6.47592
	tDR-1:33-Glu-CTC-1-M2-G31A-U33A	-5.71412
	tDR-1:33-Glu-CTC-1-U25G	-5.74572
	tDR-1:33-Glu-TTC-2-M2	2.00682
	tDR-1:33-Glu-TTC-2-M2-C3U	6.71451
	tDR-1:33-Glu-TTC-2-M2-C4U	6.47695
	tDR-1:33-Glu-TTC-2-M2-G30U	5.26351
	tDR-1:33-Glu-TTC-2-M2-G31U	5.79013
	tDR-1:33-Glu-TTC-4	2.26167
	tDR-1:33-Glu-TTC-4-A14G	5.18759
	tDR-1:33-Glu-TTC-4-A21G	5.37698
	tDR-1:33-Glu-TTC-4-A24G	5.93243
	tDR-1:33-Glu-TTC-4-A5G	5.53156
	tDR-1:33-Glu-TTC-4-A7G	5.76502
	tDR-1:33-Glu-TTC-4-C2U	6.8248
	tDR-1:33-Glu-TTC-4-C3U	6.67922
	tDR-1:33-Glu-TTC-4-C4U	6.82676
	tDR-1:33-Glu-TTC-4-G10U	5.84938
	tDR-1:33-Glu-TTC-4-G22U	5.41819
	tDR-1:33-Glu-TTC-4-G23U	5.31263
	tDR-1:33-Glu-TTC-4-G30U	5.93461
	tDR-1:33-Glu-TTC-4-G9U	5.6484
	tDR-1:33-Glu-TTC-4-U11C	6.55178
	tDR-1:33-Glu-TTC-4-U25C	6.23649
	tDR-1:33-Glu-TTC-4-U26C	6.17473
	tDR-1:33-Glu-TTC-4-U29C	5.41418
	tDR-1:33-Glu-TTC-4-U32C	6.1505
	tDR-1:33-Gly-CCC-1-M2-A14G	1.60626
	tDR-1:33-Gly-CCC-1-M2-A20G	5.89489
	tDR-1:33-Gly-CCC-1-M2-A3G	-1.85777
	tDR-1:33-Gly-CCC-1-M2-C31U	2.54036
	tDR-1:33-Gly-CCC-1-M2-U11C	5.86445
	tDR-1:33-Gly-CCC-1-M2-U25C	-5.80374
	tDR-1:33-Gly-GCC-2-M2-C31U	6.46295
	tDR-1:33-Gly-GCC-2-M2-U27C	5.275
	tDR-1:33-His-GTG-1	2.32144
	tDR-1:33-Leu-TAG-3	-1.26655
	tDR-1:33-Lys-CTT-1-G6U	-5.89314
	tDR-1:33-Lys-CTT-1-U33G	-5.83441
	tDR-1:33-Phe-GAA-1-M3-G10A	-1.08704
	tDR-1:33-Pro-AGG-1-M4	2.05878
	tDR-1:33-Pro-AGG-1-M4-A14C	2.02749
	tDR-1:33-Pro-AGG-1-M4-A14G	2.048
	tDR-1:33-Pro-AGG-1-M4-A14U	2.08107
	tDR-1:33-Pro-AGG-1-M4-A20C	3.39853
	tDR-1:33-Pro-AGG-1-M4-A20G	2.0108
	tDR-1:33-Pro-AGG-1-M4-A20U	2.13652
	tDR-1:33-Pro-AGG-1-M4-A23C	2.0203
	tDR-1:33-Pro-AGG-1-M4-A23G	2.10597
	tDR-1:33-Pro-AGG-1-M4-A23G-U24C	5.32465
	tDR-1:33-Pro-AGG-1-M4-A23G-U25C	5.96555
	tDR-1:33-Pro-AGG-1-M4-A23G-U27C	5.86459
	tDR-1:33-Pro-AGG-1-M4-A23G-U31C	6.03235
	tDR-1:33-Pro-AGG-1-M4-A23U	2.12943
	tDR-1:33-Pro-AGG-1-M4-C12A	2.30347
	tDR-1:33-Pro-AGG-1-M4-C12G	6.94747
	tDR-1:33-Pro-AGG-1-M4-C12U	1.90849
	tDR-1:33-Pro-AGG-1-M4-C26A	1.86274
	tDR-1:33-Pro-AGG-1-M4-C26G	7.47161
	tDR-1:33-Pro-AGG-1-M4-C26U	1.98946
	tDR-1:33-Pro-AGG-1-M4-C28A	2.01803
	tDR-1:33-Pro-AGG-1-M4-C28G	1.97961
	tDR-1:33-Pro-AGG-1-M4-C28U	1.89121
	tDR-1:33-Pro-AGG-1-M4-C3A	1.90592
	tDR-1:33-Pro-AGG-1-M4-C3G	1.94098
	tDR-1:33-Pro-AGG-1-M4-C3U	2.17354
	tDR-1:33-Pro-AGG-1-M4-C3U-G6A	6.36703
	tDR-1:33-Pro-AGG-1-M4-C5A	2.35643
	tDR-1:33-Pro-AGG-1-M4-C5G	7.26129
	tDR-1:33-Pro-AGG-1-M4-C5G-D5G	2.03708
	tDR-1:33-Pro-AGG-1-M4-C5U	2.19713
	tDR-1:33-Pro-AGG-1-M4-C5U-D5GU	1.97961
	tDR-1:33-Pro-AGG-1-M4-D21G	6.79124
	tDR-1:33-Pro-AGG-1-M4-D23U	2.4551
	tDR-1:33-Pro-AGG-1-M4-D24UC	2.33444
	tDR-1:33-Pro-AGG-1-M4-D25C	7.09959
	tDR-1:33-Pro-AGG-1-M4-D26U	2.17853
	tDR-1:33-Pro-AGG-1-M4-D5G	2.06463
	tDR-1:33-Pro-AGG-1-M4-D5GUU	7.45374
	tDR-1:33-Pro-AGG-1-M4-D6U	2.26081
	tDR-1:33-Pro-AGG-1-M4-D8G	2.82627
	tDR-1:33-Pro-AGG-1-M4-G10A	2.02289
	tDR-1:33-Pro-AGG-1-M4-G10C	6.94952
	tDR-1:33-Pro-AGG-1-M4-G10U	1.56704
	tDR-1:33-Pro-AGG-1-M4-G15A	1.83888
	tDR-1:33-Pro-AGG-1-M4-G15C	6.75426
	tDR-1:33-Pro-AGG-1-M4-G15U	2.22762
	tDR-1:33-Pro-AGG-1-M4-G16A	2.21907
	tDR-1:33-Pro-AGG-1-M4-G16C	7.22165
	tDR-1:33-Pro-AGG-1-M4-G16U	2.09295
	tDR-1:33-Pro-AGG-1-M4-G17A	2.01213
	tDR-1:33-Pro-AGG-1-M4-G17C	7.53696
	tDR-1:33-Pro-AGG-1-M4-G17U	2.28565
	tDR-1:33-Pro-AGG-1-M4-G18A	1.93046
	tDR-1:33-Pro-AGG-1-M4-G18C	7.47009
	tDR-1:33-Pro-AGG-1-M4-G18U	1.93523
	tDR-1:33-Pro-AGG-1-M4-G22A	2.05576
	tDR-1:33-Pro-AGG-1-M4-G22C	6.90034
	tDR-1:33-Pro-AGG-1-M4-G22U	1.93848
	tDR-1:33-Pro-AGG-1-M4-G29A	2.21528
	tDR-1:33-Pro-AGG-1-M4-G29C	2.42776
	tDR-1:33-Pro-AGG-1-M4-G29C-U31C	7.63708
	tDR-1:33-Pro-AGG-1-M4-G29U	1.97586
	tDR-1:33-Pro-AGG-1-M4-G2A	1.91878
	tDR-1:33-Pro-AGG-1-M4-G2A-G6A	5.26351
	tDR-1:33-Pro-AGG-1-M4-G2C	2.58741
	tDR-1:33-Pro-AGG-1-M4-G2U	2.03935
	tDR-1:33-Pro-AGG-1-M4-G2U-G6A	2.14314
	tDR-1:33-Pro-AGG-1-M4-G2U-G6U	7.21888
	tDR-1:33-Pro-AGG-1-M4-G2U-U11C	6.05447
	tDR-1:33-Pro-AGG-1-M4-G2U-U24C	6.41779
	tDR-1:33-Pro-AGG-1-M4-G2U-U25C	6.57309
	tDR-1:33-Pro-AGG-1-M4-G2U-U27C	6.52728
	tDR-1:33-Pro-AGG-1-M4-G2U-U31C	6.43017
	tDR-1:33-Pro-AGG-1-M4-G2U-U4C	6.2134
	tDR-1:33-Pro-AGG-1-M4-G2U-U8C	5.53068
	tDR-1:33-Pro-AGG-1-M4-G6A	2.06286
	tDR-1:33-Pro-AGG-1-M4-G6A-U11C	6.41539
	tDR-1:33-Pro-AGG-1-M4-G6A-U27C	6.48511
	tDR-1:33-Pro-AGG-1-M4-G6A-U31C	2.28168
	tDR-1:33-Pro-AGG-1-M4-G6A-U7C	5.99915
	tDR-1:33-Pro-AGG-1-M4-G6A-U8C	1.46471
	tDR-1:33-Pro-AGG-1-M4-G6C	2.29206
	tDR-1:33-Pro-AGG-1-M4-G6U	2.08822
	tDR-1:33-Pro-AGG-1-M4-G6U-U27C	6.06261
	tDR-1:33-Pro-AGG-1-M4-G6U-U31C	6.11892
	tDR-1:33-Pro-AGG-1-M4-G9A	2.23673
	tDR-1:33-Pro-AGG-1-M4-G9C	6.59795
	tDR-1:33-Pro-AGG-1-M4-G9U	1.82712
	tDR-1:33-Pro-AGG-1-M4-U11A	1.84813
	tDR-1:33-Pro-AGG-1-M4-U11C	1.97807
	tDR-1:33-Pro-AGG-1-M4-U11G	2.40377
	tDR-1:33-Pro-AGG-1-M4-U13A	2.24177
	tDR-1:33-Pro-AGG-1-M4-U13C	2.18835
	tDR-1:33-Pro-AGG-1-M4-U13G	2.85929
	tDR-1:33-Pro-AGG-1-M4-U19A	2.09978
	tDR-1:33-Pro-AGG-1-M4-U19C	2.05301
	tDR-1:33-Pro-AGG-1-M4-U19G	2.28505
	tDR-1:33-Pro-AGG-1-M4-U21A	2.16981
	tDR-1:33-Pro-AGG-1-M4-U21C	2.05701
	tDR-1:33-Pro-AGG-1-M4-U21C-U27C	5.26573
	tDR-1:33-Pro-AGG-1-M4-U21G	2.16873
	tDR-1:33-Pro-AGG-1-M4-U24A	2.12617
	tDR-1:33-Pro-AGG-1-M4-U24C	2.06864
	tDR-1:33-Pro-AGG-1-M4-U24C-U31C	5.49118
	tDR-1:33-Pro-AGG-1-M4-U24G	2.47005
	tDR-1:33-Pro-AGG-1-M4-U25A	1.97621
	tDR-1:33-Pro-AGG-1-M4-U25C	2.11225
	tDR-1:33-Pro-AGG-1-M4-U25C-U27C	5.55606
	tDR-1:33-Pro-AGG-1-M4-U25C-U31C	6.12083
	tDR-1:33-Pro-AGG-1-M4-U25G	2.35548
	tDR-1:33-Pro-AGG-1-M4-U27A	2.16687
	tDR-1:33-Pro-AGG-1-M4-U27C	2.06583
	tDR-1:33-Pro-AGG-1-M4-U27C-U31C	6.82739
	tDR-1:33-Pro-AGG-1-M4-U27G	3.45577
	tDR-1:33-Pro-AGG-1-M4-U31A	2.42141
	tDR-1:33-Pro-AGG-1-M4-U31C	1.39897
	tDR-1:33-Pro-AGG-1-M4-U31G	2.05101
	tDR-1:33-Pro-AGG-1-M4-U32A	6.31693
	tDR-1:33-Pro-AGG-1-M4-U32C	2.16223
	tDR-1:33-Pro-AGG-1-M4-U32G	-1.6249
	tDR-1:33-Pro-AGG-1-M4-U4A	2.35886
	tDR-1:33-Pro-AGG-1-M4-U4C	2.09435
	tDR-1:33-Pro-AGG-1-M4-U4C-G6A	7.07764
	tDR-1:33-Pro-AGG-1-M4-U4C-G6U	5.6756
	tDR-1:33-Pro-AGG-1-M4-U4G	2.50615
	tDR-1:33-Pro-AGG-1-M4-U7A	2.20637
	tDR-1:33-Pro-AGG-1-M4-U7C	2.03066
	tDR-1:33-Pro-AGG-1-M4-U7G	2.25322
	tDR-1:33-Pro-AGG-1-M4-U8A	2.07587
	tDR-1:33-Pro-AGG-1-M4-U8C	2.039
	tDR-1:33-Pro-AGG-1-M4-U8G	2.15207
	tDR-1:33-Pro-AGG-1-M5-C30A	2.16206
	tDR-1:33-Pro-AGG-1-M5-C30U	1.94878
	tDR-1:33-Pro-AGG-1-M5-C30U-U32C	2.22723
	tDR-1:33-Pro-TGG-2	2.20347
	tDR-1:33-Pro-TGG-2-C28U	6.33231
	tDR-1:33-Pro-TGG-2-G22U	1.98834
	tDR-1:33-Pro-TGG-2-G2U	3.01267
	tDR-1:33-Pro-TGG-2-G6A	5.39328
	tDR-1:33-Pro-TGG-2-G6U	7.26002
	tDR-1:33-Pro-TGG-2-U11C	5.31263
	tDR-1:33-Pro-TGG-2-U24C	5.46239
	tDR-1:33-Pro-TGG-2-U27C	6.12025
	tDR-1:33-Ser-GCT-1-M3-C11U	-1.02749
	tDR-1:33-Ser-GCT-1-M3-C32U	-1.00179
	tDR-1:33-Ser-GCT-1-M3-G10A-U33G	-5.65
	tDR-1:33-Ser-GCT-1-M3-U16C	-1.30017
	tDR-1:33-Ser-GCT-1-M3-U20C	1.61137
	tDR-1:33-Trp-CCA-4	5.31693
	tDR-1:33-Val-AAC-1-M3	-1.25384
	tDR-1:33-Val-AAC-1-M3-C25U	-1.44515
	tDR-1:33-Val-AAC-1-M3-C31A-U33G	-5.5829
	tDR-1:33-Val-AAC-1-M3-G7A	-6.4938
	tDR-1:33-Val-AAC-1-M3-U22C	-6.08418
	tDR-1:33-Val-TAC-1	6.73431
	tDR-1:34-Asn-GTT-1-M2	1.13921
	tDR-1:34-Glu-CTC-1-A21G	-1.0064
	tDR-1:34-Glu-CTC-1-C12U	-1.20653
	tDR-1:34-Glu-CTC-1-C27U	-1.04521
	tDR-1:34-Glu-CTC-1-C32U	-2.1333
	tDR-1:34-Glu-CTC-1-C4U	-1.00953
	tDR-1:34-Glu-CTC-1-D5G-U12C	-6.22269
	tDR-1:34-Glu-CTC-1-D5G-U7C	-5.86805
	tDR-1:34-Glu-CTC-1-G15U	-1.68771
	tDR-1:34-Glu-CTC-1-G22U	-1.25966
	tDR-1:34-Glu-CTC-1-G9A	-2.25099
	tDR-1:34-Glu-CTC-1-M2-C3U-U5C-G6U	-1.27192
	tDR-1:34-Glu-CTC-1-U13C	-1.14583
	tDR-1:34-Glu-CTC-1-U5A	-6.31351
	tDR-1:34-Glu-CTC-1-U5C	-1.06651
	tDR-1:34-Glu-CTC-1-U5C-D5G	-6.67098
	tDR-1:34-Glu-TTC-2-M2	1.30166
	tDR-1:34-Glu-TTC-4	1.36962
	tDR-1:34-His-GTG-1	2.59716
	tDR-1:34-His-GTG-1-A12G	6.05501
	tDR-1:34-His-GTG-1-A14G	5.99874
	tDR-1:34-His-GTG-1-A21G	6.31218
	tDR-1:34-His-GTG-1-A24G	6.02459
	tDR-1:34-His-GTG-1-A7G	6.86219
	tDR-1:34-His-GTG-1-C25U	2.47023
	tDR-1:34-His-GTG-1-C2U	6.28409
	tDR-1:34-His-GTG-1-C3U	5.6668
	tDR-1:34-His-GTG-1-C9U	6.11846
	tDR-1:34-His-GTG-1-G10U	5.31693
	tDR-1:34-His-GTG-1-G17A	2.69535
	tDR-1:34-His-GTG-1-G4A	5.31263
	tDR-1:34-His-GTG-1-G6A	7.76291
	tDR-1:34-His-GTG-1-G6C	5.70901
	tDR-1:34-His-GTG-1-U11C	6.383
	tDR-1:34-His-GTG-1-U13C	6.17607
	tDR-1:34-His-GTG-1-U16C	6.06056
	tDR-1:34-His-GTG-1-U19C	6.29064
	tDR-1:34-His-GTG-1-U20C	6.22868
	tDR-1:34-His-GTG-1-U23C	6.08427
	tDR-1:34-His-GTG-1-U26C	7.21796
	tDR-1:34-His-GTG-1-U28C	6.98516
	tDR-1:34-His-GTG-1-U32C	6.09543
	tDR-1:34-His-GTG-1-U5C	6.90101
	tDR-1:34-His-GTG-1-U8C	6.43985
	tDR-1:34-Pro-AGG-1-M3-C30G	2.01489
	tDR-1:34-Pro-AGG-1-M4-G2U-A33G	-6.04852
	tDR-1:34-Pro-AGG-1-M4-G6A-A33G	-6.23493
	tDR-1:34-Pro-AGG-1-M4-G6U-A33G	-5.83441
	tDR-1:34-Pro-AGG-1-M4-U25C-A33G	-5.94543
	tDR-1:34-Pro-AGG-1-M4-U27C-A33G	-5.5829
	tDR-1:34-Pro-CGG-1-A23U	1.05164
	tDR-1:34-Pro-CGG-1-G15U	5.3643
	tDR-1:34-Pro-CGG-1-G18U	5.75162
	tDR-1:34-Pro-CGG-1-M2-G6U-C30G	5.21997
	tDR-1:34-Pro-CGG-1-U31C-U32C	5.82678
	tDR-1:34-Pro-CGG-1-U31G	1.19263
	tDR-1:34-Pro-TGG-1-A14C	1.97084
	tDR-1:34-Pro-TGG-1-A20C	6.31547
	tDR-1:34-Pro-TGG-1-A23C	6.52348
	tDR-1:34-Pro-TGG-1-C12A	5.69471
	tDR-1:34-Pro-TGG-1-C26A	2.24539
	tDR-1:34-Pro-TGG-1-C28A	1.13067
	tDR-1:34-Pro-TGG-1-C28G	1.0392
	tDR-1:34-Pro-TGG-1-C3A	6.26468
	tDR-1:34-Pro-TGG-1-C5G-D5G	1.02719
	tDR-1:34-Pro-TGG-1-C5U	1.10618
	tDR-1:34-Pro-TGG-1-D22A	5.41819
	tDR-1:34-Pro-TGG-1-D23U	1.53679
	tDR-1:34-Pro-TGG-1-G18C	5.22238
	tDR-1:34-Pro-TGG-1-M2-C30A	2.21334
	tDR-1:34-Pro-TGG-1-U11G	1.28655
	tDR-1:34-Pro-TGG-1-U19G	6.26259
	tDR-1:34-Pro-TGG-1-U21A	1.0743
	tDR-1:34-Pro-TGG-1-U21G	1.44065
	tDR-1:34-Pro-TGG-1-U24G	5.67856
	tDR-1:34-Pro-TGG-1-U25C	1.02643
	tDR-1:34-Pro-TGG-1-U25G	5.26351
	tDR-1:34-Pro-TGG-1-U27G	6.33934
	tDR-1:34-Pro-TGG-1-U31A	6.76026
	tDR-1:34-Pro-TGG-1-U31G	1.49492
	tDR-1:34-Pro-TGG-1-U4G	5.36013
	tDR-1:34-Pro-TGG-1-U7G	1.04335
	tDR-1:34-Pro-TGG-2-A23G	5.71584
	tDR-1:34-Pro-TGG-2-C5U-D5GU	5.71555
	tDR-1:34-Pro-TGG-2-U11C	5.91563
	tDR-1:34-Pro-TGG-2-U13C	5.26351
	tDR-1:34-Pro-TGG-2-U21C	5.6756
	tDR-1:34-Pro-TGG-2-U24C	1.03295
	tDR-1:34-Pro-TGG-2-U25C	5.75194
	tDR-1:34-Pro-TGG-2-U31C	5.59629
	tDR-1:34-Pro-TGG-2-U32C	5.83046
	tDR-1:34-Pro-TGG-2-U4C	5.2357
	tDR-1:34-Pro-TGG-2-U8C	5.82678
	tDR-1:34-Val-AAC-1-M3-A34U	-6.17997
	tDR-1:34-Val-CAC-1-M2	-1.33748
	tDR-1:35-Arg-TCG-2	-1.15299
	tDR-1:35-Asp-GTC-1	-1.06611
	tDR-1:35-Asp-GTC-2-M2-G6A	-1.55918
	tDR-1:35-Glu-CTC-1-C32U	-1.32255
	tDR-1:35-Glu-CTC-1-D5G-U10C	-1.32774
	tDR-1:35-Glu-CTC-1-G15U	1.20607
	tDR-1:35-Glu-CTC-1-G23U	-1.20048
	tDR-1:35-Glu-CTC-1-G31U	-1.39442
	tDR-1:35-Glu-CTC-1-G7U	-2.2253
	tDR-1:35-Glu-CTC-1-M2-G28A	-1.04326
	tDR-1:35-Glu-CTC-1-U33A	-5.5829
	tDR-1:35-Glu-CTC-1-U33G	5.27152
	tDR-1:35-Glu-CTC-1-U8C	-1.40274
	tDR-1:36-Asp-GTC-1	-1.35447
	tDR-1:36-Asp-GTC-2-M2	-1.14158
	tDR-1:36-Glu-CTC-1	-1.63973
	tDR-1:36-Glu-CTC-1-A21G	-5.92145
	tDR-1:36-Glu-CTC-1-A24G	-5.83265
	tDR-1:36-Glu-CTC-1-C27U	-1.45035
	tDR-1:36-Glu-CTC-1-C2U	-7.21
	tDR-1:36-Glu-CTC-1-C30U	-5.97689
	tDR-1:36-Glu-CTC-1-D5G	-1.60548
	tDR-1:36-Glu-CTC-1-G17A	-7.02567
	tDR-1:36-Glu-CTC-1-G23U	-6.02837
	tDR-1:36-Glu-CTC-1-G6A	-7.73907
	tDR-1:36-Glu-CTC-1-G6U	-2.22945
	tDR-1:36-Glu-CTC-1-M2-C3U	-6.79729
	tDR-1:36-Glu-CTC-1-M2-U19C	-5.71609
	tDR-1:36-Glu-CTC-1-U11C	-5.97491
	tDR-1:36-Glu-CTC-1-U20C	-5.94739
	tDR-1:36-Glu-CTC-1-U25C	-6.35111
	tDR-1:36-Glu-CTC-1-U26C	-6.03217
	tDR-1:36-Glu-CTC-1-U33C	-7.0468
	tDR-1:36-Glu-CTC-1-U35G	-5.86166
	tDR-1:36-Glu-CTC-1-U5C-G6U	-1.92031
	tDR-1:36-Glu-CTC-1-U8C	-1.14383
	tDR-1:36-Glu-TTC-1	-1.06293
	tDR-1:36-Val-AAC-1-M3-A34G	-1.3318
	tDR-1:36-Val-CAC-1-M2	-1.25035
	tDR-1:39-Glu-TTC-2-M2	-5.86805
	tDR-1:40-Cys-GCA-1-M3	1.10177
	tDR-1:48-Gly-GCC-1	-6.09954
	tDR-1:49-Pro-AGG-1-M4-A33G	-2.51491
	tDR-1:56-Pro-TGG-2	-1.03921
	tDR-1:61-Pro-AGG-1-M4-A33G	-2.41266
	tDR-1:63-Gln-CTG-1-M3	-5.63996
	tDR-1:66-Pro-AGG-1-M3-A33G	-1.0321
	tDR-1:e2-Leu-TAA-1	-2.44387
	tDR-1:e2-Ser-AGA-2-M2-A34G	-1.0118
	tDR-1:e3-Ser-AGA-1-M4-A34G	-1.26742
	tDR-20:33-Glu-TTC-2-M3	5.47425
	tDR-20:34-His-GTG-1	1.3283
	tDR-20:73-His-GTG-1	2.17618
	tDR-20:75-Glu-CTC-1	5.20107
	tDR-20:76-Glu-TTC-2	1.31455
	tDR-20:76-Glu-TTC-3-M2	1.70995
	tDR-20a:56-Gln-CTG-5	5.20803
	tDR-20a:76-Glu-TTC-3-M2	1.38912
	tDR-21:36-Glu-CTC-1-M2	-1.70889
	tDR-21:37-Arg-TCT-1-M4	5.75194
	tDR-21:42-Arg-TCT-1-M4	5.32577
	tDR-21:50-Leu-AAG-2-A14G	-6.41994
	tDR-21:51-Leu-AAG-2-A14G	-6.94236
	tDR-21:55-Leu-AAG-2-A14G	-1.31312
	tDR-21:56-Arg-TCT-2-M2	1.07906
	tDR-21:56-Leu-AAG-2-A14G	-1.24902
	tDR-21:56-Leu-CAA-2	-1.8297
	tDR-21:70-Arg-TCT-3	6.20709
	tDR-21:71-Arg-TCT-1	6.48578
	tDR-21:71-Arg-TCT-2	7.30268
	tDR-21:71-Arg-TCT-3	2.49792
	tDR-21:71-Arg-TCT-4	6.08983
	tDR-21:72-Arg-TCT-1	2.86861
	tDR-21:72-Arg-TCT-2	2.12071
	tDR-21:72-Arg-TCT-3	2.37544
	tDR-21:72-Arg-TCT-4	2.38063
	tDR-21:72-Pro-AGG-1-M3-A14G	6.32027
	tDR-21:73-Arg-TCT-1	1.25534
	tDR-21:73-Asn-GTT-1	-1.42417
	tDR-21:74-Arg-CCT-1-M2	-1.45192
	tDR-21:74-Arg-CCT-4	-1.41451
	tDR-21:74-Arg-TCT-2	1.25271
	tDR-21:74-Asn-GTT-1	-1.35439
	tDR-21:74-Glu-TTC-2	-1.12136
	tDR-21:76-Glu-CTC-1	5.35596
	tDR-22:36-Glu-CTC-1-M2	-5.86435
	tDR-22:56-Leu-AAG-2-A13G	-1.29671
	tDR-22:72-Arg-TCT-3	5.18759
	tDR-23:73-Asn-GTT-1	-1.65306
	tDR-23:74-Arg-ACG-1-A12G	-6.09976
	tDR-23:75-Cys-GCA-1-M2	-1.53315
	tDR-24:73-Cys-GCA-1-M2	5.32913
	tDR-25:74-Asn-GTT-1	-1.32866
	tDR-26:40-Cys-GCA-1-M13	1.61571
	tDR-26:71-Arg-TCT-3	6.31112
	tDR-26:74-Arg-CCT-4	-6.88216
	tDR-26:74-Asn-GTT-1	-6.07624
	tDR-27:74-Leu-CAA-2	-1.01768
	tDR-27:74-Ser-GCT-3	-5.99991
	tDR-28:72-Asn-GTT-1-M2	6.43181
	tDR-28:73-Tyr-GTA-1-M2	5.39723
	tDR-28:75-Phe-GAA-1	-1.96448
	tDR-28:75-Tyr-GTA-1-M2-G30A-U32A	5.25904
	tDR-28:75-Tyr-GTA-1-M2-U32A	1.05895
	tDR-29:73-Cys-GCA-1-M2	1.21584
	tDR-29:73-Leu-CAA-2	1.45393
	tDR-29:74-Phe-GAA-1	-1.00314
	tDR-29:75-Phe-GAA-1	-1.0047
	tDR-2:16-Pro-AGG-1-M5	1.48086
	tDR-2:20-Ala-AGC-2-M3	5.24265
	tDR-2:23-Ala-AGC-1-M7	6.03487
	tDR-2:26-Glu-CTC-1-M2	8.66612
	tDR-2:26-Pro-AGG-1-M5	6.50675
	tDR-2:27-Ala-AGC-10-M8	5.34985
	tDR-2:27-Glu-CTC-1-M2	3.19253
	tDR-2:27-Glu-CTC-1-M2-U4C-G5U	5.82749
	tDR-2:27-Pro-AGG-1-M5	1.81383
	tDR-2:28-Ala-AGC-10-M7	5.81128
	tDR-2:28-Glu-CTC-1	3.32734
	tDR-2:28-Glu-CTC-1-D4G	8.4712
	tDR-2:28-Glu-CTC-1-U4C-G5U	5.83324
	tDR-2:28-Glu-CTC-3	5.89496
	tDR-2:28-Glu-TTC-4	6.87624
	tDR-2:29-Glu-CTC-1	3.36368
	tDR-2:29-Glu-CTC-1-D4G	3.34069
	tDR-2:29-Glu-CTC-1-D4G-G27A	6.69703
	tDR-2:29-Glu-CTC-1-G28A	8.09902
	tDR-2:29-Glu-CTC-1-U4C-G5U	1.73479
	tDR-2:29-Glu-TTC-2-M2	9.30805
	tDR-2:29-Glu-TTC-4	3.50012
	tDR-2:29-Glu-TTC-4-U28C	7.56857
	tDR-2:30-Glu-CTC-1	4.43372
	tDR-2:30-Glu-CTC-1-A13G	8.74369
	tDR-2:30-Glu-CTC-1-A13U	5.20339
	tDR-2:30-Glu-CTC-1-A20G	8.51991
	tDR-2:30-Glu-CTC-1-A23G	8.73781
	tDR-2:30-Glu-CTC-1-C11U	7.98021
	tDR-2:30-Glu-CTC-1-C26U	7.70513
	tDR-2:30-Glu-CTC-1-C29U	6.96498
	tDR-2:30-Glu-CTC-1-C3U	7.82703
	tDR-2:30-Glu-CTC-1-D3UGG	6.844
	tDR-2:30-Glu-CTC-1-D4G	4.29371
	tDR-2:30-Glu-CTC-1-D4G-G27A	7.14991
	tDR-2:30-Glu-CTC-1-D4G-G27C	7.03356
	tDR-2:30-Glu-CTC-1-D4G-G27U	5.24587
	tDR-2:30-Glu-CTC-1-D4G-U6C	7.51732
	tDR-2:30-Glu-CTC-1-G14A	5.83174
	tDR-2:30-Glu-CTC-1-G14U	8.24403
	tDR-2:30-Glu-CTC-1-G16A	8.62861
	tDR-2:30-Glu-CTC-1-G17A	6.40778
	tDR-2:30-Glu-CTC-1-G21A	6.3853
	tDR-2:30-Glu-CTC-1-G21U	7.37657
	tDR-2:30-Glu-CTC-1-G22A	6.23264
	tDR-2:30-Glu-CTC-1-G22U	5.79455
	tDR-2:30-Glu-CTC-1-G28A	8.42808
	tDR-2:30-Glu-CTC-1-G28C	8.12018
	tDR-2:30-Glu-CTC-1-G28U	6.98565
	tDR-2:30-Glu-CTC-1-G5A	9.70173
	tDR-2:30-Glu-CTC-1-G5A-D5G	5.18759
	tDR-2:30-Glu-CTC-1-G5U	8.04874
	tDR-2:30-Glu-CTC-1-G6A	6.59566
	tDR-2:30-Glu-CTC-1-G6U	6.48462
	tDR-2:30-Glu-CTC-1-G8A	7.3641
	tDR-2:30-Glu-CTC-1-G8U	5.3813
	tDR-2:30-Glu-CTC-1-G9A	6.63546
	tDR-2:30-Glu-CTC-1-G9U	5.31478
	tDR-2:30-Glu-CTC-1-M2-C2U	9.81877
	tDR-2:30-Glu-CTC-1-M2-C2U-D4G	7.35279
	tDR-2:30-Glu-CTC-1-U10A	5.47425
	tDR-2:30-Glu-CTC-1-U10C	9.09518
	tDR-2:30-Glu-CTC-1-U12C	8.49269
	tDR-2:30-Glu-CTC-1-U15C	8.21814
	tDR-2:30-Glu-CTC-1-U19C	8.13563
	tDR-2:30-Glu-CTC-1-U24C	8.80552
	tDR-2:30-Glu-CTC-1-U25A	5.63581
	tDR-2:30-Glu-CTC-1-U25C	8.51224
	tDR-2:30-Glu-CTC-1-U25G	5.99471
	tDR-2:30-Glu-CTC-1-U4A	6.85869
	tDR-2:30-Glu-CTC-1-U4C	8.86324
	tDR-2:30-Glu-CTC-1-U4C-G5U	2.51254
	tDR-2:30-Glu-CTC-1-U7C	8.41753
	tDR-2:30-Glu-CTC-3	7.78915
	tDR-2:30-Glu-CTC-3-D4G	6.7897
	tDR-2:30-Glu-TTC-1-M2	5.95209
	tDR-2:30-Glu-TTC-1-M2-D4G	9.5811
	tDR-2:30-Glu-TTC-1-M2-U4C-G5U	6.28667
	tDR-2:30-Glu-TTC-2-M2	8.94045
	tDR-2:30-Glu-TTC-4	3.13929
	tDR-2:30-His-GTG-1	5.86652
	tDR-2:30-Pro-AGG-1-M5	-1.01071
	tDR-2:31-Ala-AGC-2-M2	5.56727
	tDR-2:31-Asp-GTC-1	8.32334
	tDR-2:31-Glu-CTC-1	3.28057
	tDR-2:31-Glu-CTC-1-A13G	4.70821
	tDR-2:31-Glu-CTC-1-A20G	8.64069
	tDR-2:31-Glu-CTC-1-A23G	8.86894
	tDR-2:31-Glu-CTC-1-C11U	4.11825
	tDR-2:31-Glu-CTC-1-C26U	7.80785
	tDR-2:31-Glu-CTC-1-C29G	8.37622
	tDR-2:31-Glu-CTC-1-C29U	8.04412
	tDR-2:31-Glu-CTC-1-C3U	3.64105
	tDR-2:31-Glu-CTC-1-D3UGG	7.28221
	tDR-2:31-Glu-CTC-1-D4G	2.74668
	tDR-2:31-Glu-CTC-1-D4G-C28G	6.56856
	tDR-2:31-Glu-CTC-1-D4G-C28U	6.63587
	tDR-2:31-Glu-CTC-1-D4G-G7A	5.34385
	tDR-2:31-Glu-CTC-1-D4G-U6C	7.62355
	tDR-2:31-Glu-CTC-1-D4G-U9C	7.60133
	tDR-2:31-Glu-CTC-1-D7G	5.27384
	tDR-2:31-Glu-CTC-1-G14A	6.63121
	tDR-2:31-Glu-CTC-1-G14U	7.83592
	tDR-2:31-Glu-CTC-1-G16A	4.60787
	tDR-2:31-Glu-CTC-1-G17A	5.86086
	tDR-2:31-Glu-CTC-1-G21A	6.89463
	tDR-2:31-Glu-CTC-1-G21U	7.04157
	tDR-2:31-Glu-CTC-1-G22A	6.60943
	tDR-2:31-Glu-CTC-1-G22U	7.28544
	tDR-2:31-Glu-CTC-1-G28C	5.19205
	tDR-2:31-Glu-CTC-1-G28U	5.99798
	tDR-2:31-Glu-CTC-1-G5A	3.17347
	tDR-2:31-Glu-CTC-1-G5A-D5G	5.18982
	tDR-2:31-Glu-CTC-1-G5U	1.51911
	tDR-2:31-Glu-CTC-1-G6A	7.06036
	tDR-2:31-Glu-CTC-1-G6U	6.02767
	tDR-2:31-Glu-CTC-1-G8A	7.36144
	tDR-2:31-Glu-CTC-1-G8U	6.48209
	tDR-2:31-Glu-CTC-1-G9A	6.86197
	tDR-2:31-Glu-CTC-1-M2-C2U	3.74144
	tDR-2:31-Glu-CTC-1-M2-C2U-D4G	6.33237
	tDR-2:31-Glu-CTC-1-M2-G27A	7.48714
	tDR-2:31-Glu-CTC-1-M2-G5A-G30A	6.48285
	tDR-2:31-Glu-CTC-1-M3-G30A	3.43277
	tDR-2:31-Glu-CTC-1-U10C	3.76126
	tDR-2:31-Glu-CTC-1-U12A	5.75268
	tDR-2:31-Glu-CTC-1-U12C	4.23565
	tDR-2:31-Glu-CTC-1-U15A	6.28135
	tDR-2:31-Glu-CTC-1-U15C	8.33642
	tDR-2:31-Glu-CTC-1-U19C	8.49112
	tDR-2:31-Glu-CTC-1-U24C	4.16527
	tDR-2:31-Glu-CTC-1-U25C	4.2089
	tDR-2:31-Glu-CTC-1-U4A	7.09415
	tDR-2:31-Glu-CTC-1-U4C	3.03434
	tDR-2:31-Glu-CTC-1-U7A	5.56347
	tDR-2:31-Glu-CTC-1-U7C	8.84823
	tDR-2:31-Glu-CTC-3-D4G-A29G	6.36639
	tDR-2:31-Glu-TTC-1	3.47687
	tDR-2:31-Glu-TTC-1-D4G	3.30452
	tDR-2:31-Glu-TTC-2-M2	4.44265
	tDR-2:31-Glu-TTC-4	3.77982
	tDR-2:31-Glu-TTC-5	7.97124
	tDR-2:31-Glu-TTC-5-D4G	6.41317
	tDR-2:31-Gly-CCC-1-M2	1.38843
	tDR-2:31-Gly-CCC-4	6.77125
	tDR-2:31-Gly-GCC-2-M2	2.3787
	tDR-2:31-His-GTG-1	7.30077
	tDR-2:32-Asp-GTC-1	7.14954
	tDR-2:32-Glu-CTC-1	2.41257
	tDR-2:32-Glu-CTC-1-A13G	7.5253
	tDR-2:32-Glu-CTC-1-A20G	7.31034
	tDR-2:32-Glu-CTC-1-A23G	7.52694
	tDR-2:32-Glu-CTC-1-C11U	6.41354
	tDR-2:32-Glu-CTC-1-C26U	6.54921
	tDR-2:32-Glu-CTC-1-C29G	7.42585
	tDR-2:32-Glu-CTC-1-C29U	7.07313
	tDR-2:32-Glu-CTC-1-C31A	2.36252
	tDR-2:32-Glu-CTC-1-C31G	1.36318
	tDR-2:32-Glu-CTC-1-C31U	2.50699
	tDR-2:32-Glu-CTC-1-C3U	7.38836
	tDR-2:32-Glu-CTC-1-D3UGG	6.98024
	tDR-2:32-Glu-CTC-1-D4G	1.80852
	tDR-2:32-Glu-CTC-1-D4G-C28G	6.14794
	tDR-2:32-Glu-CTC-1-D4G-C28U	5.24694
	tDR-2:32-Glu-CTC-1-D4G-C30A	1.91902
	tDR-2:32-Glu-CTC-1-D4G-C30U	2.4568
	tDR-2:32-Glu-CTC-1-D4G-G29A	6.12025
	tDR-2:32-Glu-CTC-1-D4G-G29C	5.59983
	tDR-2:32-Glu-CTC-1-D4G-U6C	5.49772
	tDR-2:32-Glu-CTC-1-D4G-U9C	6.41368
	tDR-2:32-Glu-CTC-1-G14U	6.71872
	tDR-2:32-Glu-CTC-1-G16A	7.71653
	tDR-2:32-Glu-CTC-1-G21U	7.01662
	tDR-2:32-Glu-CTC-1-G22U	6.75303
	tDR-2:32-Glu-CTC-1-G28A	6.63614
	tDR-2:32-Glu-CTC-1-G28U	6.41284
	tDR-2:32-Glu-CTC-1-G30C	6.77173
	tDR-2:32-Glu-CTC-1-G5A	2.38931
	tDR-2:32-Glu-CTC-1-G5U	2.03986
	tDR-2:32-Glu-CTC-1-G6A	5.36013
	tDR-2:32-Glu-CTC-1-G8A	6.21154
	tDR-2:32-Glu-CTC-1-M2-C2U	3.64099
	tDR-2:32-Glu-CTC-1-M2-C2U-D4G	5.21034
	tDR-2:32-Glu-CTC-1-M2-G27A	6.26185
	tDR-2:32-Glu-CTC-1-M3-G30A	7.38673
	tDR-2:32-Glu-CTC-1-U10C	3.39351
	tDR-2:32-Glu-CTC-1-U12C	7.05683
	tDR-2:32-Glu-CTC-1-U15C	6.91513
	tDR-2:32-Glu-CTC-1-U19C	7.13386
	tDR-2:32-Glu-CTC-1-U24C	3.32521
	tDR-2:32-Glu-CTC-1-U25C	2.93218
	tDR-2:32-Glu-CTC-1-U4A	5.93171
	tDR-2:32-Glu-CTC-1-U4C	2.11064
	tDR-2:32-Glu-CTC-1-U7C	7.17796
	tDR-2:32-Glu-TTC-1	3.0843
	tDR-2:32-Glu-TTC-1-C31A	5.58919
	tDR-2:32-Glu-TTC-1-C31U	7.92193
	tDR-2:32-Glu-TTC-1-D4G	3.06739
	tDR-2:32-Glu-TTC-1-D4G-C30U	6.67387
	tDR-2:32-Glu-TTC-2-M2	3.90942
	tDR-2:32-Glu-TTC-2-M2-U31C	6.32078
	tDR-2:32-Glu-TTC-4	3.16959
	tDR-2:32-Glu-TTC-4-U31C	7.35239
	tDR-2:32-His-GTG-1	7.2777
	tDR-2:32-Lys-TTT-1	7.87052
	tDR-2:32-Pro-AGG-1-M4	1.20473
	tDR-2:32-Pro-AGG-1-M4-A13G	6.67435
	tDR-2:32-Pro-AGG-1-M4-A19G	6.0942
	tDR-2:32-Pro-AGG-1-M4-A22G	2.65957
	tDR-2:32-Pro-AGG-1-M4-C2U	7.03461
	tDR-2:32-Pro-AGG-1-M4-C4U	6.71931
	tDR-2:32-Pro-AGG-1-M4-G1U-U30C	1.20122
	tDR-2:32-Pro-AGG-1-M4-G21U	5.61574
	tDR-2:32-Pro-AGG-1-M4-G28A	5.59141
	tDR-2:32-Pro-AGG-1-M4-G28A-U30G	-6.31981
	tDR-2:32-Pro-AGG-1-M4-G5A	1.44975
	tDR-2:32-Pro-AGG-1-M4-G5U	1.15799
	tDR-2:32-Pro-AGG-1-M4-G8A	5.26128
	tDR-2:32-Pro-AGG-1-M4-U10C	6.61174
	tDR-2:32-Pro-AGG-1-M4-U12C	6.03364
	tDR-2:32-Pro-AGG-1-M4-U18C	5.50904
	tDR-2:32-Pro-AGG-1-M4-U20C	1.86178
	tDR-2:32-Pro-AGG-1-M4-U23C	6.93261
	tDR-2:32-Pro-AGG-1-M4-U24C	6.94515
	tDR-2:32-Pro-AGG-1-M4-U26C	6.75277
	tDR-2:32-Pro-AGG-1-M4-U30C	5.55424
	tDR-2:32-Pro-AGG-1-M4-U3C	2.2502
	tDR-2:32-Pro-AGG-1-M4-U6C	6.33556
	tDR-2:32-Pro-AGG-1-M4-U7C	5.92557
	tDR-2:32-Pro-AGG-1-M5-C29U	5.79333
	tDR-2:32-Pro-TGG-2	1.17059
	tDR-2:32-Ser-GCT-1-M3	2.21815
	tDR-2:32-Val-AAC-1-M3	-1.10928
	tDR-2:32-Val-AAC-1-M3-C31U	-2.39377
	tDR-2:33-Cys-GCA-1-M3	5.71431
	tDR-2:33-Glu-CTC-1-U32C	6.11591
	tDR-2:33-Glu-CTC-1-U32G	-6.09743
	tDR-2:33-Glu-CTC-2-C1G-I5C-G7U	6.46286
	tDR-2:33-Glu-TTC-2-M2	4.72334
	tDR-2:33-Glu-TTC-4	4.12218
	tDR-2:33-Gly-CCC-4	5.51092
	tDR-2:33-Lys-TTT-1	6.35827
	tDR-2:33-Pro-AGG-1-M4	1.72881
	tDR-2:33-Pro-AGG-1-M4-A13G	1.63746
	tDR-2:33-Pro-AGG-1-M4-A13U	5.20339
	tDR-2:33-Pro-AGG-1-M4-A19G	2.11912
	tDR-2:33-Pro-AGG-1-M4-A22G	1.92083
	tDR-2:33-Pro-AGG-1-M4-C11U	6.77405
	tDR-2:33-Pro-AGG-1-M4-C25U	2.26118
	tDR-2:33-Pro-AGG-1-M4-C27U	2.89951
	tDR-2:33-Pro-AGG-1-M4-C2G-U3C	7.00209
	tDR-2:33-Pro-AGG-1-M4-C2U	1.80364
	tDR-2:33-Pro-AGG-1-M4-C4U	1.82224
	tDR-2:33-Pro-AGG-1-M4-G14A	6.12677
	tDR-2:33-Pro-AGG-1-M4-G14U	6.05888
	tDR-2:33-Pro-AGG-1-M4-G15A	6.63623
	tDR-2:33-Pro-AGG-1-M4-G16A	7.01879
	tDR-2:33-Pro-AGG-1-M4-G16U	6.61396
	tDR-2:33-Pro-AGG-1-M4-G17A	6.11829
	tDR-2:33-Pro-AGG-1-M4-G17U	5.41819
	tDR-2:33-Pro-AGG-1-M4-G1U-U30C-U31G	-7.23488
	tDR-2:33-Pro-AGG-1-M4-G21A	5.96883
	tDR-2:33-Pro-AGG-1-M4-G21U	1.53267
	tDR-2:33-Pro-AGG-1-M4-G28A	6.73964
	tDR-2:33-Pro-AGG-1-M4-G5A	1.92769
	tDR-2:33-Pro-AGG-1-M4-G5C	6.97255
	tDR-2:33-Pro-AGG-1-M4-G5U	1.88226
	tDR-2:33-Pro-AGG-1-M4-G8A	2.63856
	tDR-2:33-Pro-AGG-1-M4-G8U	6.25865
	tDR-2:33-Pro-AGG-1-M4-G9A	6.50347
	tDR-2:33-Pro-AGG-1-M4-I6C	6.34929
	tDR-2:33-Pro-AGG-1-M4-U10C	1.46002
	tDR-2:33-Pro-AGG-1-M4-U12C	3.25558
	tDR-2:33-Pro-AGG-1-M4-U18C	2.00612
	tDR-2:33-Pro-AGG-1-M4-U20C	2.05869
	tDR-2:33-Pro-AGG-1-M4-U23C	1.9713
	tDR-2:33-Pro-AGG-1-M4-U24A	5.63403
	tDR-2:33-Pro-AGG-1-M4-U24C	1.98314
	tDR-2:33-Pro-AGG-1-M4-U26A	5.55424
	tDR-2:33-Pro-AGG-1-M4-U26C	1.85309
	tDR-2:33-Pro-AGG-1-M4-U30A	5.31478
	tDR-2:33-Pro-AGG-1-M4-U30C	1.70565
	tDR-2:33-Pro-AGG-1-M4-U30G	2.5986
	tDR-2:33-Pro-AGG-1-M4-U31C	6.9826
	tDR-2:33-Pro-AGG-1-M4-U3C	1.90077
	tDR-2:33-Pro-AGG-1-M4-U3G-G5U	2.51996
	tDR-2:33-Pro-AGG-1-M4-U6C	1.49468
	tDR-2:33-Pro-AGG-1-M4-U7C	1.40776
	tDR-2:33-Pro-AGG-1-M5-C29U	6.75508
	tDR-2:33-Pro-TGG-2	2.24821
	tDR-2:34-Asp-GTC-1	1.90838
	tDR-2:34-Glu-TTC-1	5.24587
	tDR-2:34-Glu-TTC-2-M2	7.73579
	tDR-2:34-Glu-TTC-4	3.61896
	tDR-2:34-His-GTG-1	2.17009
	tDR-2:34-Pro-AGG-1-M2	1.16143
	tDR-2:34-Pro-AGG-1-M4-A32G	-1.66008
	tDR-2:34-Pro-CGG-1	1.02201
	tDR-2:34-Pro-TGG-1	1.5563
	tDR-2:34-Pro-TGG-1-A13G	6.54887
	tDR-2:34-Pro-TGG-1-A19G	5.62851
	tDR-2:34-Pro-TGG-1-A22G	5.71555
	tDR-2:34-Pro-TGG-1-C4U	5.89995
	tDR-2:34-Pro-TGG-1-G5A	1.72491
	tDR-2:34-Pro-TGG-1-G5U	1.16597
	tDR-2:34-Pro-TGG-1-U10C	1.20365
	tDR-2:34-Pro-TGG-1-U20C	2.01566
	tDR-2:34-Pro-TGG-1-U23C	5.80698
	tDR-2:34-Pro-TGG-1-U24C	2.33054
	tDR-2:34-Pro-TGG-1-U26C	2.06757
	tDR-2:34-Pro-TGG-1-U30C	5.76997
	tDR-2:34-Pro-TGG-1-U31C	5.69036
	tDR-2:34-Pro-TGG-1-U3C	6.45948
	tDR-2:34-Pro-TGG-1-U3G-G5U	5.47526
	tDR-2:34-Pro-TGG-1-U6C	6.2098
	tDR-2:34-Pro-TGG-1-U7C	5.67521
	tDR-2:34-Pro-TGG-2	1.86414
	tDR-2:36-Glu-CTC-1	-1.3782
	tDR-2:36-Glu-CTC-1-D4G	-2.068
	tDR-2:36-Glu-CTC-1-U4C-G5U	-1.5156
	tDR-2:36-Glu-TTC-4	5.4682
	tDR-30:50-Gln-CTG-1-M4	-1.00784
	tDR-30:62-Phe-GAA-1-M2	-5.8361
	tDR-30:72-Gln-CTG-2-M2	-5.80374
	tDR-30:74-Leu-CAA-2	5.34985
	tDR-30:e21-Ser-GCT-1-M4	-1.30544
	tDR-31:e2-Leu-CAA-1	-1.0869
	tDR-32:74-Gln-CTG-2-M2	-1.03457
	tDR-32:74-Met-CAT-2	-1.18363
	tDR-32:74-Met-CAT-3	-5.89301
	tDR-32:e2-Leu-CAA-1	-5.80196
	tDR-33:72-Met-CAT-2	-1.49902
	tDR-33:73-Lys-TTT-1	-6.96139
	tDR-33:73-Met-CAT-2	-1.89588
	tDR-33:74-Lys-TTT-1	-1.58894
	tDR-33:75-Leu-CAA-2	-1.8656
	tDR-33:75-Lys-TTT-1	-2.59582
	tDR-33:T1-Lys-TTT-1-4	-6.02837
	tDR-34:51-Ser-GCT-1-M2	-2.43439
	tDR-34:56-Pro-AGG-1-M4-A1G	1.73056
	tDR-34:64-Met-CAT-3	-1.52787
	tDR-34:66-Pro-AGG-1-M3-A1G	5.7548
	tDR-34:67-Pro-AGG-1-M3-A1G	1.4132
	tDR-34:68-Pro-AGG-1-M3-A1G	2.39336
	tDR-34:68-Ser-GCT-3	-1.3772
	tDR-34:69-Met-CAT-3	-5.80374
	tDR-34:70-Lys-CTT-1	-6.67457
	tDR-34:70-Pro-AGG-1-M3-A1G	1.37489
	tDR-34:70-Ser-AGA-1-A1G	3.42036
	tDR-34:70-Ser-AGA-3-A1G	6.73386
	tDR-34:70-Ser-GCT-3	-2.21353
	tDR-34:71-Met-CAT-3	-1.31743
	tDR-34:71-Pro-AGG-1	6.12383
	tDR-34:71-Pro-AGG-1-M3-A1G	2.86562
	tDR-34:71-Pro-AGG-1-M3-A1G-A11G	7.45631
	tDR-34:71-Pro-AGG-1-M3-A1G-A25G	7.01151
	tDR-34:71-Pro-AGG-1-M3-A1G-A26G	6.09095
	tDR-34:71-Pro-AGG-1-M3-A1G-A36G	8.1565
	tDR-34:71-Pro-AGG-1-M3-A1G-A9G	7.73099
	tDR-34:71-Pro-AGG-1-M3-A1G-C28U	6.5285
	tDR-34:71-Pro-AGG-1-M3-A1G-C29U	6.45412
	tDR-34:71-Pro-AGG-1-M3-A1G-C30U	6.22814
	tDR-34:71-Pro-AGG-1-M3-A1G-C34U	6.48061
	tDR-34:71-Pro-AGG-1-M3-A1G-C7U	7.01085
	tDR-34:71-Pro-AGG-1-M3-A1G-G13A	5.96625
	tDR-34:71-Pro-AGG-1-M3-A1G-G31A	5.34985
	tDR-34:71-Pro-AGG-1-M3-A1G-G37A	6.55097
	tDR-34:71-Pro-AGG-1-M3-A1G-U14C	7.25579
	tDR-34:71-Pro-AGG-1-M3-A1G-U27C	7.27728
	tDR-34:71-Pro-AGG-1-M3-A1G-U5C	7.02836
	tDR-34:71-Pro-AGG-2-A1G	7.23075
	tDR-34:71-Ser-GCT-3	-1.1998
	tDR-34:71-Thr-AGT-3-M2-A1G-U36G	-5.80374
	tDR-34:72-Met-CAT-1-A10G	5.5342
	tDR-34:72-Met-CAT-1-A11G	5.29466
	tDR-34:72-Met-CAT-1-A19G	1.40802
	tDR-34:72-Met-CAT-1-A33G	2.40449
	tDR-34:72-Met-CAT-1-G38A	5.32689
	tDR-34:72-Met-CAT-1-M2-G26U	1.0073
	tDR-34:72-Met-CAT-1-U17C	5.18982
	tDR-34:72-Met-CAT-1-U22C	5.29362
	tDR-34:72-Met-CAT-1-U29C	1.57885
	tDR-34:72-Met-CAT-2-A5G	-1.14658
	tDR-34:72-Met-CAT-2-C23U	1.19531
	tDR-34:72-Met-CAT-2-C27U	1.31337
	tDR-34:72-Met-CAT-2-I35G	1.44092
	tDR-34:72-Pro-AGG-1-M3-A1G	3.5818
	tDR-34:72-Ser-AGA-3-A1G	6.33512
	tDR-34:72-Ser-GCT-2	-5.7434
	tDR-34:72-Ser-GCT-3	-1.25447
	tDR-34:72-Ser-GCT-3-C42U	-6.74138
	tDR-34:73-Lys-TTT-1	-1.18681
	tDR-34:73-Met-CAT-1-G38A-A40G	-5.89099
	tDR-34:73-Met-CAT-2-G38A-A40G	-7.02338
	tDR-34:73-Met-CAT-2-U29C	5.41217
	tDR-34:73-Met-CAT-3-G38A-A40G	-5.83441
	tDR-34:73-Pro-AGG-1-M3-A1G	2.73065
	tDR-34:73-Ser-AGA-3-A1G	5.89914
	tDR-34:73-Ser-GCT-1	-1.97923
	tDR-34:73-Ser-GCT-2	-2.17095
	tDR-34:73-Ser-GCT-3	-2.01117
	tDR-34:73-Ser-GCT-3-U47A	-6.36045
	tDR-34:73-Thr-AGT-2-A1G-U40G	-5.9979
	tDR-34:74-Lys-TTT-1	-1.36989
	tDR-34:74-Met-CAT-1-A11G	-1.23829
	tDR-34:74-Met-CAT-1-A19G	-1.0372
	tDR-34:74-Met-CAT-1-A5G	-1.60375
	tDR-34:74-Met-CAT-1-U21C	-1.90461
	tDR-34:74-Met-CAT-1-U6C	-1.7635
	tDR-34:74-Met-CAT-1-U8C	-1.36944
	tDR-34:74-Met-CAT-2-A25G	-1.12289
	tDR-34:74-Met-CAT-2-A40U	-2.28942
	tDR-34:74-Met-CAT-2-C15U	-5.86435
	tDR-34:74-Met-CAT-2-C23U	-1.21308
	tDR-34:74-Met-CAT-2-C28U	-1.39559
	tDR-34:74-Met-CAT-2-C30U	-5.67879
	tDR-34:74-Met-CAT-2-C34U	-1.22903
	tDR-34:74-Met-CAT-2-C39U	-5.97491
	tDR-34:74-Met-CAT-2-D34G	-1.48654
	tDR-34:74-Met-CAT-2-G13A	-1.22147
	tDR-34:74-Met-CAT-2-G24A	-1.33565
	tDR-34:74-Met-CAT-2-G35A	-1.22866
	tDR-34:74-Met-CAT-2-G36A	-1.27894
	tDR-34:74-Met-CAT-3-A25G	-1.01764
	tDR-34:74-Met-CAT-3-A2G	-1.07589
	tDR-34:74-Met-CAT-3-A5G	-1.09059
	tDR-34:74-Met-CAT-3-C27U	-6.09932
	tDR-34:74-Met-CAT-3-D33G	-1.01022
	tDR-34:74-Met-CAT-3-G34A	-1.95055
	tDR-34:74-Met-CAT-3-G36A	-5.80432
	tDR-34:74-Met-CAT-3-U21C	-1.42208
	tDR-34:74-Met-CAT-3-U3C	-1.45484
	tDR-34:74-Met-CAT-3-U8C	-1.02033
	tDR-34:74-Ser-GCT-1-A34G	-1.72033
	tDR-34:74-Ser-GCT-1-A40G	-6.07624
	tDR-34:74-Ser-GCT-1-C48U	-1.06554
	tDR-34:74-Ser-GCT-1-G49A	-5.71609
	tDR-34:74-Ser-GCT-1-U11C	-1.06421
	tDR-34:74-Ser-GCT-1-U18C	-1.6369
	tDR-34:74-Ser-GCT-3-A21G	-1.04461
	tDR-34:74-Ser-GCT-3-A40G	-1.18992
	tDR-34:74-Ser-GCT-3-C2U	-1.6348
	tDR-34:74-Ser-GCT-3-C32U	-1.13385
	tDR-34:74-Ser-GCT-3-C37U	-1.78773
	tDR-34:74-Ser-GCT-3-D26G	-1.14623
	tDR-34:74-Ser-GCT-3-G12A	-1.05664
	tDR-34:74-Ser-GCT-3-G14A	-1.1639
	tDR-34:74-Ser-GCT-3-G14U	-2.16478
	tDR-34:74-Ser-GCT-3-G19A	-1.60605
	tDR-34:74-Ser-GCT-3-G23A	-1.04717
	tDR-34:74-Ser-GCT-3-G25U	-1.68565
	tDR-34:74-Ser-GCT-3-G27A	-1.24516
	tDR-34:74-Ser-GCT-3-G27U	-6.23676
	tDR-34:74-Ser-GCT-3-G28A	-1.1133
	tDR-34:74-Ser-GCT-3-G33A	-1.27882
	tDR-34:74-Ser-GCT-3-G46C	-5.80596
	tDR-34:74-Ser-GCT-3-M2-G46A	-1.1283
	tDR-34:74-Ser-GCT-3-U10C	-1.25546
	tDR-34:74-Ser-GCT-3-U3C	-1.20657
	tDR-34:74-Ser-GCT-3-U47C	-1.15301
	tDR-34:75-Leu-CAG-2	6.59233
	tDR-34:75-Lys-TTT-1	-2.5445
	tDR-34:75-Ser-AGA-1-A1G	-5.89301
	tDR-34:75-Ser-GCT-1	-1.03961
	tDR-34:75-Ser-GCT-2	-6.02268
	tDR-34:75-Ser-GCT-3	-1.36938
	tDR-34:76-Met-CAT-2	2.28606
	tDR-34:76-Met-CAT-3	5.6232
	tDR-34:T1-Lys-TTT-1-4	-1.24449
	tDR-34:T1-Met-CAT-3-1	-5.9979
	tDR-34:T1-Ser-GCT-3-3-A21G	-1.01896
	tDR-34:T1-Ser-GCT-3-3-C48U	-6.5887
	tDR-34:T1-Ser-GCT-3-3-U47C	-5.74415
	tDR-34:T1-Thr-AGT-1-2-A1G	1.54837
	tDR-35:46-Leu-CAG-1-M2	-6.10571
	tDR-35:50-Thr-TGT-2-M2	1.48831
	tDR-35:56-Ala-CGC-2-M3-A3G	-1.45543
	tDR-35:56-Ala-CGC-3-A3G	-5.63996
	tDR-35:56-Arg-CCT-1-M5	5.53332
	tDR-35:56-Ile-TAT-1-M2	1.5423
	tDR-35:56-Pro-AGG-1-M4	1.52789
	tDR-35:61-Arg-CCT-1-M5	-5.68042
	tDR-35:61-Leu-CAG-1-M2	-2.37611
	tDR-35:62-iMet-CAT-1-M2	-1.61148
	tDR-35:63-Thr-CGT-4	5.27384
	tDR-35:66-Arg-CCG-3	-5.86593
	tDR-35:67-Pro-AGG-1-M3	5.29466
	tDR-35:68-Leu-CAG-1	-6.00003
	tDR-35:68-Pro-AGG-1-M3	5.79246
	tDR-35:70-Leu-CAG-2	-7.02161
	tDR-35:70-Lys-CTT-1	-6.17449
	tDR-35:70-Met-CAT-2	-5.74572
	tDR-35:71-Met-CAT-2	-1.39428
	tDR-35:71-Pro-AGG-1-M3	2.03027
	tDR-35:71-Pro-TGG-2	1.90312
	tDR-35:71-Thr-TGT-2-M2	1.85403
	tDR-35:72-Arg-CCG-3	-1.7453
	tDR-35:72-Leu-CAG-2-A34G	-5.91734
	tDR-35:72-Leu-CAG-2-A39G	-6.07833
	tDR-35:72-Leu-CAG-2-A8G	-5.97321
	tDR-35:72-Leu-CAG-2-U10C	-5.8361
	tDR-35:72-Leu-CAG-2-U29C	-6.13005
	tDR-35:72-Met-CAT-1	1.21841
	tDR-35:72-Pro-AGG-1-M3	3.09827
	tDR-35:72-Pro-TGG-2	2.82359
	tDR-35:72-Ser-GCT-1	1.12412
	tDR-35:72-Thr-CGT-1-M2	5.63492
	tDR-35:72-Thr-CGT-3	3.27952
	tDR-35:72-Thr-CGT-4	2.80751
	tDR-35:72-Thr-TGT-2-M2	2.05719
	tDR-35:73-Arg-CCG-3	-3.14254
	tDR-35:73-Arg-CCT-4	-1.26332
	tDR-35:73-Leu-CAG-2-A33G	-1.06542
	tDR-35:73-Leu-CAG-2-C15U	-5.80596
	tDR-35:73-Leu-CAG-2-C38U	-5.80374
	tDR-35:73-Leu-CAG-2-G27U	-2.2351
	tDR-35:73-Leu-CAG-2-G2U	-2.32463
	tDR-35:73-Leu-CAG-2-U17C	-6.51124
	tDR-35:73-Leu-CAG-2-U29C	-1.30907
	tDR-35:73-Leu-CAG-2-U35C	-1.12319
	tDR-35:73-Leu-CAG-2-U41C	-1.52646
	tDR-35:73-Leu-CAG-2-U4C	-1.41404
	tDR-35:73-Lys-CTT-1	-6.6353
	tDR-35:73-Lys-TTT-1	-1.75426
	tDR-35:73-Ser-GCT-3	-1.43926
	tDR-35:74-Arg-CCG-3	-1.0791
	tDR-35:74-Arg-CCT-4-C29U	-1.07363
	tDR-35:74-Arg-CCT-4-C6U	-5.77741
	tDR-35:74-Glu-CTC-1-M2	-5.68042
	tDR-35:74-Leu-AAG-1-M2	-1.97278
	tDR-35:74-Leu-CAG-1-A20G	-1.17979
	tDR-35:74-Leu-CAG-1-A8G	-6.07808
	tDR-35:74-Leu-CAG-1-C47U	-6.08418
	tDR-35:74-Leu-CAG-1-G19U	-1.04313
	tDR-35:74-Leu-CAG-1-G2U	-6.53394
	tDR-35:74-Leu-CAG-1-U10C	-6.27321
	tDR-35:74-Leu-CAG-1-U12C	-5.92145
	tDR-35:74-Leu-CAG-1-U41C	-1.7416
	tDR-35:74-Leu-CAG-1-U44C	-5.89314
	tDR-35:74-Leu-CAG-2-A34G	-2.35302
	tDR-35:74-Leu-CAG-2-C37U	-1.6852
	tDR-35:74-Leu-CAG-2-C38U	-6.05035
	tDR-35:74-Leu-CAG-2-D12C	-5.71594
	tDR-35:74-Leu-CAG-2-M2-C5U	-6.32203
	tDR-35:74-Leu-CAG-2-U17C	-1.51363
	tDR-35:74-Leu-CAG-2-U25C	-1.05686
	tDR-35:74-Leu-CAG-2-U29C	-1.17887
	tDR-35:74-Leu-CAG-2-U41C	-1.27244
	tDR-35:74-Lys-TTT-1	-1.3145
	tDR-35:74-Ser-AGA-1	2.31189
	tDR-35:74-Thr-CGT-2	1.31
	tDR-35:75-Lys-TTT-1	-1.6658
	tDR-35:75-Ser-GCT-3	-6.43842
	tDR-35:75-Val-TAC-1	1.16517
	tDR-35:T1-Lys-TTT-1-4	-1.45654
	tDR-35:T2-Arg-CCG-3-1	-5.91734
	tDR-35:e1-Leu-CAG-1-M2	-1.9647
	tDR-35:e23-Leu-CAG-1-M2	-1.60887
	tDR-35:e24-Leu-CAG-1-M2	-5.86209
	tDR-36:50-Ser-GCT-1-M2	6.15095
	tDR-36:56-Pro-AGG-1-M4	6.91002
	tDR-36:57-Arg-CCG-3	-1.46013
	tDR-36:60-Asn-GTT-1-M4	1.87425
	tDR-36:61-Arg-CCG-3	-1.06131
	tDR-36:61-Arg-CCT-1-M5	-1.31419
	tDR-36:63-Arg-CCG-3	-6.60475
	tDR-36:63-Gln-CTG-1-M6	-1.3424
	tDR-36:66-Ser-GCT-1	5.59097
	tDR-36:67-Arg-CCG-3	-2.12186
	tDR-36:69-Arg-CCG-3	-1.32517
	tDR-36:69-Ser-GCT-1	1.49154
	tDR-36:70-Ser-GCT-1	7.56042
	tDR-36:70-Ser-GCT-3	2.40705
	tDR-36:70-Tyr-GTA-1-M2	-1.27851
	tDR-36:70-Tyr-GTA-1-M2-U24A	-1.45484
	tDR-36:70-Tyr-GTA-1-M2-U24C	-6.33918
	tDR-36:71-Pro-AGG-1-M3	1.24638
	tDR-36:71-Ser-GCT-1	1.95833
	tDR-36:71-Trp-CCA-3	1.26325
	tDR-36:72-Arg-CCG-3-A11G	5.32577
	tDR-36:72-Arg-CCG-3-A23G	6.17852
	tDR-36:72-Arg-CCG-3-A29G	5.26351
	tDR-36:72-Arg-CCG-3-A3G	2.01211
	tDR-36:72-Arg-CCG-3-C26U	5.31693
	tDR-36:72-Arg-CCG-3-C27U	5.29466
	tDR-36:72-Arg-CCG-3-U15C	5.18982
	tDR-36:72-Arg-CCG-3-U20C	6.14976
	tDR-36:72-Arg-CCG-3-U25C	5.63887
	tDR-36:72-Arg-CCG-3-U32C	5.67465
	tDR-36:72-Arg-CCG-3-U36C	1.17357
	tDR-36:72-Arg-CCG-3-U36G	1.55157
	tDR-36:72-Arg-CCG-3-U6C	5.47627
	tDR-36:72-Arg-TCT-3	5.51955
	tDR-36:72-Asn-GTT-1-M2	3.49771
	tDR-36:72-Asn-GTT-1-M2-A36G	6.8286
	tDR-36:72-Asn-GTT-1-M2-C26U	5.20803
	tDR-36:72-Asn-GTT-1-M2-C4U	8.02213
	tDR-36:72-Asn-GTT-1-M2-C5U	6.916
	tDR-36:72-Asn-GTT-2	7.36378
	tDR-36:72-Asn-GTT-3	6.65577
	tDR-36:72-Lys-TTT-1	2.57416
	tDR-36:72-Met-CAT-1	1.6694
	tDR-36:72-Pro-AGG-1-M3	7.85421
	tDR-36:72-Ser-GCT-1	2.45817
	tDR-36:72-Ser-GCT-1-A19G	7.73218
	tDR-36:72-Ser-GCT-1-A2G	6.9185
	tDR-36:72-Ser-GCT-1-A32G	7.44921
	tDR-36:72-Ser-GCT-1-A33G	6.78884
	tDR-36:72-Ser-GCT-1-A38G	2.88086
	tDR-36:72-Ser-GCT-1-A3G	6.59334
	tDR-36:72-Ser-GCT-1-A7G	6.73299
	tDR-36:72-Ser-GCT-1-C13U	5.90335
	tDR-36:72-Ser-GCT-1-C18U	6.08492
	tDR-36:72-Ser-GCT-1-C20U	6.285
	tDR-36:72-Ser-GCT-1-C22U	5.89861
	tDR-36:72-Ser-GCT-1-C30U	6.28683
	tDR-36:72-Ser-GCT-1-C36U	6.22777
	tDR-36:72-Ser-GCT-1-C37U	5.26128
	tDR-36:72-Ser-GCT-1-C40U	6.12185
	tDR-36:72-Ser-GCT-1-C41U	5.75162
	tDR-36:72-Ser-GCT-1-C43U	6.23611
	tDR-36:72-Ser-GCT-1-C5U	5.31478
	tDR-36:72-Ser-GCT-1-C6U	5.31263
	tDR-36:72-Ser-GCT-1-G17A	5.40814
	tDR-36:72-Ser-GCT-1-G21A	5.41217
	tDR-36:72-Ser-GCT-1-G23A	5.31263
	tDR-36:72-Ser-GCT-1-G25U	5.21034
	tDR-36:72-Ser-GCT-1-G26U	6.50405
	tDR-36:72-Ser-GCT-1-G31A	5.62851
	tDR-36:72-Ser-GCT-1-M2-C39A	2.76981
	tDR-36:72-Ser-GCT-1-U11C	7.07803
	tDR-36:72-Ser-GCT-1-U14C	7.25491
	tDR-36:72-Ser-GCT-1-U16C	7.49861
	tDR-36:72-Ser-GCT-1-U24C	6.85928
	tDR-36:72-Ser-GCT-1-U28C	7.15122
	tDR-36:72-Ser-GCT-1-U29C	7.32219
	tDR-36:72-Ser-GCT-1-U34C	6.94558
	tDR-36:72-Ser-GCT-1-U42C	7.38818
	tDR-36:72-Ser-GCT-1-U45C	4.09165
	tDR-36:72-Ser-GCT-1-U45G	7.80891
	tDR-36:72-Ser-GCT-1-U4C	7.10939
	tDR-36:72-Ser-GCT-1-U8C	7.11754
	tDR-36:72-Ser-GCT-1-U9C	7.15182
	tDR-36:72-Ser-GCT-2	1.12005
	tDR-36:72-Ser-GCT-3	1.67895
	tDR-36:72-Ser-GCT-3-A19G	1.90561
	tDR-36:72-Ser-GCT-3-A19U	7.00867
	tDR-36:72-Ser-GCT-3-A2G	1.3669
	tDR-36:72-Ser-GCT-3-A2U	6.30995
	tDR-36:72-Ser-GCT-3-A32G	1.72191
	tDR-36:72-Ser-GCT-3-A32U	6.40578
	tDR-36:72-Ser-GCT-3-A33G	1.5056
	tDR-36:72-Ser-GCT-3-A38C	5.63197
	tDR-36:72-Ser-GCT-3-A38G	1.48168
	tDR-36:72-Ser-GCT-3-A38U	3.00387
	tDR-36:72-Ser-GCT-3-A3G	1.5431
	tDR-36:72-Ser-GCT-3-A3U	6.31157
	tDR-36:72-Ser-GCT-3-A7G	1.47472
	tDR-36:72-Ser-GCT-3-C13U	1.42163
	tDR-36:72-Ser-GCT-3-C18U	1.76102
	tDR-36:72-Ser-GCT-3-C20U	1.74523
	tDR-36:72-Ser-GCT-3-C22G	5.67386
	tDR-36:72-Ser-GCT-3-C22U	2.02327
	tDR-36:72-Ser-GCT-3-C30U	1.63406
	tDR-36:72-Ser-GCT-3-C35U	1.88161
	tDR-36:72-Ser-GCT-3-C36A	6.23835
	tDR-36:72-Ser-GCT-3-C36U	1.90741
	tDR-36:72-Ser-GCT-3-C37A	6.50763
	tDR-36:72-Ser-GCT-3-C37U	1.83261
	tDR-36:72-Ser-GCT-3-C40A	6.17501
	tDR-36:72-Ser-GCT-3-C40G	5.31693
	tDR-36:72-Ser-GCT-3-C40U	1.76825
	tDR-36:72-Ser-GCT-3-C41A	5.24373
	tDR-36:72-Ser-GCT-3-C41U	1.54986
	tDR-36:72-Ser-GCT-3-C43U	1.55875
	tDR-36:72-Ser-GCT-3-C5U	1.50609
	tDR-36:72-Ser-GCT-3-C6U	1.83481
	tDR-36:72-Ser-GCT-3-D24G	3.03348
	tDR-36:72-Ser-GCT-3-D29C	6.17317
	tDR-36:72-Ser-GCT-3-D34C	2.23488
	tDR-36:72-Ser-GCT-3-D39C	5.20803
	tDR-36:72-Ser-GCT-3-G10A	1.48406
	tDR-36:72-Ser-GCT-3-G12A	1.72254
	tDR-36:72-Ser-GCT-3-G12U	6.98277
	tDR-36:72-Ser-GCT-3-G17A	1.66099
	tDR-36:72-Ser-GCT-3-G17U	6.43382
	tDR-36:72-Ser-GCT-3-G21A	1.73875
	tDR-36:72-Ser-GCT-3-G21U	6.3378
	tDR-36:72-Ser-GCT-3-G23U	7.04764
	tDR-36:72-Ser-GCT-3-G25A	2.05281
	tDR-36:72-Ser-GCT-3-G25U	1.64109
	tDR-36:72-Ser-GCT-3-G26A	1.79039
	tDR-36:72-Ser-GCT-3-G26U	1.83402
	tDR-36:72-Ser-GCT-3-G27A	2.73762
	tDR-36:72-Ser-GCT-3-G27U	5.54876
	tDR-36:72-Ser-GCT-3-G31A	1.56848
	tDR-36:72-Ser-GCT-3-G31U	7.19489
	tDR-36:72-Ser-GCT-3-G44U	1.85512
	tDR-36:72-Ser-GCT-3-M2-G23A	1.95214
	tDR-36:72-Ser-GCT-3-M2-G44A	1.18239
	tDR-36:72-Ser-GCT-3-U11A	5.65929
	tDR-36:72-Ser-GCT-3-U11C	1.63329
	tDR-36:72-Ser-GCT-3-U14A	7.16031
	tDR-36:72-Ser-GCT-3-U14C	1.61128
	tDR-36:72-Ser-GCT-3-U14G	5.25457
	tDR-36:72-Ser-GCT-3-U16A	7.04059
	tDR-36:72-Ser-GCT-3-U16C	1.75467
	tDR-36:72-Ser-GCT-3-U16G	5.31478
	tDR-36:72-Ser-GCT-3-U24A	6.67186
	tDR-36:72-Ser-GCT-3-U24C	1.45916
	tDR-36:72-Ser-GCT-3-U24G	5.46627
	tDR-36:72-Ser-GCT-3-U28A	5.77066
	tDR-36:72-Ser-GCT-3-U28C	1.33388
	tDR-36:72-Ser-GCT-3-U29A	6.25843
	tDR-36:72-Ser-GCT-3-U29C	1.63717
	tDR-36:72-Ser-GCT-3-U34C	1.54413
	tDR-36:72-Ser-GCT-3-U42A	6.76545
	tDR-36:72-Ser-GCT-3-U42C	1.86251
	tDR-36:72-Ser-GCT-3-U42G	6.03279
	tDR-36:72-Ser-GCT-3-U45A	7.8449
	tDR-36:72-Ser-GCT-3-U45C	2.23927
	tDR-36:72-Ser-GCT-3-U45G	2.47119
	tDR-36:72-Ser-GCT-3-U4A	6.47736
	tDR-36:72-Ser-GCT-3-U4C	1.7785
	tDR-36:72-Ser-GCT-3-U8A	6.33676
	tDR-36:72-Ser-GCT-3-U8C	1.57354
	tDR-36:72-Ser-GCT-3-U9A	6.74694
	tDR-36:72-Ser-GCT-3-U9C	1.98093
	tDR-36:72-Thr-CGT-3	4.36143
	tDR-36:72-Thr-CGT-4	6.35877
	tDR-36:72-Thr-TGT-2-M2	8.38825
	tDR-36:72-Trp-CCA-3	2.03114
	tDR-36:72-Trp-CCA-6-G2U	1.4381
	tDR-36:73-Arg-CCG-3-U36A	-6.36045
	tDR-36:73-Arg-TCT-3	5.77959
	tDR-36:73-Asn-GTT-1	1.46782
	tDR-36:73-Asn-GTT-1-A23G	2.75146
	tDR-36:73-Asn-GTT-1-A28G	2.579
	tDR-36:73-Asn-GTT-1-A2G	2.45322
	tDR-36:73-Asn-GTT-1-A36G	1.88153
	tDR-36:73-Asn-GTT-1-A3G	6.73197
	tDR-36:73-Asn-GTT-1-A7G	2.74182
	tDR-36:73-Asn-GTT-1-A8G	6.90999
	tDR-36:73-Asn-GTT-1-A9G	1.40377
	tDR-36:73-Asn-GTT-1-C25U	2.48503
	tDR-36:73-Asn-GTT-1-C26U	1.8157
	tDR-36:73-Asn-GTT-1-C27U	6.38482
	tDR-36:73-Asn-GTT-1-C29U	2.21402
	tDR-36:73-Asn-GTT-1-C30U	6.33765
	tDR-36:73-Asn-GTT-1-C31U	6.8074
	tDR-36:73-Asn-GTT-1-C4U	1.22526
	tDR-36:73-Asn-GTT-1-C5U	1.2195
	tDR-36:73-Asn-GTT-1-D24C	5.67521
	tDR-36:73-Asn-GTT-1-G11A	5.21034
	tDR-36:73-Asn-GTT-1-G33U	5.30615
	tDR-36:73-Asn-GTT-1-M2-C37G-G38C	6.08918
	tDR-36:73-Asn-GTT-1-M2-G38C	7.10144
	tDR-36:73-Asn-GTT-1-M2-G38U	1.73666
	tDR-36:73-Asn-GTT-1-U12C	6.45747
	tDR-36:73-Asn-GTT-1-U13C	5.94767
	tDR-36:73-Asn-GTT-1-U16C	6.80811
	tDR-36:73-Asn-GTT-1-U19C	1.60586
	tDR-36:73-Asn-GTT-1-U20C	2.02205
	tDR-36:73-Asn-GTT-2	1.83763
	tDR-36:73-Asn-GTT-3	1.34137
	tDR-36:73-Asn-GTT-4	1.87765
	tDR-36:73-Ser-AGA-1	5.2988
	tDR-36:73-Ser-GCT-2	-1.1491
	tDR-36:73-Ser-GCT-3-A19G	-6.09898
	tDR-36:73-Ser-GCT-3-U16C	-6.05035
	tDR-36:73-Thr-CGT-3	4.05856
	tDR-36:73-Thr-CGT-4	2.66079
	tDR-36:73-Thr-TGT-2-M2	5.96555
	tDR-36:74-Arg-ACG-3-G2U	-6.59965
	tDR-36:74-Arg-CCG-3-A3G	1.22553
	tDR-36:74-Arg-CCG-3-C5U	-1.09193
	tDR-36:74-Arg-CCG-3-G17U	-5.89314
	tDR-36:74-Arg-CCT-4-C28U	-6.82399
	tDR-36:74-Asn-GTT-1	1.33398
	tDR-36:74-Asn-GTT-1-A23G	1.18911
	tDR-36:74-Asn-GTT-1-A28G	1.14577
	tDR-36:74-Asn-GTT-1-A2G	1.27312
	tDR-36:74-Asn-GTT-1-A36G	1.53119
	tDR-36:74-Asn-GTT-1-A36U	6.14738
	tDR-36:74-Asn-GTT-1-A3G	1.03728
	tDR-36:74-Asn-GTT-1-A7G	1.50818
	tDR-36:74-Asn-GTT-1-A8G	1.44446
	tDR-36:74-Asn-GTT-1-A9G	1.55155
	tDR-36:74-Asn-GTT-1-C21U	6.65529
	tDR-36:74-Asn-GTT-1-C25U	1.8465
	tDR-36:74-Asn-GTT-1-C26U	1.74183
	tDR-36:74-Asn-GTT-1-C27U	1.74162
	tDR-36:74-Asn-GTT-1-C29U	1.17641
	tDR-36:74-Asn-GTT-1-C30U	1.09364
	tDR-36:74-Asn-GTT-1-C31G	5.52891
	tDR-36:74-Asn-GTT-1-C31U	1.38416
	tDR-36:74-Asn-GTT-1-C37U	5.99861
	tDR-36:74-Asn-GTT-1-C4U	1.3648
	tDR-36:74-Asn-GTT-1-C5U	1.2576
	tDR-36:74-Asn-GTT-1-D24C	6.80517
	tDR-36:74-Asn-GTT-1-D28C	1.19892
	tDR-36:74-Asn-GTT-1-G11A	2.17226
	tDR-36:74-Asn-GTT-1-G14A	6.38487
	tDR-36:74-Asn-GTT-1-G14U	1.58126
	tDR-36:74-Asn-GTT-1-G15A	5.84726
	tDR-36:74-Asn-GTT-1-G17A	5.51759
	tDR-36:74-Asn-GTT-1-G17U	6.43716
	tDR-36:74-Asn-GTT-1-G18A	6.35764
	tDR-36:74-Asn-GTT-1-G24A	6.43693
	tDR-36:74-Asn-GTT-1-G33U	2.51796
	tDR-36:74-Asn-GTT-1-G34A	5.47223
	tDR-36:74-Asn-GTT-1-G6A	1.24175
	tDR-36:74-Asn-GTT-1-M2-A32U	5.40012
	tDR-36:74-Asn-GTT-1-M2-G38C	6.31314
	tDR-36:74-Asn-GTT-1-U12C	2.06849
	tDR-36:74-Asn-GTT-1-U13C	1.67027
	tDR-36:74-Asn-GTT-1-U16A	5.21997
	tDR-36:74-Asn-GTT-1-U16C	2.22256
	tDR-36:74-Asn-GTT-1-U19C	1.20569
	tDR-36:74-Asn-GTT-1-U20C	1.33223
	tDR-36:74-Asn-GTT-2	1.62691
	tDR-36:74-Asn-GTT-4	1.3513
[truncated: 1,447 more rows]

## Sheet: CM_ReO2_Cells
	Feature	log2FoldChange
1	tDR-10:76-Glu-TTC-3-M2-A62C	-6.91331
2	tDR-11:76-Glu-TTC-3-M2	-1.08472
3	tDR-24:T5-Glu-TTC-4-3-D47AA	-6.84573
4	tDR-2:30-Glu-CTC-1	4.87792
5	tDR-2:31-Glu-CTC-1	8.18506
6	tDR-2:31-Glu-CTC-1-D4G	7.1721
7	tDR-36:72-Asn-GTT-1-M2	8.7899
8	tDR-37:72-Gly-CCC-4	3.43947
9	tDR-37:72-Val-TAC-1-A33G	5.06897
10	tDR-39:72-Val-TAC-1	3.12542
11	tDR-39:75-Tyr-GTA-1-M2	-3.61823
12	tDR-39:75-Tyr-GTA-1-M2-U21A	-8.56837
13	tDR-3:31-Gly-GCC-2-M2	5.3693
14	tDR-3:32-Gly-CCC-1-M2	2.03814
15	tDR-3:32-Gly-GCC-2-M2	3.09298
16	tDR-3:32-Gly-GCC-2-M2-C29A	8.061
17	tDR-3:32-Gly-GCC-2-M2-C29U	3.78586
18	tDR-51:76-Arg-ACG-1-M2-G23C	-6.79111

## Sheet: CM_ReO2_Exs
	Feature	log2FoldChange
1	tDR-10:31-Glu-TTC-2-M3	6.37529
2	tDR-10:31-Gly-CCC-1-M4	3.34155
3	tDR-10:33-Glu-TTC-2-M3	6.56708
4	tDR-10:33-Lys-CTT-2	-6.14277
5	tDR-10:33-Pro-AGG-1-M4	2.43217
6	tDR-10:35-Glu-CTC-1-M2	-6.83204
7	tDR-11:30-Glu-CTC-1-M2	8.24672
8	tDR-11:31-Glu-TTC-2-M3	8.20451
9	tDR-11:31-Gly-CCC-1-M4	8.94624
10	tDR-11:32-His-GTG-1	6.60414
11	tDR-11:32-Lys-TTT-1-M3	8.05412
12	tDR-11:32-Pro-AGG-1-M4	6.95082
13	tDR-11:33-Glu-TTC-2-M3	3.96746
14	tDR-11:33-Pro-AGG-1-M4	2.81543
15	tDR-11:34-His-GTG-1	6.6981
16	tDR-12:30-Glu-CTC-1-M2	8.91987
17	tDR-12:31-Glu-TTC-2-M3	7.51537
18	tDR-12:31-Gly-CCC-1-M4	3.72167
19	tDR-12:31-Lys-TTT-1-M3	6.53532
20	tDR-12:32-His-GTG-1	7.22187
21	tDR-12:32-Lys-TTT-1-M3	7.96475
22	tDR-12:32-Pro-AGG-1-M4	6.82449
23	tDR-12:33-Glu-TTC-2-M3	2.98737
24	tDR-12:33-Pro-AGG-1-M4	3.27729
25	tDR-12:35-Glu-CTC-1-M2	-6.73122
26	tDR-13:30-Glu-CTC-1-M2	4.03421
27	tDR-13:31-Glu-TTC-2-M3	7.31789
28	tDR-13:31-Gly-CCC-1-M4	8.53948
29	tDR-13:32-Lys-TTT-1-M3	6.01493
30	tDR-13:32-Pro-AGG-1-M4	7.16316
31	tDR-13:33-Glu-TTC-2-M3	3.34478
32	tDR-13:33-Pro-AGG-1-M4	2.77049
33	tDR-13:34-Glu-TTC-2-M3	6.18938
34	tDR-13:74-Lys-CTT-1	-6.37811
35	tDR-14:30-Glu-CTC-1-M2	4.06085
36	tDR-14:31-Glu-TTC-2-M3	8.085
37	tDR-14:31-Gly-CCC-1-M4	8.30302
38	tDR-14:32-Glu-TTC-2-M3	8.34914
39	tDR-14:32-Lys-TTT-1-M3	6.70906
40	tDR-14:33-Glu-TTC-2-M3	2.92908
41	tDR-14:33-Pro-AGG-1-M4	2.65263
42	tDR-14:34-Pro-TGG-2	6.05277
43	tDR-14:74-Glu-TTC-3-M2	-6.46209
44	tDR-15:30-Glu-CTC-1-M2	2.95433
45	tDR-15:31-Glu-TTC-2-M3	7.54311
46	tDR-15:31-Gly-CCC-1-M4	7.97843
47	tDR-15:32-Glu-TTC-2-M3	7.3022
48	tDR-15:32-His-GTG-1	6.47344
49	tDR-15:32-Lys-TTT-1-M3	6.39111
50	tDR-15:33-Glu-TTC-2-M3	7.74769
51	tDR-15:33-Pro-AGG-1-M4	7.47806
52	tDR-15:34-Glu-CTC-1-M2	-6.75583
53	tDR-16:30-Glu-CTC-1-M2	4.34007
54	tDR-16:31-Glu-TTC-2-M3	7.63337
55	tDR-16:31-Gly-CCC-1-M6	7.47858
56	tDR-16:32-Glu-TTC-2-M3	6.83689
57	tDR-16:32-Lys-TTT-1-M3	3.50777
58	tDR-16:33-Glu-TTC-2-M3	7.17064
59	tDR-16:33-Pro-AGG-1-M4	6.78152
60	tDR-16:34-Leu-CAG-1-M3	-6.23399
61	tDR-16:73-Lys-TTT-1	-6.4811
62	tDR-16:74-Lys-TTT-1	-7.11934
63	tDR-17:31-Lys-TTT-1-M3	7.0028
64	tDR-17:32-Lys-CTT-2	7.96154
65	tDR-17:32-Lys-TTT-1-M3	4.27022
66	tDR-17:33-Met-CAT-1-M2	-6.58151
67	tDR-17:74-Lys-CTT-1	-6.75586
68	tDR-18:31-Glu-TTC-2-M3	7.38187
69	tDR-18:32-Asn-GTT-1-M3	6.57324
70	tDR-18:32-Glu-TTC-2-M3	7.72793
71	tDR-18:32-His-GTG-1	6.95335
72	tDR-18:32-Lys-TTT-1-M3	8.63553
73	tDR-18:33-Glu-CTC-1-M2	-1.3423
74	tDR-18:33-Glu-TTC-2-M3	3.5072
75	tDR-18:33-Pro-AGG-1-M4	6.78453
76	tDR-18:34-Glu-CTC-1-M2	-7.03822
77	tDR-18:35-Glu-CTC-1-M2	-7.27759
78	tDR-18:36-Glu-CTC-1-M2	-6.90175
79	tDR-18:73-Phe-GAA-1	-1.74333
80	tDR-18:74-Phe-GAA-1	-1.58885
81	tDR-18:75-Gln-CTG-2-M2	-6.5276
82	tDR-19:33-Glu-TTC-2-M3	6.53539
83	tDR-1:15-Lys-TTT-1	2.81234
84	tDR-1:16-Glu-TTC-4	6.18036
85	tDR-1:16-Pro-AGG-1-M5	1.12987
86	tDR-1:18-Ala-AGC-2-M3	6.21966
87	tDR-1:19-Ala-AGC-2-M3	2.49715
88	tDR-1:19-Arg-TCT-1-M3	2.73427
89	tDR-1:19-Arg-TCT-3	8.6314
90	tDR-1:19-His-GTG-1	8.83809
91	tDR-1:19-Pro-AGG-1-M5	1.38805
92	tDR-1:20-Ala-AGC-2-M3	1.902
93	tDR-1:20-Pro-AGG-1-M5	1.44661
94	tDR-1:20a-Ser-AGA-1-M6	-1.49737
95	tDR-1:21-Ala-AGC-2-M3	6.44623
96	tDR-1:22-Ala-AGC-2-M3	6.51101
97	tDR-1:22-Glu-TTC-4	7.59263
98	tDR-1:23-Glu-TTC-4	6.90194
99	tDR-1:23-His-GTG-1	6.9313
100	tDR-1:25-Ala-AGC-2-M3	6.73883
101	tDR-1:27-Glu-TTC-2-M2	6.58009
102	tDR-1:27-Glu-TTC-4	2.97378
103	tDR-1:28-Glu-CTC-1	1.60888
104	tDR-1:28-Glu-CTC-1-D5G	1.85147
105	tDR-1:28-Glu-TTC-2-M2	3.23901
106	tDR-1:28-Glu-TTC-4	3.52742
107	tDR-1:28-His-GTG-1	6.38697
108	tDR-1:29-Gln-CTG-1-M5	-6.76882
109	tDR-1:29-Glu-CTC-1	2.53315
110	tDR-1:29-Glu-CTC-1-D5G	2.78112
111	tDR-1:29-Glu-CTC-1-G6A	6.64608
112	tDR-1:29-Glu-CTC-1-U5C-G6U	2.68729
113	tDR-1:29-Glu-TTC-1-M2	7.39124
114	tDR-1:29-Glu-TTC-2-M2	4.05503
115	tDR-1:29-Glu-TTC-4	4.4628
116	tDR-1:29-Glu-TTC-4-A5G	6.41344
117	tDR-1:29-Glu-TTC-4-C2U	7.25528
118	tDR-1:29-Glu-TTC-4-C3U	6.53003
119	tDR-1:29-Glu-TTC-4-C4U	6.60247
120	tDR-1:29-Glu-TTC-4-U25C	6.21527
121	tDR-1:29-Gly-CCC-1-M2	1.66958
122	tDR-1:29-Gly-CCC-1-M2-D5G	6.87894
123	tDR-1:29-Gly-GCC-2-M2	1.88213
124	tDR-1:29-His-GTG-1	2.21152
125	tDR-1:29-Pro-AGG-1-M5	1.26462
126	tDR-1:29-Pro-AGG-1-M5-G6U	6.45092
127	tDR-1:29-Pro-AGG-1-M5-U27C	7.64615
128	tDR-1:29-Pro-AGG-1-M5-U27G	7.10851
129	tDR-1:30-Ala-AGC-2-M2	9.44415
130	tDR-1:30-Glu-CTC-1	2.6793
131	tDR-1:30-Glu-CTC-1-A14G	2.34175
132	tDR-1:30-Glu-CTC-1-A21G	2.74163
133	tDR-1:30-Glu-CTC-1-A24G	2.99374
134	tDR-1:30-Glu-CTC-1-C12U	7.64485
135	tDR-1:30-Glu-CTC-1-C27U	3.61896
136	tDR-1:30-Glu-CTC-1-C2U	3.01792
137	tDR-1:30-Glu-CTC-1-C2U-D5G	7.47407
138	tDR-1:30-Glu-CTC-1-D4UGG	7.6841
139	tDR-1:30-Glu-CTC-1-D5G	2.76147
140	tDR-1:30-Glu-CTC-1-D5G-G28A	4.3833
141	tDR-1:30-Glu-CTC-1-D5G-G28C	9.46128
142	tDR-1:30-Glu-CTC-1-D5G-G28U	7.02511
143	tDR-1:30-Glu-CTC-1-D5G-U7C	7.44772
144	tDR-1:30-Glu-CTC-1-G10A	7.33179
145	tDR-1:30-Glu-CTC-1-G10U	7.81216
146	tDR-1:30-Glu-CTC-1-G15A	7.20363
147	tDR-1:30-Glu-CTC-1-G15U	3.77937
148	tDR-1:30-Glu-CTC-1-G17A	2.75837
149	tDR-1:30-Glu-CTC-1-G18A	6.62859
150	tDR-1:30-Glu-CTC-1-G22A	6.98142
151	tDR-1:30-Glu-CTC-1-G22U	8.33238
152	tDR-1:30-Glu-CTC-1-G23A	6.89296
153	tDR-1:30-Glu-CTC-1-G29A	3.78354
154	tDR-1:30-Glu-CTC-1-G29C	4.69402
155	tDR-1:30-Glu-CTC-1-G29U	8.98384
156	tDR-1:30-Glu-CTC-1-G6A	2.66773
157	tDR-1:30-Glu-CTC-1-G6U	8.61505
158	tDR-1:30-Glu-CTC-1-G7A	7.34307
159	tDR-1:30-Glu-CTC-1-G7U	7.63622
160	tDR-1:30-Glu-CTC-1-M2-C3U	2.81361
161	tDR-1:30-Glu-CTC-1-M2-C3U-D5G	7.4948
162	tDR-1:30-Glu-CTC-1-M2-C3U-U5C-G6U	7.65188
163	tDR-1:30-Glu-CTC-1-M2-G28C	7.87764
164	tDR-1:30-Glu-CTC-1-U11C	2.4759
165	tDR-1:30-Glu-CTC-1-U13C	2.47596
166	tDR-1:30-Glu-CTC-1-U16C	4.38542
167	tDR-1:30-Glu-CTC-1-U20C	3.92686
168	tDR-1:30-Glu-CTC-1-U25C	2.64543
169	tDR-1:30-Glu-CTC-1-U25G	6.46594
170	tDR-1:30-Glu-CTC-1-U26C	3.66669
171	tDR-1:30-Glu-CTC-1-U26G	8.30777
172	tDR-1:30-Glu-CTC-1-U5A	7.59619
173	tDR-1:30-Glu-CTC-1-U5C	2.64667
174	tDR-1:30-Glu-CTC-1-U5C-D5G	7.95592
175	tDR-1:30-Glu-CTC-1-U5C-D5GG	7.38433
176	tDR-1:30-Glu-CTC-1-U5C-G6U	2.73401
177	tDR-1:30-Glu-CTC-1-U8A	6.94896
178	tDR-1:30-Glu-CTC-1-U8C	2.68676
179	tDR-1:30-Glu-CTC-3	4.49365
180	tDR-1:30-Glu-CTC-3-D5G	7.62749
181	tDR-1:30-Glu-TTC-1-M2	3.1637
182	tDR-1:30-Glu-TTC-1-M2-D5G	3.36727
183	tDR-1:30-Glu-TTC-1-M2-U5C-G6U	6.90827
184	tDR-1:30-Glu-TTC-2-M2	5.80901
185	tDR-1:30-Glu-TTC-2-M2-U29C	9.76323
186	tDR-1:30-Glu-TTC-2-M2-U29G	7.1567
187	tDR-1:30-Glu-TTC-4	5.93901
188	tDR-1:30-Glu-TTC-4-A24G	6.38133
189	tDR-1:30-Glu-TTC-4-A7G	6.7497
190	tDR-1:30-Glu-TTC-4-C28G-U29G-G30C	6.9575
191	tDR-1:30-Glu-TTC-4-U11C	6.40401
192	tDR-1:30-Glu-TTC-4-U13C	6.26356
193	tDR-1:30-Gly-CCC-1-M2	3.24117
194	tDR-1:30-Gly-CCC-1-M2-D5G	6.60671
195	tDR-1:30-Gly-GCC-2-M2	2.96797
196	tDR-1:30-His-GTG-1	5.52327
197	tDR-1:30-Leu-CAG-1-M3	6.54421
198	tDR-1:30-Pro-AGG-1-M5	4.70475
199	tDR-1:30-Pro-AGG-1-M5-A14G	6.41172
200	tDR-1:30-Pro-AGG-1-M5-A23G	6.55488
201	tDR-1:30-Pro-AGG-1-M5-G2U	6.54788
202	tDR-1:30-Pro-AGG-1-M5-G6A	7.45206
203	tDR-1:30-Pro-AGG-1-M5-G6U	6.36925
204	tDR-1:30-Pro-AGG-1-M5-U21C	6.14577
205	tDR-1:30-Pro-AGG-1-M5-U4C	6.35727
206	tDR-1:31-Ala-AGC-2-M2	4.62567
207	tDR-1:31-Ala-AGC-2-M2-C24A	7.51896
208	tDR-1:31-Ala-AGC-2-M2-C30A	7.78185
209	tDR-1:31-Ala-AGC-2-M2-C30U	4.46535
210	tDR-1:31-Ala-AGC-2-M2-G10A	6.95972
211	tDR-1:31-Ala-AGC-2-M2-G10U	6.70049
212	tDR-1:31-Ala-AGC-2-M2-G25A	6.65344
213	tDR-1:31-Ala-AGC-2-M2-U28G	7.64555
214	tDR-1:31-Glu-CTC-1-C30A-G31C	7.64783
215	tDR-1:31-Glu-CTC-1-C30G	2.84233
216	tDR-1:31-Glu-CTC-1-C30U-G31C	7.01551
217	tDR-1:31-Glu-CTC-1-D5G-C29A	6.66159
218	tDR-1:31-Glu-CTC-1-D5G-C29G	2.69222
219	tDR-1:31-Glu-CTC-1-D5G-G30C	1.7205
220	tDR-1:31-Glu-CTC-1-G28C-G29U-C30G	6.71773
221	tDR-1:31-Glu-CTC-1-G29C-G31C	7.30416
222	tDR-1:31-Glu-CTC-1-G31C	1.74748
223	tDR-1:31-Glu-CTC-1-U26G	6.43857
224	tDR-1:31-Glu-CTC-1-U5C-G6U-G31C	7.39472
225	tDR-1:31-Glu-TTC-1-D5G	1.2035
226	tDR-1:31-Glu-TTC-1-M2-G31U	6.09927
227	tDR-1:31-Glu-TTC-2-M2	6.35407
228	tDR-1:31-Glu-TTC-2-M2-A14G	7.08051
229	tDR-1:31-Glu-TTC-2-M2-A21G	6.86493
230	tDR-1:31-Glu-TTC-2-M2-A24G	7.24349
231	tDR-1:31-Glu-TTC-2-M2-A5G	7.25919
232	tDR-1:31-Glu-TTC-2-M2-C16U	6.69636
233	tDR-1:31-Glu-TTC-2-M2-C2U	7.21259
234	tDR-1:31-Glu-TTC-2-M2-C3U	7.40697
235	tDR-1:31-Glu-TTC-2-M2-C4U	6.76183
236	tDR-1:31-Glu-TTC-2-M2-G31A	10.8498
237	tDR-1:31-Glu-TTC-2-M2-G31C	9.60421
238	tDR-1:31-Glu-TTC-2-M2-G31U	8.29936
239	tDR-1:31-Glu-TTC-2-M2-U11C	7.38384
240	tDR-1:31-Glu-TTC-2-M2-U13C	6.82807
241	tDR-1:31-Glu-TTC-2-M2-U25C	6.75973
242	tDR-1:31-Glu-TTC-2-M2-U26C	7.12766
243	tDR-1:31-Glu-TTC-2-M2-U29C	8.30382
244	tDR-1:31-Glu-TTC-2-M2-U8C	6.88169
245	tDR-1:31-Glu-TTC-2-M3-D4AU	7.47825
246	tDR-1:31-Glu-TTC-4	6.5435
247	tDR-1:31-Glu-TTC-4-A14G	7.80844
248	tDR-1:31-Glu-TTC-4-A21G	7.52259
249	tDR-1:31-Glu-TTC-4-A24G	7.96927
250	tDR-1:31-Glu-TTC-4-A5G	7.90067
251	tDR-1:31-Glu-TTC-4-A5U	6.23635
252	tDR-1:31-Glu-TTC-4-A7G	8.29571
253	tDR-1:31-Glu-TTC-4-C16U	7.36684
254	tDR-1:31-Glu-TTC-4-C28G-U29G-G30C	6.44329
255	tDR-1:31-Glu-TTC-4-C28U	6.32567
256	tDR-1:31-Glu-TTC-4-C2U	8.12731
257	tDR-1:31-Glu-TTC-4-C3U	8.01956
258	tDR-1:31-Glu-TTC-4-C4U	7.41614
259	tDR-1:31-Glu-TTC-4-G10U	6.87749
260	tDR-1:31-Glu-TTC-4-G17A	7.48609
261	tDR-1:31-Glu-TTC-4-G30A	6.57674
262	tDR-1:31-Glu-TTC-4-G31A	11.5297
263	tDR-1:31-Glu-TTC-4-G31C	10.1231
264	tDR-1:31-Glu-TTC-4-G31U	8.99816
265	tDR-1:31-Glu-TTC-4-G9U	6.62027
266	tDR-1:31-Glu-TTC-4-U11C	8.1205
267	tDR-1:31-Glu-TTC-4-U13C	7.90926
268	tDR-1:31-Glu-TTC-4-U19C	7.39717
269	tDR-1:31-Glu-TTC-4-U20C	7.08379
270	tDR-1:31-Glu-TTC-4-U25C	7.69366
271	tDR-1:31-Glu-TTC-4-U26C	7.93761
272	tDR-1:31-Glu-TTC-4-U29C	8.83052
273	tDR-1:31-Glu-TTC-4-U29G	9.59186
274	tDR-1:31-Glu-TTC-4-U8C	7.49155
275	tDR-1:31-Gly-CCC-1-M2	2.27011
276	tDR-1:31-Gly-CCC-1-M2-A14G	2.34448
277	tDR-1:31-Gly-CCC-1-M2-A20G	2.2419
278	tDR-1:31-Gly-CCC-1-M2-A22G	2.16681
279	tDR-1:31-Gly-CCC-1-M2-A23G	1.98858
280	tDR-1:31-Gly-CCC-1-M2-A3G	2.04343
281	tDR-1:31-Gly-CCC-1-M2-C13U	7.70519
282	tDR-1:31-Gly-CCC-1-M2-C30A	1.5662
283	tDR-1:31-Gly-CCC-1-M2-C30G	9.8915
284	tDR-1:31-Gly-CCC-1-M2-C30U	1.78775
285	tDR-1:31-Gly-CCC-1-M2-D5G	2.21194
286	tDR-1:31-Gly-CCC-1-M2-G10A	6.76025
287	tDR-1:31-Gly-CCC-1-M2-G10U	7.78159
288	tDR-1:31-Gly-CCC-1-M2-G17A	6.9623
289	tDR-1:31-Gly-CCC-1-M2-G17U	6.17809
290	tDR-1:31-Gly-CCC-1-M2-G18A	6.56708
291	tDR-1:31-Gly-CCC-1-M2-G21U	7.48277
292	tDR-1:31-Gly-CCC-1-M2-G29A	3.18574
293	tDR-1:31-Gly-CCC-1-M2-G29C	4.2196
294	tDR-1:31-Gly-CCC-1-M2-G6A	2.51669
295	tDR-1:31-Gly-CCC-1-M2-G7A	7.10844
296	tDR-1:31-Gly-CCC-1-M2-G9A	7.41121
297	tDR-1:31-Gly-CCC-1-M2-G9U	7.32048
298	tDR-1:31-Gly-CCC-1-M2-U11C	2.06382
299	tDR-1:31-Gly-CCC-1-M2-U12C	2.72249
300	tDR-1:31-Gly-CCC-1-M2-U16C	3.80135
301	tDR-1:31-Gly-CCC-1-M2-U24C	2.402
302	tDR-1:31-Gly-CCC-1-M2-U25C	1.94105
303	tDR-1:31-Gly-CCC-1-M2-U25C-G29C	6.58275
304	tDR-1:31-Gly-CCC-1-M2-U27C	2.51474
305	tDR-1:31-Gly-CCC-1-M2-U27G	8.38321
306	tDR-1:31-Gly-CCC-1-M2-U8C	2.64914
307	tDR-1:31-Gly-CCC-1-M4-U5A	7.31115
308	tDR-1:31-Gly-CCC-2-M2	2.64928
309	tDR-1:31-Gly-CCC-2-M2-C30U	7.43793
310	tDR-1:31-Gly-CCC-2-M2-D5G	6.65911
311	tDR-1:31-Gly-CCC-4	7.00472
312	tDR-1:31-Gly-GCC-2-M2	2.28504
313	tDR-1:31-Gly-GCC-2-M2-A20G	7.52427
314	tDR-1:31-Gly-GCC-2-M2-A22G	3.92229
315	tDR-1:31-Gly-GCC-2-M2-A23G	7.42141
316	tDR-1:31-Gly-GCC-2-M2-A3G	8.04662
317	tDR-1:31-Gly-GCC-2-M2-C13U	7.2902
318	tDR-1:31-Gly-GCC-2-M2-C28U	7.08486
319	tDR-1:31-Gly-GCC-2-M2-C2U	7.17295
320	tDR-1:31-Gly-GCC-2-M2-C30A	1.67623
321	tDR-1:31-Gly-GCC-2-M2-C30U	1.82463
322	tDR-1:31-Gly-GCC-2-M2-D4G	7.18664
323	tDR-1:31-Gly-GCC-2-M2-G10U	2.78124
324	tDR-1:31-Gly-GCC-2-M2-G21U	8.01115
325	tDR-1:31-Gly-GCC-2-M2-G29A	3.66703
326	tDR-1:31-Gly-GCC-2-M2-G29C	8.86089
327	tDR-1:31-Gly-GCC-2-M2-G6U	7.41657
328	tDR-1:31-Gly-GCC-2-M2-G9U	6.51201
329	tDR-1:31-Gly-GCC-2-M2-U11C	3.61502
330	tDR-1:31-Gly-GCC-2-M2-U12C	2.55109
331	tDR-1:31-Gly-GCC-2-M2-U16C	7.38864
332	tDR-1:31-Gly-GCC-2-M2-U19C	7.1758
333	tDR-1:31-Gly-GCC-2-M2-U25C	3.33046
334	tDR-1:31-Gly-GCC-2-M2-U27G	7.0358
335	tDR-1:31-Gly-GCC-2-M2-U4C	7.17582
336	tDR-1:31-His-GTG-1	4.41897
337	tDR-1:31-His-GTG-1-G17A	6.94363
338	tDR-1:31-His-GTG-1-G31A	4.00424
339	tDR-1:31-His-GTG-1-G31C	7.43964
340	tDR-1:31-His-GTG-1-G31U	6.99563
341	tDR-1:31-Lys-CTT-1-A31G	7.04907
342	tDR-1:31-Lys-TTT-1	9.80228
343	tDR-1:31-Pro-AGG-1-M4	3.92537
344	tDR-1:31-Pro-AGG-1-M4-A14G	8.19802
345	tDR-1:31-Pro-AGG-1-M4-A20G	7.82298
346	tDR-1:31-Pro-AGG-1-M4-A23G	8.33839
347	tDR-1:31-Pro-AGG-1-M4-C28U	6.62529
348	tDR-1:31-Pro-AGG-1-M4-C3U	7.38025
349	tDR-1:31-Pro-AGG-1-M4-C5U	7.70576
350	tDR-1:31-Pro-AGG-1-M4-G15U	6.6502
351	tDR-1:31-Pro-AGG-1-M4-G17A	6.40186
352	tDR-1:31-Pro-AGG-1-M4-G17U	6.45374
353	tDR-1:31-Pro-AGG-1-M4-G22A	6.77783
354	tDR-1:31-Pro-AGG-1-M4-G22U	7.60829
355	tDR-1:31-Pro-AGG-1-M4-G29A	8.4934
356	tDR-1:31-Pro-AGG-1-M4-G29C	9.02921
357	tDR-1:31-Pro-AGG-1-M4-G29U	7.01687
358	tDR-1:31-Pro-AGG-1-M4-G2A	6.87882
359	tDR-1:31-Pro-AGG-1-M4-G2U	8.88648
360	tDR-1:31-Pro-AGG-1-M4-G6A	5.27057
361	tDR-1:31-Pro-AGG-1-M4-G6C	6.71056
362	tDR-1:31-Pro-AGG-1-M4-G6U	9.30229
363	tDR-1:31-Pro-AGG-1-M4-G9A	6.35204
364	tDR-1:31-Pro-AGG-1-M4-U11C	8.1315
365	tDR-1:31-Pro-AGG-1-M4-U13C	7.28412
366	tDR-1:31-Pro-AGG-1-M4-U19C	7.34389
367	tDR-1:31-Pro-AGG-1-M4-U21C	8.31123
368	tDR-1:31-Pro-AGG-1-M4-U24C	7.9067
369	tDR-1:31-Pro-AGG-1-M4-U25C	8.55569
370	tDR-1:31-Pro-AGG-1-M4-U27C	8.54093
371	tDR-1:31-Pro-AGG-1-M4-U27G	7.29859
372	tDR-1:31-Pro-AGG-1-M4-U4C	8.25037
373	tDR-1:31-Pro-AGG-1-M4-U7C	7.63849
374	tDR-1:31-Pro-AGG-1-M4-U8C	7.79005
375	tDR-1:31-Pro-AGG-1-M5-C30A	3.38616
376	tDR-1:31-Pro-AGG-1-M5-C30U	3.67871
377	tDR-1:31-Pro-AGG-1-M5-G6A-C30U	6.55469
378	tDR-1:31-Pro-TGG-2	3.88222
379	tDR-1:31-Val-AAC-1-M3	1.32869
380	tDR-1:31-Val-CAC-3	7.17289
381	tDR-1:31-Val-TAC-1	6.69403
382	tDR-1:31-iMet-CAT-1	2.4222
383	tDR-1:31-iMet-CAT-2	1.98062
384	tDR-1:32-Glu-CTC-1-G31U-C32G	7.81361
385	tDR-1:32-Glu-CTC-1-M2-G28A-C32U	-6.18113
386	tDR-1:32-Glu-TTC-2-M2	3.95706
387	tDR-1:32-Glu-TTC-2-M2-C3U	8.03413
388	tDR-1:32-Glu-TTC-4	4.06853
389	tDR-1:32-Glu-TTC-4-A14G	6.6852
390	tDR-1:32-Glu-TTC-4-A24G	6.95558
391	tDR-1:32-Glu-TTC-4-A5G	6.79872
392	tDR-1:32-Glu-TTC-4-A7G	6.83467
393	tDR-1:32-Glu-TTC-4-C2U	7.63537
394	tDR-1:32-Glu-TTC-4-C3U	8.22501
395	tDR-1:32-Glu-TTC-4-C4U	7.4415
396	tDR-1:32-Glu-TTC-4-G22U	6.18149
397	tDR-1:32-Glu-TTC-4-G23U	6.84919
398	tDR-1:32-Glu-TTC-4-U11C	6.84916
399	tDR-1:32-Glu-TTC-4-U25C	6.66494
400	tDR-1:32-Glu-TTC-4-U29C	7.37412
401	tDR-1:32-Glu-TTC-4-U29G	7.56439
402	tDR-1:32-Gly-CCC-1-M2-C28G	6.83672
403	tDR-1:32-Gly-CCC-1-M2-C30G	2.30002
404	tDR-1:32-Gly-CCC-1-M2-G29C	2.46853
405	tDR-1:32-Gly-CCC-1-M2-U25C-C30U	7.62387
406	tDR-1:32-Gly-CCC-2-M2	1.01524
407	tDR-1:32-Gly-GCC-2-M2-A20U	6.38023
408	tDR-1:32-Gly-GCC-2-M2-A3U	6.19272
409	tDR-1:32-Gly-GCC-2-M2-C30G	2.85634
410	tDR-1:32-Gly-GCC-2-M2-C30U	1.73271
411	tDR-1:32-Gly-GCC-2-M2-G29C	3.44356
412	tDR-1:32-His-GTG-1	3.72156
413	tDR-1:32-His-GTG-1-G17A	9.73383
414	tDR-1:32-His-GTG-1-G31C	6.01495
415	tDR-1:32-His-GTG-1-G6A	6.87533
416	tDR-1:32-Lys-CTT-1	-1.17827
417	tDR-1:32-Lys-CTT-1-A9G	-6.33561
418	tDR-1:32-Lys-CTT-1-G18U	-6.5446
419	tDR-1:32-Lys-CTT-1-U12C	-7.00485
420	tDR-1:32-Lys-TTT-1	2.99249
421	tDR-1:32-Lys-TTT-1-C13U	6.68124
422	tDR-1:32-Lys-TTT-1-G10A	6.23743
423	tDR-1:32-Lys-TTT-1-G10U	6.40969
424	tDR-1:32-Lys-TTT-1-G6A	6.33078
425	tDR-1:32-Pro-AGG-1-M4	3.1897
426	tDR-1:32-Pro-AGG-1-M4-A14C	6.27418
427	tDR-1:32-Pro-AGG-1-M4-A14G	3.10651
428	tDR-1:32-Pro-AGG-1-M4-A14U	7.48956
429	tDR-1:32-Pro-AGG-1-M4-A20G	2.89491
430	tDR-1:32-Pro-AGG-1-M4-A20U	7.1143
431	tDR-1:32-Pro-AGG-1-M4-A23G	3.14374
432	tDR-1:32-Pro-AGG-1-M4-A23U	7.72986
433	tDR-1:32-Pro-AGG-1-M4-C12U	3.02533
434	tDR-1:32-Pro-AGG-1-M4-C26U	4.47901
435	tDR-1:32-Pro-AGG-1-M4-C28A	7.47076
436	tDR-1:32-Pro-AGG-1-M4-C28U	3.0254
437	tDR-1:32-Pro-AGG-1-M4-C3U	3.418
438	tDR-1:32-Pro-AGG-1-M4-C5A	7.27513
439	tDR-1:32-Pro-AGG-1-M4-C5G-D5G	6.82953
440	tDR-1:32-Pro-AGG-1-M4-C5U	3.25019
441	tDR-1:32-Pro-AGG-1-M4-C5U-D5GU	8.17064
442	tDR-1:32-Pro-AGG-1-M4-D24UC	6.15728
443	tDR-1:32-Pro-AGG-1-M4-G10A	3.63669
444	tDR-1:32-Pro-AGG-1-M4-G10U	7.88244
445	tDR-1:32-Pro-AGG-1-M4-G15A	9.15511
446	tDR-1:32-Pro-AGG-1-M4-G15U	3.54047
447	tDR-1:32-Pro-AGG-1-M4-G16A	2.80113
448	tDR-1:32-Pro-AGG-1-M4-G16U	7.76864
449	tDR-1:32-Pro-AGG-1-M4-G17A	3.83937
450	tDR-1:32-Pro-AGG-1-M4-G17U	3.01229
451	tDR-1:32-Pro-AGG-1-M4-G18A	4.36074
452	tDR-1:32-Pro-AGG-1-M4-G18U	3.11624
453	tDR-1:32-Pro-AGG-1-M4-G22A	4.39374
454	tDR-1:32-Pro-AGG-1-M4-G22U	2.88425
455	tDR-1:32-Pro-AGG-1-M4-G29A	4.40895
456	tDR-1:32-Pro-AGG-1-M4-G29C	9.81792
457	tDR-1:32-Pro-AGG-1-M4-G29U	2.56488
458	tDR-1:32-Pro-AGG-1-M4-G2A	3.29334
459	tDR-1:32-Pro-AGG-1-M4-G2C	6.68348
460	tDR-1:32-Pro-AGG-1-M4-G2U	2.78529
461	tDR-1:32-Pro-AGG-1-M4-G6A	3.14443
462	tDR-1:32-Pro-AGG-1-M4-G6C	3.25102
463	tDR-1:32-Pro-AGG-1-M4-G6U	3.3016
464	tDR-1:32-Pro-AGG-1-M4-G9A	3.07295
465	tDR-1:32-Pro-AGG-1-M4-G9U	8.36599
466	tDR-1:32-Pro-AGG-1-M4-U11A	7.10899
467	tDR-1:32-Pro-AGG-1-M4-U11C	2.85158
468	tDR-1:32-Pro-AGG-1-M4-U13C	2.93781
469	tDR-1:32-Pro-AGG-1-M4-U19A	7.22562
470	tDR-1:32-Pro-AGG-1-M4-U19C	2.95951
471	tDR-1:32-Pro-AGG-1-M4-U21A	8.3053
472	tDR-1:32-Pro-AGG-1-M4-U21C	3.0941
473	tDR-1:32-Pro-AGG-1-M4-U21G	6.63355
474	tDR-1:32-Pro-AGG-1-M4-U24A	6.22517
475	tDR-1:32-Pro-AGG-1-M4-U24C	3.23208
476	tDR-1:32-Pro-AGG-1-M4-U25A	8.01743
477	tDR-1:32-Pro-AGG-1-M4-U25C	3.24649
478	tDR-1:32-Pro-AGG-1-M4-U27A	8.28398
479	tDR-1:32-Pro-AGG-1-M4-U27C	3.35912
480	tDR-1:32-Pro-AGG-1-M4-U27G	7.37528
481	tDR-1:32-Pro-AGG-1-M4-U31C	8.00397
482	tDR-1:32-Pro-AGG-1-M4-U4A	7.74608
483	tDR-1:32-Pro-AGG-1-M4-U4C	3.34987
484	tDR-1:32-Pro-AGG-1-M4-U7A	7.05344
485	tDR-1:32-Pro-AGG-1-M4-U7C	3.0216
486	tDR-1:32-Pro-AGG-1-M4-U7G	6.44904
487	tDR-1:32-Pro-AGG-1-M4-U8A	7.58477
488	tDR-1:32-Pro-AGG-1-M4-U8C	3.36691
489	tDR-1:32-Pro-AGG-1-M4-U8G	6.64011
490	tDR-1:32-Pro-AGG-1-M5-C30A	4.12873
491	tDR-1:32-Pro-AGG-1-M5-C30U	2.99248
492	tDR-1:32-Pro-AGG-1-M5-C30U-U31C	4.74649
493	tDR-1:32-Pro-AGG-1-M5-G29C-C30U	6.26221
494	tDR-1:32-Pro-TGG-2	3.41542
495	tDR-1:32-Pro-TGG-2-G22U	6.34899
496	tDR-1:32-Pro-TGG-2-G6A	6.94936
497	tDR-1:32-Pro-TGG-2-G6U	8.06832
498	tDR-1:32-Pro-TGG-2-U24C	6.10645
499	tDR-1:32-Ser-CGA-1-M2	1.79086
500	tDR-1:32-Val-AAC-1-M3	-1.79081
501	tDR-1:32-Val-AAC-1-M3-A24G	-6.80012
502	tDR-1:32-Val-AAC-1-M3-C25U	-6.51833
503	tDR-1:32-Val-AAC-1-M3-G7A	-6.67853
504	tDR-1:32-Val-AAC-1-M3-U20C	-6.22132
505	tDR-1:32-Val-AAC-1-M3-U28C	-6.51603
506	tDR-1:32-Val-AAC-1-M3-U4C	-6.4463
507	tDR-1:32-Val-AAC-2	-1.99774
508	tDR-1:32-Val-TAC-1	3.49571
509	tDR-1:32-iMet-CAT-2-U27G	6.44517
510	tDR-1:33-Ala-AGC-2-M2	1.60681
511	tDR-1:33-Ala-AGC-2-M2-A14G	6.02379
512	tDR-1:33-Ala-AGC-2-M2-A22G	6.7107
513	tDR-1:33-Ala-AGC-2-M2-A9G	6.34802
514	tDR-1:33-Ala-AGC-2-M2-G25A	6.67562
515	tDR-1:33-Ala-AGC-2-M2-U31C	3.74331
516	tDR-1:33-Ala-AGC-2-M2-U31G	6.98261
517	tDR-1:33-Ala-AGC-2-M2-U6C	6.08365
518	tDR-1:33-Ala-AGC-2-M3-U28C	6.64606
519	tDR-1:33-Asp-GTC-1	-2.1034
520	tDR-1:33-Cys-GCA-1-M3	-1.09122
521	tDR-1:33-Glu-CTC-1	-1.28373
522	tDR-1:33-Glu-CTC-1-A14G	-1.32437
523	tDR-1:33-Glu-CTC-1-A21G	-1.42687
524	tDR-1:33-Glu-CTC-1-A24G	-1.39152
525	tDR-1:33-Glu-CTC-1-A24U	-6.10795
526	tDR-1:33-Glu-CTC-1-C2U	-1.04762
527	tDR-1:33-Glu-CTC-1-D5G	-1.15015
528	tDR-1:33-Glu-CTC-1-D5G-G6A	-6.88392
529	tDR-1:33-Glu-CTC-1-G15U	-1.65708
530	tDR-1:33-Glu-CTC-1-G17A	-1.34067
531	tDR-1:33-Glu-CTC-1-G6A	-1.41387
532	tDR-1:33-Glu-CTC-1-G6U	-1.223
533	tDR-1:33-Glu-CTC-1-G9A	-1.75852
534	tDR-1:33-Glu-CTC-1-G9U	-7.12245
535	tDR-1:33-Glu-CTC-1-M2-C3U	-1.00115
536	tDR-1:33-Glu-CTC-1-M2-G28A-U33C	-6.38698
537	tDR-1:33-Glu-CTC-1-U11C	-1.44031
538	tDR-1:33-Glu-CTC-1-U16C	-1.61177
539	tDR-1:33-Glu-CTC-1-U16G	-6.82738
540	tDR-1:33-Glu-CTC-1-U20A	-6.90871
541	tDR-1:33-Glu-CTC-1-U20C	-1.52301
542	tDR-1:33-Glu-CTC-1-U25C	-1.35283
543	tDR-1:33-Glu-CTC-1-U26C	-1.42699
544	tDR-1:33-Glu-CTC-1-U5A-D5G	-6.91575
545	tDR-1:33-Glu-CTC-1-U5C	-1.47024
546	tDR-1:33-Glu-CTC-1-U5C-G6U	-1.15064
547	tDR-1:33-Glu-CTC-1-U5G	-6.9314
548	tDR-1:33-Glu-CTC-1-U8C	-1.19897
	tDR-1:33-Glu-TTC-2-M2	2.64572
	tDR-1:33-Glu-TTC-2-M2-A14G	6.32975
	tDR-1:33-Glu-TTC-2-M2-A24G	6.79132
	tDR-1:33-Glu-TTC-2-M2-A5G	6.61604
	tDR-1:33-Glu-TTC-2-M2-C27U	6.30169
	tDR-1:33-Glu-TTC-2-M2-C3U	2.8201
	tDR-1:33-Glu-TTC-2-M2-C4U	2.84065
	tDR-1:33-Glu-TTC-2-M2-G23U	7.00155
	tDR-1:33-Glu-TTC-2-M2-G31U	7.11385
	tDR-1:33-Glu-TTC-2-M2-U11C	7.18384
	tDR-1:33-Glu-TTC-2-M2-U19C	6.15956
	tDR-1:33-Glu-TTC-2-M2-U25C	6.4752
	tDR-1:33-Glu-TTC-2-M2-U26C	6.81718
	tDR-1:33-Glu-TTC-2-M2-U29C	6.81937
	tDR-1:33-Glu-TTC-2-M2-U32C	8.5558
	tDR-1:33-Glu-TTC-2-M2-U8C	6.47711
	tDR-1:33-Glu-TTC-2-M3-D3CA-U4C	7.2805
	tDR-1:33-Glu-TTC-4	2.8016
	tDR-1:33-Glu-TTC-4-A14G	7.46229
	tDR-1:33-Glu-TTC-4-A21G	7.26937
	tDR-1:33-Glu-TTC-4-A24G	3.70917
	tDR-1:33-Glu-TTC-4-A5G	8.0324
	tDR-1:33-Glu-TTC-4-C16U	6.59639
	tDR-1:33-Glu-TTC-4-C27U	6.70111
	tDR-1:33-Glu-TTC-4-C28U	7.07437
	tDR-1:33-Glu-TTC-4-C2U	4.32746
	tDR-1:33-Glu-TTC-4-C3U	2.69496
	tDR-1:33-Glu-TTC-4-C4U	2.70381
	tDR-1:33-Glu-TTC-4-G10U	6.56101
	tDR-1:33-Glu-TTC-4-G22U	6.98789
	tDR-1:33-Glu-TTC-4-G23U	7.58107
	tDR-1:33-Glu-TTC-4-G30U	7.04039
	tDR-1:33-Glu-TTC-4-G31U	6.4069
	tDR-1:33-Glu-TTC-4-G9U	6.74033
	tDR-1:33-Glu-TTC-4-U11C	3.52289
	tDR-1:33-Glu-TTC-4-U13C	7.46323
	tDR-1:33-Glu-TTC-4-U19C	7.25804
	tDR-1:33-Glu-TTC-4-U20C	6.85841
	tDR-1:33-Glu-TTC-4-U25C	3.69684
	tDR-1:33-Glu-TTC-4-U26C	7.84662
	tDR-1:33-Glu-TTC-4-U29C	7.49238
	tDR-1:33-Glu-TTC-4-U32C	9.65953
	tDR-1:33-Glu-TTC-4-U32G	5.01303
	tDR-1:33-Glu-TTC-4-U8C	7.2635
	tDR-1:33-Gly-CCC-1-M2-C31U	2.44959
	tDR-1:33-Gly-CCC-1-M2-G29C	7.50666
	tDR-1:33-Gly-GCC-2-M2-C31U	3.37851
	tDR-1:33-Gly-GCC-2-M2-G29C	6.38711
	tDR-1:33-His-GTG-1	2.19305
	tDR-1:33-His-GTG-1-G17A	6.90688
	tDR-1:33-Lys-CTT-1	-1.24092
	tDR-1:33-Lys-CTT-1-A31G	-6.55818
	tDR-1:33-Lys-CTT-1-A9G	-6.44266
	tDR-1:33-Lys-CTT-1-C17U	-6.76952
	tDR-1:33-Lys-CTT-1-G18U	-7.54981
	tDR-1:33-Lys-CTT-1-G19U	-6.97993
	tDR-1:33-Lys-CTT-1-U12C	-6.56492
	tDR-1:33-Lys-CTT-1-U27C	-6.22413
	tDR-1:33-Lys-TTT-1-G6A	6.15498
	tDR-1:33-Phe-GAA-1-M3	-1.12752
	tDR-1:33-Phe-GAA-1-M3-G10A	-6.88214
	tDR-1:33-Pro-AGG-1-M4	1.93484
	tDR-1:33-Pro-AGG-1-M4-A14G	1.87601
	tDR-1:33-Pro-AGG-1-M4-A14U	1.93522
	tDR-1:33-Pro-AGG-1-M4-A20G	1.82951
	tDR-1:33-Pro-AGG-1-M4-A20U	1.77859
	tDR-1:33-Pro-AGG-1-M4-A23G	1.91774
	tDR-1:33-Pro-AGG-1-M4-A23G-U31C	6.89575
	tDR-1:33-Pro-AGG-1-M4-A23U	1.76223
	tDR-1:33-Pro-AGG-1-M4-C12G	7.26811
	tDR-1:33-Pro-AGG-1-M4-C12U	1.58102
	tDR-1:33-Pro-AGG-1-M4-C26U	2.0364
	tDR-1:33-Pro-AGG-1-M4-C28U	1.94077
	tDR-1:33-Pro-AGG-1-M4-C3U	2.11041
	tDR-1:33-Pro-AGG-1-M4-C5A	1.82667
	tDR-1:33-Pro-AGG-1-M4-C5G	7.13866
	tDR-1:33-Pro-AGG-1-M4-C5G-D5G	1.84
	tDR-1:33-Pro-AGG-1-M4-C5U	2.10324
	tDR-1:33-Pro-AGG-1-M4-C5U-D5GU	1.72587
	tDR-1:33-Pro-AGG-1-M4-D23U	1.81513
	tDR-1:33-Pro-AGG-1-M4-G10A	1.94113
	tDR-1:33-Pro-AGG-1-M4-G10C	6.93532
	tDR-1:33-Pro-AGG-1-M4-G15A	1.80106
	tDR-1:33-Pro-AGG-1-M4-G15C	6.7495
	tDR-1:33-Pro-AGG-1-M4-G15U	1.6182
	tDR-1:33-Pro-AGG-1-M4-G16A	1.82265
	tDR-1:33-Pro-AGG-1-M4-G16U	2.04813
	tDR-1:33-Pro-AGG-1-M4-G17A	1.8421
	tDR-1:33-Pro-AGG-1-M4-G17U	2.01344
	tDR-1:33-Pro-AGG-1-M4-G18A	1.71035
	tDR-1:33-Pro-AGG-1-M4-G18U	1.64454
	tDR-1:33-Pro-AGG-1-M4-G22A	1.98772
	tDR-1:33-Pro-AGG-1-M4-G22U	1.54174
	tDR-1:33-Pro-AGG-1-M4-G29A	1.87586
	tDR-1:33-Pro-AGG-1-M4-G29C	2.60719
	tDR-1:33-Pro-AGG-1-M4-G29C-U31C	6.02174
	tDR-1:33-Pro-AGG-1-M4-G29U	1.37401
	tDR-1:33-Pro-AGG-1-M4-G2A	1.86599
	tDR-1:33-Pro-AGG-1-M4-G2C	2.02626
	tDR-1:33-Pro-AGG-1-M4-G2U	1.75703
	tDR-1:33-Pro-AGG-1-M4-G2U-G6A	6.1527
	tDR-1:33-Pro-AGG-1-M4-G2U-U27C	6.16643
	tDR-1:33-Pro-AGG-1-M4-G2U-U31C	7.32166
	tDR-1:33-Pro-AGG-1-M4-G6A	1.83217
	tDR-1:33-Pro-AGG-1-M4-G6A-U11C	6.16989
	tDR-1:33-Pro-AGG-1-M4-G6A-U27C	6.54942
	tDR-1:33-Pro-AGG-1-M4-G6A-U31C	7.99283
	tDR-1:33-Pro-AGG-1-M4-G6A-U31G	6.84919
	tDR-1:33-Pro-AGG-1-M4-G6C	1.86893
	tDR-1:33-Pro-AGG-1-M4-G6U	2.01637
	tDR-1:33-Pro-AGG-1-M4-G6U-U31C	7.1782
	tDR-1:33-Pro-AGG-1-M4-G9A	2.04389
	tDR-1:33-Pro-AGG-1-M4-G9U	1.5862
	tDR-1:33-Pro-AGG-1-M4-U11A	1.78671
	tDR-1:33-Pro-AGG-1-M4-U11C	1.81171
	tDR-1:33-Pro-AGG-1-M4-U13A	2.18605
	tDR-1:33-Pro-AGG-1-M4-U13C	1.83334
	tDR-1:33-Pro-AGG-1-M4-U19A	1.93934
	tDR-1:33-Pro-AGG-1-M4-U19C	1.85201
	tDR-1:33-Pro-AGG-1-M4-U21A	1.91206
	tDR-1:33-Pro-AGG-1-M4-U21C	1.85249
	tDR-1:33-Pro-AGG-1-M4-U21C-U31C	6.62361
	tDR-1:33-Pro-AGG-1-M4-U21G	1.93159
	tDR-1:33-Pro-AGG-1-M4-U24C	1.88165
	tDR-1:33-Pro-AGG-1-M4-U24C-U31C	6.84279
	tDR-1:33-Pro-AGG-1-M4-U25A	2.01022
	tDR-1:33-Pro-AGG-1-M4-U25C	1.9015
	tDR-1:33-Pro-AGG-1-M4-U25C-U31C	7.14761
	tDR-1:33-Pro-AGG-1-M4-U25G	3.3812
	tDR-1:33-Pro-AGG-1-M4-U27A	1.87783
	tDR-1:33-Pro-AGG-1-M4-U27C	1.85456
	tDR-1:33-Pro-AGG-1-M4-U27C-U31C	8.07948
	tDR-1:33-Pro-AGG-1-M4-U27G	2.68006
	tDR-1:33-Pro-AGG-1-M4-U31A	2.12232
	tDR-1:33-Pro-AGG-1-M4-U31C	2.75447
	tDR-1:33-Pro-AGG-1-M4-U31G	2.51105
	tDR-1:33-Pro-AGG-1-M4-U32C	2.14739
	tDR-1:33-Pro-AGG-1-M4-U4A	2.0787
	tDR-1:33-Pro-AGG-1-M4-U4C	1.88966
	tDR-1:33-Pro-AGG-1-M4-U4C-U31C	6.9383
	tDR-1:33-Pro-AGG-1-M4-U7A	1.79762
	tDR-1:33-Pro-AGG-1-M4-U7C	1.93633
	tDR-1:33-Pro-AGG-1-M4-U7G	2.05098
	tDR-1:33-Pro-AGG-1-M4-U8A	2.07465
	tDR-1:33-Pro-AGG-1-M4-U8C	1.82875
	tDR-1:33-Pro-AGG-1-M4-U8G	1.82269
	tDR-1:33-Pro-AGG-1-M5-C30A	2.00864
	tDR-1:33-Pro-AGG-1-M5-C30U	1.64954
	tDR-1:33-Pro-TGG-2	2.40602
	tDR-1:33-Pro-TGG-2-C28U	6.4649
	tDR-1:33-Pro-TGG-2-G22U	7.67995
	tDR-1:33-Pro-TGG-2-G6A	6.99757
	tDR-1:33-Pro-TGG-2-G6U	6.92112
	tDR-1:33-Pro-TGG-2-U24C	6.33178
	tDR-1:33-Pro-TGG-2-U27C	6.27944
	tDR-1:33-Pro-TGG-2-U31C	7.16499
	tDR-1:33-Pro-TGG-2-U31G	6.44329
	tDR-1:33-Ser-GCT-1-M3-A2U	-6.44147
	tDR-1:33-Ser-GCT-1-M3-A5U	-6.47633
	tDR-1:33-Ser-GCT-1-M3-G29A	-6.60991
	tDR-1:33-Val-AAC-1-M3	-1.54683
	tDR-1:33-iMet-CAT-2	-6.44273
	tDR-1:34-Arg-TCG-2	-1.46928
	tDR-1:34-Asp-GTC-1	-1.08131
	tDR-1:34-Glu-CTC-1	-1.62527
	tDR-1:34-Glu-CTC-1-A21G	-6.94437
	tDR-1:34-Glu-CTC-1-C30U	-6.60885
	tDR-1:34-Glu-CTC-1-D5G	-1.521
	tDR-1:34-Glu-CTC-1-G22U	-6.49427
	tDR-1:34-Glu-CTC-1-U20C	-6.64749
	tDR-1:34-Glu-CTC-1-U25C	-7.34539
	tDR-1:34-Glu-CTC-1-U5C	-7.05575
	tDR-1:34-Glu-CTC-1-U5C-G6U	-1.47692
	tDR-1:34-Glu-CTC-1-U8C	-6.89642
	tDR-1:34-Glu-TTC-4	1.32186
	tDR-1:34-Glu-TTC-4-C2U	6.05031
	tDR-1:34-Glu-TTC-4-C3U	6.25363
	tDR-1:34-Glu-TTC-4-C4U	6.08723
	tDR-1:34-His-GTG-1	1.90244
	tDR-1:34-His-GTG-1-G6A	6.13268
	tDR-1:34-His-GTG-1-U26C	6.13268
	tDR-1:34-Leu-CAG-1-M3	-1.28673
	tDR-1:34-Pro-CGG-1-G29U	-7.57164
	tDR-1:34-Pro-CGG-1-M2-C30G	1.14912
	tDR-1:34-Pro-CGG-1-U31C-U32C	3.61077
	tDR-1:34-Pro-TGG-1-C3A	6.22517
	tDR-1:34-Pro-TGG-2-A14G	6.12328
	tDR-1:34-Pro-TGG-2-U31C	6.42417
	tDR-1:34-Val-AAC-1-M3-A34U	-6.59616
	tDR-1:34-Val-CAC-1-M2	-2.04899
	tDR-1:35-Arg-TCG-2	-7.19848
	tDR-1:35-Arg-TCG-3-M2	-6.81714
	tDR-1:35-Asp-GTC-1	-2.01356
	tDR-1:35-Asp-GTC-2-M2	-1.61734
	tDR-1:35-Glu-CTC-1	-1.70286
	tDR-1:35-Glu-CTC-1-A14G	-6.96143
	tDR-1:35-Glu-CTC-1-A21G	-6.5593
	tDR-1:35-Glu-CTC-1-C4U	-6.72847
	tDR-1:35-Glu-CTC-1-D5G	-1.52619
	tDR-1:35-Glu-CTC-1-U13C	-6.58485
	tDR-1:35-Glu-CTC-1-U5C	-6.49049
	tDR-1:35-Glu-CTC-1-U5C-G6U	-1.72111
	tDR-1:35-Glu-CTC-1-U8C	-6.48815
	tDR-1:35-Trp-CCA-2-M2	-1.4147
	tDR-1:36-Asp-GTC-1	-2.50022
	tDR-1:36-Asp-GTC-2-M2	-2.36928
	tDR-1:36-Glu-CTC-1	-2.46236
	tDR-1:36-Glu-CTC-1-D5G	-2.35909
	tDR-1:36-Glu-CTC-1-M2-U19C	-6.58485
	tDR-1:36-Glu-CTC-1-U11C	-6.79955
	tDR-1:36-Glu-CTC-1-U33C	-6.62422
	tDR-1:36-Glu-CTC-1-U5C-G6U	-2.02248
	tDR-1:36-Val-AAC-1-M3-A34G	-2.76294
	tDR-1:36-Val-CAC-1-M2	-6.74018
	tDR-1:41-Phe-GAA-1-M3	-7.24802
	tDR-1:56-Pro-AGG-1-M4-A33G	-1.26061
	tDR-1:56-Pro-TGG-1	-7.49583
	tDR-1:e1-Ser-AGA-1-M6-A34G-I45G-D48G	-6.90877
	tDR-1:e2-Ser-AGA-2-M2-A34G	-6.45718
	tDR-20:33-Glu-TTC-2-M3	6.78896
	tDR-20a:35-Asp-GTC-2-M2	-1.47622
	tDR-20a:36-Asp-GTC-2-M2	-1.80421
	tDR-20a:36-Glu-CTC-1-M2	-8.01436
	tDR-20a:74-Glu-TTC-2	-1.73201
	tDR-20a:74-Glu-TTC-3-M2	-1.31684
	tDR-20a:75-Glu-CTC-1	-7.19138
	tDR-20b:34-Leu-CAG-1-M3	-6.26181
	tDR-21:35-Glu-CTC-1-M2	-2.78572
	tDR-21:36-Glu-CTC-1-M2	-3.26886
	tDR-21:56-Leu-AAG-2-A14G	-2.06462
	tDR-21:70-Arg-TCT-3	7.27261
	tDR-21:71-Arg-TCT-1	6.80023
	tDR-21:71-Arg-TCT-3	2.46031
	tDR-21:72-Arg-TCT-1	2.59521
	tDR-21:72-Arg-TCT-2	1.97763
	tDR-21:72-Arg-TCT-3	2.46496
	tDR-21:72-Arg-TCT-3-G2U	6.51304
	tDR-21:72-Arg-TCT-3-U51C	7.09512
	tDR-21:72-Arg-TCT-3-U51G	7.24345
	tDR-21:72-Arg-TCT-4	1.67619
	tDR-21:72-Asn-GTT-1	6.396
	tDR-21:72-Pro-AGG-1-M3-A14G	6.58358
	tDR-21:73-Arg-CCT-4	-6.88025
	tDR-21:73-Gln-CTG-2-M2	-6.49307
	tDR-21:74-Arg-ACG-3-A14G	-7.07702
	tDR-21:74-Arg-CCT-2	-1.76245
	tDR-21:74-Arg-CCT-4	-2.34364
	tDR-21:74-Arg-TCG-3	-1.5503
	tDR-21:75-Glu-TTC-2	-6.99581
	tDR-22:72-Arg-TCT-3	7.06905
	tDR-2:20-Ala-AGC-1-M7-A4G-U5A-G6U-I7G-U19C	6.75039
	tDR-2:20-Pro-AGG-1-M5	6.92319
	tDR-2:21-Pro-AGG-1-M5	7.18556
	tDR-2:22-Pro-AGG-1-M5	8.39756
	tDR-2:23-Pro-AGG-1-M5	8.11451
	tDR-2:26-Glu-CTC-1-M2	3.80458
	tDR-2:26-Glu-TTC-4	6.65117
	tDR-2:26-Pro-AGG-1-M5	6.49111
	tDR-2:27-Glu-CTC-1-M2	4.11485
	tDR-2:28-Glu-CTC-1	9.74987
	tDR-2:28-Glu-CTC-1-D4G	8.45553
	tDR-2:28-Glu-TTC-2-M2	6.61107
	tDR-2:28-Glu-TTC-4	8.36158
	tDR-2:29-Glu-CTC-1	6.1521
	tDR-2:29-Glu-CTC-1-D4G	7.05512
	tDR-2:29-Glu-CTC-1-D4G-G27A	6.41365
	tDR-2:29-Glu-CTC-1-G28A	7.99824
	tDR-2:29-Glu-CTC-1-G28C	6.98652
	tDR-2:29-Glu-CTC-1-U4C-G5U	3.81857
	tDR-2:29-Glu-TTC-2-M2	10.3576
	tDR-2:29-Glu-TTC-2-M2-U28C	7.54916
	tDR-2:29-Glu-TTC-4	12.0666
	tDR-2:29-Glu-TTC-4-U28C	9.02508
	tDR-2:29-Pro-AGG-1-M5	2.57555
	tDR-2:30-Glu-CTC-1	6.36412
	tDR-2:30-Glu-CTC-1-A13G	8.89919
	tDR-2:30-Glu-CTC-1-A20G	8.43942
	tDR-2:30-Glu-CTC-1-A23G	8.79077
	tDR-2:30-Glu-CTC-1-C11U	7.52023
	tDR-2:30-Glu-CTC-1-C26U	8.02394
	tDR-2:30-Glu-CTC-1-C29U	6.5594
	tDR-2:30-Glu-CTC-1-C3U	7.99248
	tDR-2:30-Glu-CTC-1-D3UGG	7.54705
	tDR-2:30-Glu-CTC-1-D4G	5.90178
	tDR-2:30-Glu-CTC-1-D4G-G27A	8.29494
	tDR-2:30-Glu-CTC-1-D4G-G27C	9.04518
	tDR-2:30-Glu-CTC-1-D4G-G27U	6.80093
	tDR-2:30-Glu-CTC-1-D4G-U6C	7.33797
	tDR-2:30-Glu-CTC-1-G14A	6.62111
	tDR-2:30-Glu-CTC-1-G14U	8.1664
	tDR-2:30-Glu-CTC-1-G16A	8.88269
	tDR-2:30-Glu-CTC-1-G21A	6.85771
	tDR-2:30-Glu-CTC-1-G21U	7.95166
	tDR-2:30-Glu-CTC-1-G22A	6.27099
	tDR-2:30-Glu-CTC-1-G28A	9.67795
	tDR-2:30-Glu-CTC-1-G28C	10.368
	tDR-2:30-Glu-CTC-1-G28U	8.17184
	tDR-2:30-Glu-CTC-1-G5A	9.87185
	tDR-2:30-Glu-CTC-1-G5U	8.53929
	tDR-2:30-Glu-CTC-1-G6A	6.59486
	tDR-2:30-Glu-CTC-1-G6U	6.58447
	tDR-2:30-Glu-CTC-1-G8A	7.23362
	tDR-2:30-Glu-CTC-1-G9A	6.86985
	tDR-2:30-Glu-CTC-1-M2-C2U	9.94238
	tDR-2:30-Glu-CTC-1-M2-C2U-D4G	7.03537
	tDR-2:30-Glu-CTC-1-M2-G27C	7.07136
	tDR-2:30-Glu-CTC-1-U10C	9.05366
	tDR-2:30-Glu-CTC-1-U12C	8.4602
	tDR-2:30-Glu-CTC-1-U15A	6.1174
	tDR-2:30-Glu-CTC-1-U15C	8.23773
	tDR-2:30-Glu-CTC-1-U19C	8.19992
	tDR-2:30-Glu-CTC-1-U24C	8.78343
	tDR-2:30-Glu-CTC-1-U25C	9.53746
	tDR-2:30-Glu-CTC-1-U25G	7.73
	tDR-2:30-Glu-CTC-1-U4A	7.09223
	tDR-2:30-Glu-CTC-1-U4C	9.26051
	tDR-2:30-Glu-CTC-1-U4C-G5U	3.08374
	tDR-2:30-Glu-CTC-1-U7C	8.62551
	tDR-2:30-Glu-CTC-3	8.53862
	tDR-2:30-Glu-CTC-3-D4G	7.24348
	tDR-2:30-Glu-TTC-1-M2	11.1349
	tDR-2:30-Glu-TTC-1-M2-D4G	10.1089
	tDR-2:30-Glu-TTC-1-M2-U4C-G5U	6.84852
	tDR-2:30-Glu-TTC-2-M2	10.8839
	tDR-2:30-Glu-TTC-4	12.1649
	tDR-2:30-Pro-AGG-1-M5	8.90946
	tDR-2:31-Ala-AGC-2-M2	6.98922
	tDR-2:31-Asp-GTC-1	7.41446
	tDR-2:31-Glu-CTC-1	3.85153
	tDR-2:31-Glu-CTC-1-A13G	8.92863
	tDR-2:31-Glu-CTC-1-A20G	8.63677
	tDR-2:31-Glu-CTC-1-A23G	9.15447
	tDR-2:31-Glu-CTC-1-C11U	7.77068
	tDR-2:31-Glu-CTC-1-C26U	8.09873
	tDR-2:31-Glu-CTC-1-C29A	7.66845
	tDR-2:31-Glu-CTC-1-C29G	10.2971
	tDR-2:31-Glu-CTC-1-C29U	8.6078
	tDR-2:31-Glu-CTC-1-C3U	8.49179
	tDR-2:31-Glu-CTC-1-D3UGG	7.61063
	tDR-2:31-Glu-CTC-1-D4G	3.19185
	tDR-2:31-Glu-CTC-1-D4G-C28U	7.08737
	tDR-2:31-Glu-CTC-1-D4G-U6C	7.46604
	tDR-2:31-Glu-CTC-1-D4G-U9C	7.82671
	tDR-2:31-Glu-CTC-1-G14A	7.00669
	tDR-2:31-Glu-CTC-1-G14U	7.71976
	tDR-2:31-Glu-CTC-1-G16A	9.16082
	tDR-2:31-Glu-CTC-1-G17A	6.30171
	tDR-2:31-Glu-CTC-1-G21A	7.24503
	tDR-2:31-Glu-CTC-1-G21U	6.80461
	tDR-2:31-Glu-CTC-1-G22A	7.12152
	tDR-2:31-Glu-CTC-1-G22U	6.83475
	tDR-2:31-Glu-CTC-1-G28C	6.73956
	tDR-2:31-Glu-CTC-1-G28U	7.04589
	tDR-2:31-Glu-CTC-1-G5A	3.69979
	tDR-2:31-Glu-CTC-1-G6A	7.14805
	tDR-2:31-Glu-CTC-1-G8A	7.38525
	tDR-2:31-Glu-CTC-1-G9A	7.09042
	tDR-2:31-Glu-CTC-1-M2-C2U	9.21098
	tDR-2:31-Glu-CTC-1-M2-C2U-D4G	6.38417
	tDR-2:31-Glu-CTC-1-M2-G27A	7.87187
	tDR-2:31-Glu-CTC-1-M3-G30A	3.37265
	tDR-2:31-Glu-CTC-1-U10C	4.34813
	tDR-2:31-Glu-CTC-1-U12C	8.72546
	tDR-2:31-Glu-CTC-1-U15C	8.67264
	tDR-2:31-Glu-CTC-1-U19C	8.5963
	tDR-2:31-Glu-CTC-1-U24C	8.916
	tDR-2:31-Glu-CTC-1-U25C	8.63177
	tDR-2:31-Glu-CTC-1-U4A	7.18599
	tDR-2:31-Glu-CTC-1-U4C	5.20181
	tDR-2:31-Glu-CTC-1-U7C	8.75482
	tDR-2:31-Glu-TTC-1	4.16166
	tDR-2:31-Glu-TTC-1-D4G	4.56574
	tDR-2:31-Glu-TTC-2-M2	13.2945
	tDR-2:31-Glu-TTC-4	9.73444
	tDR-2:31-Glu-TTC-4-C2U	6.73185
	tDR-2:31-Glu-TTC-4-U28C	6.7146
	tDR-2:31-Glu-TTC-4-U28G	7.44138
	tDR-2:31-Glu-TTC-5	7.55122
	tDR-2:31-Gly-CCC-1-M2	2.2866
	tDR-2:31-Gly-CCC-4	6.84258
	tDR-2:31-Gly-GCC-2-M2	2.67387
	tDR-2:31-His-GTG-1	7.45289
	tDR-2:31-Pro-AGG-1-M4	5.85553
	tDR-2:31-Pro-AGG-1-M5-C29A	6.25044
	tDR-2:31-Pro-AGG-1-M5-C29U	8.97874
	tDR-2:31-Pro-TGG-2	7.61408
	tDR-2:32-Asp-GTC-1	6.71291
	tDR-2:32-Glu-CTC-1	2.57899
	tDR-2:32-Glu-CTC-1-A13G	7.54242
	tDR-2:32-Glu-CTC-1-A20G	7.37105
	tDR-2:32-Glu-CTC-1-C26U	7.27456
	tDR-2:32-Glu-CTC-1-C29A	6.84918
	tDR-2:32-Glu-CTC-1-C29G	8.73712
	tDR-2:32-Glu-CTC-1-C29U	7.51375
	tDR-2:32-Glu-CTC-1-C31A	2.34989
	tDR-2:32-Glu-CTC-1-C31G	9.0901
	tDR-2:32-Glu-CTC-1-C31U	2.26635
	tDR-2:32-Glu-CTC-1-C3U	7.60245
	tDR-2:32-Glu-CTC-1-D3UGG	7.34399
	tDR-2:32-Glu-CTC-1-D4G	1.96045
	tDR-2:32-Glu-CTC-1-D4G-C28G	7.39961
	tDR-2:32-Glu-CTC-1-D4G-C30A	2.34517
	tDR-2:32-Glu-CTC-1-D4G-C30U	2.11891
	tDR-2:32-Glu-CTC-1-D4G-G29A	7.41268
	tDR-2:32-Glu-CTC-1-D4G-G29C	7.5915
	tDR-2:32-Glu-CTC-1-D4G-U6C	6.39894
	tDR-2:32-Glu-CTC-1-G14U	6.18715
	tDR-2:32-Glu-CTC-1-G16A	7.97206
	tDR-2:32-Glu-CTC-1-G21U	7.07014
	tDR-2:32-Glu-CTC-1-G27C	6.36524
	tDR-2:32-Glu-CTC-1-G28A	6.76863
	tDR-2:32-Glu-CTC-1-G28U	7.47632
	tDR-2:32-Glu-CTC-1-G30C	8.71589
	tDR-2:32-Glu-CTC-1-G30U-C31G	6.52008
	tDR-2:32-Glu-CTC-1-G5A	2.78837
	tDR-2:32-Glu-CTC-1-G8A	6.23174
	tDR-2:32-Glu-CTC-1-M2-C2U	4.05389
	tDR-2:32-Glu-CTC-1-M2-C2U-D4G	6.15958
	tDR-2:32-Glu-CTC-1-M2-G27A	6.86395
	tDR-2:32-Glu-CTC-1-M3-G30A	8.2208
	tDR-2:32-Glu-CTC-1-U12C	7.18872
	tDR-2:32-Glu-CTC-1-U15C	7.13445
	tDR-2:32-Glu-CTC-1-U19C	6.61843
	tDR-2:32-Glu-CTC-1-U24C	7.5757
	tDR-2:32-Glu-CTC-1-U25C	7.23449
	tDR-2:32-Glu-CTC-1-U7C	6.942
	tDR-2:32-Glu-TTC-1	3.58017
	tDR-2:32-Glu-TTC-1-C31U	8.24136
	tDR-2:32-Glu-TTC-1-D4G	3.07033
	tDR-2:32-Glu-TTC-1-D4G-C30U	7.05819
	tDR-2:32-Glu-TTC-2-M2	7.70879
	tDR-2:32-Glu-TTC-2-M2-C2U	7.17469
	tDR-2:32-Glu-TTC-2-M2-U31C	8.75293
	tDR-2:32-Glu-TTC-4	6.60143
	tDR-2:32-Glu-TTC-4-C2U	6.94362
	tDR-2:32-Glu-TTC-4-U31C	10.0797
	tDR-2:32-His-GTG-1	7.00321
	tDR-2:32-Lys-TTT-1	4.16377
	tDR-2:32-Pro-AGG-1-M4	4.71473
	tDR-2:32-Pro-AGG-1-M4-A19G	6.43583
	tDR-2:32-Pro-AGG-1-M4-A22G	6.49385
	tDR-2:32-Pro-AGG-1-M4-C2U	7.04477
	tDR-2:32-Pro-AGG-1-M4-C4U	6.85133
	tDR-2:32-Pro-AGG-1-M4-G1U-U30C	5.01978
	tDR-2:32-Pro-AGG-1-M4-G5A	8.30931
	tDR-2:32-Pro-AGG-1-M4-G5U	7.18839
	tDR-2:32-Pro-AGG-1-M4-U10C	6.47713
	tDR-2:32-Pro-AGG-1-M4-U20C	6.66501
	tDR-2:32-Pro-AGG-1-M4-U23C	6.21857
	tDR-2:32-Pro-AGG-1-M4-U24C	6.64442
	tDR-2:32-Pro-AGG-1-M4-U26C	6.85984
	tDR-2:32-Pro-AGG-1-M4-U30A	9.40364
	tDR-2:32-Pro-AGG-1-M4-U3C	6.59907
	tDR-2:32-Pro-AGG-1-M4-U6C	6.11385
	tDR-2:32-Pro-TGG-2	7.6437
	tDR-2:33-Ala-AGC-2-M2	7.03028
	tDR-2:33-Glu-CTC-1-C31G-U32C	6.76727
	tDR-2:33-Glu-CTC-1-U4C-G5U	-1.1407
	tDR-2:33-Glu-CTC-2-C1G-I5C-G7U	6.23391
	tDR-2:33-Glu-TTC-2-M2	5.85136
	tDR-2:33-Glu-TTC-2-M2-C2U	7.34464
	tDR-2:33-Glu-TTC-4	5.93606
	tDR-2:33-Glu-TTC-4-C2U	7.41082
	tDR-2:33-Glu-TTC-4-C3U	6.61007
	tDR-2:33-Glu-TTC-4-U31C	7.30156
	tDR-2:33-Glu-TTC-4-U31G	7.08173
	tDR-2:33-Gly-CCC-4	6.71459
	tDR-2:33-Pro-AGG-1-M4	4.27906
	tDR-2:33-Pro-AGG-1-M4-A13G	8.71254
	tDR-2:33-Pro-AGG-1-M4-A19G	8.31634
	tDR-2:33-Pro-AGG-1-M4-A22G	8.88879
	tDR-2:33-Pro-AGG-1-M4-C11U	6.86125
	tDR-2:33-Pro-AGG-1-M4-C25U	6.6119
	tDR-2:33-Pro-AGG-1-M4-C27U	7.68766
	tDR-2:33-Pro-AGG-1-M4-C2G-U3C	7.07452
	tDR-2:33-Pro-AGG-1-M4-C2U	3.58494
	tDR-2:33-Pro-AGG-1-M4-C4U	9.26227
	tDR-2:33-Pro-AGG-1-M4-G14A	6.55048
	tDR-2:33-Pro-AGG-1-M4-G15A	6.6102
	tDR-2:33-Pro-AGG-1-M4-G16A	7.02586
	tDR-2:33-Pro-AGG-1-M4-G16U	7.03159
	tDR-2:33-Pro-AGG-1-M4-G17A	6.35728
	tDR-2:33-Pro-AGG-1-M4-G21A	6.15499
	tDR-2:33-Pro-AGG-1-M4-G21U	6.94832
	tDR-2:33-Pro-AGG-1-M4-G28A	7.15281
	tDR-2:33-Pro-AGG-1-M4-G5A	4.76887
	tDR-2:33-Pro-AGG-1-M4-G5C	6.70048
	tDR-2:33-Pro-AGG-1-M4-G5U	4.29223
	tDR-2:33-Pro-AGG-1-M4-G8A	6.99371
	tDR-2:33-Pro-AGG-1-M4-G8U	6.21414
	tDR-2:33-Pro-AGG-1-M4-G9A	6.61023
	tDR-2:33-Pro-AGG-1-M4-I6C	6.62713
	tDR-2:33-Pro-AGG-1-M4-U10C	4.34774
	tDR-2:33-Pro-AGG-1-M4-U12C	7.96562
	tDR-2:33-Pro-AGG-1-M4-U18C	7.99154
	tDR-2:33-Pro-AGG-1-M4-U20C	8.60085
	tDR-2:33-Pro-AGG-1-M4-U23C	8.34028
	tDR-2:33-Pro-AGG-1-M4-U24C	9.07285
	tDR-2:33-Pro-AGG-1-M4-U26C	8.9949
	tDR-2:33-Pro-AGG-1-M4-U30C	5.1736
	tDR-2:33-Pro-AGG-1-M4-U30G	9.4194
	tDR-2:33-Pro-AGG-1-M4-U30G-U31C	7.19105
	tDR-2:33-Pro-AGG-1-M4-U31C	7.88075
	tDR-2:33-Pro-AGG-1-M4-U3C	4.43348
	tDR-2:33-Pro-AGG-1-M4-U3G-G5U	7.08438
	tDR-2:33-Pro-AGG-1-M4-U6C	8.70007
	tDR-2:33-Pro-AGG-1-M4-U7C	8.31353
	tDR-2:33-Pro-AGG-1-M5-C29U	7.19343
	tDR-2:33-Pro-TGG-2	6.27465
	tDR-2:34-Glu-TTC-2-M2	3.64382
	tDR-2:34-Glu-TTC-4	3.95708
	tDR-2:34-Pro-AGG-1-M2	6.44436
	tDR-2:34-Pro-AGG-1-M4-A32G	9.62561
	tDR-2:34-Pro-CGG-1	1.64726
	tDR-2:34-Pro-TGG-1	2.7255
	tDR-2:34-Pro-TGG-1-G5U	7.44874
	tDR-2:34-Pro-TGG-1-U26C	6.30485
	tDR-2:34-Pro-TGG-1-U30C	6.46129
	tDR-2:34-Pro-TGG-2	3.33187
	tDR-2:35-Glu-CTC-1	-1.5407
	tDR-2:35-Glu-CTC-1-U4C-G5U	-1.59902
	tDR-2:35-Glu-TTC-4	7.19734
	tDR-2:36-Glu-CTC-1	-2.42655
	tDR-2:36-Glu-CTC-1-U4C-G5U	-2.52826
	tDR-30:73-Gln-CTG-2-M2	-7.09792
	tDR-30:74-Leu-CAA-2	-6.83389
	tDR-30:75-Gln-CTG-2-M2	-6.64731
	tDR-31:75-Leu-CAA-2	-6.27413
	tDR-33:72-Met-CAT-2	-6.86494
	tDR-33:75-Lys-TTT-1	-6.69091
	tDR-34:50-Met-CAT-2	-7.73964
	tDR-34:63-Met-CAT-2	-6.6598
	tDR-34:66-Pro-AGG-1-M3-A1G	6.61843
	tDR-34:66-Ser-GCT-3	-2.31863
	tDR-34:67-Ser-GCT-3	-7.34209
	tDR-34:68-Pro-AGG-1-M3-A1G	2.84186
	tDR-34:68-Ser-GCT-3	-7.58539
	tDR-34:70-Pro-AGG-1-M3-A1G	2.61446
	tDR-34:70-Pro-AGG-1-M3-A1G-A36G	6.76636
	tDR-34:70-Ser-AGA-1-A1G	1.86197
	tDR-34:70-Ser-AGA-1-A1G-U46C	6.54333
	tDR-34:70-Ser-AGA-3-A1G	3.583
	tDR-34:71-Pro-AGG-1	7.06342
	tDR-34:71-Pro-AGG-1-M3-A1G	3.2557
	tDR-34:71-Pro-AGG-1-M3-A1G-A11G	7.69527
	tDR-34:71-Pro-AGG-1-M3-A1G-A25G	7.1957
	tDR-34:71-Pro-AGG-1-M3-A1G-A26G	6.43088
	tDR-34:71-Pro-AGG-1-M3-A1G-A36G	9.90434
	tDR-34:71-Pro-AGG-1-M3-A1G-A9G	7.94356
	tDR-34:71-Pro-AGG-1-M3-A1G-C28U	6.99193
	tDR-34:71-Pro-AGG-1-M3-A1G-C29U	6.66094
	tDR-34:71-Pro-AGG-1-M3-A1G-C7U	7.19232
	tDR-34:71-Pro-AGG-1-M3-A1G-G37A	7.84669
	tDR-34:71-Pro-AGG-1-M3-A1G-G37C	6.69477
	tDR-34:71-Pro-AGG-1-M3-A1G-U14C	7.27483
	tDR-34:71-Pro-AGG-1-M3-A1G-U27C	7.48192
	tDR-34:71-Pro-AGG-1-M3-A1G-U5C	7.05851
	tDR-34:71-Pro-AGG-2-A1G	7.65395
	tDR-34:71-Pro-TGG-1	6.02254
	tDR-34:71-Ser-GCT-3	-2.29274
	tDR-34:72-Met-CAT-2	-1.13816
	tDR-34:72-Met-CAT-2-A19G	-6.9078
	tDR-34:72-Met-CAT-2-U14C	-6.22132
	tDR-34:72-Pro-AGG-1-M3-A1G	3.57036
	tDR-34:72-Ser-AGA-3-A1G	6.92536
	tDR-34:72-Ser-GCT-3	-1.95134
	tDR-34:73-Leu-AAG-2-A1G	-1.8605
	tDR-34:73-Met-CAT-2	-1.41516
	tDR-34:73-Met-CAT-2-U29C	-6.3065
	tDR-34:73-Met-CAT-3	-1.11821
	tDR-34:73-Pro-AGG-1-M3-A1G	2.04772
	tDR-34:73-Ser-GCT-3	-2.08832
	tDR-34:73-Thr-AGT-2-A1G	-1.27204
	tDR-34:T2-Lys-CTT-1-2	-7.15399
	tDR-34:74-Glu-CTC-1	-6.83485
	tDR-34:74-Leu-AAG-2-A1G	-1.64809
	tDR-34:74-Lys-TTT-1	-2.07911
	tDR-34:74-Met-CAT-1	-1.61338
	tDR-34:74-Met-CAT-1-A10G	-7.05016
	tDR-34:74-Met-CAT-1-A19G	-6.98746
	tDR-34:74-Met-CAT-1-A2G	-6.67136
	tDR-34:74-Met-CAT-1-C27U	-6.65355
	tDR-34:74-Met-CAT-1-D33G	-6.83663
	tDR-34:74-Met-CAT-1-G35U	-6.26042
	tDR-34:74-Met-CAT-1-M2-G26U	-6.95545
	tDR-34:74-Met-CAT-1-U17C	-6.32513
	tDR-34:74-Met-CAT-1-U22C	-6.44992
	tDR-34:74-Met-CAT-1-U29C	-7.26249
	tDR-34:74-Met-CAT-1-U8C	-6.65153
	tDR-34:74-Met-CAT-2	-1.7933
	tDR-34:74-Met-CAT-2-A40U	-6.39707
	tDR-34:74-Met-CAT-2-A5G	-7.38446
	tDR-34:74-Met-CAT-2-C23U	-6.83943
	tDR-34:74-Met-CAT-2-C27U	-6.75488
	tDR-34:74-Met-CAT-2-C28U	-6.44992
	tDR-34:74-Met-CAT-2-G13A	-6.77329
	tDR-34:74-Met-CAT-2-U14C	-7.61148
	tDR-34:74-Met-CAT-2-U3C	-6.94256
	tDR-34:74-Met-CAT-2-U6C	-7.17816
	tDR-34:74-Met-CAT-3	-1.51978
	tDR-34:74-Met-CAT-3-A10G	-6.22974
	tDR-34:74-Met-CAT-3-A19G	-6.30381
	tDR-34:74-Met-CAT-3-A25G	-6.34597
	tDR-34:74-Met-CAT-3-U17C	-6.41566
	tDR-34:74-Ser-GCT-1	-1.91946
	tDR-34:74-Ser-GCT-2	-1.78862
	tDR-34:74-Ser-GCT-3	-2.36469
	tDR-34:74-Ser-GCT-3-A21G	-2.06039
	tDR-34:74-Ser-GCT-3-A34G	-2.62834
	tDR-34:74-Ser-GCT-3-A35G	-3.66479
	tDR-34:74-Ser-GCT-3-A40G	-4.04196
	tDR-34:74-Ser-GCT-3-A40U	-6.61641
	tDR-34:74-Ser-GCT-3-C22U	-7.79973
	tDR-34:74-Ser-GCT-3-C24U	-7.19056
	tDR-34:74-Ser-GCT-3-C2U	-7.16131
	tDR-34:74-Ser-GCT-3-C32U	-7.42869
	tDR-34:74-Ser-GCT-3-C37U	-6.61529
	tDR-34:74-Ser-GCT-3-C38U	-7.00727
	tDR-34:74-Ser-GCT-3-C39U	-7.09183
	tDR-34:74-Ser-GCT-3-C42U	-7.15399
	tDR-34:74-Ser-GCT-3-C43U	-6.87945
	tDR-34:74-Ser-GCT-3-C45U	-2.9349
	tDR-34:74-Ser-GCT-3-C48U	-2.3275
	tDR-34:74-Ser-GCT-3-C7U	-6.78012
	tDR-34:74-Ser-GCT-3-C8U	-6.98662
	tDR-34:74-Ser-GCT-3-G12A	-6.77231
	tDR-34:74-Ser-GCT-3-G14A	-7.0089
	tDR-34:74-Ser-GCT-3-G19A	-7.29115
	tDR-34:74-Ser-GCT-3-G23A	-6.8218
	tDR-34:74-Ser-GCT-3-G27U	-6.59254
	tDR-34:74-Ser-GCT-3-G28A	-6.63455
	tDR-34:74-Ser-GCT-3-G28U	-7.49696
	tDR-34:74-Ser-GCT-3-G33A	-6.98164
	tDR-34:74-Ser-GCT-3-M2-G25A	-6.65676
	tDR-34:74-Ser-GCT-3-U11C	-2.01996
	tDR-34:74-Ser-GCT-3-U13C	-2.17168
	tDR-34:74-Ser-GCT-3-U16C	-2.94586
	tDR-34:74-Ser-GCT-3-U18C	-2.75021
	tDR-34:74-Ser-GCT-3-U30C	-3.83696
	tDR-34:74-Ser-GCT-3-U31C	-3.89644
	tDR-34:74-Ser-GCT-3-U36C	-2.06228
	tDR-34:74-Ser-GCT-3-U3C	-7.78305
	tDR-34:74-Ser-GCT-3-U44C	-2.34567
	tDR-34:74-Ser-GCT-3-U47A	-6.37687
	tDR-34:74-Ser-GCT-3-U47C	-2.3795
	tDR-34:74-Ser-GCT-3-U6C	-3.68667
	tDR-34:74-Thr-AGT-1-A1G	-1.07716
	tDR-34:74-Thr-AGT-2-A1G	-1.08301
	tDR-34:75-Arg-CCT-4	-6.97998
	tDR-34:75-Lys-TTT-1	-2.83464
	tDR-34:75-Met-CAT-1	-1.34287
	tDR-34:75-Met-CAT-2	-1.55589
	tDR-34:75-Met-CAT-3	-1.41746
	tDR-34:75-Phe-GAA-1	-1.15352
	tDR-34:75-Ser-AGA-1-A1G	-2.06569
	tDR-34:75-Ser-GCT-1	-2.7172
	tDR-34:75-Ser-GCT-2	-7.40027
	tDR-34:75-Ser-GCT-3	-2.9534
	tDR-34:75-Thr-AGT-1-A1G	-1.47833
	tDR-34:T1-Lys-TTT-1-4	-7.75586
	tDR-34:T1-Met-CAT-2-2	-2.03733
	tDR-34:T1-Met-CAT-2-2-A40G	-6.22132
	tDR-34:T1-Ser-GCT-1-1	-2.08805
	tDR-34:T1-Ser-GCT-3-1	-2.82821
	tDR-34:T1-Ser-GCT-3-3	-2.62703
	tDR-35:48-Leu-CAG-1-M2	-6.74605
	tDR-35:68-Pro-AGG-1-M3	6.69162
	tDR-35:70-Pro-AGG-1-M3	1.75984
	tDR-35:70-Pro-TGG-2	6.64113
	tDR-35:71-Ala-CGC-2-M2-A3G	6.01999
	tDR-35:71-Pro-AGG-1-M3	2.75254
	tDR-35:71-Pro-TGG-2	2.85228
	tDR-35:71-Thr-CGT-3	6.64686
	tDR-35:71-Thr-TGT-2-M2	7.71706
	tDR-35:72-Leu-CAG-1	-1.90197
	tDR-35:72-Leu-CAG-2	-1.16357
	tDR-35:72-Leu-CAG-2-U10C	-6.60125
	tDR-35:72-Leu-CAG-2-U12C	-6.61094
	tDR-35:72-Pro-AGG-1-M3	3.77653
	tDR-35:72-Pro-TGG-2	4.23816
	tDR-35:72-Thr-AGT-1	6.44329
	tDR-35:72-Thr-CGT-3	3.08512
	tDR-35:72-Thr-CGT-4	3.00121
	tDR-35:72-Thr-TGT-2-M2	3.27397
	tDR-35:73-Leu-CAA-2	-2.03526
	tDR-35:73-Leu-CAG-1	-2.31904
	tDR-35:73-Leu-CAG-2	-1.40213
	tDR-35:73-Leu-CAG-2-C13U	-6.4857
	tDR-35:73-Leu-CAG-2-C15U	-6.89545
	tDR-35:73-Leu-CAG-2-C16G	-6.58036
	tDR-35:73-Leu-CAG-2-C23U	-6.55227
	tDR-35:73-Leu-CAG-2-C31U	-6.80294
	tDR-35:73-Leu-CAG-2-C37U	-6.77133
	tDR-35:73-Leu-CAG-2-C38U	-6.65253
	tDR-35:73-Leu-CAG-2-C7U	-6.50679
	tDR-35:73-Leu-CAG-2-G6A	-6.61635
	tDR-35:73-Leu-CAG-2-U10C	-3.59488
	tDR-35:73-Lys-TTT-1	-1.7838
	tDR-35:74-Arg-CCG-3	-1.81737
	tDR-35:74-Arg-CCT-4	-1.01786
	tDR-35:74-Asn-GTT-1	-2.21337
	tDR-35:74-Leu-AAG-1-M2	-7.33886
	tDR-35:74-Leu-AAG-1-M2-G44U	-8.26286
	tDR-35:74-Leu-CAA-2	-1.88579
	tDR-35:74-Leu-CAG-1	-2.33255
	tDR-35:74-Leu-CAG-1-A20G	-6.57823
	tDR-35:74-Leu-CAG-1-A46G	-6.48574
	tDR-35:74-Leu-CAG-1-G19U	-7.03975
	tDR-35:74-Leu-CAG-1-U44C	-6.25768
	tDR-35:74-Leu-CAG-2-C47U	-6.44147
	tDR-35:74-Lys-TTT-1	-2.47166
	tDR-35:74-Phe-GAA-1	-6.71728
	tDR-35:74-Ser-GCT-1	-2.21467
	tDR-35:74-Ser-GCT-3	-3.06331
	tDR-35:75-Arg-CCG-3	-2.09568
	tDR-35:75-Arg-CCT-4	-1.70225
	tDR-35:75-Asn-GTT-1	-6.80865
	tDR-35:75-Leu-CAA-2	-2.48828
	tDR-35:75-Leu-CAG-1	-2.44726
	tDR-35:75-Leu-CAG-2	-1.25485
	tDR-35:75-Lys-TTT-1	-3.24624
	tDR-35:75-Met-CAT-2	-1.39839
	tDR-35:75-Ser-AGA-4-M2	-6.64411
	tDR-35:75-Ser-GCT-3	-7.46562
	tDR-35:T1-Leu-CAG-1-1	-7.21491
	tDR-35:T1-Lys-TTT-1-4	-2.64211
	tDR-35:T1-Ser-GCT-3-1	-7.31512
	tDR-35:T2-Arg-CCG-3-1	-7.82248
	tDR-35:T2-Lys-TTT-1-1	-7.8381
	tDR-35:e22-Leu-CAG-1-M2	-3.52562
	tDR-35:e23-Leu-CAG-1-M2	-7.36085
	tDR-36:61-Arg-CCG-3	-6.22978
	tDR-36:67-Arg-CCG-3	-6.41441
	tDR-36:70-Pro-AGG-1-M3	6.80535
	tDR-36:70-Ser-AGA-1	6.41649
	tDR-36:70-Ser-GCT-1	7.36745
	tDR-36:70-Ser-GCT-3	2.01357
	tDR-36:71-Pro-AGG-1-M3	8.85235
	tDR-36:71-Ser-GCT-3-G44C-U45C	6.79353
	tDR-36:71-Trp-CCA-3	1.60565
	tDR-36:72-Asn-GTT-1-M2	3.60724
	tDR-36:72-Asn-GTT-1-M2-A36G	8.9723
	tDR-36:72-Asn-GTT-1-M2-C4U	8.0532
	tDR-36:72-Asn-GTT-1-M2-C5U	6.9821
	tDR-36:72-Asn-GTT-2	6.78767
	tDR-36:72-Asn-GTT-3	6.56182
	tDR-36:72-Lys-TTT-1	3.15015
	tDR-36:72-Pro-AGG-1-M3	8.0931
	tDR-36:72-Ser-GCT-1	2.64203
	tDR-36:72-Ser-GCT-1-A19G	6.53988
	tDR-36:72-Ser-GCT-1-U14C	6.41462
	tDR-36:72-Ser-GCT-1-U42C	6.69417
	tDR-36:72-Ser-GCT-1-U45C	8.9525
	tDR-36:72-Ser-GCT-1-U45G	8.81382
	tDR-36:72-Ser-GCT-3	1.35631
	tDR-36:72-Ser-GCT-3-C35U	7.14288
	tDR-36:72-Ser-GCT-3-C40U	1.54841
	tDR-36:72-Ser-GCT-3-G10A	7.00275
	tDR-36:72-Ser-GCT-3-G26U	7.03278
	tDR-36:72-Ser-GCT-3-G27A	6.73173
	tDR-36:72-Ser-GCT-3-G31U	6.11622
	tDR-36:72-Ser-GCT-3-G44U	6.64201
	tDR-36:72-Ser-GCT-3-U42C	2.05481
	tDR-36:72-Ser-GCT-3-U42G	7.61804
	tDR-36:72-Ser-GCT-3-U45A	7.88572
	tDR-36:72-Ser-GCT-3-U45C	2.68549
	tDR-36:72-Ser-GCT-3-U45G	2.8731
	tDR-36:72-Thr-CGT-3	9.44016
	tDR-36:72-Thr-CGT-4	7.26509
	tDR-36:72-Thr-TGT-2-M2	9.64541
	tDR-36:73-Arg-CCG-3	-1.2562
	tDR-36:73-Asn-GTT-1	1.59641
	tDR-36:73-Asn-GTT-1-C21U	6.46419
	tDR-36:73-Asn-GTT-1-C30U	7.47493
	tDR-36:73-Asn-GTT-1-D24C	6.84708
	tDR-36:73-Asn-GTT-1-D28C	6.59991
	tDR-36:73-Asn-GTT-1-G11A	6.35228
	tDR-36:73-Asn-GTT-1-G17U	6.75879
	tDR-36:73-Asn-GTT-1-M2-G38C	2.21395
	tDR-36:73-Asn-GTT-1-U12C	7.17583
	tDR-36:73-Asn-GTT-2	1.80908
	tDR-36:73-Asn-GTT-3	1.29086
	tDR-36:73-Thr-CGT-3	1.88889
	tDR-36:73-Thr-TGT-2-M2	7.04092
	tDR-36:74-Arg-ACG-3	-1.50678
	tDR-36:74-Arg-CCG-3	-1.49189
	tDR-36:74-Arg-CCG-3-A11G	-6.41327
	tDR-36:74-Arg-CCG-3-C5U	-6.59036
	tDR-36:74-Arg-CCG-3-G2U	-1.97852
	tDR-36:74-Arg-CCG-3-U30C	-6.37302
	tDR-36:74-Asn-GTT-1-G15A	-6.43905
	tDR-36:74-Met-CAT-2	-1.88369
	tDR-36:74-Ser-GCT-1-C37U	-6.26454
	tDR-36:74-Ser-GCT-1-M2-C39A	-6.45497
	tDR-36:74-Ser-GCT-2	-1.55811
	tDR-36:74-Ser-GCT-3	-1.53806
	tDR-36:74-Ser-GCT-3-A32G	-1.74996
	tDR-36:74-Ser-GCT-3-C43G	-6.54802
	tDR-36:74-Ser-GCT-3-C43U	-1.60811
	tDR-36:74-Ser-GCT-3-C46U	-1.39042
	tDR-36:74-Ser-GCT-3-G31U	-6.81524
	tDR-36:74-Ser-GCT-3-U14A	-6.75194
	tDR-36:74-Ser-GCT-3-U16A	-6.93745
	tDR-36:74-Ser-GCT-3-U16C	-1.57841
	tDR-36:74-Ser-GCT-3-U34C	-1.71238
	tDR-36:74-Ser-GCT-3-U45C	-1.45054
	tDR-36:74-Ser-GCT-3-U4C	-1.808
	tDR-36:74-Ser-GCT-3-U9C	-1.63844
	tDR-36:74-Trp-CCA-1-M4	-7.1102
	tDR-36:74-Trp-CCA-6-G2U	-6.95722
	tDR-36:75-Arg-CCG-3	-1.71019
	tDR-36:75-Asn-GTT-1	-1.64305
	tDR-36:75-Lys-TTT-1	-2.38355
	tDR-36:75-Ser-GCT-3	-2.17081
	tDR-36:76-SeC-TCA-1	-6.65359
	tDR-36:T1-Asn-GTT-1-2	2.66672
	tDR-36:T1-Ser-GCT-3-1	-1.70516
	tDR-36:T1-Ser-GCT-3-3	-1.7022
	tDR-36:T1-Ser-GCT-3-3-A38G	-6.44877
	tDR-36:T1-Ser-GCT-3-3-U28C	-6.72921
	tDR-36:T1-Ser-GCT-3-3-U29C	-6.8283
	tDR-36:T1-Ser-GCT-3-3-U34C	-6.45375
	tDR-36:T1-Trp-CCA-6-1	-6.34343
	tDR-36:T2-Arg-CCG-3-1	-6.84863
	tDR-36:T2-Lys-TTT-1-1	-7.08404
	tDR-37:56-Asp-GTC-1-M2-G6U	-6.3499
	tDR-37:56-Glu-CTC-1-M2	-7.14128
	tDR-37:56-Gly-TCC-1-M3	-7.57052
	tDR-37:60-Glu-CTC-1-M2	-7.17965
	tDR-37:69-Glu-TTC-3-M2	6.65345
	tDR-37:70-Glu-TTC-2	7.93448
	tDR-37:70-Glu-TTC-3-M2	2.97523
	tDR-37:70-Glu-TTC-3-M2-C2U	6.53627
	tDR-37:70-Glu-TTC-3-M2-C3U	6.92932
	tDR-37:70-Ser-GCT-3	6.92322
	tDR-37:71-Glu-TTC-2	7.44611
	tDR-37:71-Glu-TTC-3-M2	3.21908
	tDR-37:71-Glu-TTC-3-M2-C3U	7.36885
	tDR-37:71-Gly-CCC-4	2.82919
	tDR-37:71-Gly-CCC-4-C33G-G34C	6.39493
	tDR-37:71-Ser-GCT-3	1.95928
	tDR-37:71-Val-TAC-1	4.68607
	tDR-37:71-Val-TAC-1-A33G	3.72116
	tDR-37:71-Val-TAC-1-A33G-A34G	6.47999
	tDR-37:72-Ala-AGC-1-A1G	7.85778
	tDR-37:72-Ala-AGC-2-A1G	8.23198
	tDR-37:72-Ala-AGC-3-A1G	8.14931
	tDR-37:72-Ala-AGC-4-A1G	7.59442
	tDR-37:72-Ala-CGC-2-M2-A1G	3.74891
	tDR-37:72-Asn-GTT-1-M2	10.4216
	tDR-37:72-Gly-CCC-4	2.71697
	tDR-37:72-Gly-CCC-4-C33G	7.08416
	tDR-37:72-Gly-CCC-4-G27U	6.50829
	tDR-37:72-Gly-CCC-4-G34C	6.88238
	tDR-37:72-Gly-CCC-4-U22C	5.98257
	tDR-37:72-Lys-TTT-1	7.51707
	tDR-37:72-Met-CAT-1	2.19985
	tDR-37:72-Pro-AGG-1-M3	8.183
	tDR-37:72-Pro-TGG-2	7.47311
	tDR-37:72-Ser-GCT-1	4.00911
	tDR-37:72-Ser-GCT-3	2.66343
	tDR-37:72-Ser-GCT-3-U44C	8.15923
	tDR-37:72-Ser-GCT-3-U44G	7.81185
	tDR-37:72-Thr-AGT-1	8.67938
	tDR-37:72-Thr-AGT-2	8.30329
	tDR-37:72-Thr-CGT-3	8.26169
	tDR-37:72-Thr-CGT-4	6.713
	tDR-37:72-Thr-TGT-2-M2	10.2933
	tDR-37:72-Val-AAC-1-M2	1.21044
	tDR-37:72-Val-AAC-2-A35G	6.46513
	tDR-37:72-Val-CAC-3	1.16534
	tDR-37:72-Val-CAC-3-A35G	6.65931
	tDR-37:72-Val-TAC-1	4.29321
	tDR-37:72-Val-TAC-1-A22G	7.5846
	tDR-37:72-Val-TAC-1-A28G	7.0585
	tDR-37:72-Val-TAC-1-A33G	4.28245
	tDR-37:72-Val-TAC-1-A33G-A34G	6.53539
	tDR-37:72-Val-TAC-1-A34G	8.68941
	tDR-37:72-Val-TAC-1-A5G	7.3445
	tDR-37:72-Val-TAC-1-A7G	6.93668
	tDR-37:72-Val-TAC-1-A8G	7.46085
	tDR-37:72-Val-TAC-1-C20U	6.38912
	tDR-37:72-Val-TAC-1-C24U	7.42382
	tDR-37:72-Val-TAC-1-C25U	7.01114
	tDR-37:72-Val-TAC-1-C26U	6.7451
	tDR-37:72-Val-TAC-1-C27U	7.13761
	tDR-37:72-Val-TAC-1-C4U	7.3226
	tDR-37:72-Val-TAC-1-D23C	6.88453
	tDR-37:72-Val-TAC-1-G10A	6.18599
	tDR-37:72-Val-TAC-1-G16U	8.72754
	tDR-37:72-Val-TAC-1-G23U	6.34825
	tDR-37:72-Val-TAC-1-G3A	6.18036
	tDR-37:72-Val-TAC-1-G3U	6.69731
	tDR-37:72-Val-TAC-1-M2-C2U	8.67007
	tDR-37:72-Val-TAC-1-M2-C2U-A33G	6.66656
	tDR-37:72-Val-TAC-1-U11C	7.15268
	tDR-37:72-Val-TAC-1-U14C	6.78378
	tDR-37:72-Val-TAC-1-U18C	7.12225
	tDR-37:72-Val-TAC-1-U19C	7.09451
	tDR-37:72-Val-TAC-1-U30C	6.74508
	tDR-37:73-Asn-GTT-1	3.9179
	tDR-37:73-Asn-GTT-3	6.91302
	tDR-37:73-Asn-GTT-4	4.05376
	tDR-37:73-Glu-TTC-3-M2-C3U	-6.4835
	tDR-37:73-Gly-CCC-4-C35G-A36C	7.00135
	tDR-37:73-Thr-CGT-3	6.71375
	tDR-37:73-Thr-CGT-4	6.28892
	tDR-37:73-Thr-TGT-2-M2	7.00915
	tDR-37:73-Val-TAC-1-A33G	1.43633
	tDR-37:74-Arg-CCG-3	-1.39171
	tDR-37:74-Asn-GTT-1	2.24139
	tDR-37:74-Asn-GTT-2	6.55028
	tDR-37:74-Asp-GTC-1	-1.17243
	tDR-37:74-Asp-GTC-1-G31U	-7.501
	tDR-37:74-Asp-GTC-1-G6U	-6.50679
	tDR-37:74-Asp-GTC-1-M2-G5U	-6.86141
	tDR-37:74-Asp-GTC-2-G31A	-6.37434
	tDR-37:74-Glu-CTC-1-M2	-1.37869
	tDR-37:74-Glu-CTC-1-M2-C12U	-6.79911
	tDR-37:74-Glu-CTC-1-M2-C30A	-6.87406
	tDR-37:74-Glu-CTC-1-M2-C30U	-2.35625
	tDR-37:74-Glu-CTC-1-M2-G15U	-7.34084
	tDR-37:74-Glu-CTC-1-M2-G16A	-6.40948
	tDR-37:74-Glu-CTC-1-M2-G20A	-6.34732
	tDR-37:74-Glu-CTC-1-M2-G28U	-3.51846
	tDR-37:74-Glu-CTC-1-M2-G32A	-6.66296
	tDR-37:74-Glu-CTC-1-M2-G33A	-6.18979
	tDR-37:74-Glu-CTC-1-M2-G33U	-6.79638
	tDR-37:74-Glu-CTC-1-M2-U29C	-2.03084
	tDR-37:74-Glu-TTC-3-M2-A5G	-6.53104
	tDR-37:74-Glu-TTC-3-M2-G27U	-6.30385
	tDR-37:74-Val-CAC-3-C2U	-6.33036
	tDR-37:74-Val-TAC-1-A33G-A37G	6.4414
	tDR-37:75-Asp-GTC-1	-1.91894
	tDR-37:75-Asp-GTC-2	-1.31846
	tDR-37:75-Glu-CTC-1-M2	-2.62394
	tDR-37:75-Glu-CTC-1-M2-A36G	-6.55033
	tDR-37:75-Glu-CTC-1-M2-C2U	-6.74412
	tDR-37:75-Glu-TTC-2-C2U	-6.30654
	tDR-37:75-Glu-TTC-3-M2	-1.62853
	tDR-37:75-Glu-TTC-3-M2-C3U	-6.50562
	tDR-37:75-Val-AAC-1-M2	-1.02298
	tDR-37:75-Val-CAC-3	-1.10729
	tDR-37:75-Val-TAC-1	-1.42874
	tDR-37:T1-Asn-GTT-1-1	6.76999
	tDR-37:T1-Glu-TTC-1-2	-1.60974
	tDR-37:T2-Val-CAC-1-1	-6.45354
	tDR-38:71-Pro-AGG-1-M3	7.21292
	tDR-38:71-Pro-TGG-2	6.55854
	tDR-38:71-Ser-GCT-3	6.71853
	tDR-38:71-Val-TAC-1	7.54918
	tDR-38:72-Arg-CCG-3	1.15313
	tDR-38:72-Arg-TCG-1	6.59385
	tDR-38:72-Asn-GTT-1-M2	7.92466
	tDR-38:72-Lys-TTT-1	7.62325
	tDR-38:72-Pro-AGG-1-M3	9.99385
	tDR-38:72-Pro-TGG-2	8.74303
	tDR-38:72-Ser-GCT-1	5.83958
	tDR-38:72-Ser-GCT-3	3.04559
	tDR-38:72-Ser-GCT-3-U43C	6.40884
	tDR-38:72-Thr-AGT-1	6.45662
	tDR-38:72-Trp-CCA-1-M4	6.5929
	tDR-38:72-Trp-CCA-3	7.8357
	tDR-38:72-Trp-CCA-6	6.47711
	tDR-38:72-Val-AAC-1-M2	7.87854
	tDR-38:72-Val-AAC-2	6.71226
	tDR-38:72-Val-CAC-3	3.41498
	tDR-38:72-Val-TAC-1	5.36054
	tDR-38:72-Val-TAC-1-A32G	9.79456
	tDR-38:73-Asn-GTT-1	3.72413
	tDR-38:73-Pro-AGG-1-M3	8.52284
	tDR-38:73-Pro-TGG-2	6.66884
	tDR-38:73-Ser-AGA-1	6.60839
	tDR-38:74-Arg-CCG-3	-1.18897
	tDR-38:74-Asn-GTT-1	1.81056
	tDR-38:74-Asn-GTT-1-C2U	6.97213
	tDR-38:74-Leu-AAG-2	-6.53561
	tDR-38:75-Arg-ACG-3	-6.44748
	tDR-38:75-Leu-CAG-2	-6.52989
	tDR-38:75-Ser-GCT-3	-6.44755
	tDR-39:61-Glu-TTC-2-M3	6.39405
	tDR-39:68-Glu-TTC-3-M2	6.6329
	tDR-39:68-Pro-AGG-1-M3	7.5232
	tDR-39:69-Asp-GTC-1	7.3882
	tDR-39:69-Glu-TTC-3-M2	8.52434
	tDR-39:70-Asp-GTC-1	3.61113
	tDR-39:70-Glu-CTC-1-M2	9.01134
	tDR-39:70-Glu-TTC-2	8.28545
	tDR-39:70-Glu-TTC-3-M2	10.7041
	tDR-39:70-Glu-TTC-3-M2-C2U	7.6014
	tDR-39:70-Gly-GCC-1	4.68724
	tDR-39:70-Pro-AGG-1-M3	11.6291
	tDR-39:71-Asp-GTC-1	3.20072
	tDR-39:71-Glu-CTC-1-M2	10.3518
	tDR-39:71-Glu-TTC-2	10.3767
	tDR-39:71-Glu-TTC-2-C2U	7.13179
	tDR-39:71-Glu-TTC-3-M2	5.65815
	tDR-39:71-Glu-TTC-3-M2-C2U	8.71879
	tDR-39:71-Glu-TTC-3-M2-G5U	7.13805
	tDR-39:71-Gly-GCC-1	6.54254
	tDR-39:71-His-GTG-1	9.22774
	tDR-39:71-Pro-AGG-1-M3	10.7618
	tDR-39:71-Pro-TGG-2	8.11078
	tDR-39:71-Val-TAC-1	8.52669
	tDR-39:71-Val-TAC-1-A31G	7.03414
	tDR-39:72-Arg-TCT-3	7.67813
	tDR-39:72-Asn-GTT-1-M2	8.86539
	tDR-39:72-Asp-GTC-1	1.90591
	tDR-39:72-Glu-CTC-1-M2	2.60902
	tDR-39:72-Glu-TTC-2	2.84454
	tDR-39:72-Glu-TTC-2-C2U	6.40571
	tDR-39:72-Glu-TTC-2-G5U	7.82781
	tDR-39:72-Glu-TTC-3-M2	2.65211
	tDR-39:72-Glu-TTC-3-M2-C2U	7.0681
	tDR-39:72-Glu-TTC-3-M2-G5U	7.76411
	tDR-39:72-Gly-CCC-4	2.62778
	tDR-39:72-His-GTG-1	4.75676
	tDR-39:72-Leu-AAG-1-M2	1.80088
	tDR-39:72-Leu-TAG-2	8.16722
	tDR-39:72-Lys-TTT-1	8.19285
	tDR-39:72-Pro-AGG-1-M3	6.80159
	tDR-39:72-Pro-AGG-1-M3-A31G	6.78821
	tDR-39:72-Pro-AGG-1-M3-A6G	6.12563
	tDR-39:72-Pro-AGG-1-M3-U16C	6.22076
	tDR-39:72-Pro-AGG-1-M4-G1U	8.72506
	tDR-39:72-Pro-TGG-2	6.91772
	tDR-39:72-Ser-GCT-1	7.75267
	tDR-39:72-Ser-GCT-3	1.87745
	tDR-39:72-Thr-AGT-1	6.53716
	tDR-39:72-Thr-TGT-2-M2	7.44085
	tDR-39:72-Trp-CCA-3	6.68598
	tDR-39:72-Val-AAC-1-M2	4.44924
	tDR-39:72-Val-AAC-2	3.03229
	tDR-39:72-Val-CAC-2	8.23148
	tDR-39:72-Val-CAC-3	4.00583
	tDR-39:72-Val-TAC-1	5.88779
	tDR-39:72-Val-TAC-1-A31G	11.5588
	tDR-39:72-Val-TAC-1-A32G	6.15955
	tDR-39:73-Asn-GTT-1	3.6262
	tDR-39:73-Glu-TTC-3-M2-A33G-A34C	6.64934
	tDR-39:73-Leu-AAG-2	-1.61684
	tDR-39:73-Leu-TAG-2	7.23564
	tDR-39:73-Lys-TTT-1	6.74892
	tDR-39:73-Pro-AGG-1-M3	3.87076
	tDR-39:73-Pro-AGG-1-M4-G1U	6.32874
	tDR-39:73-Pro-TGG-2	8.82382
	tDR-39:73-Val-AAC-1-M2	2.82926
	tDR-39:73-Val-AAC-2	1.87906
	tDR-39:73-Val-CAC-2	3.41635
	tDR-39:73-Val-CAC-3	2.44755
	tDR-39:73-Val-TAC-1	3.83522
	tDR-39:73-Val-TAC-1-A31G	6.30898
	tDR-39:74-Arg-CCG-3	-1.55216
	tDR-39:74-Asn-GTT-1	1.92242
	tDR-39:74-Asp-GTC-2-A33G	6.52996
	tDR-39:74-Glu-CTC-1-M2	1.57
	tDR-39:74-Glu-CTC-1-M2-A29G	6.67143
	tDR-39:74-Glu-CTC-1-M2-U15C	6.48835
	tDR-39:74-Glu-CTC-1-M2-U16C	6.41748
	tDR-39:74-Glu-CTC-1-M2-U20C	6.21858
	tDR-39:74-Glu-CTC-1-M2-U21C	6.68601
	tDR-39:74-Glu-TTC-2	2.36308
	tDR-39:74-Glu-TTC-2-A19G	6.66059
	tDR-39:74-Glu-TTC-2-A33G	7.3811
	tDR-39:74-Glu-TTC-2-A34G	3.41147
	tDR-39:74-Glu-TTC-2-A3G	6.73158
	tDR-39:74-Glu-TTC-2-U16C	6.87867
	tDR-39:74-Glu-TTC-2-U21C	6.27924
	tDR-39:74-Glu-TTC-2-U29C	6.31723
	tDR-39:74-Glu-TTC-3-M2	2.362
	tDR-39:74-Glu-TTC-3-M2-A19G	7.92642
	tDR-39:74-Glu-TTC-3-M2-A33G	4.2088
	tDR-39:74-Glu-TTC-3-M2-A33G-A34G	7.05787
	tDR-39:74-Glu-TTC-3-M2-A34G	3.24117
	tDR-39:74-Glu-TTC-3-M2-C11U	7.12014
	tDR-39:74-Glu-TTC-3-M2-C17U	6.73157
	tDR-39:74-Glu-TTC-3-M2-C20U	6.65409
	tDR-39:74-Glu-TTC-3-M2-C2U	2.85706
	tDR-39:74-Glu-TTC-3-M2-C6U	6.8206
	tDR-39:74-Glu-TTC-3-M2-G30U	7.07809
	tDR-39:74-Glu-TTC-3-M2-G32U	6.49729
	tDR-39:74-Glu-TTC-3-M2-G5U	6.9416
	tDR-39:74-Glu-TTC-3-M2-U15C	7.61286
	tDR-39:74-Glu-TTC-3-M2-U16C	7.60993
	tDR-39:74-Glu-TTC-3-M2-U21C	8.09564
	tDR-39:74-Glu-TTC-3-M2-U27C	7.27285
	tDR-39:74-Glu-TTC-3-M2-U29C	7.43837
	tDR-39:74-His-GTG-1	7.07863
	tDR-39:74-Leu-AAG-2	-2.64439
	tDR-39:74-Leu-AAG-2-A43G	-6.43421
	tDR-39:74-Leu-CAG-1	-1.83924
	tDR-39:74-Val-AAC-1-M2	2.21442
	tDR-39:74-Val-CAC-2	7.38318
	tDR-39:74-Val-CAC-3	1.8657
	tDR-39:74-Val-TAC-1	2.22001
	tDR-39:74-Val-TAC-1-A31G	2.41134
	tDR-39:75-Arg-CCG-3	-6.68784
	tDR-39:T1-Glu-TTC-3-1	2.32672
	tDR-3:23-Gly-GCC-2-M2	7.7594
	tDR-3:26-Glu-CTC-1-M2	7.75618
	tDR-3:26-Gly-GCC-2-M2	3.30646
	tDR-3:27-Glu-CTC-1-M2	4.08709
	tDR-3:27-Gly-CCC-1-M2	6.19385
	tDR-3:27-Gly-GCC-2-M2	7.82579
	tDR-3:28-Glu-CTC-1	7.30028
	tDR-3:28-Gly-GCC-2-M2	7.5468
	tDR-3:29-Glu-CTC-1	10.4776
	tDR-3:29-Glu-TTC-2-M2	9.08511
	tDR-3:29-Glu-TTC-4	10.6087
	tDR-3:29-Gly-CCC-1-M2	1.96644
	tDR-3:29-Gly-GCC-2-M2	4.41634
	tDR-3:30-Glu-CTC-1	6.57036
	tDR-3:30-Glu-CTC-1-A12G	7.70722
	tDR-3:30-Glu-CTC-1-A19G	7.64164
	tDR-3:30-Glu-CTC-1-A22G	7.78086
	tDR-3:30-Glu-CTC-1-C10U	6.36029
	tDR-3:30-Glu-CTC-1-C25U	6.43762
	tDR-3:30-Glu-CTC-1-C28A	9.44662
	tDR-3:30-Glu-CTC-1-C28G	9.46003
	tDR-3:30-Glu-CTC-1-C28U	6.43996
	tDR-3:30-Glu-CTC-1-C2U	7.9961
	tDR-3:30-Glu-CTC-1-G13U	6.94096
	tDR-3:30-Glu-CTC-1-G15A	8.08895
	tDR-3:30-Glu-CTC-1-G20U	7.19578
	tDR-3:30-Glu-CTC-1-G27A	8.54878
	tDR-3:30-Glu-CTC-1-G27C	9.30376
	tDR-3:30-Glu-CTC-1-G27U	7.20513
	tDR-3:30-Glu-CTC-1-G4A	8.59725
	tDR-3:30-Glu-CTC-1-G4U	7.55546
	tDR-3:30-Glu-CTC-1-M2-C1U	10.2338
	tDR-3:30-Glu-CTC-1-M2-G26C	6.40291
	tDR-3:30-Glu-CTC-1-U11C	7.2358
	tDR-3:30-Glu-CTC-1-U14C	7.2646
	tDR-3:30-Glu-CTC-1-U18C	7.13232
	tDR-3:30-Glu-CTC-1-U23C	7.56981
	tDR-3:30-Glu-CTC-1-U24C	8.45554
	tDR-3:30-Glu-CTC-1-U24G	6.91839
	tDR-3:30-Glu-CTC-1-U3C	7.86637
	tDR-3:30-Glu-CTC-1-U3C-G4C	7.82165
	tDR-3:30-Glu-CTC-1-U6C	7.37785
	tDR-3:30-Glu-CTC-1-U9C	8.15427
	tDR-3:30-Glu-CTC-3	7.55654
	tDR-3:30-Glu-TTC-1-M2	8.91041
	tDR-3:30-Glu-TTC-2-M2	8.14731
	tDR-3:30-Glu-TTC-4	9.53257
	tDR-3:30-Gly-CCC-1-M2	8.91317
	tDR-3:30-Gly-GCC-2-M2	4.99273
	tDR-3:31-Glu-CTC-1	3.94282
	tDR-3:31-Glu-CTC-1-A12G	7.28221
	tDR-3:31-Glu-CTC-1-A19G	7.1055
	tDR-3:31-Glu-CTC-1-A22G	7.2192
	tDR-3:31-Glu-CTC-1-C10U	6.46698
	tDR-3:31-Glu-CTC-1-C25U	6.87126
	tDR-3:31-Glu-CTC-1-C28G	8.15595
	tDR-3:31-Glu-CTC-1-C28G-G29C	8.08529
	tDR-3:31-Glu-CTC-1-C28U	7.13465
	tDR-3:31-Glu-CTC-1-C2U	8.47009
	tDR-3:31-Glu-CTC-1-G13U	6.60265
	tDR-3:31-Glu-CTC-1-G15A	7.40689
	tDR-3:31-Glu-CTC-1-G20U	6.84564
	tDR-3:31-Glu-CTC-1-G21U	7.0771
	tDR-3:31-Glu-CTC-1-G29C	9.56459
	tDR-3:31-Glu-CTC-1-G29U	9.42002
	tDR-3:31-Glu-CTC-1-G4A	8.55958
	tDR-3:31-Glu-CTC-1-G4U	8.07824
	tDR-3:31-Glu-CTC-1-M2-C1U	3.64388
	tDR-3:31-Glu-CTC-1-M3-G29A	3.23359
	tDR-3:31-Glu-CTC-1-U11C	7.5076
	tDR-3:31-Glu-CTC-1-U14C	6.96361
	tDR-3:31-Glu-CTC-1-U18C	6.96165
	tDR-3:31-Glu-CTC-1-U23C	7.45858
	tDR-3:31-Glu-CTC-1-U24C	7.02898
	tDR-3:31-Glu-CTC-1-U3C	7.66577
	tDR-3:31-Glu-CTC-1-U3C-G4C	8.14747
	tDR-3:31-Glu-CTC-1-U6C	7.34105
	tDR-3:31-Glu-CTC-1-U9C	7.85887
	tDR-3:31-Glu-TTC-1	3.16715
	tDR-3:31-Glu-TTC-2-M2	11.3588
	tDR-3:31-Glu-TTC-2-M2-G29A	6.29443
	tDR-3:31-Glu-TTC-4	12.3339
	tDR-3:31-Glu-TTC-4-G29A	6.87469
	tDR-3:31-Gly-CCC-1-M2	3.66949
	tDR-3:31-Gly-CCC-1-M2-C28A	7.86574
	tDR-3:31-Gly-CCC-1-M2-C28G	6.62278
	tDR-3:31-Gly-CCC-1-M2-C28U	3.44928
	tDR-3:31-Gly-CCC-1-M2-G4A	6.22183
	tDR-3:31-Gly-GCC-2-M2	4.4383
	tDR-3:31-Gly-GCC-2-M2-C28A	8.1517
	tDR-3:31-Gly-GCC-2-M2-C28U	4.54456
	tDR-3:31-Gly-GCC-2-M2-G19U	8.04788
	tDR-3:31-Gly-GCC-2-M2-G27A	6.56448
	tDR-3:31-Gly-GCC-2-M2-G27C	6.6311
	tDR-3:31-Gly-GCC-2-M2-G4A	6.85557
	tDR-3:31-Gly-GCC-2-M2-G4U	7.89262
	tDR-3:31-Gly-GCC-2-M2-G5U	6.27099
	tDR-3:31-Gly-GCC-2-M2-U10C	7.69452
	tDR-3:31-Gly-GCC-2-M2-U22C	6.53893
	tDR-3:31-Gly-GCC-2-M2-U23C	6.43667
	tDR-3:31-Gly-GCC-2-M2-U25C	7.47815
	tDR-3:31-Gly-GCC-2-M2-U9C	6.87544
	tDR-3:31-His-GTG-1	7.68833
	tDR-3:31-Pro-AGG-1-M4	8.16612
	tDR-3:32-Glu-CTC-1	2.60694
	tDR-3:32-Glu-CTC-1-A12G	7.3445
	tDR-3:32-Glu-CTC-1-A19G	7.13867
	tDR-3:32-Glu-CTC-1-A22G	7.1334
	tDR-3:32-Glu-CTC-1-C25U	6.72257
	tDR-3:32-Glu-CTC-1-C28A	6.70032
	tDR-3:32-Glu-CTC-1-C28G	8.81852
	tDR-3:32-Glu-CTC-1-C28U	7.35276
	tDR-3:32-Glu-CTC-1-C2U	8.60808
	tDR-3:32-Glu-CTC-1-C30A	2.00314
	tDR-3:32-Glu-CTC-1-C30G	9.26592
	tDR-3:32-Glu-CTC-1-C30U	2.26093
	tDR-3:32-Glu-CTC-1-G15A	7.61569
	tDR-3:32-Glu-CTC-1-G20U	6.98998
	tDR-3:32-Glu-CTC-1-G21U	6.26568
	tDR-3:32-Glu-CTC-1-G27U	7.2232
	tDR-3:32-Glu-CTC-1-G29C	8.81854
	tDR-3:32-Glu-CTC-1-G4A	8.222
	tDR-3:32-Glu-CTC-1-G4U	7.87267
	tDR-3:32-Glu-CTC-1-M2-C1U	2.29054
	tDR-3:32-Glu-CTC-1-M2-G26A	6.39309
	tDR-3:32-Glu-CTC-1-M3-G29A	8.11062
	tDR-3:32-Glu-CTC-1-U11C	7.22806
	tDR-3:32-Glu-CTC-1-U14C	6.91167
	tDR-3:32-Glu-CTC-1-U18C	6.75807
	tDR-3:32-Glu-CTC-1-U23C	7.26128
	tDR-3:32-Glu-CTC-1-U24C	7.03023
	tDR-3:32-Glu-CTC-1-U3C	7.32249
	tDR-3:32-Glu-CTC-1-U3C-G4C	6.56876
	tDR-3:32-Glu-CTC-1-U6C	7.03465
	tDR-3:32-Glu-CTC-1-U9C	7.81461
	tDR-3:32-Glu-TTC-1	2.41196
	tDR-3:32-Glu-TTC-2-M2	10.7654
	tDR-3:32-Glu-TTC-2-M2-U30C	7.60576
	tDR-3:32-Glu-TTC-4	11.7385
	tDR-3:32-Glu-TTC-4-U30C	8.85703
	tDR-3:32-Gly-CCC-1-M2	1.58719
	tDR-3:32-Gly-CCC-1-M2-A12G	6.86685
	tDR-3:32-Gly-CCC-1-M2-A18G	6.59561
	tDR-3:32-Gly-CCC-1-M2-A20G	7.03082
	tDR-3:32-Gly-CCC-1-M2-A21G	6.30481
	tDR-3:32-Gly-CCC-1-M2-C28G	6.81632
	tDR-3:32-Gly-CCC-1-M2-C28U	6.95539
	tDR-3:32-Gly-CCC-1-M2-C29U	1.29251
	tDR-3:32-Gly-CCC-1-M2-G27C	6.43951
	tDR-3:32-Gly-CCC-1-M2-G27U	5.98257
	tDR-3:32-Gly-CCC-1-M2-U10C	6.90464
	tDR-3:32-Gly-CCC-1-M2-U9C	6.76181
	tDR-3:32-Gly-GCC-2-M2	2.91842
	tDR-3:32-Gly-GCC-2-M2-A12G	7.5394
	tDR-3:32-Gly-GCC-2-M2-A18G	7.38569
	tDR-3:32-Gly-GCC-2-M2-A20G	7.78981
	tDR-3:32-Gly-GCC-2-M2-A21G	6.90822
	tDR-3:32-Gly-GCC-2-M2-C11U	7.2058
	tDR-3:32-Gly-GCC-2-M2-C26U	7.36173
	tDR-3:32-Gly-GCC-2-M2-C28G	7.61461
	tDR-3:32-Gly-GCC-2-M2-C28U	8.09248
	tDR-3:32-Gly-GCC-2-M2-C29A	2.22316
	tDR-3:32-Gly-GCC-2-M2-C29G	9.14959
	tDR-3:32-Gly-GCC-2-M2-C29U	2.44163
	tDR-3:32-Gly-GCC-2-M2-G19U	7.07023
	tDR-3:32-Gly-GCC-2-M2-G27A	6.63619
	tDR-3:32-Gly-GCC-2-M2-G27C	7.53795
	tDR-3:32-Gly-GCC-2-M2-G4A	8.52019
	tDR-3:32-Gly-GCC-2-M2-G4U	4.14182
	tDR-3:32-Gly-GCC-2-M2-G8U	7.82205
	tDR-3:32-Gly-GCC-2-M2-U10C	4.15222
	tDR-3:32-Gly-GCC-2-M2-U14C	6.52374
	tDR-3:32-Gly-GCC-2-M2-U17C	6.642
	tDR-3:32-Gly-GCC-2-M2-U22C	7.00344
	tDR-3:32-Gly-GCC-2-M2-U23C	7.82382
	tDR-3:32-Gly-GCC-2-M2-U25C	4.03288
	tDR-3:32-Gly-GCC-2-M2-U2C	7.23956
	tDR-3:32-Gly-GCC-2-M2-U6C	6.77252
	tDR-3:32-Gly-GCC-2-M2-U9C	8.09063
	tDR-3:32-Lys-TTT-1	3.79116
	tDR-3:32-Pro-AGG-1-M4	3.44344
	tDR-3:32-Pro-AGG-1-M4-C1G-U2G	6.18371
	tDR-3:32-Pro-AGG-1-M4-U29A	6.0957
	tDR-3:32-Pro-AGG-1-M4-U29C	9.17526
	tDR-3:33-Glu-TTC-2-M2	5.56462
	tDR-3:33-Glu-TTC-2-M2-U31C	8.71262
	tDR-3:33-Glu-TTC-4	5.88818
	tDR-3:33-Glu-TTC-4-U31C	9.80549
	tDR-3:33-Pro-AGG-1-M4	2.25821
	tDR-3:33-Pro-AGG-1-M4-C1G-U2C-C3U	7.474
	tDR-3:33-Pro-AGG-1-M4-C1G-U2G	1.9117
	tDR-3:33-Pro-AGG-1-M4-C1G-U2G-G4C	6.16304
	tDR-3:33-Pro-AGG-1-M4-G4U	6.49203
	tDR-3:33-Pro-AGG-1-M4-U23C	6.16072
	tDR-3:33-Pro-AGG-1-M4-U29C	7.12401
	tDR-3:33-Pro-AGG-1-M4-U30A	7.08548
	tDR-3:33-Pro-AGG-1-M4-U30C	2.53838
	tDR-3:33-Pro-AGG-1-M4-U30G	10.0002
	tDR-3:33-Pro-TGG-2	7.03333
	tDR-3:34-Glu-TTC-2-M2	4.05702
	tDR-3:34-Glu-TTC-4	3.5709
	tDR-3:36-Glu-CTC-1	-1.95238
	tDR-40:70-Glu-TTC-2	6.66256
	tDR-40:70-Glu-TTC-3-M2	8.90066
	tDR-40:71-Glu-TTC-2	8.87967
	tDR-40:71-Glu-TTC-3-M2	5.98028
	tDR-40:71-Pro-AGG-1-M4	7.8118
	tDR-40:72-Arg-ACG-3	6.15725
	tDR-40:72-Arg-TCG-1	7.21975
	tDR-40:72-Arg-TCT-3	8.4407
	tDR-40:72-Asn-GTT-1-M2	5.0424
	tDR-40:72-Asn-GTT-1-M2-A32G	7.99564
	tDR-40:72-Asn-GTT-2	8.53467
	tDR-40:72-Glu-TTC-2	1.94006
	tDR-40:72-Glu-TTC-3-M2	2.53008
	tDR-40:72-Lys-TTT-1	10.3359
	tDR-40:72-Met-CAT-1	1.76497
	tDR-40:72-Phe-GAA-1	6.95079
	tDR-40:72-Pro-AGG-1-M4	6.545
	tDR-40:72-Ser-GCT-1	8.4194
	tDR-40:72-Ser-GCT-3	2.50082
	tDR-40:72-Thr-TGT-2-M2	7.70929
	tDR-40:72-Val-AAC-1-M2	7.34403
	tDR-40:72-Val-CAC-3	6.60582
	tDR-40:72-Val-TAC-1	8.9556
	tDR-40:72-Val-TAC-1-A30G	7.03089
	tDR-40:73-Asn-GTT-1	3.32318
	tDR-40:73-Asn-GTT-1-G2A	6.78452
	tDR-40:73-Asn-GTT-2	6.44529
	tDR-40:73-Asn-GTT-3	6.57242
	tDR-40:73-Asn-GTT-4	8.56987
	tDR-40:73-Lys-TTT-1	8.07755
	tDR-40:73-Pro-AGG-1-M4	8.0796
	tDR-40:74-Asn-GTT-1	1.83544
	tDR-40:74-Asn-GTT-1-A32G	7.41825
	tDR-40:74-Asn-GTT-1-C21U	6.36003
	tDR-40:74-Asn-GTT-1-C27U	6.13968
	tDR-40:74-Asn-GTT-1-M2-G34C	6.56892
	tDR-40:74-Asn-GTT-2	7.99026
	tDR-40:74-Asn-GTT-4	6.61754
	tDR-40:74-Glu-TTC-2	1.47518
	tDR-40:74-Glu-TTC-3-M2	1.56329
	tDR-40:74-Lys-TTT-1	2.06502
	tDR-40:T1-Asn-GTT-1-2	6.8297
	tDR-41:56-Gly-TCC-1-M3	-1.03951
	tDR-41:56-Gly-TCC-4	-6.14277
	tDR-41:58-Gly-TCC-1-M3	-6.53784
	tDR-41:70-Glu-TTC-3-M2	7.74704
	tDR-41:71-Glu-TTC-2	7.97898
	tDR-41:71-Glu-TTC-3-M2	10.8809
	tDR-41:71-Thr-AGT-2	6.76725
	tDR-41:72-Asn-GTT-1-M2	8.11879
	tDR-41:72-Glu-TTC-2	3.75335
	tDR-41:72-Glu-TTC-3-M2	2.41261
	tDR-41:72-Lys-TTT-1	5.87492
	tDR-41:72-Met-CAT-1	1.46249
	tDR-41:72-Pro-AGG-1-M4	8.4256
	tDR-41:72-Ser-GCT-1	6.70899
	tDR-41:72-Ser-GCT-3	1.71186
	tDR-41:72-Thr-AGT-1	5.60708
	tDR-41:72-Thr-AGT-2	3.98074
	tDR-41:72-Thr-AGT-2-M3-G17A	8.57744
	tDR-41:72-Thr-CGT-1-M2	6.79799
	tDR-41:72-Thr-CGT-3	6.36909
	tDR-41:72-Thr-TGT-2-M2	7.03724
	tDR-41:72-Trp-CCA-3	6.54413
	tDR-41:72-Val-TAC-1	6.42896
	tDR-41:73-Lys-TTT-1	2.0447
	tDR-41:73-Thr-AGT-2-M3-G17A	6.25578
	tDR-41:74-Arg-ACG-3	-1.68508
	tDR-41:74-Arg-CCG-3	-1.56751
	tDR-41:74-Arg-CCT-4	-7.46558
	tDR-41:74-Glu-TTC-2	2.01759
	tDR-41:74-Glu-TTC-3-M2	2.24193
	tDR-41:T1-Glu-TTC-3-1	7.16346
	tDR-42:54-Ser-GCT-1-M2	-7.05893
	tDR-42:56-Arg-CCT-1-M5	-6.58367
	tDR-42:61-Leu-AAG-2	-6.63458
	tDR-42:61-Ser-GCT-1-M2	-6.72522
	tDR-42:70-Ser-AGA-3	6.37912
	tDR-42:72-Asn-GTT-1-M2	7.49557
	tDR-42:72-Leu-AAG-2	-6.54802
	tDR-42:72-Leu-CAG-2	-6.64405
	tDR-42:72-Pro-AGG-1-M4	6.93479
	tDR-42:72-Ser-GCT-1	2.21206
	tDR-42:72-Ser-GCT-1-U39C	6.30895
	tDR-42:72-Ser-GCT-3-C34U	6.4938
	tDR-42:72-Ser-GCT-3-U36C	6.37809
	tDR-42:72-Ser-GCT-3-U39C	3.83729
	tDR-42:72-Ser-GCT-3-U39G	8.20323
	tDR-42:73-Lys-TTT-1	1.47671
	tDR-42:73-Ser-GCT-3	-1.61448
	tDR-42:74-Arg-CCG-3	-1.09425
	tDR-42:74-Arg-CCT-4	-1.43263
	tDR-42:74-Arg-TCT-3	-6.67139
	tDR-42:74-Leu-AAG-2	-6.71323
	tDR-42:74-Leu-CAG-2	-2.34817
	tDR-42:74-Ser-GCT-1	-1.26353
	tDR-42:74-Ser-GCT-2	-2.96851
	tDR-42:74-Ser-GCT-3	-1.89628
	tDR-42:74-Ser-GCT-3-A26G	-7.25424
	tDR-42:74-Ser-GCT-3-A32G	-7.03813
	tDR-42:74-Ser-GCT-3-C30U	-6.37687
	tDR-42:74-Ser-GCT-3-U10C	-7.35314
	tDR-42:74-Ser-GCT-3-U18C	-6.89897
	tDR-42:74-Ser-GCT-3-U22C	-7.02608
	tDR-42:74-Ser-GCT-3-U23C	-6.94429
	tDR-42:74-Ser-GCT-3-U28C	-7.00809
	tDR-42:74-Ser-GCT-3-U2C	-6.81802
	tDR-42:74-Ser-GCT-3-U5C	-6.97492
	tDR-42:74-Ser-GCT-3-U8C	-7.24383
	tDR-42:75-Arg-CCT-2	-6.47981
	tDR-42:75-Arg-CCT-4	-2.23274
	tDR-42:75-Leu-CAG-2	-7.23332
	tDR-42:75-Ser-GCT-3	-3.00831
	tDR-42:T1-Ser-GCT-3-1	-2.31384
	tDR-42:T1-Ser-GCT-3-3	-2.01701
	tDR-43:72-Asn-GTT-1-M2	8.08088
	tDR-43:72-Lys-TTT-1	7.81978
	tDR-43:72-Ser-GCT-1	7.07821
	tDR-43:72-Ser-GCT-3	2.12208
	tDR-43:74-Arg-ACG-3	-6.97485
	tDR-43:74-Arg-CCT-4	-6.97068
	tDR-43:74-Lys-CTT-1-M2	-1.57615
	tDR-44:72-Asn-GTT-1-M2	7.43288
	tDR-44:72-Pro-AGG-1-M4	6.92605
	tDR-44:74-Leu-CAG-2	-7.06838
	tDR-44:74-Lys-CTT-1-M2	-6.72522
	tDR-45:72-His-GTG-1	7.55481
	tDR-45:72-Lys-TTT-1	6.83978
	tDR-45:74-Arg-ACG-3	-6.69893
	tDR-46:72-His-GTG-1	6.39887
	tDR-46:72-Pro-AGG-1-M4	7.10968
	tDR-46:75-Lys-CTT-1-M2	-7.28986
	tDR-47:72-Asn-GTT-1-M2	4.224
	tDR-47:72-Lys-TTT-1	7.13469
	tDR-47:72-Pro-AGG-1-M4	7.96358
	tDR-47:74-Arg-ACG-3	-8.07861
	tDR-47:74-Ile-AAT-1-M2	-6.55364
	tDR-48:72-Asn-GTT-1-M2	8.3673
	tDR-48:72-Lys-TTT-1	4.15635
	tDR-48:72-Pro-AGG-1-M4	7.30121
	tDR-48:75-Lys-CTT-1-M2	-6.94782
	tDR-49:72-Lys-TTT-1	8.20184
	tDR-49:72-Ser-GCT-2-M2	6.51661
	tDR-49:72-Val-TAC-1-A21G	6.21526
	tDR-49:73-Asn-GTT-1	6.29755
	tDR-49:74-Arg-ACG-3	-6.96725
	tDR-4:26-Glu-CTC-1-M3-U2C-G3U	6.28894
	tDR-4:27-Glu-CTC-1-M3-U2C-G3U	6.96756
	tDR-4:29-Glu-CTC-1-M2-U2C-G3U	8.87675
	tDR-4:29-Glu-TTC-4	6.31827
	tDR-4:30-Glu-CTC-1-M2	4.61492
[truncated: 165 more rows]

## Sheet: Rat_ReO2_Cells_com
	Transcript	log2FoldChange
	None

## Sheet: Rat_ReO2_Exs_com
	tDR	log2FoldChange.x	log2FoldChange.y
1	tDR-1:15-Lys-TTT-1	2.07146	2.81234
2	tDR-1:16-Pro-AGG-1-M5	1.05533	1.12987
3	tDR-1:19-Ala-AGC-2-M3	1.34601	2.49715
4	tDR-1:19-Arg-TCT-1-M3	6.80823	2.73427
5	tDR-1:19-Arg-TCT-3	5.79246	8.6314
6	tDR-1:19-His-GTG-1	3.02913	8.83809
7	tDR-1:20-Ala-AGC-2-M3	1.15821	1.902
8	tDR-1:20-Pro-AGG-1-M5	1.10937	1.44661
9	tDR-1:22-Ala-AGC-2-M3	6.3134	6.51101
10	tDR-1:22-Glu-TTC-4	6.8454	7.59263
11	tDR-1:23-Glu-TTC-4	6.80987	6.90194
12	tDR-1:23-His-GTG-1	8.11821	6.9313
13	tDR-1:25-Ala-AGC-2-M3	6.06128	6.73883
14	tDR-1:27-Glu-TTC-4	7.67585	2.97378
15	tDR-1:28-Glu-CTC-1	1.00281	1.60888
16	tDR-1:28-Glu-CTC-1-D5G	1.08663	1.85147
17	tDR-1:28-Glu-TTC-2-M2	8.40632	3.23901
18	tDR-1:28-Glu-TTC-4	2.70032	3.52742
19	tDR-1:28-His-GTG-1	3.562	6.38697
20	tDR-1:29-Glu-CTC-1	1.30784	2.53315
21	tDR-1:29-Glu-CTC-1-D5G	1.36121	2.78112
22	tDR-1:29-Glu-CTC-1-G6A	6.40929	6.64608
23	tDR-1:29-Glu-CTC-1-U5C-G6U	1.30933	2.68729
24	tDR-1:29-Glu-TTC-2-M2	3.11392	4.05503
25	tDR-1:29-Glu-TTC-4	3.31658	4.4628
26	tDR-1:29-Glu-TTC-4-A5G	5.75261	6.41344
27	tDR-1:29-Glu-TTC-4-C2U	7.00954	7.25528
28	tDR-1:29-Glu-TTC-4-C3U	6.28461	6.53003
29	tDR-1:29-Glu-TTC-4-C4U	6.12198	6.60247
30	tDR-1:29-Gly-GCC-2-M2	1.74342	1.88213
31	tDR-1:29-His-GTG-1	2.27851	2.21152
32	tDR-1:29-Pro-AGG-1-M5-U27G	6.33974	7.10851
33	tDR-1:30-Ala-AGC-2-M2	1.6187	9.44415
34	tDR-1:30-Glu-CTC-1	2.19307	2.6793
35	tDR-1:30-Glu-CTC-1-A14G	2.15413	2.34175
36	tDR-1:30-Glu-CTC-1-A21G	1.62352	2.74163
37	tDR-1:30-Glu-CTC-1-A24G	2.16344	2.99374
38	tDR-1:30-Glu-CTC-1-C12U	2.71416	7.64485
39	tDR-1:30-Glu-CTC-1-C27U	2.15635	3.61896
40	tDR-1:30-Glu-CTC-1-C2U	2.56393	3.01792
41	tDR-1:30-Glu-CTC-1-C2U-D5G	7.35079	7.47407
42	tDR-1:30-Glu-CTC-1-D4UGG	7.54046	7.6841
43	tDR-1:30-Glu-CTC-1-D5G	2.28078	2.76147
44	tDR-1:30-Glu-CTC-1-D5G-G28C	7.17803	9.46128
45	tDR-1:30-Glu-CTC-1-D5G-G28U	5.93118	7.02511
46	tDR-1:30-Glu-CTC-1-D5G-U7C	7.58002	7.44772
47	tDR-1:30-Glu-CTC-1-G10A	7.25829	7.33179
48	tDR-1:30-Glu-CTC-1-G10U	7.24813	7.81216
49	tDR-1:30-Glu-CTC-1-G15U	2.0543	3.77937
50	tDR-1:30-Glu-CTC-1-G17A	2.30121	2.75837
51	tDR-1:30-Glu-CTC-1-G18A	6.6357	6.62859
52	tDR-1:30-Glu-CTC-1-G22A	6.86087	6.98142
53	tDR-1:30-Glu-CTC-1-G23A	6.58564	6.89296
54	tDR-1:30-Glu-CTC-1-G29A	1.98423	3.78354
55	tDR-1:30-Glu-CTC-1-G29C	8.60648	4.69402
56	tDR-1:30-Glu-CTC-1-G29U	7.59186	8.98384
57	tDR-1:30-Glu-CTC-1-G6A	2.27687	2.66773
58	tDR-1:30-Glu-CTC-1-G6U	3.46957	8.61505
59	tDR-1:30-Glu-CTC-1-G7A	7.02941	7.34307
60	tDR-1:30-Glu-CTC-1-G7U	7.50954	7.63622
61	tDR-1:30-Glu-CTC-1-M2-C3U	2.56992	2.81361
62	tDR-1:30-Glu-CTC-1-M2-C3U-D5G	7.04556	7.4948
63	tDR-1:30-Glu-CTC-1-M2-C3U-U5C-G6U	7.44588	7.65188
64	tDR-1:30-Glu-CTC-1-M2-G28C	6.02644	7.87764
65	tDR-1:30-Glu-CTC-1-U11C	2.39573	2.4759
66	tDR-1:30-Glu-CTC-1-U13C	2.21181	2.47596
67	tDR-1:30-Glu-CTC-1-U16C	1.82337	4.38542
68	tDR-1:30-Glu-CTC-1-U20C	2.28525	3.92686
69	tDR-1:30-Glu-CTC-1-U25C	1.97326	2.64543
70	tDR-1:30-Glu-CTC-1-U26C	2.24973	3.66669
71	tDR-1:30-Glu-CTC-1-U26G	6.02835	8.30777
72	tDR-1:30-Glu-CTC-1-U5A	7.35301	7.59619
73	tDR-1:30-Glu-CTC-1-U5C	2.25798	2.64667
74	tDR-1:30-Glu-CTC-1-U5C-D5G	3.40994	7.95592
75	tDR-1:30-Glu-CTC-1-U5C-D5GG	6.63578	7.38433
76	tDR-1:30-Glu-CTC-1-U5C-G6U	2.25657	2.73401
77	tDR-1:30-Glu-CTC-1-U8A	6.7186	6.94896
78	tDR-1:30-Glu-CTC-1-U8C	1.92957	2.68676
79	tDR-1:30-Glu-CTC-3	3.54134	4.49365
80	tDR-1:30-Glu-CTC-3-D5G	6.73216	7.62749
81	tDR-1:30-Glu-TTC-1-M2	2.24545	3.1637
82	tDR-1:30-Glu-TTC-1-M2-D5G	2.75162	3.36727
83	tDR-1:30-Glu-TTC-2-M2	4.85031	5.80901
84	tDR-1:30-Glu-TTC-4	4.71095	5.93901
85	tDR-1:30-Glu-TTC-4-A24G	5.86093	6.38133
86	tDR-1:30-Glu-TTC-4-A7G	5.8231	6.7497
87	tDR-1:30-Glu-TTC-4-U11C	5.97037	6.40401
88	tDR-1:30-Gly-CCC-1-M2	1.2768	3.24117
89	tDR-1:30-Gly-GCC-2-M2	2.17549	2.96797
90	tDR-1:30-His-GTG-1	2.61741	5.52327
91	tDR-1:30-Leu-CAG-1-M3	5.99408	6.54421
92	tDR-1:31-Ala-AGC-2-M2	2.49459	4.62567
93	tDR-1:31-Ala-AGC-2-M2-C24A	7.25114	7.51896
94	tDR-1:31-Ala-AGC-2-M2-C30A	7.73696	7.78185
95	tDR-1:31-Ala-AGC-2-M2-C30U	2.6084	4.46535
96	tDR-1:31-Ala-AGC-2-M2-G10A	6.79659	6.95972
97	tDR-1:31-Ala-AGC-2-M2-G10U	6.53042	6.70049
98	tDR-1:31-Glu-TTC-1-M2-G31U	5.92696	6.09927
99	tDR-1:31-Glu-TTC-2-M2	5.14162	6.35407
100	tDR-1:31-Glu-TTC-2-M2-A14G	5.96568	7.08051
101	tDR-1:31-Glu-TTC-2-M2-A21G	5.86452	6.86493
102	tDR-1:31-Glu-TTC-2-M2-A24G	6.45948	7.24349
103	tDR-1:31-Glu-TTC-2-M2-A5G	6.12256	7.25919
104	tDR-1:31-Glu-TTC-2-M2-C2U	6.20016	7.21259
105	tDR-1:31-Glu-TTC-2-M2-C3U	6.02514	7.40697
106	tDR-1:31-Glu-TTC-2-M2-C4U	5.8253	6.76183
107	tDR-1:31-Glu-TTC-2-M2-G31A	5.84319	10.8498
108	tDR-1:31-Glu-TTC-2-M2-G31C	7.0919	9.60421
109	tDR-1:31-Glu-TTC-2-M2-G31U	7.20614	8.29936
110	tDR-1:31-Glu-TTC-2-M2-U11C	6.45806	7.38384
111	tDR-1:31-Glu-TTC-2-M2-U13C	5.71668	6.82807
112	tDR-1:31-Glu-TTC-2-M2-U26C	6.20223	7.12766
113	tDR-1:31-Glu-TTC-2-M2-U29C	6.05622	8.30382
114	tDR-1:31-Glu-TTC-2-M3-D4AU	6.38507	7.47825
115	tDR-1:31-Glu-TTC-4	4.78795	6.5435
116	tDR-1:31-Glu-TTC-4-A14G	7.06003	7.80844
117	tDR-1:31-Glu-TTC-4-A21G	6.91456	7.52259
118	tDR-1:31-Glu-TTC-4-A24G	7.45997	7.96927
119	tDR-1:31-Glu-TTC-4-A5G	7.08942	7.90067
120	tDR-1:31-Glu-TTC-4-A7G	7.60232	8.29571
121	tDR-1:31-Glu-TTC-4-C16U	6.2586	7.36684
122	tDR-1:31-Glu-TTC-4-C2U	7.4115	8.12731
123	tDR-1:31-Glu-TTC-4-C3U	7.10335	8.01956
124	tDR-1:31-Glu-TTC-4-C4U	6.8042	7.41614
125	tDR-1:31-Glu-TTC-4-G10U	6.48259	6.87749
126	tDR-1:31-Glu-TTC-4-G17A	6.31436	7.48609
127	tDR-1:31-Glu-TTC-4-G31A	5.1286	11.5297
128	tDR-1:31-Glu-TTC-4-G31C	8.12326	10.1231
129	tDR-1:31-Glu-TTC-4-G31U	8.47663	8.99816
130	tDR-1:31-Glu-TTC-4-G9U	6.69804	6.62027
131	tDR-1:31-Glu-TTC-4-U11C	7.583	8.1205
132	tDR-1:31-Glu-TTC-4-U13C	6.67383	7.90926
133	tDR-1:31-Glu-TTC-4-U19C	6.77584	7.39717
134	tDR-1:31-Glu-TTC-4-U20C	6.28466	7.08379
135	tDR-1:31-Glu-TTC-4-U25C	6.67501	7.69366
136	tDR-1:31-Glu-TTC-4-U26C	7.05876	7.93761
137	tDR-1:31-Glu-TTC-4-U29C	7.24688	8.83052
138	tDR-1:31-Glu-TTC-4-U29G	6.86429	9.59186
139	tDR-1:31-Glu-TTC-4-U8C	6.54478	7.49155
140	tDR-1:31-Gly-CCC-1-M2	1.30405	2.27011
141	tDR-1:31-Gly-CCC-1-M2-C13U	6.91206	7.70519
142	tDR-1:31-Gly-CCC-1-M2-C30A	1.33594	1.5662
143	tDR-1:31-Gly-CCC-1-M2-C30U	1.33597	1.78775
144	tDR-1:31-Gly-CCC-1-M2-D5G	1.38477	2.21194
145	tDR-1:31-Gly-CCC-1-M2-G10U	6.61584	7.78159
146	tDR-1:31-Gly-CCC-1-M2-G17A	6.11846	6.9623
147	tDR-1:31-Gly-CCC-1-M2-G21U	6.75381	7.48277
148	tDR-1:31-Gly-CCC-1-M2-G29C	5.96774	4.2196
149	tDR-1:31-Gly-CCC-1-M2-G9A	5.82373	7.41121
150	tDR-1:31-Gly-CCC-1-M2-G9U	6.0599	7.32048
151	tDR-1:31-Gly-CCC-1-M2-U24C	1.65472	2.402
152	tDR-1:31-Gly-CCC-1-M4-U5A	6.11886	7.31115
153	tDR-1:31-Gly-CCC-2-M2	1.28779	2.64928
154	tDR-1:31-Gly-CCC-2-M2-C30U	6.79058	7.43793
155	tDR-1:31-Gly-CCC-4	6.48398	7.00472
156	tDR-1:31-Gly-GCC-2-M2	2.07084	2.28504
157	tDR-1:31-Gly-GCC-2-M2-A20G	6.634	7.52427
158	tDR-1:31-Gly-GCC-2-M2-A22G	7.48491	3.92229
159	tDR-1:31-Gly-GCC-2-M2-A23G	6.81127	7.42141
160	tDR-1:31-Gly-GCC-2-M2-A3G	6.71187	8.04662
161	tDR-1:31-Gly-GCC-2-M2-C13U	7.02642	7.2902
162	tDR-1:31-Gly-GCC-2-M2-C28U	6.62113	7.08486
163	tDR-1:31-Gly-GCC-2-M2-C2U	6.5777	7.17295
164	tDR-1:31-Gly-GCC-2-M2-C30A	2.07985	1.67623
165	tDR-1:31-Gly-GCC-2-M2-C30U	2.20798	1.82463
166	tDR-1:31-Gly-GCC-2-M2-D4G	6.54646	7.18664
167	tDR-1:31-Gly-GCC-2-M2-G10U	2.64677	2.78124
168	tDR-1:31-Gly-GCC-2-M2-G21U	7.73258	8.01115
169	tDR-1:31-Gly-GCC-2-M2-G6U	6.51316	7.41657
170	tDR-1:31-Gly-GCC-2-M2-U16C	6.43948	7.38864
171	tDR-1:31-Gly-GCC-2-M2-U19C	6.12175	7.1758
172	tDR-1:31-Gly-GCC-2-M2-U25C	7.08776	3.33046
173	tDR-1:31-Gly-GCC-2-M2-U4C	6.36839	7.17582
174	tDR-1:31-His-GTG-1	3.31287	4.41897
175	tDR-1:31-His-GTG-1-G17A	7.67989	6.94363
176	tDR-1:31-His-GTG-1-G31A	3.23206	4.00424
177	tDR-1:31-His-GTG-1-G31C	6.26028	7.43964
178	tDR-1:31-His-GTG-1-G31U	7.31184	6.99563
179	tDR-1:31-Lys-TTT-1	9.12219	9.80228
180	tDR-1:31-Pro-AGG-1-M4-G17U	6.36346	6.45374
181	tDR-1:31-Pro-AGG-1-M4-G22U	1.12715	7.60829
182	tDR-1:31-Pro-AGG-1-M4-G2U	1.13247	8.88648
183	tDR-1:31-Pro-AGG-1-M4-G6A	1.13517	5.27057
184	tDR-1:31-Pro-AGG-1-M4-G6U	1.11935	9.30229
185	tDR-1:31-Pro-AGG-1-M4-U27G	7.05077	7.29859
186	tDR-1:31-Pro-AGG-1-M4-U8C	1.27051	7.79005
187	tDR-1:31-Pro-TGG-2	1.12211	3.88222
188	tDR-1:31-Val-AAC-1-M3	1.50484	1.32869
189	tDR-1:31-Val-CAC-3	7.83717	7.17289
190	tDR-1:32-Glu-CTC-1-G31U-C32G	6.2122	7.81361
191	tDR-1:32-Glu-TTC-2-M2	3.28226	3.95706
192	tDR-1:32-Glu-TTC-2-M2-C3U	7.17632	8.03413
193	tDR-1:32-Glu-TTC-4	3.27307	4.06853
194	tDR-1:32-Glu-TTC-4-C2U	6.52903	7.63537
195	tDR-1:32-Glu-TTC-4-C3U	6.75157	8.22501
196	tDR-1:32-Glu-TTC-4-C4U	6.36121	7.4415
197	tDR-1:32-Glu-TTC-4-G22U	5.67229	6.18149
198	tDR-1:32-Gly-GCC-2-M2-C30G	6.38906	2.85634
199	tDR-1:32-His-GTG-1	4.16219	3.72156
200	tDR-1:32-His-GTG-1-G17A	4.06457	9.73383
201	tDR-1:32-His-GTG-1-G31C	5.7567	6.01495
202	tDR-1:32-His-GTG-1-G6A	7.97596	6.87533
203	tDR-1:32-Lys-TTT-1	2.21126	2.99249
204	tDR-1:32-Lys-TTT-1-G10U	5.86017	6.40969
205	tDR-1:32-Pro-AGG-1-M4	2.25517	3.1897
206	tDR-1:32-Pro-AGG-1-M4-A14C	6.33666	6.27418
207	tDR-1:32-Pro-AGG-1-M4-A14G	2.35407	3.10651
208	tDR-1:32-Pro-AGG-1-M4-A20G	2.49081	2.89491
209	tDR-1:32-Pro-AGG-1-M4-A20U	7.01507	7.1143
210	tDR-1:32-Pro-AGG-1-M4-A23G	2.33519	3.14374
211	tDR-1:32-Pro-AGG-1-M4-C12U	2.02332	3.02533
212	tDR-1:32-Pro-AGG-1-M4-C26U	2.2419	4.47901
213	tDR-1:32-Pro-AGG-1-M4-C28A	6.48844	7.47076
214	tDR-1:32-Pro-AGG-1-M4-C28U	2.29645	3.0254
215	tDR-1:32-Pro-AGG-1-M4-C3U	2.28416	3.418
216	tDR-1:32-Pro-AGG-1-M4-C5A	7.107	7.27513
217	tDR-1:32-Pro-AGG-1-M4-C5G-D5G	6.99506	6.82953
218	tDR-1:32-Pro-AGG-1-M4-C5U	2.65621	3.25019
219	tDR-1:32-Pro-AGG-1-M4-C5U-D5GU	4.09826	8.17064
220	tDR-1:32-Pro-AGG-1-M4-G10A	2.57474	3.63669
221	tDR-1:32-Pro-AGG-1-M4-G10U	1.89886	7.88244
222	tDR-1:32-Pro-AGG-1-M4-G15A	2.49071	9.15511
223	tDR-1:32-Pro-AGG-1-M4-G15U	3.47792	3.54047
224	tDR-1:32-Pro-AGG-1-M4-G16A	2.66089	2.80113
225	tDR-1:32-Pro-AGG-1-M4-G16U	1.56792	7.76864
226	tDR-1:32-Pro-AGG-1-M4-G17A	2.03126	3.83937
227	tDR-1:32-Pro-AGG-1-M4-G17U	2.42316	3.01229
228	tDR-1:32-Pro-AGG-1-M4-G18A	2.14902	4.36074
229	tDR-1:32-Pro-AGG-1-M4-G18U	2.12331	3.11624
230	tDR-1:32-Pro-AGG-1-M4-G22A	2.57905	4.39374
231	tDR-1:32-Pro-AGG-1-M4-G22U	2.27231	2.88425
232	tDR-1:32-Pro-AGG-1-M4-G29C	7.63596	9.81792
233	tDR-1:32-Pro-AGG-1-M4-G29U	2.05908	2.56488
234	tDR-1:32-Pro-AGG-1-M4-G2A	2.65199	3.29334
235	tDR-1:32-Pro-AGG-1-M4-G2C	7.06057	6.68348
236	tDR-1:32-Pro-AGG-1-M4-G2U	2.14337	2.78529
237	tDR-1:32-Pro-AGG-1-M4-G6A	2.34778	3.14443
238	tDR-1:32-Pro-AGG-1-M4-G6C	2.86031	3.25102
239	tDR-1:32-Pro-AGG-1-M4-G6U	2.45734	3.3016
240	tDR-1:32-Pro-AGG-1-M4-G9A	2.0989	3.07295
241	tDR-1:32-Pro-AGG-1-M4-G9U	2.16718	8.36599
242	tDR-1:32-Pro-AGG-1-M4-U11A	6.75515	7.10899
243	tDR-1:32-Pro-AGG-1-M4-U11C	2.42694	2.85158
244	tDR-1:32-Pro-AGG-1-M4-U13C	2.07482	2.93781
245	tDR-1:32-Pro-AGG-1-M4-U19A	7.22219	7.22562
246	tDR-1:32-Pro-AGG-1-M4-U19C	2.23069	2.95951
247	tDR-1:32-Pro-AGG-1-M4-U21A	2.69964	8.3053
248	tDR-1:32-Pro-AGG-1-M4-U21C	2.44119	3.0941
249	tDR-1:32-Pro-AGG-1-M4-U21G	6.91183	6.63355
250	tDR-1:32-Pro-AGG-1-M4-U24A	6.61715	6.22517
251	tDR-1:32-Pro-AGG-1-M4-U24C	2.37946	3.23208
252	tDR-1:32-Pro-AGG-1-M4-U25A	1.75488	8.01743
253	tDR-1:32-Pro-AGG-1-M4-U25C	2.40755	3.24649
254	tDR-1:32-Pro-AGG-1-M4-U27A	7.84716	8.28398
255	tDR-1:32-Pro-AGG-1-M4-U27C	2.43035	3.35912
256	tDR-1:32-Pro-AGG-1-M4-U27G	6.97255	7.37528
257	tDR-1:32-Pro-AGG-1-M4-U31C	7.19756	8.00397
258	tDR-1:32-Pro-AGG-1-M4-U4A	3.56164	7.74608
259	tDR-1:32-Pro-AGG-1-M4-U4C	2.45492	3.34987
260	tDR-1:32-Pro-AGG-1-M4-U7C	2.02402	3.0216
261	tDR-1:32-Pro-AGG-1-M4-U7G	6.36751	6.44904
262	tDR-1:32-Pro-AGG-1-M4-U8C	2.38196	3.36691
263	tDR-1:32-Pro-AGG-1-M4-U8G	6.53364	6.64011
264	tDR-1:32-Pro-AGG-1-M5-C30A	7.78979	4.12873
265	tDR-1:32-Pro-AGG-1-M5-C30U	2.31334	2.99248
266	tDR-1:32-Pro-AGG-1-M5-C30U-U31C	8.16702	4.74649
267	tDR-1:32-Pro-TGG-2	1.98761	3.41542
268	tDR-1:32-Pro-TGG-2-G22U	7.10408	6.34899
269	tDR-1:32-Pro-TGG-2-G6A	6.77368	6.94936
270	tDR-1:32-Pro-TGG-2-G6U	2.00826	8.06832
271	tDR-1:32-Val-AAC-1-M3	-1.46399	-1.79081
272	tDR-1:32-Val-AAC-2	-1.34319	-1.99774
273	tDR-1:32-Val-TAC-1	7.46807	3.49571
274	tDR-1:33-Ala-AGC-2-M2	1.29563	1.60681
275	tDR-1:33-Glu-TTC-2-M2	2.00682	2.64572
276	tDR-1:33-Glu-TTC-2-M2-C3U	6.71451	2.8201
277	tDR-1:33-Glu-TTC-2-M2-C4U	6.47695	2.84065
278	tDR-1:33-Glu-TTC-2-M2-G31U	5.79013	7.11385
279	tDR-1:33-Glu-TTC-4	2.26167	2.8016
280	tDR-1:33-Glu-TTC-4-A24G	5.93243	3.70917
281	tDR-1:33-Glu-TTC-4-C2U	6.8248	4.32746
282	tDR-1:33-Glu-TTC-4-C3U	6.67922	2.69496
283	tDR-1:33-Glu-TTC-4-C4U	6.82676	2.70381
284	tDR-1:33-Glu-TTC-4-G30U	5.93461	7.04039
285	tDR-1:33-Glu-TTC-4-U11C	6.55178	3.52289
286	tDR-1:33-Glu-TTC-4-U25C	6.23649	3.69684
287	tDR-1:33-Glu-TTC-4-U26C	6.17473	7.84662
288	tDR-1:33-Glu-TTC-4-U32C	6.1505	9.65953
289	tDR-1:33-Gly-GCC-2-M2-C31U	6.46295	3.37851
290	tDR-1:33-His-GTG-1	2.32144	2.19305
291	tDR-1:33-Pro-AGG-1-M4	2.05878	1.93484
292	tDR-1:33-Pro-AGG-1-M4-A14G	2.048	1.87601
293	tDR-1:33-Pro-AGG-1-M4-A14U	2.08107	1.93522
294	tDR-1:33-Pro-AGG-1-M4-A20G	2.0108	1.82951
295	tDR-1:33-Pro-AGG-1-M4-A20U	2.13652	1.77859
296	tDR-1:33-Pro-AGG-1-M4-A23G	2.10597	1.91774
297	tDR-1:33-Pro-AGG-1-M4-A23G-U31C	6.03235	6.89575
298	tDR-1:33-Pro-AGG-1-M4-A23U	2.12943	1.76223
299	tDR-1:33-Pro-AGG-1-M4-C12G	6.94747	7.26811
300	tDR-1:33-Pro-AGG-1-M4-C12U	1.90849	1.58102
301	tDR-1:33-Pro-AGG-1-M4-C26U	1.98946	2.0364
302	tDR-1:33-Pro-AGG-1-M4-C28U	1.89121	1.94077
303	tDR-1:33-Pro-AGG-1-M4-C3U	2.17354	2.11041
304	tDR-1:33-Pro-AGG-1-M4-C5A	2.35643	1.82667
305	tDR-1:33-Pro-AGG-1-M4-C5G	7.26129	7.13866
306	tDR-1:33-Pro-AGG-1-M4-C5G-D5G	2.03708	1.84
307	tDR-1:33-Pro-AGG-1-M4-C5U	2.19713	2.10324
308	tDR-1:33-Pro-AGG-1-M4-C5U-D5GU	1.97961	1.72587
309	tDR-1:33-Pro-AGG-1-M4-G10A	2.02289	1.94113
310	tDR-1:33-Pro-AGG-1-M4-G10C	6.94952	6.93532
311	tDR-1:33-Pro-AGG-1-M4-G15A	1.83888	1.80106
312	tDR-1:33-Pro-AGG-1-M4-G15C	6.75426	6.7495
313	tDR-1:33-Pro-AGG-1-M4-G15U	2.22762	1.6182
314	tDR-1:33-Pro-AGG-1-M4-G16A	2.21907	1.82265
315	tDR-1:33-Pro-AGG-1-M4-G16U	2.09295	2.04813
316	tDR-1:33-Pro-AGG-1-M4-G17A	2.01213	1.8421
317	tDR-1:33-Pro-AGG-1-M4-G17U	2.28565	2.01344
318	tDR-1:33-Pro-AGG-1-M4-G18A	1.93046	1.71035
319	tDR-1:33-Pro-AGG-1-M4-G18U	1.93523	1.64454
320	tDR-1:33-Pro-AGG-1-M4-G22A	2.05576	1.98772
321	tDR-1:33-Pro-AGG-1-M4-G22U	1.93848	1.54174
322	tDR-1:33-Pro-AGG-1-M4-G29A	2.21528	1.87586
323	tDR-1:33-Pro-AGG-1-M4-G29C	2.42776	2.60719
324	tDR-1:33-Pro-AGG-1-M4-G29C-U31C	7.63708	6.02174
325	tDR-1:33-Pro-AGG-1-M4-G29U	1.97586	1.37401
326	tDR-1:33-Pro-AGG-1-M4-G2A	1.91878	1.86599
327	tDR-1:33-Pro-AGG-1-M4-G2C	2.58741	2.02626
328	tDR-1:33-Pro-AGG-1-M4-G2U	2.03935	1.75703
329	tDR-1:33-Pro-AGG-1-M4-G2U-U27C	6.52728	6.16643
330	tDR-1:33-Pro-AGG-1-M4-G2U-U31C	6.43017	7.32166
331	tDR-1:33-Pro-AGG-1-M4-G6A	2.06286	1.83217
332	tDR-1:33-Pro-AGG-1-M4-G6A-U11C	6.41539	6.16989
333	tDR-1:33-Pro-AGG-1-M4-G6A-U27C	6.48511	6.54942
334	tDR-1:33-Pro-AGG-1-M4-G6C	2.29206	1.86893
335	tDR-1:33-Pro-AGG-1-M4-G6U	2.08822	2.01637
336	tDR-1:33-Pro-AGG-1-M4-G6U-U31C	6.11892	7.1782
337	tDR-1:33-Pro-AGG-1-M4-G9A	2.23673	2.04389
338	tDR-1:33-Pro-AGG-1-M4-G9U	1.82712	1.5862
339	tDR-1:33-Pro-AGG-1-M4-U11A	1.84813	1.78671
340	tDR-1:33-Pro-AGG-1-M4-U11C	1.97807	1.81171
341	tDR-1:33-Pro-AGG-1-M4-U13A	2.24177	2.18605
342	tDR-1:33-Pro-AGG-1-M4-U13C	2.18835	1.83334
343	tDR-1:33-Pro-AGG-1-M4-U19A	2.09978	1.93934
344	tDR-1:33-Pro-AGG-1-M4-U19C	2.05301	1.85201
345	tDR-1:33-Pro-AGG-1-M4-U21A	2.16981	1.91206
346	tDR-1:33-Pro-AGG-1-M4-U21C	2.05701	1.85249
347	tDR-1:33-Pro-AGG-1-M4-U21G	2.16873	1.93159
348	tDR-1:33-Pro-AGG-1-M4-U24C	2.06864	1.88165
349	tDR-1:33-Pro-AGG-1-M4-U25A	1.97621	2.01022
350	tDR-1:33-Pro-AGG-1-M4-U25C	2.11225	1.9015
351	tDR-1:33-Pro-AGG-1-M4-U25C-U31C	6.12083	7.14761
352	tDR-1:33-Pro-AGG-1-M4-U27A	2.16687	1.87783
353	tDR-1:33-Pro-AGG-1-M4-U27C	2.06583	1.85456
354	tDR-1:33-Pro-AGG-1-M4-U27C-U31C	6.82739	8.07948
355	tDR-1:33-Pro-AGG-1-M4-U27G	3.45577	2.68006
356	tDR-1:33-Pro-AGG-1-M4-U31A	2.42141	2.12232
357	tDR-1:33-Pro-AGG-1-M4-U31C	1.39897	2.75447
358	tDR-1:33-Pro-AGG-1-M4-U31G	2.05101	2.51105
359	tDR-1:33-Pro-AGG-1-M4-U32C	2.16223	2.14739
360	tDR-1:33-Pro-AGG-1-M4-U4A	2.35886	2.0787
361	tDR-1:33-Pro-AGG-1-M4-U4C	2.09435	1.88966
362	tDR-1:33-Pro-AGG-1-M4-U7A	2.20637	1.79762
363	tDR-1:33-Pro-AGG-1-M4-U7C	2.03066	1.93633
364	tDR-1:33-Pro-AGG-1-M4-U7G	2.25322	2.05098
365	tDR-1:33-Pro-AGG-1-M4-U8A	2.07587	2.07465
366	tDR-1:33-Pro-AGG-1-M4-U8C	2.039	1.82875
367	tDR-1:33-Pro-AGG-1-M4-U8G	2.15207	1.82269
368	tDR-1:33-Pro-AGG-1-M5-C30A	2.16206	2.00864
369	tDR-1:33-Pro-AGG-1-M5-C30U	1.94878	1.64954
370	tDR-1:33-Pro-TGG-2	2.20347	2.40602
371	tDR-1:33-Pro-TGG-2-C28U	6.33231	6.4649
372	tDR-1:33-Pro-TGG-2-G6U	7.26002	6.92112
373	tDR-1:33-Pro-TGG-2-U27C	6.12025	6.27944
374	tDR-1:33-Val-AAC-1-M3	-1.25384	-1.54683
375	tDR-1:34-Glu-TTC-4	1.36962	1.32186
376	tDR-1:34-His-GTG-1	2.59716	1.90244
377	tDR-1:34-His-GTG-1-G6A	7.76291	6.13268
378	tDR-1:34-His-GTG-1-U26C	7.21796	6.13268
379	tDR-1:34-Pro-CGG-1-U31C-U32C	5.82678	3.61077
380	tDR-1:34-Pro-TGG-1-C3A	6.26468	6.22517
381	tDR-1:34-Val-CAC-1-M2	-1.33748	-2.04899
382	tDR-1:35-Asp-GTC-1	-1.06611	-2.01356
383	tDR-1:36-Asp-GTC-1	-1.35447	-2.50022
384	tDR-1:36-Asp-GTC-2-M2	-1.14158	-2.36928
385	tDR-1:36-Glu-CTC-1	-1.63973	-2.46236
386	tDR-1:36-Glu-CTC-1-D5G	-1.60548	-2.35909
387	tDR-1:36-Glu-CTC-1-U33C	-7.0468	-6.62422
388	tDR-1:36-Glu-CTC-1-U5C-G6U	-1.92031	-2.02248
	tDR-1:36-Val-AAC-1-M3-A34G	-1.3318	-2.76294
	tDR-10:31-Glu-TTC-2-M3	6.43632	6.37529
	tDR-10:31-Gly-CCC-1-M4	7.79462	3.34155
	tDR-10:33-Pro-AGG-1-M4	2.77483	2.43217
	tDR-11:30-Glu-CTC-1-M2	8.86505	8.24672
	tDR-11:31-Glu-TTC-2-M3	7.51228	8.20451
	tDR-11:31-Gly-CCC-1-M4	3.72241	8.94624
	tDR-11:32-His-GTG-1	6.36219	6.60414
	tDR-11:32-Lys-TTT-1-M3	7.50538	8.05412
	tDR-11:32-Pro-AGG-1-M4	6.98587	6.95082
	tDR-11:33-Glu-TTC-2-M3	6.40863	3.96746
	tDR-11:33-Pro-AGG-1-M4	3.03756	2.81543
	tDR-12:30-Glu-CTC-1-M2	3.17693	8.91987
	tDR-12:31-Glu-TTC-2-M3	7.73923	7.51537
	tDR-12:31-Lys-TTT-1-M3	7.49452	6.53532
	tDR-12:32-His-GTG-1	7.22828	7.22187
	tDR-12:32-Lys-TTT-1-M3	2.47987	7.96475
	tDR-12:32-Pro-AGG-1-M4	6.58912	6.82449
	tDR-12:33-Glu-TTC-2-M3	7.97287	2.98737
	tDR-12:33-Pro-AGG-1-M4	3.04272	3.27729
	tDR-13:30-Glu-CTC-1-M2	2.82904	4.03421
	tDR-13:31-Glu-TTC-2-M3	7.01163	7.31789
	tDR-13:32-Lys-TTT-1-M3	6.41779	6.01493
	tDR-13:33-Glu-TTC-2-M3	7.39712	3.34478
	tDR-13:33-Pro-AGG-1-M4	2.46475	2.77049
	tDR-14:30-Glu-CTC-1-M2	2.69373	4.06085
	tDR-14:31-Glu-TTC-2-M3	8.25089	8.085
	tDR-14:31-Gly-CCC-1-M4	7.75855	8.30302
	tDR-14:32-Glu-TTC-2-M3	7.41237	8.34914
	tDR-14:32-Lys-TTT-1-M3	7.04162	6.70906
	tDR-14:33-Glu-TTC-2-M3	1.67686	2.92908
	tDR-14:33-Pro-AGG-1-M4	2.21861	2.65263
	tDR-14:34-Pro-TGG-2	5.67308	6.05277
	tDR-15:30-Glu-CTC-1-M2	2.94926	2.95433
	tDR-15:31-Glu-TTC-2-M3	7.49227	7.54311
	tDR-15:31-Gly-CCC-1-M4	7.53441	7.97843
	tDR-15:32-Glu-TTC-2-M3	7.1739	7.3022
	tDR-15:32-His-GTG-1	6.18067	6.47344
	tDR-15:32-Lys-TTT-1-M3	6.50093	6.39111
	tDR-15:33-Glu-TTC-2-M3	7.05803	7.74769
	tDR-15:33-Pro-AGG-1-M4	7.08978	7.47806
	tDR-16:30-Glu-CTC-1-M2	3.39578	4.34007
	tDR-16:31-Glu-TTC-2-M3	7.1901	7.63337
	tDR-16:31-Gly-CCC-1-M6	6.57266	7.47858
	tDR-16:32-Lys-TTT-1-M3	3.0465	3.50777
	tDR-16:33-Glu-TTC-2-M3	5.63403	7.17064
	tDR-16:33-Pro-AGG-1-M4	6.84417	6.78152
	tDR-17:31-Lys-TTT-1-M3	6.5028	7.0028
	tDR-17:32-Lys-TTT-1-M3	2.74334	4.27022
	tDR-18:31-Glu-TTC-2-M3	7.50307	7.38187
	tDR-18:32-Glu-TTC-2-M3	7.59169	7.72793
	tDR-18:32-His-GTG-1	7.39898	6.95335
	tDR-18:32-Lys-TTT-1-M3	3.05053	8.63553
	tDR-2:26-Glu-CTC-1-M2	8.66612	3.80458
	tDR-2:26-Pro-AGG-1-M5	6.50675	6.49111
	tDR-2:27-Glu-CTC-1-M2	3.19253	4.11485
	tDR-2:28-Glu-CTC-1	3.32734	9.74987
	tDR-2:28-Glu-CTC-1-D4G	8.4712	8.45553
	tDR-2:28-Glu-TTC-4	6.87624	8.36158
	tDR-2:29-Glu-CTC-1	3.36368	6.1521
	tDR-2:29-Glu-CTC-1-D4G	3.34069	7.05512
	tDR-2:29-Glu-CTC-1-D4G-G27A	6.69703	6.41365
	tDR-2:29-Glu-CTC-1-G28A	8.09902	7.99824
	tDR-2:29-Glu-CTC-1-U4C-G5U	1.73479	3.81857
	tDR-2:29-Glu-TTC-2-M2	9.30805	10.3576
	tDR-2:29-Glu-TTC-4	3.50012	12.0666
	tDR-2:29-Glu-TTC-4-U28C	7.56857	9.02508
	tDR-2:30-Glu-CTC-1	4.43372	6.36412
	tDR-2:30-Glu-CTC-1-A13G	8.74369	8.89919
	tDR-2:30-Glu-CTC-1-A20G	8.51991	8.43942
	tDR-2:30-Glu-CTC-1-A23G	8.73781	8.79077
	tDR-2:30-Glu-CTC-1-C11U	7.98021	7.52023
	tDR-2:30-Glu-CTC-1-C26U	7.70513	8.02394
	tDR-2:30-Glu-CTC-1-C29U	6.96498	6.5594
	tDR-2:30-Glu-CTC-1-C3U	7.82703	7.99248
	tDR-2:30-Glu-CTC-1-D3UGG	6.844	7.54705
	tDR-2:30-Glu-CTC-1-D4G	4.29371	5.90178
	tDR-2:30-Glu-CTC-1-D4G-G27A	7.14991	8.29494
	tDR-2:30-Glu-CTC-1-D4G-G27C	7.03356	9.04518
	tDR-2:30-Glu-CTC-1-D4G-U6C	7.51732	7.33797
	tDR-2:30-Glu-CTC-1-G14U	8.24403	8.1664
	tDR-2:30-Glu-CTC-1-G16A	8.62861	8.88269
	tDR-2:30-Glu-CTC-1-G21A	6.3853	6.85771
	tDR-2:30-Glu-CTC-1-G21U	7.37657	7.95166
	tDR-2:30-Glu-CTC-1-G22A	6.23264	6.27099
	tDR-2:30-Glu-CTC-1-G28A	8.42808	9.67795
	tDR-2:30-Glu-CTC-1-G28C	8.12018	10.368
	tDR-2:30-Glu-CTC-1-G28U	6.98565	8.17184
	tDR-2:30-Glu-CTC-1-G5A	9.70173	9.87185
	tDR-2:30-Glu-CTC-1-G5U	8.04874	8.53929
	tDR-2:30-Glu-CTC-1-G6A	6.59566	6.59486
	tDR-2:30-Glu-CTC-1-G6U	6.48462	6.58447
	tDR-2:30-Glu-CTC-1-G8A	7.3641	7.23362
	tDR-2:30-Glu-CTC-1-G9A	6.63546	6.86985
	tDR-2:30-Glu-CTC-1-M2-C2U	9.81877	9.94238
	tDR-2:30-Glu-CTC-1-M2-C2U-D4G	7.35279	7.03537
	tDR-2:30-Glu-CTC-1-U10C	9.09518	9.05366
	tDR-2:30-Glu-CTC-1-U12C	8.49269	8.4602
	tDR-2:30-Glu-CTC-1-U15C	8.21814	8.23773
	tDR-2:30-Glu-CTC-1-U19C	8.13563	8.19992
	tDR-2:30-Glu-CTC-1-U24C	8.80552	8.78343
	tDR-2:30-Glu-CTC-1-U25C	8.51224	9.53746
	tDR-2:30-Glu-CTC-1-U25G	5.99471	7.73
	tDR-2:30-Glu-CTC-1-U4A	6.85869	7.09223
	tDR-2:30-Glu-CTC-1-U4C	8.86324	9.26051
	tDR-2:30-Glu-CTC-1-U4C-G5U	2.51254	3.08374
	tDR-2:30-Glu-CTC-1-U7C	8.41753	8.62551
	tDR-2:30-Glu-CTC-3	7.78915	8.53862
	tDR-2:30-Glu-CTC-3-D4G	6.7897	7.24348
	tDR-2:30-Glu-TTC-1-M2	5.95209	11.1349
	tDR-2:30-Glu-TTC-1-M2-D4G	9.5811	10.1089
	tDR-2:30-Glu-TTC-1-M2-U4C-G5U	6.28667	6.84852
	tDR-2:30-Glu-TTC-2-M2	8.94045	10.8839
	tDR-2:30-Glu-TTC-4	3.13929	12.1649
	tDR-2:31-Asp-GTC-1	8.32334	7.41446
	tDR-2:31-Glu-CTC-1	3.28057	3.85153
	tDR-2:31-Glu-CTC-1-A13G	4.70821	8.92863
	tDR-2:31-Glu-CTC-1-A20G	8.64069	8.63677
	tDR-2:31-Glu-CTC-1-A23G	8.86894	9.15447
	tDR-2:31-Glu-CTC-1-C11U	4.11825	7.77068
	tDR-2:31-Glu-CTC-1-C26U	7.80785	8.09873
	tDR-2:31-Glu-CTC-1-C29G	8.37622	10.2971
	tDR-2:31-Glu-CTC-1-C29U	8.04412	8.6078
	tDR-2:31-Glu-CTC-1-C3U	3.64105	8.49179
	tDR-2:31-Glu-CTC-1-D3UGG	7.28221	7.61063
	tDR-2:31-Glu-CTC-1-D4G	2.74668	3.19185
	tDR-2:31-Glu-CTC-1-D4G-C28U	6.63587	7.08737
	tDR-2:31-Glu-CTC-1-D4G-U6C	7.62355	7.46604
	tDR-2:31-Glu-CTC-1-D4G-U9C	7.60133	7.82671
	tDR-2:31-Glu-CTC-1-G14A	6.63121	7.00669
	tDR-2:31-Glu-CTC-1-G14U	7.83592	7.71976
	tDR-2:31-Glu-CTC-1-G16A	4.60787	9.16082
	tDR-2:31-Glu-CTC-1-G17A	5.86086	6.30171
	tDR-2:31-Glu-CTC-1-G21A	6.89463	7.24503
	tDR-2:31-Glu-CTC-1-G21U	7.04157	6.80461
	tDR-2:31-Glu-CTC-1-G22A	6.60943	7.12152
	tDR-2:31-Glu-CTC-1-G22U	7.28544	6.83475
	tDR-2:31-Glu-CTC-1-G28U	5.99798	7.04589
	tDR-2:31-Glu-CTC-1-G5A	3.17347	3.69979
	tDR-2:31-Glu-CTC-1-G6A	7.06036	7.14805
	tDR-2:31-Glu-CTC-1-G8A	7.36144	7.38525
	tDR-2:31-Glu-CTC-1-G9A	6.86197	7.09042
	tDR-2:31-Glu-CTC-1-M2-C2U	3.74144	9.21098
	tDR-2:31-Glu-CTC-1-M2-C2U-D4G	6.33237	6.38417
	tDR-2:31-Glu-CTC-1-M2-G27A	7.48714	7.87187
	tDR-2:31-Glu-CTC-1-M3-G30A	3.43277	3.37265
	tDR-2:31-Glu-CTC-1-U10C	3.76126	4.34813
	tDR-2:31-Glu-CTC-1-U12C	4.23565	8.72546
	tDR-2:31-Glu-CTC-1-U15C	8.33642	8.67264
	tDR-2:31-Glu-CTC-1-U19C	8.49112	8.5963
	tDR-2:31-Glu-CTC-1-U24C	4.16527	8.916
	tDR-2:31-Glu-CTC-1-U25C	4.2089	8.63177
	tDR-2:31-Glu-CTC-1-U4A	7.09415	7.18599
	tDR-2:31-Glu-CTC-1-U4C	3.03434	5.20181
	tDR-2:31-Glu-CTC-1-U7C	8.84823	8.75482
	tDR-2:31-Glu-TTC-1	3.47687	4.16166
	tDR-2:31-Glu-TTC-1-D4G	3.30452	4.56574
	tDR-2:31-Glu-TTC-2-M2	4.44265	13.2945
	tDR-2:31-Glu-TTC-4	3.77982	9.73444
	tDR-2:31-Glu-TTC-5	7.97124	7.55122
	tDR-2:31-Gly-CCC-1-M2	1.38843	2.2866
	tDR-2:31-Gly-CCC-4	6.77125	6.84258
	tDR-2:31-His-GTG-1	7.30077	7.45289
	tDR-2:32-Asp-GTC-1	7.14954	6.71291
	tDR-2:32-Glu-CTC-1	2.41257	2.57899
	tDR-2:32-Glu-CTC-1-A13G	7.5253	7.54242
	tDR-2:32-Glu-CTC-1-A20G	7.31034	7.37105
	tDR-2:32-Glu-CTC-1-C26U	6.54921	7.27456
	tDR-2:32-Glu-CTC-1-C29G	7.42585	8.73712
	tDR-2:32-Glu-CTC-1-C29U	7.07313	7.51375
	tDR-2:32-Glu-CTC-1-C31A	2.36252	2.34989
	tDR-2:32-Glu-CTC-1-C31U	2.50699	2.26635
	tDR-2:32-Glu-CTC-1-C3U	7.38836	7.60245
	tDR-2:32-Glu-CTC-1-D3UGG	6.98024	7.34399
	tDR-2:32-Glu-CTC-1-D4G	1.80852	1.96045
	tDR-2:32-Glu-CTC-1-D4G-C28G	6.14794	7.39961
	tDR-2:32-Glu-CTC-1-D4G-C30A	1.91902	2.34517
	tDR-2:32-Glu-CTC-1-D4G-C30U	2.4568	2.11891
	tDR-2:32-Glu-CTC-1-D4G-G29A	6.12025	7.41268
	tDR-2:32-Glu-CTC-1-G14U	6.71872	6.18715
	tDR-2:32-Glu-CTC-1-G16A	7.71653	7.97206
	tDR-2:32-Glu-CTC-1-G21U	7.01662	7.07014
	tDR-2:32-Glu-CTC-1-G28A	6.63614	6.76863
	tDR-2:32-Glu-CTC-1-G28U	6.41284	7.47632
	tDR-2:32-Glu-CTC-1-G30C	6.77173	8.71589
	tDR-2:32-Glu-CTC-1-G5A	2.38931	2.78837
	tDR-2:32-Glu-CTC-1-G8A	6.21154	6.23174
	tDR-2:32-Glu-CTC-1-M2-C2U	3.64099	4.05389
	tDR-2:32-Glu-CTC-1-M2-G27A	6.26185	6.86395
	tDR-2:32-Glu-CTC-1-M3-G30A	7.38673	8.2208
	tDR-2:32-Glu-CTC-1-U12C	7.05683	7.18872
	tDR-2:32-Glu-CTC-1-U15C	6.91513	7.13445
	tDR-2:32-Glu-CTC-1-U19C	7.13386	6.61843
	tDR-2:32-Glu-CTC-1-U7C	7.17796	6.942
	tDR-2:32-Glu-TTC-1	3.0843	3.58017
	tDR-2:32-Glu-TTC-1-C31U	7.92193	8.24136
	tDR-2:32-Glu-TTC-1-D4G	3.06739	3.07033
	tDR-2:32-Glu-TTC-1-D4G-C30U	6.67387	7.05819
	tDR-2:32-Glu-TTC-2-M2	3.90942	7.70879
	tDR-2:32-Glu-TTC-2-M2-U31C	6.32078	8.75293
	tDR-2:32-Glu-TTC-4	3.16959	6.60143
	tDR-2:32-Glu-TTC-4-U31C	7.35239	10.0797
	tDR-2:32-His-GTG-1	7.2777	7.00321
	tDR-2:32-Lys-TTT-1	7.87052	4.16377
	tDR-2:32-Pro-AGG-1-M4	1.20473	4.71473
	tDR-2:32-Pro-AGG-1-M4-A19G	6.0942	6.43583
	tDR-2:32-Pro-AGG-1-M4-C2U	7.03461	7.04477
	tDR-2:32-Pro-AGG-1-M4-C4U	6.71931	6.85133
	tDR-2:32-Pro-AGG-1-M4-G1U-U30C	1.20122	5.01978
	tDR-2:32-Pro-AGG-1-M4-G5A	1.44975	8.30931
	tDR-2:32-Pro-AGG-1-M4-U10C	6.61174	6.47713
	tDR-2:32-Pro-AGG-1-M4-U23C	6.93261	6.21857
	tDR-2:32-Pro-AGG-1-M4-U24C	6.94515	6.64442
	tDR-2:32-Pro-AGG-1-M4-U26C	6.75277	6.85984
	tDR-2:32-Pro-AGG-1-M4-U6C	6.33556	6.11385
	tDR-2:33-Glu-CTC-2-C1G-I5C-G7U	6.46286	6.23391
	tDR-2:33-Glu-TTC-2-M2	4.72334	5.85136
	tDR-2:33-Glu-TTC-4	4.12218	5.93606
	tDR-2:33-Pro-AGG-1-M4	1.72881	4.27906
	tDR-2:33-Pro-AGG-1-M4-A13G	1.63746	8.71254
	tDR-2:33-Pro-AGG-1-M4-A22G	1.92083	8.88879
	tDR-2:33-Pro-AGG-1-M4-C11U	6.77405	6.86125
	tDR-2:33-Pro-AGG-1-M4-C2G-U3C	7.00209	7.07452
	tDR-2:33-Pro-AGG-1-M4-C2U	1.80364	3.58494
	tDR-2:33-Pro-AGG-1-M4-C4U	1.82224	9.26227
	tDR-2:33-Pro-AGG-1-M4-G15A	6.63623	6.6102
	tDR-2:33-Pro-AGG-1-M4-G16A	7.01879	7.02586
	tDR-2:33-Pro-AGG-1-M4-G16U	6.61396	7.03159
	tDR-2:33-Pro-AGG-1-M4-G17A	6.11829	6.35728
	tDR-2:33-Pro-AGG-1-M4-G28A	6.73964	7.15281
	tDR-2:33-Pro-AGG-1-M4-G5A	1.92769	4.76887
	tDR-2:33-Pro-AGG-1-M4-G5C	6.97255	6.70048
	tDR-2:33-Pro-AGG-1-M4-G5U	1.88226	4.29223
	tDR-2:33-Pro-AGG-1-M4-G8U	6.25865	6.21414
	tDR-2:33-Pro-AGG-1-M4-G9A	6.50347	6.61023
	tDR-2:33-Pro-AGG-1-M4-I6C	6.34929	6.62713
	tDR-2:33-Pro-AGG-1-M4-U10C	1.46002	4.34774
	tDR-2:33-Pro-AGG-1-M4-U20C	2.05869	8.60085
	tDR-2:33-Pro-AGG-1-M4-U23C	1.9713	8.34028
	tDR-2:33-Pro-AGG-1-M4-U24C	1.98314	9.07285
	tDR-2:33-Pro-AGG-1-M4-U26C	1.85309	8.9949
	tDR-2:33-Pro-AGG-1-M4-U30C	1.70565	5.1736
	tDR-2:33-Pro-AGG-1-M4-U31C	6.9826	7.88075
	tDR-2:33-Pro-AGG-1-M4-U3C	1.90077	4.43348
	tDR-2:33-Pro-AGG-1-M5-C29U	6.75508	7.19343
	tDR-2:33-Pro-TGG-2	2.24821	6.27465
	tDR-2:34-Glu-TTC-2-M2	7.73579	3.64382
	tDR-2:34-Glu-TTC-4	3.61896	3.95708
	tDR-2:34-Pro-CGG-1	1.02201	1.64726
	tDR-2:34-Pro-TGG-1	1.5563	2.7255
	tDR-2:36-Glu-CTC-1	-1.3782	-2.42655
	tDR-2:36-Glu-CTC-1-U4C-G5U	-1.5156	-2.52826
	tDR-21:36-Glu-CTC-1-M2	-1.70889	-3.26886
	tDR-21:56-Leu-AAG-2-A14G	-1.24902	-2.06462
	tDR-21:70-Arg-TCT-3	6.20709	7.27261
	tDR-21:71-Arg-TCT-1	6.48578	6.80023
	tDR-21:71-Arg-TCT-3	2.49792	2.46031
	tDR-21:72-Arg-TCT-1	2.86861	2.59521
	tDR-21:72-Arg-TCT-2	2.12071	1.97763
	tDR-21:72-Arg-TCT-3	2.37544	2.46496
	tDR-21:72-Pro-AGG-1-M3-A14G	6.32027	6.58358
	tDR-21:74-Arg-CCT-4	-1.41451	-2.34364
	tDR-3:23-Gly-GCC-2-M2	3.53581	7.7594
	tDR-3:26-Glu-CTC-1-M2	7.11557	7.75618
	tDR-3:26-Gly-GCC-2-M2	2.70631	3.30646
	tDR-3:27-Glu-CTC-1-M2	8.35166	4.08709
	tDR-3:27-Gly-GCC-2-M2	2.3846	7.82579
	tDR-3:28-Glu-CTC-1	6.43665	7.30028
	tDR-3:28-Gly-GCC-2-M2	2.21206	7.5468
	tDR-3:29-Glu-CTC-1	2.39551	10.4776
	tDR-3:29-Glu-TTC-2-M2	7.42505	9.08511
	tDR-3:29-Glu-TTC-4	2.75034	10.6087
	tDR-3:29-Gly-CCC-1-M2	1.04694	1.96644
	tDR-3:29-Gly-GCC-2-M2	2.21871	4.41634
	tDR-3:30-Glu-CTC-1	4.10895	6.57036
	tDR-3:30-Glu-CTC-1-A12G	6.76933	7.70722
	tDR-3:30-Glu-CTC-1-A19G	6.4366	7.64164
	tDR-3:30-Glu-CTC-1-A22G	6.41227	7.78086
	tDR-3:30-Glu-CTC-1-C28A	8.90184	9.44662
	tDR-3:30-Glu-CTC-1-C28G	6.34177	9.46003
	tDR-3:30-Glu-CTC-1-C28U	3.90453	6.43996
	tDR-3:30-Glu-CTC-1-C2U	7.10723	7.9961
	tDR-3:30-Glu-CTC-1-G15A	6.55076	8.08895
	tDR-3:30-Glu-CTC-1-G20U	6.26154	7.19578
	tDR-3:30-Glu-CTC-1-G27A	5.96909	8.54878
	tDR-3:30-Glu-CTC-1-G27C	6.11956	9.30376
	tDR-3:30-Glu-CTC-1-G4A	7.21533	8.59725
	tDR-3:30-Glu-CTC-1-G4U	6.73087	7.55546
	tDR-3:30-Glu-CTC-1-M2-C1U	9.06882	10.2338
	tDR-3:30-Glu-CTC-1-U11C	6.31264	7.2358
	tDR-3:30-Glu-CTC-1-U14C	6.12371	7.2646
	tDR-3:30-Glu-CTC-1-U18C	5.79166	7.13232
	tDR-3:30-Glu-CTC-1-U23C	6.7941	7.56981
	tDR-3:30-Glu-CTC-1-U24C	6.28518	8.45554
	tDR-3:30-Glu-CTC-1-U3C	6.50826	7.86637
	tDR-3:30-Glu-CTC-1-U3C-G4C	7.87917	7.82165
	tDR-3:30-Glu-CTC-1-U6C	6.28837	7.37785
	tDR-3:30-Glu-CTC-1-U9C	6.89858	8.15427
	tDR-3:30-Glu-TTC-1-M2	7.82566	8.91041
	tDR-3:30-Glu-TTC-4	5.8282	9.53257
	tDR-3:30-Gly-GCC-2-M2	3.01836	4.99273
	tDR-3:31-Glu-CTC-1	3.18067	3.94282
	tDR-3:31-Glu-CTC-1-A12G	6.53037	7.28221
	tDR-3:31-Glu-CTC-1-A19G	6.41302	7.1055
	tDR-3:31-Glu-CTC-1-A22G	6.552	7.2192
	tDR-3:31-Glu-CTC-1-C10U	5.96213	6.46698
	tDR-3:31-Glu-CTC-1-C2U	7.86314	8.47009
	tDR-3:31-Glu-CTC-1-G13U	5.90144	6.60265
	tDR-3:31-Glu-CTC-1-G15A	6.17601	7.40689
	tDR-3:31-Glu-CTC-1-G20U	6.11591	6.84564
	tDR-3:31-Glu-CTC-1-G21U	6.38285	7.0771
	tDR-3:31-Glu-CTC-1-G29C	7.4848	9.56459
	tDR-3:31-Glu-CTC-1-G29U	4.05107	9.42002
	tDR-3:31-Glu-CTC-1-G4A	7.31275	8.55958
	tDR-3:31-Glu-CTC-1-G4U	7.6463	8.07824
	tDR-3:31-Glu-CTC-1-M2-C1U	2.4713	3.64388
	tDR-3:31-Glu-CTC-1-M3-G29A	3.37896	3.23359
	tDR-3:31-Glu-CTC-1-U11C	6.53051	7.5076
	tDR-3:31-Glu-CTC-1-U14C	5.79333	6.96361
	tDR-3:31-Glu-CTC-1-U23C	6.20277	7.45858
	tDR-3:31-Glu-CTC-1-U24C	6.14556	7.02898
	tDR-3:31-Glu-CTC-1-U3C	6.71144	7.66577
	tDR-3:31-Glu-CTC-1-U3C-G4C	3.67219	8.14747
	tDR-3:31-Glu-CTC-1-U6C	6.43111	7.34105
	tDR-3:31-Glu-CTC-1-U9C	6.93237	7.85887
	tDR-3:31-Glu-TTC-1	8.47822	3.16715
	tDR-3:31-Glu-TTC-2-M2	9.12083	11.3588
	tDR-3:31-Glu-TTC-4	3.05392	12.3339
	tDR-3:31-Gly-CCC-1-M2	1.82444	3.66949
	tDR-3:31-Gly-CCC-1-M2-C28A	7.52665	7.86574
	tDR-3:31-Gly-CCC-1-M2-C28U	1.96813	3.44928
	tDR-3:31-Gly-GCC-2-M2	3.54185	4.4383
	tDR-3:31-Gly-GCC-2-M2-C28A	8.10126	8.1517
	tDR-3:31-Gly-GCC-2-M2-C28U	3.65534	4.54456
	tDR-3:31-Gly-GCC-2-M2-G19U	8.43343	8.04788
	tDR-3:31-Gly-GCC-2-M2-G4A	6.20053	6.85557
	tDR-3:31-Gly-GCC-2-M2-G4U	7.41463	7.89262
	tDR-3:31-Gly-GCC-2-M2-G5U	6.18428	6.27099
	tDR-3:31-Gly-GCC-2-M2-U10C	7.72257	7.69452
	tDR-3:31-Gly-GCC-2-M2-U22C	6.71474	6.53893
	tDR-3:31-Gly-GCC-2-M2-U23C	6.1784	6.43667
	tDR-3:31-Gly-GCC-2-M2-U25C	7.16088	7.47815
	tDR-3:31-Gly-GCC-2-M2-U9C	6.74978	6.87544
	tDR-3:31-His-GTG-1	7.21888	7.68833
	tDR-3:32-Glu-CTC-1	2.12169	2.60694
	tDR-3:32-Glu-CTC-1-A12G	6.22814	7.3445
	tDR-3:32-Glu-CTC-1-A19G	5.86376	7.13867
	tDR-3:32-Glu-CTC-1-A22G	6.41326	7.1334
	tDR-3:32-Glu-CTC-1-C28G	5.99855	8.81852
	tDR-3:32-Glu-CTC-1-C2U	7.41024	8.60808
	tDR-3:32-Glu-CTC-1-C30A	2.40853	2.00314
	tDR-3:32-Glu-CTC-1-C30U	2.20501	2.26093
	tDR-3:32-Glu-CTC-1-G15A	6.31107	7.61569
	tDR-3:32-Glu-CTC-1-G20U	6.06441	6.98998
	tDR-3:32-Glu-CTC-1-G4U	6.82895	7.87267
	tDR-3:32-Glu-CTC-1-M2-C1U	2.34814	2.29054
	tDR-3:32-Glu-CTC-1-M3-G29A	6.46099	8.11062
	tDR-3:32-Glu-CTC-1-U11C	5.93237	7.22806
	tDR-3:32-Glu-CTC-1-U14C	5.93046	6.91167
	tDR-3:32-Glu-CTC-1-U23C	6.38391	7.26128
	tDR-3:32-Glu-CTC-1-U24C	5.93164	7.03023
	tDR-3:32-Glu-CTC-1-U3C	6.25481	7.32249
	tDR-3:32-Glu-CTC-1-U3C-G4C	6.73356	6.56876
	tDR-3:32-Glu-CTC-1-U6C	6.14499	7.03465
	tDR-3:32-Glu-CTC-1-U9C	6.38934	7.81461
	tDR-3:32-Glu-TTC-1	2.09907	2.41196
	tDR-3:32-Glu-TTC-2-M2	7.96604	10.7654
	tDR-3:32-Glu-TTC-4	2.91804	11.7385
	tDR-3:32-Gly-GCC-2-M2	1.45351	2.91842
	tDR-3:32-Gly-GCC-2-M2-A12G	6.02754	7.5394
	tDR-3:32-Gly-GCC-2-M2-A18G	5.96619	7.38569
	tDR-3:32-Gly-GCC-2-M2-A20G	6.47885	7.78981
	tDR-3:32-Gly-GCC-2-M2-A21G	5.78716	6.90822
	tDR-3:32-Gly-GCC-2-M2-C11U	6.26122	7.2058
	tDR-3:32-Gly-GCC-2-M2-C26U	6.33581	7.36173
	tDR-3:32-Gly-GCC-2-M2-C29A	1.52154	2.22316
	tDR-3:32-Gly-GCC-2-M2-C29U	1.44369	2.44163
	tDR-3:32-Gly-GCC-2-M2-G19U	6.33412	7.07023
	tDR-3:32-Gly-GCC-2-M2-G4A	6.87401	8.52019
	tDR-3:32-Gly-GCC-2-M2-U25C	6.61116	4.03288
	tDR-3:32-Gly-GCC-2-M2-U9C	7.07477	8.09063
	tDR-3:32-Lys-TTT-1	3.67283	3.79116
	tDR-3:32-Pro-AGG-1-M4	2.12547	3.44344
	tDR-3:32-Pro-AGG-1-M4-U29A	6.23269	6.0957
	tDR-3:32-Pro-AGG-1-M4-U29C	2.55963	9.17526
	tDR-3:33-Glu-TTC-2-M2	8.73022	5.56462
	tDR-3:33-Glu-TTC-4	9.31425	5.88818
	tDR-3:33-Glu-TTC-4-U31C	5.96471	9.80549
	tDR-3:33-Pro-AGG-1-M4	2.10538	2.25821
	tDR-3:33-Pro-AGG-1-M4-C1G-U2C-C3U	7.22436	7.474
	tDR-3:33-Pro-AGG-1-M4-C1G-U2G	2.01795	1.9117
	tDR-3:33-Pro-AGG-1-M4-C1G-U2G-G4C	6.73428	6.16304
	tDR-3:33-Pro-AGG-1-M4-G4U	6.14619	6.49203
	tDR-3:33-Pro-AGG-1-M4-U30C	2.26826	2.53838
	tDR-3:33-Pro-TGG-2	6.09602	7.03333
	tDR-3:34-Glu-TTC-4	7.19065	3.5709
	tDR-34:68-Pro-AGG-1-M3-A1G	2.39336	2.84186
	tDR-34:70-Pro-AGG-1-M3-A1G	1.37489	2.61446
	tDR-34:70-Ser-AGA-1-A1G	3.42036	1.86197
	tDR-34:70-Ser-AGA-3-A1G	6.73386	3.583
	tDR-34:71-Pro-AGG-1	6.12383	7.06342
	tDR-34:71-Pro-AGG-1-M3-A1G	2.86562	3.2557
	tDR-34:71-Pro-AGG-1-M3-A1G-A11G	7.45631	7.69527
	tDR-34:71-Pro-AGG-1-M3-A1G-A25G	7.01151	7.1957
	tDR-34:71-Pro-AGG-1-M3-A1G-A26G	6.09095	6.43088
	tDR-34:71-Pro-AGG-1-M3-A1G-A36G	8.1565	9.90434
	tDR-34:71-Pro-AGG-1-M3-A1G-A9G	7.73099	7.94356
	tDR-34:71-Pro-AGG-1-M3-A1G-C28U	6.5285	6.99193
	tDR-34:71-Pro-AGG-1-M3-A1G-C29U	6.45412	6.66094
	tDR-34:71-Pro-AGG-1-M3-A1G-C7U	7.01085	7.19232
	tDR-34:71-Pro-AGG-1-M3-A1G-G37A	6.55097	7.84669
	tDR-34:71-Pro-AGG-1-M3-A1G-U14C	7.25579	7.27483
	tDR-34:71-Pro-AGG-1-M3-A1G-U27C	7.27728	7.48192
	tDR-34:71-Pro-AGG-1-M3-A1G-U5C	7.02836	7.05851
	tDR-34:71-Pro-AGG-2-A1G	7.23075	7.65395
	tDR-34:71-Ser-GCT-3	-1.1998	-2.29274
	tDR-34:72-Pro-AGG-1-M3-A1G	3.5818	3.57036
	tDR-34:72-Ser-AGA-3-A1G	6.33512	6.92536
	tDR-34:72-Ser-GCT-3	-1.25447	-1.95134
	tDR-34:73-Ser-GCT-3	-2.01117	-2.08832
	tDR-34:74-Lys-TTT-1	-1.36989	-2.07911
	tDR-34:75-Ser-GCT-3	-1.36938	-2.9534
	tDR-35:68-Pro-AGG-1-M3	5.79246	6.69162
	tDR-35:71-Pro-AGG-1-M3	2.03027	2.75254
	tDR-35:71-Pro-TGG-2	1.90312	2.85228
	tDR-35:72-Pro-AGG-1-M3	3.09827	3.77653
	tDR-35:72-Pro-TGG-2	2.82359	4.23816
	tDR-35:72-Thr-CGT-3	3.27952	3.08512
	tDR-35:72-Thr-CGT-4	2.80751	3.00121
	tDR-35:72-Thr-TGT-2-M2	2.05719	3.27397
	tDR-35:73-Lys-TTT-1	-1.75426	-1.7838
	tDR-35:74-Arg-CCG-3	-1.0791	-1.81737
	tDR-35:74-Lys-TTT-1	-1.3145	-2.47166
	tDR-35:75-Lys-TTT-1	-1.6658	-3.24624
	tDR-35:e23-Leu-CAG-1-M2	-1.60887	-7.36085
	tDR-36:70-Ser-GCT-1	7.56042	7.36745
	tDR-36:70-Ser-GCT-3	2.40705	2.01357
	tDR-36:71-Pro-AGG-1-M3	1.24638	8.85235
	tDR-36:71-Trp-CCA-3	1.26325	1.60565
	tDR-36:72-Asn-GTT-1-M2	3.49771	3.60724
	tDR-36:72-Asn-GTT-1-M2-A36G	6.8286	8.9723
	tDR-36:72-Asn-GTT-1-M2-C4U	8.02213	8.0532
	tDR-36:72-Asn-GTT-1-M2-C5U	6.916	6.9821
	tDR-36:72-Asn-GTT-2	7.36378	6.78767
	tDR-36:72-Asn-GTT-3	6.65577	6.56182
	tDR-36:72-Lys-TTT-1	2.57416	3.15015
	tDR-36:72-Pro-AGG-1-M3	7.85421	8.0931
	tDR-36:72-Ser-GCT-1	2.45817	2.64203
	tDR-36:72-Ser-GCT-1-A19G	7.73218	6.53988
	tDR-36:72-Ser-GCT-1-U14C	7.25491	6.41462
	tDR-36:72-Ser-GCT-1-U42C	7.38818	6.69417
	tDR-36:72-Ser-GCT-1-U45C	4.09165	8.9525
	tDR-36:72-Ser-GCT-1-U45G	7.80891	8.81382
	tDR-36:72-Ser-GCT-3	1.67895	1.35631
	tDR-36:72-Ser-GCT-3-C40U	1.76825	1.54841
	tDR-36:72-Ser-GCT-3-G10A	1.48406	7.00275
	tDR-36:72-Ser-GCT-3-G26U	1.83402	7.03278
	tDR-36:72-Ser-GCT-3-G31U	7.19489	6.11622
	tDR-36:72-Ser-GCT-3-U42C	1.86251	2.05481
	tDR-36:72-Ser-GCT-3-U45A	7.8449	7.88572
	tDR-36:72-Ser-GCT-3-U45C	2.23927	2.68549
	tDR-36:72-Ser-GCT-3-U45G	2.47119	2.8731
	tDR-36:72-Thr-CGT-3	4.36143	9.44016
	tDR-36:72-Thr-CGT-4	6.35877	7.26509
	tDR-36:72-Thr-TGT-2-M2	8.38825	9.64541
	tDR-36:73-Asn-GTT-1	1.46782	1.59641
	tDR-36:73-Asn-GTT-1-C30U	6.33765	7.47493
	tDR-36:73-Asn-GTT-1-M2-G38C	7.10144	2.21395
	tDR-36:73-Asn-GTT-1-U12C	6.45747	7.17583
	tDR-36:73-Asn-GTT-2	1.83763	1.80908
	tDR-36:73-Asn-GTT-3	1.34137	1.29086
	tDR-36:73-Thr-CGT-3	4.05856	1.88889
	tDR-36:73-Thr-TGT-2-M2	5.96555	7.04092
	tDR-37:70-Ser-GCT-3	7.07665	6.92322
	tDR-37:71-Glu-TTC-3-M2	3.38193	3.21908
	tDR-37:71-Gly-CCC-4	1.51764	2.82919
	tDR-37:71-Ser-GCT-3	1.92501	1.95928
	tDR-37:71-Val-TAC-1	2.49895	4.68607
	tDR-37:71-Val-TAC-1-A33G	2.16871	3.72116
	tDR-37:72-Ala-AGC-1-A1G	7.1042	7.85778
	tDR-37:72-Ala-AGC-2-A1G	6.94812	8.23198
	tDR-37:72-Ala-AGC-3-A1G	6.48389	8.14931
	tDR-37:72-Ala-AGC-4-A1G	7.11739	7.59442
	tDR-37:72-Ala-CGC-2-M2-A1G	2.61462	3.74891
	tDR-37:72-Asn-GTT-1-M2	5.08065	10.4216
	tDR-37:72-Gly-CCC-4	1.53846	2.71697
	tDR-37:72-Gly-CCC-4-C33G	6.03155	7.08416
	tDR-37:72-Lys-TTT-1	7.14705	7.51707
	tDR-37:72-Met-CAT-1	2.29778	2.19985
	tDR-37:72-Pro-AGG-1-M3	8.13124	8.183
	tDR-37:72-Pro-TGG-2	8.2524	7.47311
	tDR-37:72-Ser-GCT-1	2.27025	4.00911
	tDR-37:72-Ser-GCT-3	2.50915	2.66343
	tDR-37:72-Ser-GCT-3-U44C	8.02604	8.15923
	tDR-37:72-Ser-GCT-3-U44G	7.66226	7.81185
	tDR-37:72-Thr-AGT-1	5.78941	8.67938
	tDR-37:72-Thr-AGT-2	6.22873	8.30329
	tDR-37:72-Thr-CGT-3	7.27164	8.26169
	tDR-37:72-Thr-TGT-2-M2	8.24792	10.2933
	tDR-37:72-Val-TAC-1	2.97221	4.29321
	tDR-37:72-Val-TAC-1-A22G	6.84165	7.5846
	tDR-37:72-Val-TAC-1-A28G	6.31486	7.0585
	tDR-37:72-Val-TAC-1-A33G	3.28047	4.28245
	tDR-37:72-Val-TAC-1-A34G	7.51415	8.68941
	tDR-37:72-Val-TAC-1-A5G	6.84459	7.3445
	tDR-37:72-Val-TAC-1-A7G	6.42966	6.93668
	tDR-37:72-Val-TAC-1-A8G	6.65832	7.46085
	tDR-37:72-Val-TAC-1-C24U	6.80585	7.42382
	tDR-37:72-Val-TAC-1-C25U	6.50205	7.01114
	tDR-37:72-Val-TAC-1-C26U	6.2344	6.7451
	tDR-37:72-Val-TAC-1-C27U	6.69023	7.13761
	tDR-37:72-Val-TAC-1-C4U	6.78989	7.3226
	tDR-37:72-Val-TAC-1-D23C	6.45751	6.88453
	tDR-37:72-Val-TAC-1-G16U	3.4034	8.72754
	tDR-37:72-Val-TAC-1-G3U	6.14874	6.69731
	tDR-37:72-Val-TAC-1-M2-C2U	7.74262	8.67007
	tDR-37:72-Val-TAC-1-U11C	6.36126	7.15268
	tDR-37:72-Val-TAC-1-U14C	6.20081	6.78378
	tDR-37:72-Val-TAC-1-U18C	6.43627	7.12225
	tDR-37:72-Val-TAC-1-U19C	6.61103	7.09451
	tDR-37:72-Val-TAC-1-U30C	6.17496	6.74508
	tDR-37:73-Asn-GTT-1	2.72293	3.9179
	tDR-37:73-Asn-GTT-3	6.02848	6.91302
	tDR-37:73-Asn-GTT-4	7.53701	4.05376
	tDR-37:73-Val-TAC-1-A33G	1.25136	1.43633
	tDR-37:74-Asn-GTT-1	2.70686	2.24139
	tDR-37:74-Asn-GTT-2	7.07343	6.55028
	tDR-37:T1-Asn-GTT-1-1	7.45095	6.76999
	tDR-38:71-Pro-AGG-1-M3	6.65422	7.21292
	tDR-38:72-Arg-CCG-3	1.98191	1.15313
	tDR-38:72-Asn-GTT-1-M2	7.45949	7.92466
	tDR-38:72-Pro-AGG-1-M3	4.22992	9.99385
	tDR-38:72-Pro-TGG-2	3.52886	8.74303
	tDR-38:72-Ser-GCT-1	2.32242	5.83958
	tDR-38:72-Ser-GCT-3	2.64264	3.04559
	tDR-38:72-Ser-GCT-3-U43C	6.65122	6.40884
	tDR-38:72-Trp-CCA-3	8.9018	7.8357
	tDR-38:72-Val-AAC-1-M2	7.01397	7.87854
	tDR-38:72-Val-CAC-3	2.28265	3.41498
	tDR-38:72-Val-TAC-1	2.56529	5.36054
	tDR-38:72-Val-TAC-1-A32G	3.00274	9.79456
	tDR-38:73-Asn-GTT-1	3.07792	3.72413
	tDR-38:73-Pro-AGG-1-M3	3.5766	8.52284
	tDR-38:73-Pro-TGG-2	7.21463	6.66884
	tDR-38:74-Asn-GTT-1	2.64322	1.81056
	tDR-38:74-Asn-GTT-1-C2U	3.09371	6.97213
	tDR-39:61-Glu-TTC-2-M3	6.96204	6.39405
	tDR-39:69-Asp-GTC-1	7.54195	7.3882
	tDR-39:69-Glu-TTC-3-M2	6.77401	8.52434
	tDR-39:70-Asp-GTC-1	2.67275	3.61113
	tDR-39:70-Glu-CTC-1-M2	7.0072	9.01134
	tDR-39:70-Glu-TTC-2	6.73205	8.28545
	tDR-39:70-Glu-TTC-3-M2	1.876	10.7041
	tDR-39:70-Glu-TTC-3-M2-C2U	6.23269	7.6014
	tDR-39:70-Gly-GCC-1	1.44183	4.68724
	tDR-39:71-Asp-GTC-1	2.95912	3.20072
	tDR-39:71-Glu-CTC-1-M2	4.7925	10.3518
	tDR-39:71-Glu-TTC-2	4.84431	10.3767
	tDR-39:71-Glu-TTC-2-C2U	7.14835	7.13179
	tDR-39:71-Glu-TTC-3-M2	3.0819	5.65815
	tDR-39:71-Glu-TTC-3-M2-C2U	3.28667	8.71879
	tDR-39:71-Glu-TTC-3-M2-G5U	6.67565	7.13805
	tDR-39:71-His-GTG-1	7.62371	9.22774
	tDR-39:71-Val-TAC-1	1.52558	8.52669
	tDR-39:72-Asn-GTT-1-M2	8.10342	8.86539
	tDR-39:72-Asp-GTC-1	1.65073	1.90591
	tDR-39:72-Glu-CTC-1-M2	1.43321	2.60902
	tDR-39:72-Glu-TTC-2	1.77476	2.84454
	tDR-39:72-Glu-TTC-2-C2U	6.47876	6.40571
	tDR-39:72-Glu-TTC-2-G5U	6.46049	7.82781
	tDR-39:72-Glu-TTC-3-M2	1.63562	2.65211
	tDR-39:72-Glu-TTC-3-M2-G5U	7.35008	7.76411
	tDR-39:72-His-GTG-1	3.53675	4.75676
	tDR-39:72-Leu-AAG-1-M2	1.40823	1.80088
	tDR-39:72-Leu-TAG-2	6.91169	8.16722
	tDR-39:72-Lys-TTT-1	7.68412	8.19285
	tDR-39:72-Pro-AGG-1-M3	2.36301	6.80159
	tDR-39:72-Pro-AGG-1-M4-G1U	6.87754	8.72506
	tDR-39:72-Pro-TGG-2	2.03299	6.91772
	tDR-39:72-Ser-GCT-1	2.35636	7.75267
	tDR-39:72-Ser-GCT-3	1.92773	1.87745
	tDR-39:72-Thr-AGT-1	5.71415	6.53716
	tDR-39:72-Thr-TGT-2-M2	6.71581	7.44085
	tDR-39:72-Trp-CCA-3	7.67396	6.68598
	tDR-39:72-Val-AAC-1-M2	3.07017	4.44924
	tDR-39:72-Val-AAC-2	2.2976	3.03229
	tDR-39:72-Val-CAC-2	7.47154	8.23148
	tDR-39:72-Val-CAC-3	3.40193	4.00583
	tDR-39:72-Val-TAC-1	1.9653	5.88779
	tDR-39:72-Val-TAC-1-A31G	2.88643	11.5588
	tDR-39:73-Asn-GTT-1	1.93829	3.6262
	tDR-39:73-Glu-TTC-3-M2-A33G-A34C	6.25807	6.64934
	tDR-39:73-Leu-TAG-2	6.34093	7.23564
	tDR-39:73-Lys-TTT-1	6.08558	6.74892
	tDR-39:73-Pro-AGG-1-M3	2.62032	3.87076
	tDR-39:73-Pro-TGG-2	7.33639	8.82382
	tDR-39:73-Val-AAC-1-M2	1.6477	2.82926
	tDR-39:73-Val-AAC-2	1.39438	1.87906
	tDR-39:73-Val-CAC-2	6.09172	3.41635
	tDR-39:73-Val-CAC-3	1.41178	2.44755
	tDR-39:73-Val-TAC-1	3.66401	3.83522
	tDR-39:74-Asn-GTT-1	2.43971	1.92242
	tDR-39:74-Glu-CTC-1-M2-U16C	5.93519	6.41748
	tDR-39:74-Glu-CTC-1-M2-U21C	6.05929	6.68601
	tDR-39:74-Glu-TTC-2	2.30232	2.36308
	tDR-39:74-Glu-TTC-2-A19G	6.41435	6.66059
	tDR-39:74-Glu-TTC-2-A33G	6.9967	7.3811
	tDR-39:74-Glu-TTC-2-A34G	6.97912	3.41147
	tDR-39:74-Glu-TTC-2-A3G	6.17317	6.73158
	tDR-39:74-Glu-TTC-2-U16C	6.33397	6.87867
	tDR-39:74-Glu-TTC-2-U21C	6.58916	6.27924
	tDR-39:74-Glu-TTC-3-M2	2.30381	2.362
	tDR-39:74-Glu-TTC-3-M2-A19G	2.60974	7.92642
	tDR-39:74-Glu-TTC-3-M2-A33G	2.36827	4.2088
	tDR-39:74-Glu-TTC-3-M2-A34G	3.12425	3.24117
	tDR-39:74-Glu-TTC-3-M2-C11U	7.60818	7.12014
	tDR-39:74-Glu-TTC-3-M2-C17U	7.06936	6.73157
	tDR-39:74-Glu-TTC-3-M2-C20U	6.75553	6.65409
	tDR-39:74-Glu-TTC-3-M2-C2U	2.22012	2.85706
	tDR-39:74-Glu-TTC-3-M2-C6U	6.91579	6.8206
	tDR-39:74-Glu-TTC-3-M2-G30U	7.26306	7.07809
	tDR-39:74-Glu-TTC-3-M2-G5U	6.86377	6.9416
	tDR-39:74-Glu-TTC-3-M2-U16C	7.89887	7.60993
	tDR-39:74-Glu-TTC-3-M2-U21C	2.00475	8.09564
	tDR-39:74-Glu-TTC-3-M2-U27C	3.47848	7.27285
	tDR-39:74-Glu-TTC-3-M2-U29C	7.88045	7.43837
	tDR-39:74-Leu-AAG-2	-1.24942	-2.64439
	tDR-39:74-Val-AAC-1-M2	1.62214	2.21442
	tDR-39:74-Val-CAC-2	6.02453	7.38318
	tDR-39:74-Val-CAC-3	1.52169	1.8657
	tDR-39:74-Val-TAC-1	1.80141	2.22001
	tDR-39:74-Val-TAC-1-A31G	1.94333	2.41134
	tDR-39:T1-Glu-TTC-3-1	2.47191	2.32672
	tDR-4:27-Glu-CTC-1-M3-U2C-G3U	6.94708	6.96756
	tDR-4:29-Glu-CTC-1-M2-U2C-G3U	7.77208	8.87675
	tDR-4:29-Glu-TTC-4	6.06189	6.31827
	tDR-4:30-Glu-CTC-1-M2	3.46781	4.61492
	tDR-4:30-Glu-CTC-1-M2-U2C-G3U	4.28712	6.60301
	tDR-4:30-Glu-TTC-1-M2-U2C-G3U	7.05762	7.96557
	tDR-4:31-Glu-CTC-1-M2	1.44714	1.74164
	tDR-4:31-Glu-CTC-1-M2-U2C-G3U	3.20189	4.09218
	tDR-4:31-Glu-TTC-1-U2C-G3U	7.39864	8.10334
	tDR-4:31-Gly-CCC-1-M2-U1A-G3U	1.50919	4.04532
	tDR-4:31-Gly-GCC-2-M2	7.87973	8.33873
	tDR-4:32-Glu-CTC-1-M2-U2C-G3U	2.30308	2.79449
	tDR-4:32-Glu-TTC-2-M2	7.04248	9.28221
	tDR-4:32-Glu-TTC-4	6.59266	8.80161
	tDR-4:32-Pro-AGG-1-M4	2.10114	4.81461
	tDR-4:33-Glu-TTC-4	6.73548	9.72634
	tDR-4:33-Pro-AGG-1-M4	1.93098	3.70353
	tDR-4:33-Pro-AGG-1-M4-G3A	6.03229	7.72805
	tDR-4:33-Pro-AGG-1-M4-G3U	2.95358	8.83477
	tDR-40:70-Glu-TTC-2	6.15214	6.66256
	tDR-40:71-Glu-TTC-2	4.02209	8.87967
	tDR-40:71-Glu-TTC-3-M2	2.80328	5.98028
	tDR-40:72-Arg-TCG-1	6.54788	7.21975
	tDR-40:72-Arg-TCT-3	6.50049	8.4407
	tDR-40:72-Asn-GTT-1-M2	3.76401	5.0424
	tDR-40:72-Asn-GTT-1-M2-A32G	7.02632	7.99564
	tDR-40:72-Asn-GTT-2	3.55887	8.53467
	tDR-40:72-Glu-TTC-2	1.68624	1.94006
	tDR-40:72-Glu-TTC-3-M2	1.63171	2.53008
	tDR-40:72-Lys-TTT-1	4.25329	10.3359
	tDR-40:72-Met-CAT-1	1.61569	1.76497
	tDR-40:72-Phe-GAA-1	6.46099	6.95079
	tDR-40:72-Pro-AGG-1-M4	1.77467	6.545
	tDR-40:72-Ser-GCT-1	2.83536	8.4194
	tDR-40:72-Ser-GCT-3	2.48856	2.50082
	tDR-40:72-Thr-TGT-2-M2	5.96227	7.70929
	tDR-40:72-Val-AAC-1-M2	6.29007	7.34403
	tDR-40:72-Val-CAC-3	8.16853	6.60582
	tDR-40:72-Val-TAC-1	7.73456	8.9556
	tDR-40:72-Val-TAC-1-A30G	7.01033	7.03089
	tDR-40:73-Asn-GTT-1	2.19666	3.32318
	tDR-40:73-Asn-GTT-1-G2A	7.28389	6.78452
	tDR-40:73-Asn-GTT-2	6.84126	6.44529
	tDR-40:73-Asn-GTT-3	6.17195	6.57242
	tDR-40:73-Asn-GTT-4	2.25578	8.56987
	tDR-40:74-Asn-GTT-1	2.35675	1.83544
	tDR-40:74-Asn-GTT-1-A32G	7.51591	7.41825
	tDR-40:74-Asn-GTT-1-C21U	6.74765	6.36003
	tDR-40:74-Asn-GTT-1-C27U	6.96687	6.13968
	tDR-40:74-Asn-GTT-2	2.69481	7.99026
	tDR-40:74-Asn-GTT-4	6.50009	6.61754
	tDR-40:74-Glu-TTC-2	1.61308	1.47518
	tDR-40:74-Glu-TTC-3-M2	1.9379	1.56329
	tDR-40:74-Lys-TTT-1	1.75002	2.06502
	tDR-41:71-Glu-TTC-2	7.95233	7.97898
	tDR-41:71-Glu-TTC-3-M2	2.69555	10.8809
	tDR-41:72-Asn-GTT-1-M2	1.94352	8.11879
	tDR-41:72-Glu-TTC-2	1.50384	3.75335
	tDR-41:72-Glu-TTC-3-M2	1.75164	2.41261
	tDR-41:72-Lys-TTT-1	2.57988	5.87492
	tDR-41:72-Met-CAT-1	1.04098	1.46249
	tDR-41:72-Ser-GCT-3	1.6425	1.71186
	tDR-41:72-Thr-AGT-1	3.41787	5.60708
	tDR-41:72-Thr-AGT-2	2.89944	3.98074
	tDR-41:72-Thr-AGT-2-M3-G17A	7.61279	8.57744
	tDR-41:72-Thr-CGT-3	6.85768	6.36909
	tDR-41:72-Thr-TGT-2-M2	5.99943	7.03724
	tDR-41:72-Val-TAC-1	7.30692	6.42896
	tDR-41:74-Arg-ACG-3	-1.03644	-1.68508
	tDR-41:74-Arg-CCG-3	-1.0446	-1.56751
	tDR-41:74-Glu-TTC-2	1.99542	2.01759
	tDR-41:74-Glu-TTC-3-M2	2.13616	2.24193
	tDR-41:T1-Glu-TTC-3-1	2.59252	7.16346
	tDR-42:70-Ser-AGA-3	3.37593	6.37912
	tDR-42:72-Pro-AGG-1-M4	6.26132	6.93479
	tDR-42:72-Ser-GCT-1	1.83289	2.21206
	tDR-42:72-Ser-GCT-1-U39C	6.66977	6.30895
	tDR-42:72-Ser-GCT-3-U39C	1.4773	3.83729
	tDR-42:72-Ser-GCT-3-U39G	2.02001	8.20323
	tDR-42:73-Ser-GCT-3	-1.23508	-1.61448
	tDR-42:74-Arg-CCG-3	-1.13463	-1.09425
	tDR-42:74-Arg-CCT-4	-1.47054	-1.43263
	tDR-42:74-Leu-CAG-2	-1.14594	-2.34817
	tDR-42:74-Ser-GCT-2	-1.36204	-2.96851
	tDR-42:75-Arg-CCT-4	-1.30234	-2.23274
	tDR-42:75-Ser-GCT-3	-1.44223	-3.00831
	tDR-43:72-Asn-GTT-1-M2	8.32701	8.08088
	tDR-43:72-Lys-TTT-1	7.79531	7.81978
	tDR-43:72-Ser-GCT-1	8.28962	7.07821
	tDR-43:72-Ser-GCT-3	1.70259	2.12208
	tDR-44:72-Asn-GTT-1-M2	7.5144	7.43288
	tDR-44:72-Pro-AGG-1-M4	6.23104	6.92605
	tDR-45:72-His-GTG-1	3.85519	7.55481
	tDR-46:72-His-GTG-1	5.93112	6.39887
	tDR-46:72-Pro-AGG-1-M4	6.38555	7.10968
	tDR-47:72-Asn-GTT-1-M2	4.11272	4.224
	tDR-47:72-Lys-TTT-1	6.91173	7.13469
	tDR-47:72-Pro-AGG-1-M4	7.27416	7.96358
	tDR-48:72-Asn-GTT-1-M2	2.9323	8.3673
	tDR-48:72-Lys-TTT-1	8.40003	4.15635
	tDR-48:72-Pro-AGG-1-M4	7.02876	7.30121
	tDR-49:72-Lys-TTT-1	3.58316	8.20184
	tDR-49:72-Ser-GCT-2-M2	6.11655	6.51661
	tDR-49:72-Val-TAC-1-A21G	6.97478	6.21526
	tDR-5:29-Glu-TTC-2-M2	2.01308	7.38218
	tDR-5:29-Glu-TTC-4	1.48049	7.38467
	tDR-5:30-Glu-CTC-1-M2	3.0307	8.91886
	tDR-5:30-Glu-CTC-1-M2-U1C-G2U	3.56368	4.87385
	tDR-5:31-Glu-CTC-1-M2-U1C-G2U	1.75723	2.34874
	tDR-5:31-Glu-TTC-2-M2	8.60434	9.02547
	tDR-5:31-Glu-TTC-4	7.32051	7.63919
	tDR-5:32-Glu-TTC-2-M2	1.74544	2.90126
	tDR-5:32-Pro-AGG-1-M4	2.00066	3.41086
	tDR-5:33-Glu-TTC-2-M2	1.03165	1.64489
	tDR-5:33-Pro-AGG-1-M4	2.01479	2.04008
	tDR-51:72-His-GTG-1	9.14851	7.38449
	tDR-51:74-Arg-ACG-1-M2	-1.19844	-2.42663
	tDR-52:74-Arg-ACG-1-M2	-1.10568	-2.90965
	tDR-53:71-Pro-AGG-1-M4	6.33606	6.46607
	tDR-53:72-Pro-AGG-1-M4	2.87003	4.2844
	tDR-53:72-Val-TAC-1	2.21349	8.81841
	tDR-53:74-Ser-TGA-2	-1.41013	-7.52467
	tDR-54:72-Val-TAC-1	7.08599	7.01304
	tDR-55:72-Pro-AGG-1-M4	2.12266	1.83395
	tDR-55:72-Val-TAC-1	7.76935	7.90777
	tDR-56:72-Pro-AGG-1-M4	2.15	2.16665
	tDR-56:72-Val-TAC-1	2.94549	8.78325
	tDR-57:72-Pro-AGG-1-M4	1.43921	2.13211
	tDR-57:74-Pro-AGG-1-M4	-1.39576	-3.4728
	tDR-57:74-Ser-TGA-2	-7.14576	-6.72225
	tDR-58:72-Pro-AGG-1-M4	2.08266	2.31177
	tDR-6:30-Glu-CTC-1-M2	2.91862	3.2385
	tDR-6:31-Gly-CCC-1-M4	6.8269	6.90618
	tDR-6:32-Glu-TTC-2-M2	6.88991	8.04575
	tDR-6:32-Glu-TTC-4	5.89854	6.81066
	tDR-6:32-Pro-AGG-1-M4	1.92329	2.78934
	tDR-6:33-Glu-TTC-2-M2	6.48051	3.39525
	tDR-6:33-Pro-AGG-1-M4	1.6823	1.61672
	tDR-6:33-Pro-TGG-2	5.96284	6.35502
	tDR-7:30-Glu-CTC-1-M2	3.2661	4.66553
	tDR-7:31-Glu-CTC-1-M2	1.14237	1.42113
	tDR-7:31-Glu-TTC-2-M3	2.86188	10.0335
	tDR-7:31-Gly-CCC-1-M4	7.37462	8.05972
	tDR-7:32-Glu-TTC-2-M3	1.75037	2.89656
	tDR-7:32-Pro-AGG-1-M4	2.26977	3.44093
	tDR-7:33-Glu-TTC-2-M3	1.07807	1.74767
	tDR-7:33-Pro-AGG-1-M4	2.08996	2.05348
	tDR-2:25-Ala-AGC-10-M20	6.17256	6.96748
	tDR-8:29-Glu-TTC-2-M3	6.43502	6.12212
	tDR-8:30-Glu-CTC-1-M2	8.18637	8.32077
	tDR-8:31-Glu-CTC-1-M2	1.15415	1.36589
	tDR-8:31-Glu-TTC-2-M3	7.83615	8.235
	tDR-8:31-Gly-CCC-1-M4	7.48394	3.74463
	tDR-8:32-Glu-TTC-2-M3	2.6149	4.10732
	tDR-8:32-Lys-TTT-1-M3	6.45595	7.08365
	tDR-8:32-Pro-AGG-1-M4	7.82349	7.62608
	tDR-8:33-Glu-TTC-2-M3	1.70796	2.78609
	tDR-8:33-Pro-AGG-1-M4	2.52003	2.62277
	tDR-9:30-Glu-CTC-1-M2	6.96878	6.52008
	tDR-9:31-Glu-TTC-2-M3	6.5892	6.83972
	tDR-9:31-Gly-CCC-1-M4	2.72267	3.91585
	tDR-9:32-Glu-TTC-2-M3	7.17869	7.68682
	tDR-L1:19-His-GTG-1	1.73866	7.70379
	tDR-L1:30-Glu-CTC-1-1-U2C-D6G	5.78948	6.24608
	tDR-L1:30-His-GTG-1	1.4934	3.23541
	tDR-L1:31-His-GTG-1	2.09992	1.99066
	tDR-L1:31-His-GTG-1-G1A	6.86174	2.44805
	tDR-L1:32-His-GTG-1	2.46391	1.18723
	tDR-L1:32-His-GTG-1-G18A	2.96891	3.06083
	tDR-L1:32-Pro-AGG-1-3	6.69839	6.54521
	tDR-L1:33-Pro-AGG-1-3	2.24186	1.66599
	tDR-L2:32-Pro-AGG-1-3	7.07543	7.4058
	tDR-L2:33-Pro-AGG-1-3	2.24831	2.01258
	tDR-L2:33-Pro-AGG-1-M4-I1G	6.9158	6.96073
