# Supplementary material for: Distinct Stress‐Dependent Signatures of Cellular and Extracellular tRNA‐Derived Small RNAs
Source: Adv Sci (Weinh). 2022 Apr 4;9(17):2200829. doi: 10.1002/advs.202200829 (PMC9189662; doi:10.1002/advs.202200829)
Supplement: Supplementary file 8 — Supplemental Table 7 [file ADVS-9-2200829-s003.xlsx]

## Sheet: AGO2_dependent_tDR_exo-name
Feature	padj
tDR-10:35-Glu-CTC-1-M2	1.14e-11
tDR-11:35-Glu-CTC-1-M2	5.62e-12
tDR-11:76-His-GTG-1	0.0379663
tDR-12:35-Glu-CTC-1-M2	1.29e-09
tDR-12:36-Glu-CTC-1-M2	1.34e-05
tDR-12:75-Glu-CTC-1	3.15e-08
tDR-12:76-Glu-CTC-1	6.9e-07
tDR-12:76-Glu-TTC-2	0.0252259
tDR-12:76-His-GTG-1	8.2e-07
tDR-13:35-Glu-CTC-1-M2	3.22e-06
tDR-13:36-Glu-CTC-1-M2	1.59e-05
tDR-13:76-His-GTG-1	3.38e-07
tDR-14:35-Glu-CTC-1-M2	2.22e-15
tDR-14:36-Glu-CTC-1-M2	6.95e-13
tDR-14:74-His-GTG-1	8.05e-07
tDR-14:75-Glu-CTC-1	5.07e-06
tDR-14:76-His-GTG-1	1.26e-10
tDR-15:33-Glu-CTC-1-M2	0.02503
tDR-15:35-Glu-CTC-1-M2	4.05e-07
tDR-15:36-Glu-CTC-1-M2	1.18e-08
tDR-15:76-His-GTG-1	5.75e-06
tDR-16:35-Glu-CTC-1-M2	0.031476
tDR-16:73-Lys-CTT-2	0.0366292
tDR-16:T2-Lys-CTT-2-1	1.55e-07
tDR-16:74-Lys-CTT-2	9.99e-11
tDR-16:75-Lys-CTT-1	0.0366292
tDR-16:75-Lys-CTT-2	6.13e-14
tDR-16:75-Lys-CTT-4	1.76e-07
tDR-16:76-Lys-CTT-2	1.03e-12
tDR-16:76-Lys-CTT-4	8.77e-07
tDR-18:35-Glu-CTC-1-M2	0.000649008
tDR-18:36-Glu-CTC-1-M2	3.77e-17
tDR-18:74-His-GTG-1	3.12e-06
tDR-18:76-His-GTG-1	3.22e-07
tDR-1:15-Lys-CTT-1-M5	0.00204121
tDR-1:17-Lys-CTT-1-M5	0.000829718
tDR-1:24-Ser-AGA-1-M7	3.68e-07
tDR-1:27-Pro-AGG-1-M6	1.58e-13
tDR-1:28-Lys-CTT-1-M4	0.00178874
tDR-1:28-Pro-AGG-1-M6	3.87e-97
tDR-1:28-Pro-AGG-1-M6-A14G	4.08e-10
tDR-1:28-Pro-AGG-1-M6-C5U	2.58e-06
tDR-1:28-Pro-AGG-1-M6-G2A	9.96e-07
tDR-1:28-Pro-AGG-1-M6-G6A	6.55e-11
tDR-1:28-Pro-AGG-1-M6-G6U	1.77e-06
tDR-1:28-Pro-AGG-1-M6-U11C	1.97e-09
tDR-1:28-Pro-AGG-1-M6-U13C	1.04e-07
tDR-1:28-Pro-AGG-1-M6-U19C	3.8e-07
tDR-1:28-Pro-AGG-1-M6-U21C	2.98e-08
tDR-1:28-Pro-AGG-1-M6-U24C	9.45e-07
tDR-1:28-Pro-AGG-1-M6-U25C	0.0305382
tDR-1:28-Pro-AGG-1-M6-U4C	7.29e-10
tDR-1:28-Pro-AGG-1-M6-U7C	1.09e-09
tDR-1:28-Pro-AGG-1-M6-U8C	1.16e-08
tDR-1:28-Pro-AGG-1-M7-A23G	3.98e-11
tDR-1:28-Pro-AGG-1-M7-I20G-D20A	1.85e-09
tDR-1:28-Pro-TGG-1	0.000113848
tDR-1:29-Gln-CTG-1-M3	0.0426466
tDR-1:29-Pro-AGG-1-M6	8.43e-05
tDR-1:29-Pro-AGG-1-M6-A14G	2.07e-05
tDR-1:29-Pro-AGG-1-M6-U11C	1.06e-05
tDR-1:31-Asp-GTC-2	5.78e-10
tDR-1:33-Asp-GTC-1	1.08e-06
tDR-1:33-Asp-GTC-2	2.56e-17
tDR-1:33-Glu-CTC-1-M2-D4UGG	0.0115011
tDR-1:33-Glu-CTC-1-M2-D5G-U12C	0.0188548
tDR-1:33-Glu-CTC-1-M2-G15U	0.0429416
tDR-1:33-Glu-CTC-1-M2-G17A	0.00478874
tDR-1:33-Val-AAC-1-M6	9.69e-06
tDR-1:34-Asp-GTC-2	0.0018515
tDR-1:34-Glu-CTC-1-M2	1.09e-14
tDR-1:34-Glu-CTC-1-M2-D5G	4.31e-18
tDR-1:34-Glu-CTC-1-M2-G31U	9.19e-08
tDR-1:34-Glu-CTC-1-M2-G6A	3.23e-08
tDR-1:34-Glu-CTC-1-M2-U25C	3.66e-06
tDR-1:34-Glu-CTC-1-M2-U5C-G6U	6.9e-10
tDR-1:34-Val-AAC-1-M6-A34U	2.18e-07
tDR-1:34-Val-CAC-1-M3	1.11e-05
tDR-1:34-Val-CAC-2	1.88e-72
tDR-1:34-Val-CAC-3	1.71e-07
tDR-1:35-Asp-GTC-1	1.57e-10
tDR-1:35-Asp-GTC-2	8.26e-30
tDR-1:35-Glu-CTC-1-M2	4.86e-56
tDR-1:35-Glu-CTC-1-M2-A14G	4.4e-09
tDR-1:35-Glu-CTC-1-M2-A21G	2.3e-08
tDR-1:35-Glu-CTC-1-M2-A24G	3.01e-10
tDR-1:35-Glu-CTC-1-M2-C2U	9.63e-09
tDR-1:35-Glu-CTC-1-M2-C30U	1.58e-07
tDR-1:35-Glu-CTC-1-M2-C32U	2.54e-05
tDR-1:35-Glu-CTC-1-M2-C3U	1.32e-08
tDR-1:35-Glu-CTC-1-M2-C4U	4.65e-08
tDR-1:35-Glu-CTC-1-M2-D5G	3.48e-68
tDR-1:35-Glu-CTC-1-M2-D5G-U10C	4.01e-06
tDR-1:35-Glu-CTC-1-M2-D5G-U12C	0.0432941
tDR-1:35-Glu-CTC-1-M2-G17A	1.63e-07
tDR-1:35-Glu-CTC-1-M2-G28A	4.15e-07
tDR-1:35-Glu-CTC-1-M2-G29A	0.04862
tDR-1:35-Glu-CTC-1-M2-G31A	2.74e-06
tDR-1:35-Glu-CTC-1-M2-G6A	1.32e-11
tDR-1:35-Glu-CTC-1-M2-G6U	9.71e-06
tDR-1:35-Glu-CTC-1-M2-G7A	1.68e-05
tDR-1:35-Glu-CTC-1-M2-U11C	7.49e-10
tDR-1:35-Glu-CTC-1-M2-U13C	6.16e-09
tDR-1:35-Glu-CTC-1-M2-U16C	1.31e-08
tDR-1:35-Glu-CTC-1-M2-U20C	2.72e-07
tDR-1:35-Glu-CTC-1-M2-U25C	8.43e-10
tDR-1:35-Glu-CTC-1-M2-U26C	1.23e-07
tDR-1:35-Glu-CTC-1-M2-U33C	0.00146742
tDR-1:35-Glu-CTC-1-M2-U5A	0.0378578
tDR-1:35-Glu-CTC-1-M2-U5C	4.48e-09
tDR-1:35-Glu-CTC-1-M2-U5C-D5G	0.042512
tDR-1:35-Glu-CTC-1-M2-U5C-G6U	0.00156216
tDR-1:35-Glu-CTC-1-M2-U8C	4.79e-10
tDR-1:35-Glu-CTC-1-M5-C34U	6.01e-07
tDR-1:35-Glu-CTC-1-M5-U19C	4.1e-11
tDR-1:35-Glu-TTC-3-M3	6.33e-29
tDR-1:35-Glu-TTC-3-M3-D5G	9.55e-19
tDR-1:35-Glu-TTC-3-M3-D5G-U33C	1.93e-06
tDR-1:35-Glu-TTC-8-G6U	5.92e-10
tDR-1:35-Gly-CCC-1	3.99e-19
tDR-1:35-Gly-GCC-1	3.54e-07
tDR-1:35-Gly-GCC-2-M3	0.000289796
tDR-1:35-Pro-TGG-3	5.02e-07
tDR-1:36-Asp-GTC-1	0.000368261
tDR-1:36-Asp-GTC-2	6.2e-82
tDR-1:36-Glu-CTC-1-M2	2.68e-90
tDR-1:36-Glu-CTC-1-M2-A14G	1.33e-07
tDR-1:36-Glu-CTC-1-M2-A21G	1.59e-07
tDR-1:36-Glu-CTC-1-M2-A24G	1.5e-07
tDR-1:36-Glu-CTC-1-M2-C2U	0.0373562
tDR-1:36-Glu-CTC-1-M2-D5G	1.03e-112
tDR-1:36-Glu-CTC-1-M2-D5G-U32C	1.37e-06
tDR-1:36-Glu-CTC-1-M2-D5G-U34C	2.17e-07
tDR-1:36-Glu-CTC-1-M2-G6A	1.7e-10
tDR-1:36-Glu-CTC-1-M2-I33G	5.04e-06
tDR-1:36-Glu-CTC-1-M2-U11C	5.88e-09
tDR-1:36-Glu-CTC-1-M2-U13C	1.36e-06
tDR-1:36-Glu-CTC-1-M2-U16C	4.07e-06
tDR-1:36-Glu-CTC-1-M2-U20C	3.31e-06
tDR-1:36-Glu-CTC-1-M2-U25C	1.2e-06
tDR-1:36-Glu-CTC-1-M2-U33C	3.3e-08
tDR-1:36-Glu-CTC-1-M2-U35C	0.000221485
tDR-1:36-Glu-CTC-1-M2-U5C	2.59e-07
tDR-1:36-Glu-CTC-1-M2-U5C-G6U	2.68e-18
tDR-1:36-Glu-CTC-1-M2-U8C	3.1e-07
tDR-1:36-Glu-CTC-1-M5-U19C	1.47e-07
tDR-1:36-Glu-TTC-3-M3	3.72e-72
tDR-1:36-Glu-TTC-3-M3-D5G	2.22e-62
tDR-1:36-Glu-TTC-3-M3-G6A	6.47e-06
tDR-1:36-Glu-TTC-8-G6U	3.05e-13
tDR-1:36-Gly-CCC-1	1.84e-28
tDR-1:36-Lys-CTT-2	0.0420527
tDR-1:36-Pro-AGG-1-M5-A33G	3.26e-09
tDR-1:36-Pro-TGG-3	1.01e-06
tDR-1:36-Val-AAC-1-M6-A34G	1.95e-09
tDR-1:36-Val-AAC-2-A34G	0.0307534
tDR-1:36-Val-CAC-1-M3	4.45e-09
tDR-1:36-Val-CAC-2	6e-12
tDR-1:37-Glu-CTC-1-M2	2.6e-11
tDR-1:37-Glu-CTC-1-M2-D5G	2.92e-06
tDR-1:38-Glu-CTC-1-M2	2.93e-09
tDR-1:38-Glu-CTC-1-M2-D5G	0.0261885
tDR-1:38-Pro-AGG-2-M4-A33G	1.25e-05
tDR-1:39-Glu-CTC-1-M2	1.63e-18
tDR-1:39-Glu-CTC-1-M2-D5G	3.42e-14
tDR-1:39-Pro-AGG-2-M4-A33G	1.14e-10
tDR-1:40-Glu-CTC-1-M2	2.25e-13
tDR-1:40-Glu-CTC-1-M2-D5G	5.82e-09
tDR-1:40-Glu-TTC-1	1.15e-14
tDR-1:40-Glu-TTC-2	1e-19
tDR-1:40-Pro-AGG-2-M3-A33G	1.15e-17
tDR-1:40-Pro-AGG-2-M4-A33G-C39A	1.41e-05
tDR-1:40-Pro-CGG-2-C33G	3.11e-11
tDR-1:41-Glu-CTC-1-M2	2.93e-17
tDR-1:41-Glu-CTC-1-M2-C41U	1.6e-08
tDR-1:41-Glu-CTC-1-M2-D5G	8.75e-14
tDR-1:41-Glu-CTC-1-M2-D5G-C40U	6.91e-08
tDR-1:41-Glu-TTC-1	5.07e-06
tDR-1:41-Glu-TTC-2	1.28e-08
tDR-1:41-Lys-CTT-2	1.66e-06
tDR-1:41-Phe-GAA-1-M2	4.52e-06
tDR-1:41-Pro-AGG-1-A33G	2.2e-08
tDR-1:41-Pro-AGG-2-M3-A33G	2.4e-23
tDR-1:41-Pro-AGG-2-M3-A33G-G40A	8.48e-15
tDR-1:41-Pro-AGG-2-M3-A33G-G40U	0.0222686
tDR-1:41-Pro-TGG-1	6.95e-09
tDR-1:41-Pro-TGG-2	1.06e-12
tDR-1:41-Pro-TGG-2-G40A	0.0402211
tDR-1:41-Pro-TGG-3	1.79e-18
tDR-1:41-Pro-TGG-3-G40A	1.74e-08
tDR-1:42-Glu-CTC-1-M2	7.42e-07
tDR-1:42-Glu-CTC-1-M2-D5G	5.76e-21
tDR-1:42-Glu-CTC-1-M2-U5C-G6U	8.38e-09
tDR-1:42-Pro-AGG-2-M3-A33G	2.19e-21
tDR-1:42-Pro-TGG-1	0.0432941
tDR-1:42-Pro-TGG-2	1.65e-09
tDR-1:42-Pro-TGG-3	5.54e-16
tDR-1:43-Gly-GCC-1	0.0403493
tDR-1:43-Pro-AGG-2-M3-A33G	3.95e-06
tDR-1:44-Gly-GCC-1	4.17e-10
tDR-1:44-Gly-GCC-2-M2	0.0425039
tDR-1:48-Gly-GCC-1	0.0399843
tDR-1:51-Pro-AGG-2-M3-A33G	9.33e-16
tDR-1:51-Pro-AGG-2-M3-A33G-G50A	4.43e-06
tDR-1:51-Pro-TGG-1	8.66e-07
tDR-1:51-Pro-TGG-3	7.96e-12
tDR-1:54-Gly-GCC-2-M2	6.22e-07
tDR-1:56-Gly-GCC-2	0.0341158
tDR-1:56-Pro-AGG-2-M3-A33G	0.0200361
tDR-1:56-Pro-TGG-3	8.33e-08
tDR-1:62-Phe-GAA-1	0.0188548
tDR-1:e3-Ser-AGA-2-M2-A34G	0.0429416
tDR-20:73-His-GTG-1	1.17e-06
tDR-20:74-His-GTG-1	2.78e-12
tDR-20:75-His-GTG-1	5.39e-15
tDR-20:76-His-GTG-1	1.29e-05
tDR-20a:35-Glu-CTC-1-M2	2.71e-06
tDR-20a:36-Asp-GTC-2-M2	0.000152339
tDR-20a:36-Glu-CTC-1-M2	0.0222664
tDR-20a:75-His-GTG-1	1.06e-05
tDR-20a:76-His-GTG-1	0.0406401
tDR-21:35-Glu-CTC-1-M2	1.07e-46
tDR-21:36-Glu-CTC-1-M2	7.98e-12
tDR-21:36-Glu-TTC-3-M5	0.0422801
tDR-21:40-Glu-CTC-1-M2	6.4e-07
tDR-21:41-Ser-AGA-1-M6-A14G	0.0408519
tDR-21:42-Glu-CTC-1-M2	0.0306212
tDR-21:51-Leu-AAG-2-M3-A14G	6.9e-07
tDR-21:56-Leu-AAG-2-M3-A14G	0.001474
tDR-21:57-Arg-CCT-1-M2-C36U	8.37e-09
tDR-21:73-Cys-GCA-1-M4	1.24e-09
tDR-21:73-Cys-GCA-2-M5	1.25e-09
tDR-21:74-Arg-ACG-1-A14G	0.0487009
tDR-21:74-Arg-CCT-4	1.47e-10
tDR-21:74-His-GTG-1	0.0405363
tDR-21:75-Arg-CCT-1	2.82e-06
tDR-21:75-Glu-CTC-1	9.59e-08
tDR-21:75-His-GTG-1	1.26e-06
tDR-21:76-His-GTG-1	0.00402663
tDR-23:76-His-GTG-1	8.42e-06
tDR-26:41-Arg-TCT-1-M4	1.1e-08
tDR-28:74-Asn-GTT-2-M2	3.89e-06
tDR-29:51-Phe-GAA-1-M4	5.89e-08
tDR-29:56-Phe-GAA-1-M4	2.15e-07
tDR-29:62-Phe-GAA-1-M2	7.01e-10
tDR-29:66-Arg-CCG-2	8.33e-08
tDR-29:66-Asn-GTT-2-M3	3.11e-07
tDR-29:66-Phe-GAA-1-M2	7.04e-10
tDR-29:67-Arg-CCG-2	3.37e-08
tDR-29:67-Phe-GAA-1-M2	1.06e-14
tDR-29:68-Phe-GAA-1-M2	4.61e-17
tDR-29:69-Arg-CCG-2	4.09e-12
tDR-29:69-Phe-GAA-1-M2	3.06e-19
tDR-29:70-Phe-GAA-1	4.72e-11
tDR-29:70-Pro-TGG-2	4.01e-06
tDR-29:71-Phe-GAA-1	4.61e-06
tDR-29:71-Pro-TGG-2	2.5e-11
tDR-29:72-Arg-ACG-1-A6G	2.28e-09
tDR-29:72-Asn-GTT-2-M2	6.39e-16
tDR-29:72-Phe-GAA-1	1.39e-11
tDR-29:73-Arg-ACG-1-A6G	0.0168548
tDR-29:73-Arg-ACG-2-A6G	0.0221545
tDR-29:73-Asn-GTT-2-M2	2.53e-07
tDR-29:73-Leu-CAA-1	1.58e-08
tDR-29:73-Phe-GAA-1	2.04e-09
tDR-29:73-Pro-AGG-2-M4-A6G	3.22e-06
tDR-29:73-Pro-TGG-1-M2	8.05e-07
tDR-29:73-Pro-TGG-2	5.43e-07
tDR-29:74-Arg-ACG-1-A6G	7.21e-08
tDR-29:74-Arg-ACG-2-A6G	1.8e-12
tDR-29:74-Asn-GTT-2-M2	2.13e-14
tDR-29:74-Leu-CAA-1	3.85e-09
tDR-29:74-Leu-CAA-4	7.82e-07
tDR-29:74-Lys-CTT-2	4.23e-08
tDR-29:74-Phe-GAA-1	2.1e-17
tDR-29:74-Pro-TGG-1-M2	9.07e-08
tDR-29:74-Pro-TGG-2	9.39e-07
tDR-29:75-Arg-ACG-2-A6G	3.1e-09
tDR-29:75-Arg-CCG-2	0.0488662
tDR-29:75-Leu-CAA-1	2.13e-14
tDR-29:75-Leu-CAA-4	5.45e-14
tDR-29:75-Lys-CTT-2	7.77e-11
tDR-29:75-Phe-GAA-1	1.03e-14
tDR-29:T1-Phe-GAA-1-2	1e-09
tDR-29:T2-Phe-GAA-1-4	2.2e-07
tDR-2:28-Pro-AGG-1-M6	0.00624577
tDR-2:33-Asp-GTC-2	1.81e-07
tDR-2:33-Glu-CTC-1-M2	1.31e-50
tDR-2:33-Glu-CTC-1-M2-A13G	7.25e-06
tDR-2:33-Glu-CTC-1-M2-A20G	9.52e-06
tDR-2:33-Glu-CTC-1-M2-D4G	7.39e-21
tDR-2:33-Glu-CTC-1-M2-G16A	4.89e-06
tDR-2:33-Glu-CTC-1-M2-G30A	0.00614806
tDR-2:33-Glu-CTC-1-M2-G5A	5.75e-07
tDR-2:33-Glu-CTC-1-M2-U10C	6.85e-07
tDR-2:33-Glu-CTC-1-M2-U12C	2.54e-06
tDR-2:33-Glu-CTC-1-M2-U19C	1.65e-05
tDR-2:33-Glu-CTC-1-M2-U24C	4.11e-06
tDR-2:33-Glu-CTC-1-M2-U7C	0.0444774
tDR-2:33-Glu-CTC-1-M3-U4C	1.32e-07
tDR-2:33-Glu-TTC-3-M3	1.53e-15
tDR-2:34-Asp-GTC-2	1.35e-08
tDR-2:34-Glu-CTC-1-M2	3.12e-37
tDR-2:34-Glu-CTC-1-M2-D4G	2.51e-06
tDR-2:34-Glu-CTC-1-M2-U4C-G5U	6.58e-08
tDR-2:34-Glu-CTC-1-M5-C33U	2.84e-11
tDR-2:34-Glu-CTC-1-M5-U18C	9.64e-07
tDR-2:34-Glu-TTC-3-M3	5.45e-05
tDR-2:35-Asp-GTC-1	1.82e-06
tDR-2:35-Asp-GTC-2	1.53e-15
tDR-2:35-Glu-CTC-1-M2	3.66e-24
tDR-2:35-Glu-CTC-1-M2-D4G	9.51e-21
tDR-2:35-Glu-CTC-1-M2-D4G-U33C	5.08e-06
tDR-2:35-Glu-CTC-1-M2-U4C-G5U	4.68e-08
tDR-2:35-Glu-TTC-3-M3	3.23e-13
tDR-2:35-Glu-TTC-8-G5U	4.63e-08
tDR-2:36-Asp-GTC-1	7.96e-07
tDR-2:36-Asp-GTC-2	1.07e-15
tDR-2:36-Glu-CTC-1-M2	2.1e-22
tDR-2:36-Glu-CTC-1-M2-D4G	1.48e-19
tDR-2:36-Glu-CTC-1-M2-U4C-G5U	3.76e-16
tDR-2:36-Glu-TTC-3-M3	1.27e-15
tDR-2:36-Glu-TTC-8-G5U	3.55e-11
tDR-2:40-Glu-TTC-2	4.9e-06
tDR-2:42-Glu-CTC-1-M2-U4C-G5U	0.039723
tDR-30:66-Arg-CCG-1	3.2e-09
tDR-30:70-Ser-GCT-4-M2	0.0274718
tDR-30:71-Ser-GCT-4-M2	7.42e-14
tDR-30:72-Arg-ACG-1-A5G	1.12e-09
tDR-30:73-Arg-ACG-1-A5G	0.0345083
tDR-30:73-Arg-TCG-2	3.67e-08
tDR-30:73-Gln-CTG-1	2.53e-07
tDR-30:74-Arg-ACG-1-A5G	1.71e-06
tDR-30:74-Arg-ACG-2-A5G	6.45e-10
tDR-30:74-Gln-CTG-1	2.25e-14
tDR-30:74-Gln-CTG-2	1.38e-07
tDR-30:74-Gln-CTG-3-M2	3.27e-07
tDR-30:74-Gln-TTG-1-M2	3.29e-08
tDR-30:74-Leu-CAA-1	5.73e-06
tDR-30:74-Leu-CAA-4	3.98e-07
tDR-30:75-Arg-ACG-2-A5G	3.1e-06
tDR-30:75-Leu-CAA-1	4.22e-12
tDR-30:75-Leu-CAA-4	9.87e-14
tDR-31:71-Pro-AGG-2-M4-A4G	3.17e-09
tDR-31:71-Pro-TGG-1-M2	0.0471657
tDR-31:75-Glu-CTC-1	1.27e-05
tDR-31:75-Leu-CAA-1	4.99e-06
tDR-34:66-Ser-GCT-4-M2	0.00326677
tDR-34:69-Ser-GCT-4-M2	8.5e-07
tDR-34:70-Ser-GCT-4-M2	2.58e-12
tDR-34:71-Ser-GCT-1	0.0418534
tDR-34:71-Ser-GCT-2	1.29e-15
tDR-34:71-Ser-GCT-4-M2	1.77e-26
tDR-34:71-Thr-AGT-1-M2-A1G	3.01e-06
tDR-34:72-Ser-GCT-1	2.13e-09
tDR-34:72-Ser-GCT-2	2.84e-11
tDR-34:72-Ser-GCT-4-M2	1.36e-16
tDR-34:72-Ser-GCT-5	7.25e-06
tDR-34:73-Ser-GCT-4-M2	0.00426884
tDR-34:T0-Ser-GCT-4-1	3.78e-07
tDR-34:74-Glu-CTC-1	8.29e-07
tDR-34:74-Ser-GCT-1	2.82e-05
tDR-34:74-Ser-GCT-2	8.04e-05
tDR-34:74-Ser-GCT-4-M2	4.11e-06
tDR-34:75-Arg-ACG-2-A1G	8.11e-08
tDR-34:75-Arg-CCG-2	1.48e-07
tDR-34:75-Glu-CTC-1	3.93e-08
tDR-34:75-Met-CAT-6	3.85e-07
tDR-34:75-Ser-GCT-2	0.0292156
tDR-34:75-Ser-GCT-4-M2	1.28e-14
tDR-34:75-Thr-AGT-1-M2-A1G	5.88e-07
tDR-34:76-Glu-CTC-1	1.12e-06
tDR-34:76-Met-CAT-6	0.0479304
tDR-34:76-Ser-GCT-4-M2	0.0493179
tDR-34:T1-Ser-GCT-4-2	0.010987
tDR-34:T2-Ser-GCT-6-1	3.86e-08
tDR-35:51-Ala-CGC-1-M4-A3G	1.68e-07
tDR-35:51-Ala-CGC-2-M2-A3G	4.19e-17
tDR-35:51-Ala-CGC-4-A3G	3.27e-10
tDR-35:51-Ala-TGC-5-M2-A3G	2.01e-06
tDR-35:55-Ile-TAT-1-M3	3.06e-06
tDR-35:56-Ala-CGC-2-M2-A3G	0.0498197
tDR-35:62-Ala-CGC-1-M3-A3G	1.34e-06
tDR-35:62-Ala-CGC-2-M2-A3G	1.36e-05
tDR-35:63-Ala-CGC-1-M3-A3G	1.06e-05
tDR-35:63-Ala-CGC-2-M2-A3G	5.96e-06
tDR-35:69-Arg-CCG-1-M2	2.22e-09
tDR-35:69-Arg-TCG-4-M2	8.54e-07
tDR-35:70-Leu-CAG-1	5.59e-14
tDR-35:70-Leu-CAG-2	3.21e-10
tDR-35:71-Arg-CCG-2	4.05e-09
tDR-35:71-Leu-CAA-1	0.0383481
tDR-35:71-Leu-CAG-1	1.21e-08
tDR-35:72-Arg-CCG-2	3.28e-09
tDR-35:72-Ser-GCT-4-M2	1.05e-06
tDR-35:73-Arg-CCG-2	4.48e-09
tDR-35:73-Arg-TCG-2	1.33e-06
tDR-35:73-Leu-CAG-1	3.85e-11
tDR-35:74-Arg-CCG-2	4.48e-29
tDR-35:74-Asp-GTC-2-M2	5.33e-06
tDR-35:74-Ser-GCT-4-M2	1.47e-09
tDR-35:75-Arg-CCG-2	3.43e-65
tDR-35:75-Glu-CTC-1-M2	6.11e-06
tDR-35:75-Leu-CAA-1	3.41e-14
tDR-35:75-Leu-CAA-4	0.0455775
tDR-35:75-Leu-CAG-1	3.97e-29
tDR-35:75-Leu-CAG-2	4.87e-07
tDR-35:75-Leu-TAG-2	2.89e-06
tDR-35:75-Met-CAT-1	1.2e-09
tDR-35:75-Met-CAT-2-M2	0.0209865
tDR-35:75-Met-CAT-3	2.55e-11
tDR-35:75-Met-CAT-6	3.19e-76
tDR-35:75-Val-TAC-1-M2	1.26e-09
tDR-35:76-Arg-CCG-2	2.89e-07
tDR-35:76-Leu-CAG-1	1.03e-06
tDR-35:76-Met-CAT-6	8.41e-09
tDR-35:T1-Ser-GCT-4-1	0.0438459
tDR-36:56-Glu-CTC-1-M4	1.56e-06
tDR-36:60-Glu-CTC-1-M4	1.77e-06
tDR-36:69-Asp-GTC-2-M2	8.51e-09
tDR-36:70-Arg-CCG-2	4.1e-12
tDR-36:70-Asp-GTC-2-M2	7.25e-14
tDR-36:70-Glu-CTC-1-M3	3.96e-06
tDR-36:70-Ser-GCT-4-M2	0.0488144
tDR-36:70-Tyr-GTA-1-M2	1.66e-14
tDR-36:70-Tyr-GTA-2-M2	3.58e-18
tDR-36:71-Arg-CCG-2	3.22e-07
tDR-36:71-Asp-GTC-2-M2	6.23e-11
tDR-36:71-Ser-GCT-2	9.43e-08
tDR-36:71-Ser-GCT-4-M2	0.00532367
tDR-36:72-Asp-GTC-2-M2	3.08e-10
tDR-36:73-Asp-GTC-2-M2	2.09e-10
tDR-36:74-Asp-GTC-1	7.09e-07
tDR-36:74-Asp-GTC-2-M2	3.09e-42
tDR-36:74-Glu-CTC-1-M2	3.24e-22
tDR-36:75-Arg-CCG-2	3.03e-08
tDR-36:75-Asp-GTC-2-M2	1.01e-35
tDR-36:75-Glu-CTC-1-M2	5.47e-56
tDR-36:75-Ser-GCT-4-M2	0.0263502
tDR-36:76-Asp-GTC-2-M2	2.64e-11
tDR-36:76-Glu-CTC-1-M2	4.61e-11
tDR-36:T1-Asp-GTC-2-7	9.71e-07
tDR-37:51-Ala-CGC-2-M2-A1G	0.0222419
tDR-37:56-Glu-CTC-1-M4	1.28e-06
tDR-37:57-Gly-CCC-2	7.68e-06
tDR-37:59-Glu-CTC-1-M4	3.11e-07
tDR-37:59-Gly-CCC-2	0.000845941
tDR-37:60-Glu-CTC-1-M4	3.33e-10
tDR-37:61-Glu-CTC-1-M4	9.23e-09
tDR-37:62-Glu-CTC-1-M4	9.9e-10
tDR-37:62-Gly-CCC-2	4.76e-09
tDR-37:63-Gly-CCC-2	1.59e-14
tDR-37:63-Gly-GCC-1-M2	8.27e-06
tDR-37:64-Gly-CCC-2	1.12e-17
tDR-37:67-Asp-GTC-2-M2	0.00046529
tDR-37:68-Asp-GTC-2-M2	2.32e-16
tDR-37:69-Asp-GTC-1	9.24e-10
tDR-37:69-Asp-GTC-2-M2	4.66e-59
tDR-37:70-Asp-GTC-1	1.17e-21
tDR-37:70-Asp-GTC-2-M2	2.8e-133
tDR-37:70-Asp-GTC-2-M2-A10G	1.26e-07
tDR-37:70-Asp-GTC-2-M2-A29G	1.45e-05
tDR-37:70-Asp-GTC-2-M2-A8G	1.45e-07
tDR-37:70-Asp-GTC-2-M2-U17C	1.44e-06
tDR-37:70-Asp-GTC-2-M2-U18C	2.76e-07
tDR-37:70-Asp-GTC-2-M2-U22C	3.74e-06
tDR-37:70-Asp-GTC-2-M2-U23C	1.42e-06
tDR-37:70-Glu-CTC-1-M3	5.12e-15
tDR-37:70-Gly-GCC-2	3.99e-12
tDR-37:71-Asp-GTC-1	0.00150053
tDR-37:71-Asp-GTC-2-M2	2.3e-31
tDR-37:72-Asp-GTC-2-M2	7.73e-07
tDR-37:72-Asp-GTC-2-M2-G34A	0.0207546
tDR-37:75-Asp-GTC-1	1.15e-07
tDR-37:75-Asp-GTC-2-M2	8.99e-11
tDR-37:75-Glu-CTC-1-M2	1.02e-14
tDR-37:75-Val-AAC-1-M4	1.41e-05
tDR-37:75-Val-TAC-1-M2	1.96e-19
tDR-37:76-Asp-GTC-2-M2	7.15e-07
tDR-37:76-Glu-CTC-1-M2	1.33e-11
tDR-38:70-Asp-GTC-2-M2	4.38e-09
tDR-38:75-Arg-ACG-2	4.8e-07
tDR-38:75-Arg-CCG-2	1.15e-07
tDR-38:76-Arg-ACG-2	4.97e-08
tDR-38:T9-Leu-CAA-4-1	3.49e-07
tDR-39:59-Glu-CTC-1-M4	8.27e-06
tDR-39:62-Glu-CTC-1-M4	1.17e-07
tDR-39:63-Glu-CTC-1-M4	0.04862
tDR-39:67-Asp-GTC-2-M2	9.86e-15
tDR-39:68-Asp-GTC-2-M2	0.0216478
tDR-39:69-Asp-GTC-2-M2	0.0041185
tDR-39:70-Asp-GTC-1	0.0264161
tDR-39:70-Asp-GTC-2-M2	6.88e-49
tDR-39:71-Asp-GTC-2-M2	4.08e-05
tDR-39:72-Leu-CAG-1	1.91e-09
tDR-39:73-Leu-CAG-1	2.2e-09
tDR-39:74-Leu-CAG-1	3.79e-08
tDR-39:75-Asp-GTC-2-M2	3.21e-07
tDR-39:75-Leu-AAG-2	0.0431702
tDR-39:75-Leu-CAG-1	2.09e-18
tDR-39:75-Leu-CAG-2	3.4e-09
tDR-3:23-Val-AAC-1-M8	0.0013677
tDR-3:28-Pro-AGG-1-M6	2.11e-06
tDR-3:29-Glu-TTC-1	0.0487646
tDR-3:29-Glu-TTC-2	1.34e-06
tDR-3:29-Gly-CCC-1-M4	1.02e-05
tDR-3:33-Glu-CTC-1-M2	5.08e-49
tDR-3:33-Glu-CTC-1-M2-A12G	2.32e-09
tDR-3:33-Glu-CTC-1-M2-A19G	6.35e-10
tDR-3:33-Glu-CTC-1-M2-A22G	9.11e-09
tDR-3:33-Glu-CTC-1-M2-C1U-U31C	9.15e-55
tDR-3:33-Glu-CTC-1-M2-C25U	5.68e-06
tDR-3:33-Glu-CTC-1-M2-C2U	4.59e-10
tDR-3:33-Glu-CTC-1-M2-C30U	1.38e-07
tDR-3:33-Glu-CTC-1-M2-G15A	1.26e-06
tDR-3:33-Glu-CTC-1-M2-G26A	9.33e-07
tDR-3:33-Glu-CTC-1-M2-G29A	4.16e-07
tDR-3:33-Glu-CTC-1-M2-G4A	2.7e-08
tDR-3:33-Glu-CTC-1-M2-U11C	4.44e-08
tDR-3:33-Glu-CTC-1-M2-U14C	5.85e-07
tDR-3:33-Glu-CTC-1-M2-U18C	1.38e-06
tDR-3:33-Glu-CTC-1-M2-U23C	5.34e-09
tDR-3:33-Glu-CTC-1-M2-U24C	1.26e-07
tDR-3:33-Glu-CTC-1-M2-U31A	6.91e-62
tDR-3:33-Glu-CTC-1-M2-U6C	8.3e-08
tDR-3:33-Glu-CTC-1-M2-U9C	1.06e-09
tDR-3:33-Glu-CTC-1-M3-C28U	3.05e-06
tDR-3:33-Glu-CTC-1-M3-U3C	1.97e-09
tDR-3:33-Glu-TTC-3-M3	7.54e-29
tDR-3:33-Glu-TTC-3-M3-U31A	0.0452336
tDR-3:33-Glu-TTC-3-M3-U31C	0.0106622
tDR-3:33-Glu-TTC-8-G4U	3.73e-06
tDR-3:33-His-GTG-1	1.69e-05
tDR-3:34-Glu-CTC-1-M2	9.4e-11
tDR-3:34-Glu-CTC-1-M2-C32A	3.14e-12
tDR-3:34-Glu-CTC-1-M2-U31C	0.0489187
tDR-3:34-Glu-CTC-1-M5-C32U	2.54e-17
tDR-3:34-Glu-CTC-1-M5-U17C	2.99e-06
tDR-3:34-Glu-TTC-3-M3	1.19e-15
tDR-3:34-Glu-TTC-8-G4U	1.91e-10
tDR-3:34-Gly-GCC-1-G31A	3.21e-06
tDR-3:34-Val-CAC-2	1.23e-08
tDR-3:35-Asp-GTC-2	2.89e-08
tDR-3:35-Glu-CTC-1-M2	8.13e-28
tDR-3:35-Glu-CTC-1-M2-U33A	1.37e-13
tDR-3:35-Glu-CTC-1-M2-U33C	7.74e-18
tDR-3:35-Glu-TTC-3-M3	5.91e-14
tDR-3:35-Glu-TTC-8-G4U	1.12e-10
tDR-3:35-Gly-GCC-1	0.0216481
tDR-3:36-Asp-GTC-2	9.13e-09
tDR-3:36-Glu-CTC-1-M2	2.23e-28
tDR-3:36-Glu-CTC-1-M2-C34A	2.77e-09
tDR-3:36-Glu-CTC-1-M2-C34U	3.52e-13
tDR-3:36-Glu-TTC-3-M3	2.74e-17
tDR-3:36-Glu-TTC-8-G4U	4.96e-14
tDR-3:36-Gly-GCC-1	4.61e-06
tDR-3:36-Gly-GCC-1-C33U	1.16e-06
tDR-40:56-Glu-CTC-1-M4	2.39e-10
tDR-40:59-Glu-CTC-1-M4	4.52e-07
tDR-40:74-Leu-CAG-1	2.21e-07
tDR-40:75-Arg-ACG-2	1.1e-05
tDR-40:75-Asn-GTT-2-M2	1.73e-09
tDR-40:75-Leu-CAG-1	3.05e-08
tDR-41:56-Ala-AGC-2-M3	6.43e-10
tDR-41:56-Ala-AGC-4-M4	3.94e-06
tDR-41:56-Ala-CGC-2-M3	0.0191736
tDR-41:56-Asp-GTC-1-M4	2.91e-31
tDR-41:56-Gly-CCC-1-M7	2.19e-07
tDR-41:56-Gly-GCC-1-M2	1.22e-05
tDR-41:56-Pro-AGG-1-M7	0.0289167
tDR-41:59-Ala-AGC-4-M4	2.09e-07
tDR-41:59-Ala-CGC-2-M2	0.0494147
tDR-41:59-Asp-GTC-2-M3	2.47e-09
tDR-41:59-Gly-GCC-1-M2	0.0022223
tDR-41:60-Ala-CGC-2-M2	0.0486186
tDR-41:60-Asp-GTC-2-M3	8.86e-06
tDR-41:61-Asp-GTC-2-M3	1.54e-08
tDR-41:61-Val-TAC-1-M2	6.75e-11
tDR-41:62-Glu-TTC-1	1.86e-07
tDR-41:62-Glu-TTC-2	1.65e-09
tDR-41:63-Arg-ACG-2	1.82e-11
tDR-41:63-Glu-TTC-2	5.99e-12
tDR-41:70-Asp-GTC-2-M2	1.77e-16
tDR-41:70-Glu-TTC-2	0.00035907
tDR-41:71-Asp-GTC-2-M2	1.72e-09
tDR-41:71-Ser-GCT-4-M2	3.73e-16
tDR-41:71-Trp-CCA-4	5.49e-09
tDR-41:72-Asn-GTT-2-M3	0.00747039
tDR-41:72-Asp-GTC-2-M2	7.8e-07
tDR-41:72-Ser-GCT-4-M2	2.01e-11
tDR-41:73-Asn-GTT-2-M3	0.000809482
tDR-41:73-Ser-GCT-4-M2	0.00839941
tDR-41:74-Arg-CCT-2	1.66e-06
tDR-41:74-Asn-GTT-1	2.08e-09
tDR-41:74-Asn-GTT-2-M3	3.08e-66
tDR-41:74-Asp-GTC-2-M2	2.37e-06
tDR-41:74-Ser-GCT-1	3.72e-09
tDR-41:74-Ser-GCT-2	2.19e-14
tDR-41:74-Ser-GCT-4-M2	7.18e-15
tDR-41:75-Arg-ACG-1	4.45e-06
tDR-41:75-Arg-ACG-2	9.49e-20
tDR-41:75-Arg-CCG-1-M2	9.81e-11
tDR-41:75-Arg-CCG-2	1.95e-14
tDR-41:75-Asn-GTT-2-M3	4.81e-14
tDR-41:75-Asp-GTC-2-M2	7.31e-06
tDR-41:75-Glu-TTC-2	6.03e-10
tDR-41:75-Leu-CAG-1	0.0368093
tDR-41:75-Ser-GCT-4-M2	8.17e-10
tDR-41:76-Arg-ACG-2	2.12e-06
tDR-41:T1-Arg-ACG-1-1	0.000420535
tDR-41:T1-Ser-GCT-4-1	3.85e-26
tDR-41:T1-Ser-GCT-4-2	1.25e-08
tDR-41:T2-Arg-ACG-2-4	2.6e-12
tDR-41:T2-Asn-GTT-2-1	5.17e-07
tDR-42:55-Ser-GCT-1-M4	2.21e-08
tDR-42:56-Ala-CGC-2-M4-A3C	0.0274613
tDR-42:56-Leu-AAG-1-M2	0.0147495
tDR-42:56-Leu-AAG-2-M3	1.07e-36
tDR-42:56-Leu-TAG-3	1.52e-05
tDR-42:59-Asp-GTC-2-M3	3.23e-05
tDR-42:59-Glu-CTC-1-M4	8.97e-08
tDR-42:59-Gly-GCC-1-M2	7.54e-16
tDR-42:60-Leu-AAG-1-M2	0.00166808
tDR-42:60-Leu-AAG-2-M2	2.68e-11
tDR-42:60-Ser-GCT-1-M4	4.48e-07
tDR-42:61-Leu-AAG-1-M2	0.000210172
tDR-42:61-Leu-AAG-2-M2	7.82e-07
tDR-42:61-Leu-CAG-1-M2	1.67e-06
tDR-42:61-Leu-TAG-3	5.08e-07
tDR-42:61-Ser-GCT-1-M4	0.00160603
tDR-42:63-Gln-CTG-1-M5	6.48e-06
tDR-42:67-Ser-GCT-1	1.73e-06
tDR-42:67-Ser-GCT-2	2.6e-13
tDR-42:68-Ser-GCT-2	5.96e-06
tDR-42:68-Ser-GCT-4-M2	1.11e-09
tDR-42:69-Ser-GCT-2	0.000202055
tDR-42:70-Asp-GTC-2-M2	1.3e-05
tDR-42:70-Ser-GCT-2	1.28e-06
tDR-42:70-Ser-GCT-4-M2	0.000852329
tDR-42:71-Ser-GCT-1	0.000708225
tDR-42:71-Ser-GCT-2	6.26e-10
tDR-42:71-Ser-GCT-4-M2	6.56e-14
tDR-42:72-Arg-CCT-1-M2	2.41e-06
tDR-42:72-Leu-AAG-2	4.14e-07
tDR-42:73-Arg-CCT-1	1.57e-05
tDR-42:73-Arg-CCT-2	4.49e-10
tDR-42:73-Arg-CCT-3	1.44e-09
tDR-42:73-Arg-CCT-4	0.00369865
tDR-42:T2-Ser-GCT-6-1	5.06e-09
tDR-42:74-Arg-ACG-2	3.97e-06
tDR-42:74-Arg-CCT-1	1.22e-17
tDR-42:74-Arg-CCT-2	6.66e-23
tDR-42:74-Arg-CCT-3	3.45e-20
tDR-42:74-Asn-GTT-2-M3	0.00258441
tDR-42:74-Leu-AAG-2	0.00910533
tDR-42:75-Arg-ACG-2	1.75e-08
tDR-42:75-Arg-CCG-2	0.00032988
tDR-42:75-Arg-CCT-1	7.64e-15
tDR-42:75-Arg-CCT-2	2.55e-10
tDR-42:75-Arg-CCT-3	1.21e-06
tDR-42:75-Arg-CCT-4	4.9e-07
tDR-42:75-Glu-CTC-1-M2	8.75e-08
tDR-42:75-Leu-AAG-2	2.68e-06
tDR-42:75-Leu-CAG-1	4.14e-12
tDR-42:75-Lys-TTT-3	3.05e-08
tDR-42:75-Phe-GAA-1	2.14e-06
tDR-42:75-Ser-AGA-2-M3	1.03e-05
tDR-42:75-Ser-GCT-1	0.00321674
tDR-42:75-Ser-GCT-2	9.15e-30
tDR-42:75-Ser-GCT-4-M2	4.4e-08
tDR-42:76-Ser-GCT-4-M2	5.42e-11
tDR-42:T1-Arg-CCT-2-1	1.62e-11
tDR-43:59-Glu-CTC-1-M5	1.02e-08
tDR-43:59-Gly-GCC-1-M2	5e-10
tDR-43:60-Glu-CTC-1-M5	0.0378662
tDR-43:61-Lys-CTT-1-M6	1.7e-08
tDR-43:62-Glu-CTC-1-M5	0.022173
tDR-43:73-Asn-GTT-2-M3	0.0290266
tDR-43:74-Arg-ACG-2	4.11e-06
tDR-43:74-Arg-CCT-4	4.42e-06
tDR-43:74-Asn-GTT-2-M3	9.19e-24
tDR-43:74-Asp-GTC-2-M2	2.71e-07
tDR-43:75-Arg-ACG-2	0.040225
tDR-43:75-Asn-GTT-2-M3	1.55e-07
tDR-43:75-Lys-CTT-1-M4	1.09e-08
tDR-44:59-Ala-CGC-2-M3	1.73e-06
tDR-44:59-Ala-CGC-4	5.56e-06
tDR-44:59-Ala-TGC-5	1.45e-05
tDR-44:59-Gly-GCC-1-M2	5.89e-07
tDR-44:60-Lys-CTT-1-M6	0.0301659
tDR-44:62-Tyr-GTA-1-M4	1.51e-06
tDR-44:62-Tyr-GTA-2-M3	3.88e-06
tDR-44:72-Met-CAT-3	4.73e-10
tDR-44:74-Arg-ACG-2	2.8e-08
tDR-44:74-Lys-TTT-3	4.39e-11
tDR-44:74-Thr-AGT-2-M3	6.08e-11
tDR-44:75-Lys-TTT-3	1.67e-05
tDR-44:75-Phe-GAA-1	9.23e-09
tDR-44:75-Tyr-GTA-1-M2	1.38e-05
tDR-44:75-Tyr-GTA-2-M2	0.0289754
tDR-44:75-Tyr-GTA-3-M2	0.0417152
tDR-44:T1-Lys-TTT-3-1	6.32e-06
tDR-45:62-Glu-TTC-1-M2	4.05e-07
tDR-48:75-Arg-ACG-2	2.02e-06
tDR-49:T1-Ser-GCT-6-1	1.8e-06
tDR-49:74-Ser-GCT-3-M4	3.98e-05
tDR-49:75-Ser-GCT-3-M4	1.8e-10
tDR-49:T1-Ser-GCT-4-1	2.27e-07
tDR-4:29-Glu-TTC-2	4.44e-07
tDR-4:33-Glu-CTC-1-M2-U2C-G3U	3.12e-59
tDR-4:33-Glu-CTC-1-M2-U2C-G3U-U8C	1.05e-05
tDR-4:33-Glu-TTC-8-G3U	0.00449998
tDR-4:34-Glu-CTC-1-M2	3.48e-10
tDR-4:34-Glu-CTC-1-M2-U2C-G3U	1.73e-08
tDR-4:34-Glu-CTC-1-M2-U2C-G3U-C31A	2.21e-07
tDR-4:34-Glu-CTC-1-M3-U2C-G3U-C31U	6.39e-11
tDR-4:34-Glu-TTC-8-G3U	3.63e-10
tDR-4:35-Glu-CTC-1-M2	6.19e-05
tDR-4:35-Glu-CTC-1-M2-U2C-G3U	1.84e-23
tDR-4:35-Glu-TTC-3-M3	6.87e-06
tDR-4:35-Glu-TTC-8-G3U	2.05e-09
tDR-4:36-Glu-CTC-1-M2	1.16e-14
tDR-4:36-Glu-CTC-1-M2-U2C-G3U	1.02e-22
tDR-4:36-Glu-TTC-3-M3	3.81e-06
tDR-4:36-Glu-TTC-8-G3U	1.14e-13
tDR-50:74-Thr-AGT-1-M2	5.46e-06
tDR-52:68-Val-AAC-1-M5	1.12e-06
tDR-52:69-Arg-ACG-1-M2	0.0241118
tDR-52:69-Val-AAC-1-M5	2.28e-11
tDR-52:69-Val-CAC-3	3.1e-06
tDR-52:70-Arg-ACG-1-M2	2.94e-08
tDR-52:70-Asp-GTC-2-M2	0.0397292
tDR-52:70-Glu-TTC-2	2.53e-10
tDR-52:70-Gly-CCC-2	7.99e-14
tDR-52:70-Pro-AGG-1-M8	0.0426466
tDR-52:70-Val-AAC-1-M5	4.78e-17
tDR-52:70-Val-CAC-3	1.75e-06
tDR-52:71-Ala-CGC-1-M4	5.98e-14
tDR-52:71-Ala-CGC-4	0.0469578
tDR-52:71-Pro-AGG-1-M8	4.25e-06
tDR-52:71-Val-AAC-1-M5	1.09e-09
tDR-52:72-Ala-CGC-1-M4	2.74e-17
tDR-52:72-Ala-CGC-4	6.89e-07
tDR-52:72-Ala-TGC-1-M2	3.59e-10
tDR-52:72-Arg-ACG-1-M2	6.52e-07
tDR-52:72-Phe-GAA-1	1.89e-06
tDR-52:72-Val-AAC-1-M5	7.98e-23
tDR-52:72-Val-CAC-3	5.7e-07
tDR-52:73-Ala-CGC-1-M4	6.97e-11
tDR-52:73-Arg-ACG-1-M2	2.12e-09
tDR-52:73-Gln-CTG-1-M2	0.0188313
tDR-52:73-Gln-TTG-1-M2	5.78e-08
tDR-52:73-Gln-TTG-2	0.00910181
tDR-52:73-Pro-AGG-1-M8	3.69e-09
tDR-52:73-Thr-TGT-2	1.14e-15
tDR-52:73-Thr-TGT-4-M3	5.07e-12
tDR-52:73-Val-AAC-1-M5	1.35e-12
tDR-52:74-Ala-AGC-2-M3	6.16e-06
tDR-52:74-Ala-CGC-1-M4	1.58e-21
tDR-52:74-Ala-CGC-4	0.0378662
tDR-52:74-Ala-TGC-1-M2	1.68e-09
tDR-52:74-Arg-ACG-1-M2	5.76e-19
tDR-52:74-Cys-GCA-2-M7	2.5e-07
tDR-52:74-Gln-CTG-1-M2	2.16e-07
tDR-52:74-Gln-CTG-2	4.86e-06
tDR-52:74-Gln-TTG-1-M2	8.7e-09
tDR-52:74-Gln-TTG-2	1.43e-07
tDR-52:74-Glu-TTC-2	2.85e-07
tDR-52:74-Pro-AGG-1-M8	1.45e-08
tDR-52:74-Ser-TGA-1	0.0462006
tDR-52:74-Thr-TGT-2	2.39e-13
tDR-52:74-Thr-TGT-3	3.6e-07
tDR-52:74-Thr-TGT-4-M3	2.54e-14
tDR-52:74-Val-AAC-1-M5	1.03e-12
tDR-52:75-Ala-CGC-1-M4	6.48e-06
tDR-52:75-Ala-TGC-1-M2	9.69e-06
tDR-52:75-Arg-ACG-1-M2	1.43e-12
tDR-52:75-Gln-CTG-1-M2	1.02e-06
tDR-52:75-Gln-TTG-1-M2	3.26e-07
tDR-52:75-Gln-TTG-2	2.42e-05
tDR-52:75-Thr-TGT-2	3.43e-08
tDR-52:75-Thr-TGT-4-M3	2.93e-13
tDR-52:76-Thr-TGT-4-M3	0.031241
tDR-52:T1-Ala-TGC-3-2	4.47e-11
tDR-52:T1-Arg-ACG-1-1	6.72e-12
tDR-52:T2-Arg-ACG-2-4	3.22e-06
tDR-53:74-Ala-CGC-1-M4	7.02e-07
tDR-53:74-Pro-AGG-1-M8	0.0405363
tDR-53:75-Thr-TGT-4-M3	0.0468626
tDR-53:76-Arg-ACG-1-M2	1.84e-07
tDR-54:76-Arg-ACG-1-M2	4.64e-08
tDR-55:75-Arg-ACG-1-M2	7.94e-07
tDR-55:75-Val-AAC-1-M5	5.78e-08
tDR-55:76-Arg-ACG-1-M2	2.9e-09
tDR-56:75-Arg-ACG-1-M2	3.52e-07
tDR-56:75-Val-AAC-1-M5	1.21e-06
tDR-56:76-Arg-ACG-1-M2	5.33e-09
tDR-57:T2-Pro-AGG-1-1	8.49e-07
tDR-57:74-Cys-GCA-2-M7	1.7e-14
tDR-57:74-Pro-AGG-1-M8	4.96e-10
tDR-57:74-Thr-TGT-3	3.87e-07
tDR-57:75-Arg-ACG-1-M2	0.00195345
tDR-57:75-Cys-GCA-2-M7	4.67e-16
tDR-57:75-Gly-CCC-2	4.07e-06
tDR-57:75-Gly-GCC-1	0.0391219
tDR-57:75-Leu-AAG-1-M5	3.51e-07
tDR-57:75-Pro-AGG-1-M8	5.35e-10
tDR-57:75-Thr-TGT-3	1.97e-13
tDR-57:75-Thr-TGT-4-M3	6.73e-15
tDR-57:75-Val-AAC-1-M5	2.52e-08
tDR-57:76-Arg-ACG-1-M2	6.52e-10
tDR-57:76-Pro-AGG-1-M8	7.11e-07
tDR-57:T1-Cys-GCA-7-1	6.33e-09
tDR-57:T1-Pro-AGG-2-1	4.2e-07
tDR-57:T2-Arg-ACG-2-4	1.09e-07
tDR-57:T2-Cys-GCA-2-1	1.45e-09
tDR-59:75-Val-AAC-1-M6	8.05e-07
tDR-5:33-Glu-CTC-1-M2-G2U	2.81e-06
tDR-5:34-Glu-CTC-1-M2-U1C-G2U	0.0259198
tDR-5:35-Glu-CTC-1-M2	8.86e-09
tDR-5:35-Glu-CTC-1-M2-U1C-G2U	1.21e-10
tDR-5:36-Glu-CTC-1-M2-U1C-G2U	7.47e-12
tDR-5:36-Glu-TTC-8-G2U	1.81e-05
tDR-60:75-Val-AAC-1-M6	1.77e-06
tDR-6:28-Pro-AGG-1-M6	8.87e-07
tDR-6:35-Glu-CTC-1-M2	0.00758047
tDR-7:35-Glu-CTC-1-M2	1.07e-12
tDR-7:35-Glu-TTC-3-M5	2.08e-05
tDR-7:36-Glu-CTC-1-M2	7.54e-08
tDR-7:56-Gly-GCC-1-M2	1.58e-07
tDR-8:33-Glu-CTC-1-M2	6.45e-05
tDR-8:35-Glu-CTC-1-M2	2.5e-13
tDR-8:36-Glu-CTC-1-M2	9.67e-07
tDR-9:35-Glu-CTC-1-M2	5.23e-19
tDR-9:36-Glu-CTC-1-M2	3.71e-11
tDR-L21:L6-iMet-CAT-1-3-A6G	2.48e-11
tDR-L26:11-Lys-CTT-10-1-C21U-A31G-A35C	1.65e-09
tDR-L26:12-Lys-CTT-10-1-C21U-A31G-A35C	2.69e-57
tDR-L28:11-Lys-CTT-10-1-C23U-A33G-A37C	2.48e-10
tDR-L28:12-Lys-CTT-10-1-C23U-A33G-A37C	2.3e-07
tDR-L31:11-Lys-CTT-10-1-C26U-A36G-A40C	0.0265009
tDR-L31:12-Lys-CTT-10-1-C26U-A36G-A40C	2.38e-25
tDR-L37:11-Lys-CTT-10-1-C32U-A42G-A46C	8.16e-08
tDR-L37:12-Lys-CTT-10-1-C32U-A42G-A46C	1.11e-16
tDR-L37:8-Lys-CTT-10-1-C32U-A42G	3.38e-10
tDR-L57:L6-Lys-CTT-10-1	2.1e-08
tDR-e12:56-Leu-AAG-1-M2	0.0462006
tDR-e17:56-Leu-CAG-1-M3	5.33e-06
tDR-e24:56-Pro-AGG-1-M8	2.57e-06
tDR-e24:59-Leu-AAG-1-M10	3.1e-08
tDR-e24:61-Leu-AAG-1-M10	2.92e-12
tDR-e3:56-Leu-AAG-1-M2	2.96e-08
tDR-e3:56-Leu-AAG-2-M3	1.26e-13
tDR-e3:60-Leu-TAA-1	0.0498193
