# Supplementary material for: Distinct Stress‐Dependent Signatures of Cellular and Extracellular tRNA‐Derived Small RNAs
Source: Adv Sci (Weinh). 2022 Apr 4;9(17):2200829. doi: 10.1002/advs.202200829 (PMC9189662; doi:10.1002/advs.202200829)
Supplement: Supplementary file 9 — Supplemental Table 8 [file ADVS-9-2200829-s009.xlsx]

## Sheet: Sheet1
Table S8 qPCR primer sequences
Name	Primer sequence	Species
hq-betaActin-F	GAC CTG TAC GCC AAC ACA G	Human
hq-betaActin-R	CTC AGG AGG AGC AAT GAT C	Human
hq-GluT1-F	ATT GGC TCC GGT ATC GTC AAC	Human
hq-GluT1-R	GCT CAG ATA GGA CAT CCA GGG TA	Human
hq-VEGF-F	GCA GAA TCA TCA CGA AGT GG	Human
hq-VEGF-R	GCA TGG TGA TGT TGG ACT CC	Human
hq-GRP78-F	GAA AGA AGG TTA CCC ATG CAG T	Human
hq-GRP78-R	CAG GCC ATA AGC AAT AGC AGC	Human
hq-DDiT3-F	GGA AAC AGA GTG GTC ATT CCC	Human
hq-DDiT3-R	CTG CTT GAG CCG TTC ATT CTC	Human
hq-Ddit4-F	TGA GGA TGA ACA CTT GTG TGC	Human
hq-Ddit4-R	CCA ACT GGC TAG GCA TCA GC	Human
hq-CTGF-F	AAA AGT GCA TCC GTA CTC CCA	Human
hq-CTGF-R	CCG TCG GTA CAT ACT CCA CAG	Human
rq-betaActin-F	TTCAACACCCCAGCCATGTA	Rat
rq-betaActin-R	GTGGTGGTGAAGCTGTAGCC	Rat
rq-GluT1-F	GCT GTG GCT GGC TTC TCT AA	Rat
rq-GluT1-R	CCG GAA GCG ATC TCA TCG AA	Rat
rq-Ddit3-F	TGC CTT TCG CCT TTG AGA CA	Rat
rq-Ddit3-R	GCT AGG GAT GCA GGG TCA AG	Rat
rq-Ddit4-F	TGT GTG GAG CAA GGC AAG AG	Rat
rq-Ddit4-R	GGA CCA AGG AAG AGT TGG CA	Rat
rq-VEGF-F	CCGTCCTGTGTGCCCCTAAT	Rat
rq-VEGF-R	GGCTCACAGTGAACGCTCCA	Rat
hq-RNase1-F	CGC TTT GGA GAG TGG GAA TAA	Human
hq-RNase1-R	CAG TAT CAG GAC AAG CAG AAG G	Human
hq-Angiogenin-F	TGT TGG AAG AGA TGG TGA TGG	Human
hq-Angiogenin-R	GTG TGT GTA CCT GGA GTT ATC C	Human
hq-Dicer1-F	TTG GCT TCC TCC TGG TTA TG	Human
hq-Dicer1-R	CCT CGT AAT CCT CAT CCA GTT T	Human
hq-ELAC2-F	ACATATTCCTGACACGAATGCAC	Human
hq-ELAC2-R	TTGGAAGCCCGGTTTCCTTTA	Human
